# Supplementary material for: Comparison data of transcriptomes from blastocyst seeding samples and cultured cell lines from pigs
Source: Data Brief. 2023 May 7;48:109212. doi: 10.1016/j.dib.2023.109212 (PMC10196955; doi:10.1016/j.dib.2023.109212)
Supplement: Supplementary file 1 [file mmc1.xlsx]

## Sheet: Sample description
Sample name	Sample type	Sources	Gender	GEO number
A	Type A; Primitive endoderm-like cell type	Colonies from seeding of day 7 blastocyst (cultured 14 days after seeding)	Mixed	GSE189477
A1	Type A; Primitive endoderm-like cell type	Colonies from seeding of day 7 blastocyst (cultured 14 days after seeding)	Mixed	GSE189477
A2	Type A; Primitive endoderm-like cell type	Colonies from seeding of day 7 blastocyst (cultured 14 days after seeding)	Mixed	GSE189477
B	Type B; Epiblast-like cell type	Colonies from seeding of day 7 blastocyst (cultured 14 days after seeding)	Mixed	GSE189477
B1	Type B; Epiblast-like cell type	Colonies from seeding of day 7 blastocyst (cultured 14 days after seeding)	Mixed	GSE189477
B2	Type B; Epiblast-like cell type	Colonies from seeding of day 7 blastocyst (cultured 14 days after seeding)	Mixed	GSE189477
C	Type C; Trophecdoerm-like cell type	Colonies from seeding of day 7 blastocyst (cultured 14 days after seeding)	Mixed	GSE189477
C1	Type C; Trophecdoerm-like cell type	Colonies from seeding of day 7 blastocyst (cultured 14 days after seeding)	Mixed	GSE189477
C2	Type C; Trophecdoerm-like cell type	Colonies from seeding of day 7 blastocyst (cultured 14 days after seeding)	Mixed	GSE189477
D	Type D; Mesoderm-like cell type	Colonies from seeding of day 7 blastocyst (cultured 14 days after seeding)	Mixed	GSE189477
D1	Type D; Mesoderm-like cell type	Colonies from seeding of day 7 blastocyst (cultured 14 days after seeding)	Mixed	GSE189477
D2	Type D; Mesoderm-like cell type	Colonies from seeding of day 7 blastocyst (cultured 14 days after seeding)	Mixed	GSE189477
IVF-ES-11_1	Cultured cells	Embryonic stem cells derived from porcine in-vitro produced blastocysts, Passage; 14	XX	GSE120031
IVF-ES-11_2	Cultured cells	Embryonic stem cells derived from porcine in-vitro produced blastocysts, Passage; 14	XX	GSE120031
IVF-ES-11_3	Cultured cells	Embryonic stem cells derived from porcine in-vitro produced blastocysts, Passage; 14	XX	GSE120031
PEF_1	Cultured cells	Fibroblast cells from porcine fetus, Passage; 6	XX	GSE120031
PEF_2	Cultured cells	Fibroblast cells from porcine fetus, Passage; 6	XX	GSE120031
PEF_3	Cultured cells	Fibroblast cells from porcine fetus, Passage; 6	XX	GSE120031

## Sheet: Summary of reads
Sample_name	ReadType	ReadsCount	ReadsCleanRate	BasesCount	BasesCleanRate	Bases(Gb)	GC_Count	GC_Rate	N_Count	N_Rate	N_ZeroReads	N_ZeroReadsRate	N5_LessReads	N5_LessReadsRate	Q30_MoreBases	Q30_MoreBasesRate	Q20_MoreBases	Q20_MoreBasesRate
IVF-ES-11_1	raw	56777098	100	5734486898	100	5.73	2966497665	51.73	2402987	0.04	56514420	99.54	56698778	99.86	5276864637	92.02	5609540967	97.82
IVF-ES-11_1	clean	56060600	98.74	5644296084	98.43	5.64	2922039833	51.77	305600	0.01	55857692	99.64	56042766	99.97	5239000324	92.82	5553989090	98.4
IVF-ES-11_2	raw	69468498	100	7016318298	100	7.02	3626592323	51.69	2713925	0.04	69279390	99.73	69380454	99.87	6635282918	94.57	6794780970	96.84
IVF-ES-11_2	clean	69282742	99.73	6983033321	99.53	6.98	3612615866	51.73	410983	0.01	69157234	99.82	69258414	99.96	6616705732	94.75	6774065633	97.01
IVF-ES-11_3	raw	53935748	100	5447510548	100	5.45	2818126300	51.73	2106574	0.04	53788966	99.73	53867448	99.87	5141728232	94.39	5268620848	96.72
IVF-ES-11_3	clean	53489332	99.17	5390128663	98.95	5.39	2794138590	51.84	314543	0.01	53392368	99.82	53470530	99.96	5107979616	94.77	5229321979	97.02
PEF_1	raw	54035324	100	5457567724	100	5.46	2883702019	52.84	1895508	0.03	53668642	99.32	53964490	99.87	5020113900	91.98	5341217273	97.87
PEF_1	clean	53558450	99.12	5392953528	98.82	5.39	2850826239	52.86	1462645	0.03	53418892	99.74	53498194	99.89	4995841205	92.64	5303084003	98.33
PEF_2	raw	49046036	100	4953649636	100	4.95	2613903764	52.77	193977	0	48771356	99.44	49044610	100	4555210975	91.96	4845747686	97.82
PEF_2	clean	48521936	98.93	4885438816	98.62	4.89	2578936376	52.79	60781	0	48442036	99.84	48520662	100	4530259887	92.73	4805974769	98.37
PEF_3	raw	51525192	100	5204044392	100	5.2	2775686715	53.34	1790071	0.03	51177858	99.33	51458542	99.87	4780025773	91.85	5090051829	97.81
PEF_3	clean	50989788	98.96	5133238808	98.64	5.13	2739772196	53.37	1382028	0.03	50857814	99.74	50932982	99.89	4751322454	92.56	5047046340	98.32
A	raw	38656488	100	5837129688	100	5.84	2783328680	47.68	14412	0	38633058	99.94	38656428	100	5216269745	89.36	5518594119	94.54
A	clean	37667824	97.44	5007526299	85.79	5.01	2344757236	46.82	13084	0	37644982	99.94	37667788	100	4560300152	91.07	4797230955	95.8
A1	raw	51516386	100	7778974286	100	7.78	4063722551	52.24	14290	0	51493666	99.96	51516306	100	7297313176	93.81	7595440469	97.64
A1	clean	51469798	99.91	7344564713	94.42	7.34	3831379182	52.17	13495	0	51447112	99.96	51469748	100	6924525565	94.28	7197752924	98
A2	raw	48482874	100	7320913974	100	7.32	3821367095	52.2	13597	0	48460814	99.95	48482808	100	6880703397	93.99	7161526477	97.82
A2	clean	48439198	99.91	6883185915	94.02	6.88	3591643743	52.18	12906	0	48417170	99.95	48439174	100	6492968676	94.33	6748664967	98.05
B	raw	43624090	100	6587237590	100	6.59	3466380975	52.62	19806	0	43593992	99.93	43623950	100	6044978054	91.77	6351497316	96.42
B	clean	43493538	99.7	6212789059	94.32	6.21	3266365259	52.57	18908	0	43463570	99.93	43493444	100	5737994907	92.36	6016727822	96.84
B1	raw	37813938	100	5709904638	100	5.71	2946661283	51.61	18472	0	37786498	99.93	37813802	100	5355209281	93.79	5577787974	97.69
B1	clean	37782634	99.92	5404822282	94.66	5.4	2790117813	51.62	17621	0	37755292	99.93	37782522	100	5090620174	94.19	5294385241	97.96
B2	raw	43592668	100	6582492868	100	6.58	3133625586	47.61	17752	0	43565072	99.94	43592540	100	6103272000	92.72	6382607798	96.96
B2	clean	43525314	99.85	6112578288	92.86	6.11	2882408234	47.16	16948	0	43497798	99.94	43525220	100	5712330091	93.45	5960643420	97.51
C	raw	39024038	100	5892629738	100	5.89	2836520190	48.14	12844	0	39002844	99.95	39023972	100	4855946575	82.41	5223345108	88.64
C	clean	33989890	87.1	4113827285	69.81	4.11	1784102067	43.37	10397	0	33971408	99.95	33989852	100	3580731725	87.04	3816047312	92.76
C1	raw	66775832	100	10083150632	100	10.08	4941158186	49	119040	0	66724420	99.92	66772906	100	9120648434	90.45	9602016025	95.23
C1	clean	65504704	98.1	9097522378	90.22	9.1	4405827077	48.43	46882	0	65454868	99.92	65504094	100	8380611820	92.12	8784823201	96.56
C2	raw	48714776	100	7355931176	100	7.36	3553486724	48.31	23347	0	48679256	99.93	48714612	100	6730061381	91.49	7048623862	95.82
C2	clean	48320412	99.19	6581704179	89.47	6.58	3149842584	47.86	22145	0	48285224	99.93	48320286	100	6116758785	92.94	6378279853	96.91
D	raw	47682832	100	7200107632	100	7.2	3586839665	49.82	23793	0	47647576	99.93	47682654	100	6704196946	93.11	7004849942	97.29
D	clean	47558646	99.74	6739429408	93.6	6.74	3347075589	49.66	22828	0	47523596	99.93	47558492	100	6305955687	93.57	6576958636	97.59
D1	raw	42113266	100	6359103166	100	6.36	3266248635	51.36	11099	0	42095328	99.96	42113208	100	5969786049	93.88	6217487708	97.77
D1	clean	42070832	99.9	6038484397	94.96	6.04	3097842872	51.3	10591	0	42052928	99.96	42070796	100	5688459410	94.2	5916906323	97.99
D2	raw	43945760	100	6635809760	100	6.64	3220284421	48.53	14730	0	43922406	99.95	43945670	100	6132058594	92.41	6414917200	96.67
D2	clean	43838634	99.76	6132754843	92.42	6.13	2964840112	48.34	13712	0	43815350	99.95	43838592	100	5713511557	93.16	5963519311	97.24

## Sheet: Alignment
Sample_name	ReadsRawCount	ReadsCleanCount	ReadsCleanRate	MappedReads	MappedRate	UniquelyMappedReads	UniquelyMappedRate	SplicedReads	SplicedRate	InsertSizeAvg	InsertSizeSD
IVF-ES-11_1	56777098	56060600	98.74	53192732	93.69	52288888	92.1	23355688	41.14	232.215	30.9865
IVF-ES-11_2	69468498	69282742	99.73	65900018	94.86	64778284	93.25	28784449	41.44	250.458	30.976
IVF-ES-11_3	53935748	53489332	99.17	51053904	94.66	50169622	93.02	22415764	41.56	233.357	31.6876
PEF_1	54035324	53558450	99.12	52480452	97.12	51638568	95.56	25483629	47.16	243.436	26.9612
PEF_2	49046036	48521936	98.93	47334166	96.51	46490420	94.79	22992207	46.88	240.254	25.6702
PEF_3	51525192	50989788	98.96	49992832	97.03	49183602	95.46	24332909	47.23	247.164	32.386
A	38656488	37667824	97.44	25134956	65.02	24551502	63.51	6692374	17.31	120.772	66.16
A1	51516386	51469798	99.91	38953302	75.61	38006050	73.77	14500887	28.15	161.521	78.0411
A2	48482874	48439198	99.91	41965656	86.56	41047470	84.66	14688676	30.3	163.669	76.8328
B	43624090	43493538	99.7	31940642	73.22	27652466	63.39	3184915	7.3	105.299	93.9327
B1	37813938	37782634	99.92	28971134	76.61	28297192	74.83	9612758	25.42	163.137	85.6547
B2	43592668	43525314	99.85	39025718	89.52	38006884	87.19	8595654	19.72	134.11	80.6456
C	39024038	33989890	87.1	10162148	26.04	9705344	24.87	1480679	3.79	76.5751	38.836
C1	66775832	65504704	98.1	46669388	69.89	45343450	67.9	17460322	26.15	198.62	146.818
C2	48714776	48320412	99.19	27757912	56.98	26861278	55.14	8141160	16.71	132.052	82.9767
D	47682832	47558646	99.74	41979488	88.04	40234522	84.38	12620974	26.47	156.618	90.1087
D1	42113266	42070832	99.9	39097284	92.84	38145752	90.58	12995329	30.86	171.348	82.3486
D2	43945760	43838634	99.76	36448036	82.94	35321462	80.38	10622086	24.17	140.898	72.1352

## Sheet: Genebody Coverage
COVERAGE	IVF-ES-11_1	IVF-ES-11_2	IVF-ES-11_3	PEF_1	PEF_2	PEF_3	A	A1	A2	B	B1	B2	C	C1	C2	D	D1	D2
0-20	10007	9514	10256	13529	13948	13776	10700	9531	8816	4339	8108	4302	15621	10184	10553	6849	6658	7365
20-40	3959	3839	4019	3958	4035	3942	6854	6559	5666	11270	5159	5558	8757	5613	6855	7584	4814	6919
40-60	4295	4048	4363	3928	3979	3954	7060	7367	6425	12648	6085	5498	7602	5873	7113	8485	5371	7583
60-80	6615	6142	6644	5880	6082	6025	8034	8917	8712	11823	8405	8813	7475	7523	8369	10359	8337	9503
80-100	26609	27942	26203	24190	23441	23788	18837	19111	21866	11405	23728	27314	12030	22292	18595	18208	26305	20115

## Sheet: Genebody BinDepth
BIN	IVF-ES-11_1	IVF-ES-11_2	IVF-ES-11_3	PEF_1	PEF_2	PEF_3	A	A1	A2	B	B1	B2	C	C1	C2	D	D1	D2
1	16.1759	20.492	15.7348	12.9521	11.3083	12.7069	8.50032	5.20432	5.24143	11.8236	4.71235	6.76076	7.08743	11.4923	8.53282	7.39705	4.66751	9.75855
2	32.4594	40.1986	31.3266	26.1899	23.1749	25.2634	13.6218	14.8245	14.2823	15.4627	10.9147	12.7843	9.04747	17.9464	14.5194	16.719	11.9011	18.6618
3	40.5445	50.1621	39.1183	32.9471	29.2719	31.5973	17.7931	24.9849	23.3798	20.4632	16.7826	17.3174	10.7152	24.1821	19.7155	25.5369	18.7448	26.0671
4	45.1814	56.1712	43.5652	36.7554	32.8382	35.2196	20.9521	32.6865	30.0658	18.9318	21.2003	20.585	12.2164	30.1595	24.0383	31.4363	23.9149	31.2989
5	47.6479	58.7417	45.9204	38.7162	34.8014	37.0125	23.4106	38.7012	35.266	19.154	24.5392	22.8615	13.4411	35.219	27.2187	35.8454	27.7522	35.0605
6	49.6456	61.1017	47.8171	40.7786	36.6611	38.9334	25.3131	43.7831	39.468	18.9769	27.0621	24.6537	13.9929	39.185	29.6415	39.4107	30.7077	38.295
7	50.7955	62.8171	48.9152	42.1761	37.9675	40.328	26.7516	48.4638	43.1908	20.8625	29.1888	26.0979	14.6919	42.7002	31.7138	43.0216	33.1854	41.15
8	51.5114	63.6783	49.4836	42.9167	38.6473	41.11	27.8153	51.9912	45.9389	20.689	30.8424	27.3024	15.163	45.7513	33.37	45.6041	35.2552	43.303
9	51.8553	64.3144	49.7828	43.2895	39.0005	41.6351	28.817	55.1783	48.4474	25.0351	32.3194	28.4687	15.62	48.5627	34.8147	48.6598	37.0578	45.3904
10	51.9217	63.9709	49.8059	43.458	39.2215	41.7851	29.6517	57.7746	50.5154	26.1096	33.4416	29.3564	16.1394	51.3001	36.2592	50.7264	38.4946	46.9092
11	51.8041	63.4756	49.7022	43.9556	39.7028	42.2285	30.4271	60.0725	52.2852	26.8361	34.1482	30.0475	16.4913	53.5068	37.3653	52.1517	39.7	48.1546
12	51.4525	63.2074	49.3124	43.7679	39.5769	42.0567	30.9161	61.52	53.4504	27.998	34.5318	30.602	16.5322	55.0798	37.9586	53.286	40.5971	48.9334
13	51.5151	63.4165	49.2899	44.1384	39.9722	42.4575	31.615	62.8152	54.4295	29.6751	34.9663	31.1772	17.0032	57.0088	38.8866	54.5275	41.4754	49.6212
14	51.5599	63.5416	49.2463	43.8976	39.8154	42.2358	32.0277	63.8952	55.0794	30.5748	35.3302	31.5831	17.1607	58.365	39.5501	55.5507	42.1262	50.1564
15	51.1231	62.9962	48.8077	43.3945	39.4158	41.7056	32.3594	64.2449	55.4015	31.5491	35.5339	31.8366	17.3262	59.4489	39.8412	56.4273	42.6227	50.7432
16	50.6561	62.6418	48.3591	43.3618	39.3471	41.6064	32.3953	64.4291	55.5776	32.9789	35.5713	32.0324	17.2861	60.3052	40.0019	57.3482	42.9922	51.3191
17	50.5324	62.535	48.1741	43.3785	39.3515	41.6876	32.6892	64.8525	55.9442	34.2578	35.853	32.435	17.4628	61.0259	40.3291	58.7258	43.4588	52.2651
18	50.1439	62.037	47.7052	42.9115	38.9191	41.36	32.8909	65.859	56.7471	35.0592	36.2559	32.8725	17.6204	61.7732	40.6688	60.1615	43.9646	53.0646
19	49.5741	61.1876	47.0874	42.7015	38.7122	41.157	33.0149	66.7478	57.2816	35.7757	36.532	33.1599	17.69	62.3434	40.801	61.4038	44.3174	53.6208
20	48.7745	60.1736	46.236	42.24	38.2012	40.6725	33.1157	67.5362	57.7595	36.2926	36.7091	33.3528	17.6856	62.7994	40.8858	62.589	44.6346	54.207
21	47.3911	58.5487	44.9823	41.2069	37.281	39.5833	33.2641	68.5018	58.3862	36.7396	36.9845	33.5894	17.6012	63.3817	41.047	63.7602	45.0676	54.8117
22	46.8344	57.5928	44.4106	40.3925	36.6286	38.7101	33.5372	69.7401	59.2597	37.1038	37.291	33.8139	17.6454	64.0281	41.3992	64.912	45.3852	55.2614
23	46.4796	56.9703	43.9907	40.041	36.3173	38.3074	33.6666	70.7297	59.9348	37.1893	37.4407	34.0018	17.5482	64.44	41.5996	66.0319	45.6385	55.8447
24	45.6507	55.9158	43.1539	39.2682	35.6452	37.5438	33.7371	71.165	60.1695	36.7913	37.5648	34.1903	17.4879	64.8144	41.6247	66.9482	45.8818	56.4139
25	44.8906	54.9249	42.4198	38.3498	34.8965	36.6832	33.6825	71.4676	60.4292	36.3542	37.6327	34.4391	17.2836	64.9505	41.5528	67.6829	46.0921	56.8121
26	44.0408	53.9731	41.6023	37.4748	34.1103	35.7958	33.8129	72.0587	60.825	36.0593	37.8001	34.7412	17.5466	65.284	41.716	68.3384	46.1731	57.1868
27	43.1279	52.9206	40.7223	36.8164	33.4533	35.1815	33.7452	72.3021	60.9012	35.4356	37.8875	34.8394	17.6107	65.4344	41.7653	68.7468	46.1712	57.431
28	41.8545	51.5419	39.5154	36.1912	32.8529	34.5982	33.2595	72.7448	60.948	34.7918	37.8396	34.7412	17.2078	64.913	41.5177	68.8396	46.0275	57.4411
29	40.6069	50.0945	38.3317	35.1398	31.918	33.6656	33.07	72.8195	60.8053	33.9892	37.6218	34.581	17.2418	64.6574	41.3137	68.793	45.8031	57.3946
30	39.4877	48.7894	37.2228	34.4246	31.2375	32.913	32.7722	72.8966	60.6773	32.8449	37.5342	34.3954	17.2263	64.4096	41.2262	68.6053	45.5076	57.1181
31	38.3669	47.4813	36.1347	33.4435	30.3037	31.9023	32.6866	72.9086	60.6761	29.4447	37.2996	34.3211	17.089	63.9348	40.8929	68.0619	45.258	56.8725
32	37.0108	45.8303	34.7607	32.3806	29.3136	30.9037	32.847	73.6664	61.264	29.4899	37.177	34.3709	17.2315	63.6548	40.9031	68.1966	45.1797	56.9683
33	35.6516	44.1668	33.5018	30.9342	28.0219	29.4806	32.8661	74.2521	61.6859	30.1682	37.093	34.3937	16.941	62.9058	40.5239	68.3311	45.1446	56.9518
34	34.2856	42.5027	32.2198	29.8437	27.0105	28.3883	32.7293	74.2611	61.8024	26.1224	36.7097	34.2536	16.7722	62.0545	40.0184	67.4472	44.9165	56.6076
35	33.0701	41.0188	31.1185	29.0297	26.2349	27.4998	32.8155	74.2859	61.994	26.7837	36.384	34.2893	16.8401	61.5905	39.7876	67.317	44.8289	56.4742
36	31.7058	39.3411	29.8111	27.874	25.2119	26.4229	32.8784	74.1806	62.0083	27.5486	36.1082	34.2451	17.2201	61.1086	39.7038	66.8138	44.6252	56.159
37	30.3269	37.6267	28.5171	26.6906	24.1638	25.2577	32.7056	73.292	61.5484	26.973	35.6582	34.171	17.354	60.3396	39.278	65.8007	44.3458	55.5329
38	28.705	35.6	27.0158	25.0922	22.7379	23.6472	32.7081	72.3603	61.0252	27.0386	35.2553	34.1924	17.8127	59.5276	38.9631	64.7351	44.1597	55.0106
39	27.0744	33.6022	25.4907	23.5091	21.3496	22.1215	32.3739	71.0556	59.9689	30.0892	34.6345	33.9091	18.1914	58.4062	38.4922	63.8248	43.3888	54.4586
40	25.2611	31.5109	23.7731	22.0778	20.0273	20.7383	31.8197	68.7381	58.1967	24.7754	33.646	33.3516	18.1399	56.5417	37.7173	60.7444	42.2466	53.0836
41	23.6105	29.5304	22.223	20.5975	18.6835	19.3029	31.155	65.7112	56.0471	23.5025	32.4881	32.6677	18.1646	54.2645	36.6422	58.221	40.9484	51.5521
42	22.0163	27.632	20.7263	19.1501	17.3698	17.869	30.5509	61.9747	53.359	22.208	31.0716	31.8954	18.3138	51.9665	35.4529	55.3909	39.4084	49.9303
43	20.2034	25.3344	19.0038	17.4765	15.8562	16.2632	30.0857	57.9368	50.316	20.5866	29.381	30.859	18.604	49.4659	34.1206	52.0849	37.5526	47.9524
44	18.3647	23.0815	17.3259	15.7108	14.1983	14.5643	32.8431	53.652	47.2675	19.2362	27.6909	30.2904	25.649	53.3675	36.1402	48.9746	35.6883	46.8636
45	16.4384	20.6606	15.5548	13.824	12.4859	12.7509	31.9557	49.1815	43.6692	17.9886	25.8752	29.0778	25.3519	50.3078	34.8921	45.5342	33.3007	44.3479
46	14.2715	17.9999	13.5131	11.8118	10.6859	10.8788	27.9373	42.6003	38.6649	16.6126	23.1194	26.987	19.8942	41.5217	30.259	40.9265	30.0994	39.7468
47	11.8897	15.0766	11.2554	9.83552	8.88163	9.03969	26.4935	35.5926	32.8528	15.5031	20.0992	24.9193	20.3233	37.4912	27.9785	36.0664	26.2842	35.5808
48	9.21533	11.729	8.78159	7.53988	6.80934	6.90724	25.5958	27.5685	25.8641	14.0603	16.3856	22.0315	23.301	34.754	26.2823	30.1989	21.3243	30.8673
49	6.45615	8.23608	6.18204	5.20983	4.69296	4.76549	21.6113	18.898	17.8476	13.0049	11.6579	17.6273	21.2064	28.0979	21.4463	23.1002	15.0518	24.0149
50	3.42982	4.4143	3.34661	2.73565	2.44373	2.48429	25.6801	9.93353	9.20818	8.36275	6.33266	13.8602	35.6077	34.3056	25.5928	13.7974	8.00918	20.9252
