# Supplementary material for: Comparison data of transcriptomes from blastocyst seeding samples and cultured cell lines from pigs
Source: Data Brief. 2023 May 7;48:109212. doi: 10.1016/j.dib.2023.109212 (PMC10196955; doi:10.1016/j.dib.2023.109212)
Supplement: Supplementary file 4 [file mmc4.xlsx]

## Sheet: DEG description
Name of DEG	Control	Case
DEG001	PEF_1, PEF_2, PEF_3	A, A1, A2
DEG002	PEF_1, PEF_2, PEF_3	B, B1, B2
DEG003	PEF_1, PEF_2, PEF_3	C, C1, C2
DEG004	PEF_1, PEF_2, PEF_3	D, D1, D2
DEG005	IVF-ES-11_1, IVF-ES-11_2, IVF-ES-11_3	A, A1, A2
DEG006	IVF-ES-11_1, IVF-ES-11_2, IVF-ES-11_3	B, B1, B2
DEG007	IVF-ES-11_1, IVF-ES-11_2, IVF-ES-11_3	C, C1, C2
DEG008	IVF-ES-11_1, IVF-ES-11_2, IVF-ES-11_3	D, D1, D2
※ Control group (3 samples) versus Case group (3 samples)

## Sheet: Genes, number of DEGs
DEG_ID	Comparison	DEG	DEG_UP	DEG_DOWN	p<0.01	p<0.05	p<0.1	q<0.01	q<0.05	q<0.1	abs(log2fc)>=1	abs(log2fc)>=2
DEG001	PEF_1,PEF_2,PEF_3 versus A,A1,A2	9807	5649	4158	9619	11436	12460	8891	10445	11435	16528	10438
DEG002	PEF_1,PEF_2,PEF_3 versus B,B1,B2	10726	8257	2469	8451	11745	14021	6630	9541	11420	18926	13992
DEG003	PEF_1,PEF_2,PEF_3 versus C,C1,C2	8215	4488	3727	8102	9914	11028	7300	8838	9797	14487	9163
DEG004	PEF_1,PEF_2,PEF_3 versus D,D1,D2	11392	7764	3628	9401	12097	13792	7965	10537	11978	18474	12731
DEG005	IVF-ES-11_1,IVF-ES-11_2,IVF-ES-11_3 versus A,A1,A2	9418	5031	4387	9509	11393	12610	8666	10311	11346	15726	9800
DEG006	IVF-ES-11_1,IVF-ES-11_2,IVF-ES-11_3 versus B,B1,B2	10330	8010	2320	8265	11520	13919	6353	9251	11157	18171	13417
DEG007	IVF-ES-11_1,IVF-ES-11_2,IVF-ES-11_3 versus C,C1,C2	9497	4954	4543	9423	11198	12373	8665	10228	11176	15531	10342
DEG008	IVF-ES-11_1,IVF-ES-11_2,IVF-ES-11_3 versus D,D1,D2	11454	7755	3699	9566	12378	13989	8095	10708	12306	18688	12719

## Sheet: Genes_listed
GeneId	Chrom	Start	End	Strand	Class	Biotype	Symbol	Description	ChildrenId	EXP:IVF-ES-11_1:ReadCount	EXP:IVF-ES-11_2:ReadCount	EXP:IVF-ES-11_3:ReadCount	EXP:PEF_1:ReadCount	EXP:PEF_2:ReadCount	EXP:PEF_3:ReadCount	EXP:A:ReadCount	EXP:A1:ReadCount	EXP:A2:ReadCount	EXP:B:ReadCount	EXP:B1:ReadCount	EXP:B2:ReadCount	EXP:C:ReadCount	EXP:C1:ReadCount	EXP:C2:ReadCount	EXP:D:ReadCount	EXP:D1:ReadCount	EXP:D2:ReadCount	EXP:IVF-ES-11_1:RPKM	EXP:IVF-ES-11_2:RPKM	EXP:IVF-ES-11_3:RPKM	EXP:PEF_1:RPKM	EXP:PEF_2:RPKM	EXP:PEF_3:RPKM	EXP:A:RPKM	EXP:A1:RPKM	EXP:A2:RPKM	EXP:B:RPKM	EXP:B1:RPKM	EXP:B2:RPKM	EXP:C:RPKM	EXP:C1:RPKM	EXP:C2:RPKM	EXP:D:RPKM	EXP:D1:RPKM	EXP:D2:RPKM	EXP:IVF-ES-11_1:TPM	EXP:IVF-ES-11_2:TPM	EXP:IVF-ES-11_3:TPM	EXP:PEF_1:TPM
ENSSSCG00000000002	5	3227816	3242789	-	known	protein_coding	GTSE1	G2 and S-phase expressed 1 [Source:NCBI gene;Acc:100520739]	ENSSSCT00000000003	919	1183	922	582	624	550	69	172	290	23	301	417	15	84	54	99	644	266	20.56	21.73	21.55	13.05	15.44	12.86	8.85	10.77	16.82	5.29	27.05	38.31	7.91	5.09	5.36	7.11	42.47	21.94	40.66	42.44	43.17	31.67
ENSSSCG00000000003	5	3248343	3270774	-	known	protein_coding	TTC38	tetratricopeptide repeat domain 38 [Source:NCBI gene;Acc:100518372]	ENSSSCT00000000004,ENSSSCT00000052628,ENSSSCT00000064304	248	304	212	250	207	249	47	215	209	21	209	110	21	439	199	105	245	106	6.02	5.99	5.38	6.04	5.49	6.33	6.41	14.46	13.02	5.14	20.23	10.82	12.21	28.95	21.49	8.06	17.39	9.43	11.91	11.7	10.78	14.65
ENSSSCG00000000005	5	3287229	3296329	+	known	protein_coding	CDPF1	cysteine rich DPF motif domain containing 1 [Source:NCBI gene;Acc:100518729]	ENSSSCT00000000006	129	145	109	68	57	78	20	61	76	18	49	53	1	17	17	89	72	139	2.45	2.26	2.16	1.29	1.2	1.55	2.19	3.25	3.75	3.52	3.75	4.15	0.45	0.87	1.44	5.43	4.04	9.76	4.84	4.41	4.33	3.14
ENSSSCG00000000006	5	3300708	3366361	-	known	protein_coding	PPARA	peroxisome proliferator activated receptor alpha [Source:NCBI gene;Acc:397239]	ENSSSCT00000000007	110	117	133	89	80	77	3	3	12	5	9	8	0	0	0	6	3	4	1.45	1.26	1.83	1.17	1.16	1.06	0.23	0.11	0.41	0.68	0.48	0.44	0	0	0	0.26	0.12	0.2	2.86	2.46	3.66	2.84
ENSSSCG00000000007	5	3203666	3224367	-	known	protein_coding	TRMU	tRNA 5-methylaminomethyl-2-thiouridylate methyltransferase [Source:NCBI gene;Acc:100521087]	ENSSSCT00000000008,ENSSSCT00000057594,ENSSSCT00000074858	470	529	459	143	104	160	61	260	209	64	89	82	6	175	89	104	166	159	14.33	12.25	14.31	4.94	4.2	5.17	11.63	24.91	17.96	20.1	11.61	10.39	4.78	15.91	13.48	10.68	16.21	19.08	28.33	23.92	28.67	12
ENSSSCG00000000010	5	3839501	3927183	-	known	protein_coding	FBLN1	fibulin 1 [Source:NCBI gene;Acc:100519144]	ENSSSCT00000000011,ENSSSCT00000046398,ENSSSCT00000050278,ENSSSCT00000072890,ENSSSCT00000076272	3047	3702	2947	67	59	63	1928	4791	8266	914	3897	2706	12	5	101	906	3037	1063	62.63	62.5	63.3	1.27	1.23	1.24	226.88	276.79	440.12	197.6	322.38	226.01	5.39	0.27	9.09	59.91	181.99	78.87	123.87	122.09	126.78	3.09
ENSSSCG00000000014	5	4070701	4101287	-	known	protein_coding	FAM118A	family with sequence similarity 118 member A [Source:NCBI gene;Acc:100739727]	ENSSSCT00000000015,ENSSSCT00000022845	363	488	368	574	567	568	81	99	93	16	100	90	18	177	96	146	188	139	8.01	8.81	8.49	12.64	13.83	13.08	10.25	6.16	5.35	3.66	8.83	8.2	9.56	10.54	9.35	10.47	12.2	11.33	15.84	17.22	17.01	30.69
ENSSSCG00000000018	5	4152072	4195613	+	known	protein_coding	KIAA0930	KIAA0930 ortholog [Source:NCBI gene;Acc:100736589]	ENSSSCT00000000019,ENSSSCT00000061018	2931	3780	3070	2418	2209	2448	122	171	221	127	1121	331	128	3483	1211	156	627	78	30.65	32.64	34.59	25.98	26.39	28.83	5.21	4.62	4.45	9.67	41.84	12.68	22.74	94.15	54.35	3.71	19.08	2.14	60.63	63.76	69.27	63.06
ENSSSCG00000000019	5	4194308	4219230	-	known	protein_coding	NUP50	nucleoporin 50 [Source:NCBI gene;Acc:100519837]	ENSSSCT00000000020,ENSSSCT00000059699	3111	3800	3092	1541	1435	1470	731	924	1049	224	619	566	132	1052	467	659	784	794	29.14	29.1	30.33	14.4	14.83	14.25	39.84	24.52	26.12	22.26	23.65	22.25	29.21	26.25	19.75	20.13	21.86	27.93	57.62	56.85	60.74	34.96
ENSSSCG00000000020	5	4291396	4389943	+	known	protein_coding	PHF21B	PHD finger protein 21B [Source:NCBI gene;Acc:100522673]	ENSSSCT00000000021,ENSSSCT00000086082	728	892	673	35	32	39	1	2	8	9	38	98	0	5	2	35	113	27	5.92	5.92	5.71	0.28	0.29	0.33	0.05	0.05	0.17	0.76	1.23	3.32	0	0.11	0.07	0.92	2.71	0.8	11.71	11.56	11.44	0.69
ENSSSCG00000000021	5	4399742	4450465	-	known	protein_coding	NA	Rho GTPase activating protein 8 [Source:NCBI gene;Acc:100533202]	ENSSSCT00000000022,ENSSSCT00000056308	791	1069	767	0	2	8	129	438	569	47	213	62	23	927	563	82	72	84	23.95	26.41	23.94	0	0.08	0.25	21.91	36.38	43.75	14.35	25.74	7.55	16.05	75.61	74.01	7.81	6.3	9.17	47.36	51.59	47.95	0
ENSSSCG00000000022	5	4649183	4655230	+	known	protein_coding	RTL6	retrotransposon Gag like 6 [Source:NCBI gene;Acc:100520193]	ENSSSCT00000000023	3361	4463	3451	1676	1571	1644	126	152	315	204	836	658	37	540	264	362	1006	256	28.96	31.41	31.07	14.43	14.94	14.75	6.33	3.71	7.13	18.29	29.27	23.62	7.72	12.51	10.23	10.12	25.83	8.26	57.28	61.37	62.23	35.03
ENSSSCG00000000024	5	4906684	5015441	-	known	protein_coding	PARVB	parvin beta [Source:NCBI gene;Acc:100739768]	ENSSSCT00000000025,ENSSSCT00000072505,ENSSSCT00000079857	461	566	412	329	268	296	8	75	25	22	8	22	4	12	19	9	36	3	6.67	6.7	6.23	4.76	4.28	4.47	0.68	3.06	0.95	3.31	0.47	1.32	1.41	0.47	1.23	0.43	1.55	0.16	13.19	13.1	12.48	11.56
ENSSSCG00000000025	5	4873152	4898647	-	known	protein_coding	NA	parvin gamma [Source:NCBI gene;Acc:100520379]	ENSSSCT00000000026,ENSSSCT00000065458,ENSSSCT00000076967,ENSSSCT00000083689	2	1	3	0	0	0	0	0	0	14	0	0	0	0	0	1	0	0	0.03	0.02	0.05	0	0	0	0	0	0	2.4	0	0	0	0	0	0.05	0	0	0.06	0.03	0.11	0
ENSSSCG00000000026	5	5131252	5156896	+	known	protein_coding	SULT4A1	sulfotransferase family 4A member 1 [Source:NCBI gene;Acc:100523243]	ENSSSCT00000000027	906	1039	868	5	9	5	10	39	23	3	18	81	0	37	48	62	116	63	21.98	20.7	22	0.12	0.24	0.13	1.39	2.64	1.44	0.75	1.75	8.05	0	2.43	5.15	4.82	8.28	5.62	43.46	40.45	44.07	0.3
ENSSSCG00000000028	5	5375714	5408125	+	known	protein_coding	NA	\N	ENSSSCT00000000029	7	4	7	0	0	0	0	0	0	0	0	0	0	0	0	0	1	0	0.27	0.13	0.28	0	0	0	0	0	0	0	0	0	0	0	0	0	0.11	0	0.53	0.25	0.56	0
ENSSSCG00000000029	5	5561504	5692330	+	known	protein_coding	SCUBE1	signal peptide, CUB domain and EGF like domain containing 1 [Source:NCBI gene;Acc:100524621]	ENSSSCT00000042951	211	298	210	3	8	6	151	530	750	28	175	297	0	0	13	42	528	72	1.22	1.41	1.27	0.02	0.05	0.04	5.12	8.74	11.47	1.69	4.14	7.2	0	0	0.34	0.79	9.15	1.57	2.42	2.76	2.55	0.04
ENSSSCG00000000031	5	5742185	5751692	+	known	protein_coding	MCAT	malonyl-CoA-acyl carrier protein transacylase [Source:NCBI gene;Acc:100523602]	ENSSSCT00000000033,ENSSSCT00000034350,ENSSSCT00000051624,ENSSSCT00000085212	391	495	380	147	149	169	49	191	150	33	116	105	3	64	29	339	174	164	12.4	12.49	12.42	4.83	5.29	6.11	8.54	14.84	11.22	8.01	13.31	12.9	4.99	5.59	5.35	33.57	15.63	18.2	24.53	24.4	24.88	11.72
ENSSSCG00000000033	5	5723186	5735128	-	known	protein_coding	TSPO	translocator protein [Source:NCBI gene;Acc:396592]	ENSSSCT00000000035,ENSSSCT00000058616	94	129	78	171	165	158	11	160	25	96	43	13	17	24	26	142	51	86	7.57	8.72	6.57	13.99	14.84	13.54	5.35	34.31	4.95	83.87	13.3	4.7	29.06	6.24	8.78	39.24	12.26	23.99	14.98	17.04	13.17	33.97
ENSSSCG00000000034	5	5701583	5720724	+	known	protein_coding	TTLL12	tubulin tyrosine ligase like 12 [Source:NCBI gene;Acc:100621422]	ENSSSCT00000000036,ENSSSCT00000078462,ENSSSCT00000086908	5471	6712	5487	8493	7785	8945	1403	2738	3803	391	1440	954	95	1627	733	331	1619	296	80.89	80.03	84.37	125.05	126.4	136.71	126.82	119.83	151.28	62.16	89.23	59.36	33.74	67.44	50.48	15.66	72.28	17.16	159.97	156.33	168.98	303.56
ENSSSCG00000000035	5	5793780	5827639	+	known	protein_coding	TTLL1	tubulin tyrosine ligase like 1 [Source:NCBI gene;Acc:100621517]	ENSSSCT00000000037,ENSSSCT00000053033,ENSSSCT00000066398,ENSSSCT00000072800,ENSSSCT00000078160	643	750	601	631	552	623	55	325	330	52	426	379	4	105	26	514	596	733	19.74	18.97	19.32	19.54	18.78	20.01	9.56	27.92	26.27	17.72	52.63	48.3	3.12	8.78	3.58	50.4	54.08	81.89	39.04	37.05	38.7	47.44
ENSSSCG00000000036	5	5853377	5985171	+	known	protein_coding	PACSIN2	protein kinase C and casein kinase substrate in neurons 2 [Source:NCBI gene;Acc:100523786]	ENSSSCT00000000038,ENSSSCT00000058272,ENSSSCT00000063611,ENSSSCT00000065730	2462	3155	2371	2271	2002	2313	486	454	747	166	781	545	175	1890	1240	341	1176	560	38.21	39.49	38.33	35.18	34.44	37.45	42.6	19.33	29.01	25.52	47.03	34.15	65.11	76.56	83.79	16.65	52.28	31.84	75.57	77.15	76.78	85.39
ENSSSCG00000000037	5	5993808	6055091	+	known	protein_coding	ARFGAP3	ADP ribosylation factor GTPase activating protein 3 [Source:NCBI gene;Acc:100523962]	ENSSSCT00000000039,ENSSSCT00000040515,ENSSSCT00000044776,ENSSSCT00000048753,ENSSSCT00000073891,ENSSSCT00000074631,ENSSSCT00000088200	1500	1817	1303	2655	2339	2476	367	557	676	85	259	430	68	572	225	320	499	270	33.07	33.64	30.03	60.41	57.8	58.9	43.09	32.47	38.77	18.02	23.25	38.16	33.2	34.12	22.16	20.89	31.35	20.18	65.4	65.72	60.14	146.65
ENSSSCG00000000038	5	6146279	6170202	+	known	protein_coding	CYB5R3	NADH-cytochrome b5 reductase 3-like [Source:NCBI gene;Acc:100524254]	ENSSSCT00000000040,ENSSSCT00000076327,ENSSSCT00000091240	1128	1260	1129	2400	2054	2342	114	461	585	117	355	232	39	955	659	110	333	127	35.56	32.72	37.27	76.15	71.82	77.48	20.47	40.97	47.9	38.18	45.78	29.95	28.51	83.57	92.59	10.9	31.02	14.87	70.33	63.91	74.64	184.86
ENSSSCG00000000039	5	6169398	6201940	+	known	protein_coding	POLDIP3	DNA polymerase delta interacting protein 3 [Source:NCBI gene;Acc:100525164]	ENSSSCT00000000041,ENSSSCT00000048614,ENSSSCT00000057438,ENSSSCT00000073844,ENSSSCT00000075015,ENSSSCT00000079682,ENSSSCT00000084220,ENSSSCT00000086723	5129	6494	5293	4408	4088	4004	418	701	1085	215	1191	1074	60	1016	540	543	1520	463	123.52	131.28	139.77	111.27	111.32	103.1	49.27	40.41	55.63	53.89	90.49	86.92	20.24	46.89	51.85	42.19	86.89	37.49	244.29	256.45	279.94	270.1
ENSSSCG00000000040	5	6589864	6662432	-	known	protein_coding	SEPTIN3	septin 3 [Source:NCBI gene;Acc:100157034]	ENSSSCT00000000042,ENSSSCT00000000043,ENSSSCT00000040807,ENSSSCT00000049671,ENSSSCT00000069730,ENSSSCT00000076217,ENSSSCT00000082407,ENSSSCT00000087040	405	509	444	61	63	79	2	2	7	6	149	270	0	19	2	73	413	100	8.43	8.61	8.53	1.36	1.56	1.77	0.29	0.17	0.37	1.08	14.36	27.08	0	0.99	0.16	5.81	32.06	9.35	16.68	16.82	17.08	3.29
ENSSSCG00000000045	5	6562011	6567647	+	known	protein_coding	NDUFA6	NADH:ubiquinone oxidoreductase subunit A6 [Source:HGNC Symbol;Acc:HGNC:7690]	ENSSSCT00000000049	764	917	708	259	211	220	71	163	120	44	105	112	11	71	88	541	162	439	35.71	35.51	34.6	12.2	10.95	10.83	18.53	20.88	14.21	20.75	19.34	20.97	11.58	9.11	17.81	79.62	21.91	73.64	70.63	69.36	69.29	29.62
ENSSSCG00000000046	5	6538907	6543643	+	known	protein_coding	CYP2D25	vitamin D3 25-Hydroxylase [Source:NCBI gene;Acc:397687]	ENSSSCT00000000051,ENSSSCT00000091038	282	366	268	1	1	1	11	78	31	22	80	57	3	80	17	188	121	157	8.96	9.58	8.9	0.04	0.04	0.04	2.09	7.12	2.72	7.14	11.01	8.02	2.51	7.4	2.7	20.45	12.23	19.62	17.72	18.71	17.82	0.09
ENSSSCG00000000050	5	6571037	6590546	+	known	protein_coding	NAGA	alpha-N-acetylgalactosaminidase [Source:NCBI gene;Acc:100142667]	ENSSSCT00000046821,ENSSSCT00000055363	441	563	401	619	542	642	43	259	285	63	258	274	39	1266	577	201	352	243	5.38	5.34	4.39	8.07	7.83	8.91	3.38	12.62	12.23	10.79	13.47	16.06	16.82	62.13	44.27	8.7	13.63	13	10.65	10.44	8.79	19.58
ENSSSCG00000000057	5	6881892	6884947	-	known	pseudogene	NA	\N	ENSSSCT00000000063	0	0	0	0	0	0	0	0	0	0	0	0	0	0	0	0	0	0	0	0	0	0	0	0	0	0	0	0	0	0	0	0	0	0	0	0	0	0	0	0
ENSSSCG00000000058	5	6885067	6900023	+	known	protein_coding	SNU13	small nuclear ribonucleoprotein 13 [Source:NCBI gene;Acc:100155420]	ENSSSCT00000000064,ENSSSCT00000023171,ENSSSCT00000038079	5002	5848	4496	1285	1221	1322	293	749	656	186	555	644	40	436	242	1126	877	942	230.04	222.8	216.21	59.51	62.29	63.97	75.83	96.41	78.84	90.01	103.16	121.02	42.46	56.33	48.72	169.61	121.17	162.02	454.96	435.23	433.04	144.47
ENSSSCG00000000059	5	6903496	6929083	-	known	protein_coding	XRCC6	X-ray repair cross complementing 6 [Source:NCBI gene;Acc:100154200]	ENSSSCT00000000065,ENSSSCT00000046450,ENSSSCT00000070289,ENSSSCT00000083276	1141	1415	1162	1288	1132	1198	82	352	336	30	295	198	15	226	143	207	315	321	30.45	31.54	32.9	34.33	33.62	33.37	12.81	27.11	23.34	7.48	32.17	21.41	10.2	16.71	17.23	18.05	25.13	31.88	60.23	61.61	65.89	83.34
ENSSSCG00000000061	5	6964999	6975904	+	known	protein_coding	PMM1	phosphomannomutase 1 [Source:NCBI gene;Acc:100151790]	ENSSSCT00000000067	108	134	104	143	112	116	11	43	40	23	72	39	1	24	24	79	139	151	4.02	4.12	4.04	5.35	4.62	4.53	2.31	4.42	3.81	8.7	10.63	5.87	0.85	2.44	3.9	9.32	15.07	20.37	7.95	8.04	8.1	12.99
ENSSSCG00000000062	5	6975840	6988422	-	known	protein_coding	CSDC2	cold shock domain containing C2 [Source:NCBI gene;Acc:100153407]	ENSSSCT00000000068	237	261	227	67	57	83	6	5	19	12	424	248	1	5	0	105	433	127	4.62	4.18	4.63	1.31	1.23	1.69	0.67	0.27	0.96	2.41	33.3	19.92	0.46	0.26	0	6.59	24.96	9.16	9.14	8.16	9.27	3.18
ENSSSCG00000000063	5	6997444	7014422	+	known	protein_coding	POLR3H	RNA polymerase III subunit H [Source:NCBI gene;Acc:100157033]	ENSSSCT00000000069,ENSSSCT00000048703,ENSSSCT00000077900	561	781	577	298	236	319	114	181	172	88	128	69	15	132	63	311	182	111	11.62	13.14	12.83	6.28	5.21	6.87	14.57	11.2	9.45	17.9	10.19	5.71	7.16	7.35	6.25	21.59	11.33	9.65	22.98	25.67	25.7	15.24
ENSSSCG00000000064	5	7002124	7070999	-	known	protein_coding	ACO2	aconitase 2 [Source:NCBI gene;Acc:396999]	ENSSSCT00000000070	9879	11834	9233	4202	3831	4247	1339	2967	4089	230	3044	2310	102	2007	1006	1083	3200	1472	189.94	186.57	185.5	80.91	81.44	85.3	148.19	160.16	204.49	45.6	235.71	182.98	46.53	104.33	86.03	66.97	181.83	104.7	375.65	364.46	371.53	196.41
ENSSSCG00000000066	5	7253644	7277576	-	known	protein_coding	L3MBTL2	L3MBTL histone methyl-lysine binding protein 2 [Source:NCBI gene;Acc:100157440]	ENSSSCT00000000072,ENSSSCT00000072114,ENSSSCT00000078795	2313	2804	2325	858	826	888	164	416	515	72	392	270	9	250	119	250	555	321	34.29	32.29	35.37	13.44	14.03	14.7	15.03	20.62	21.46	6.55	26.32	18.37	3.02	12.22	8.93	12.14	26.89	19.79	67.82	63.07	70.85	32.62
ENSSSCG00000000067	5	7247909	7253379	+	known	protein_coding	CHADL	chondroadherin like [Source:NCBI gene;Acc:102162247]	ENSSSCT00000052716	11	13	17	4	4	1	4	56	24	10	8	14	0	25	17	13	108	38	0.18	0.17	0.28	0.06	0.07	0.02	0.37	2.52	1	1.65	0.52	0.92	0	1.08	1.21	0.67	5.11	2.25	0.35	0.33	0.57	0.16
ENSSSCG00000000068	5	7311171	7393760	-	known	protein_coding	EP300	E1A binding protein p300 [Source:NCBI gene;Acc:100156226]	ENSSSCT00000026332	5984	7270	5834	4156	3672	3906	113	164	249	140	252	221	51	422	187	167	277	98	33.43	33.14	34.05	23.19	22.64	22.71	3.69	2.6	3.67	8.16	5.73	5.16	6.94	6.33	4.71	3.03	4.62	2.06	66.13	64.74	68.21	56.28
ENSSSCG00000000071	5	7577970	7617762	+	known	protein_coding	ST13	ST13 Hsp70 interacting protein [Source:NCBI gene;Acc:100624451]	ENSSSCT00000000077,ENSSSCT00000047691,ENSSSCT00000085517,ENSSSCT00000086118	10488	13103	10094	5711	5065	5171	1784	2613	2584	512	2111	2263	647	3887	2088	2369	2460	2271	247.33	246.91	244.52	131.64	128.46	125.93	224.14	182.64	163.14	137.57	200.76	203.47	357.37	250.58	219.44	188.3	171.29	204.84	489.16	482.32	489.75	319.56
ENSSSCG00000000072	5	7622645	7741541	+	known	protein_coding	SLC25A17	solute carrier family 25 member 17 [Source:NCBI gene;Acc:100517713]	ENSSSCT00000000078,ENSSSCT00000046906,ENSSSCT00000050054,ENSSSCT00000054524	1309	1687	1168	991	866	882	335	629	567	168	389	198	191	1404	763	579	360	561	47.31	50.84	45.37	36.58	36.19	34.45	65.69	65.73	53.1	62.95	57.55	30.85	153.99	134.98	116.16	63.28	38.59	71.36	93.57	99.32	90.86	88.81
ENSSSCG00000000073	5	7673983	7675196	+	known	protein_coding	NA	\N	ENSSSCT00000000079	0	0	1	0	0	0	0	0	0	0	0	0	0	0	0	0	0	0	0	0	0.35	0	0	0	0	0	0	0	0	0	0	0	0	0	0	0	0	0	0.7	0
ENSSSCG00000000074	5	7735823	7738701	-	known	protein_coding	MCHR1	melanin concentrating hormone receptor 1 [Source:NCBI gene;Acc:397295]	ENSSSCT00000000080	2	2	1	38	25	47	0	0	2	0	0	0	0	2	0	0	0	0	0.07	0.05	0.03	1.29	0.93	1.65	0	0	0.17	0	0	0	0	0.18	0	0	0	0	0.13	0.1	0.07	3.12
ENSSSCG00000000075	5	7757950	7975926	+	known	protein_coding	MRTFA	myocardin related transcription factor A [Source:NCBI gene;Acc:100516801]	ENSSSCT00000000081,ENSSSCT00000045761,ENSSSCT00000064575	2473	3370	2706	2036	1819	1982	15	30	43	53	90	54	1	53	24	38	102	35	27.49	30.68	31.43	22.67	22.38	22.99	0.97	0.95	1.26	6.21	4.08	2.51	0.27	1.6	1.2	1.37	3.41	1.46	54.37	59.93	62.95	55.02
ENSSSCG00000000076	5	7968097	8017768	-	known	protein_coding	SGSM3	small G protein signaling modulator 3 [Source:NCBI gene;Acc:100516266]	ENSSSCT00000000082,ENSSSCT00000031184,ENSSSCT00000090408	985	1208	941	886	807	936	157	503	668	77	660	532	8	248	160	205	1066	302	13.6	13.5	13.58	12.73	12.64	13.61	14.82	22.28	28.56	7.22	43.43	36.86	2.26	10.31	11.06	9.86	52.14	17.95	26.9	26.38	27.2	30.9
ENSSSCG00000000077	5	7985700	8045510	-	known	protein_coding	ADSL	adenylosuccinate lyase [Source:NCBI gene;Acc:100170844]	ENSSSCT00000000083,ENSSSCT00000071651,ENSSSCT00000078716	1844	2068	1525	649	513	654	137	462	350	93	193	198	24	311	200	433	343	475	73.26	67.82	63.25	25.96	22.61	27.36	29.54	48.89	34.76	34.29	29.47	31.01	20.5	32.9	33.68	52.08	38.28	65.92	144.9	132.49	126.69	63.01
ENSSSCG00000000078	5	8060979	8311418	-	known	protein_coding	TNRC6B	trinucleotide repeat containing adaptor 6B [Source:NCBI gene;Acc:102159442]	ENSSSCT00000000084,ENSSSCT00000038352,ENSSSCT00000048750,ENSSSCT00000049384,ENSSSCT00000064217,ENSSSCT00000065531,ENSSSCT00000068193,ENSSSCT00000073558,ENSSSCT00000087905	668	784	633	908	793	848	146	147	320	51	728	587	67	475	380	153	709	147	5.84	5.42	5.68	7.92	7.74	7.87	7.12	3.79	7.36	4.54	26.07	21.65	14.46	11.47	14.36	4.57	18.4	5.21	11.54	10.58	11.37	19.23
ENSSSCG00000000079	5	8319203	8445039	-	known	protein_coding	FAM83F	family with sequence similarity 83 member F [Source:NCBI gene;Acc:100155438]	ENSSSCT00000000085,ENSSSCT00000000086,ENSSSCT00000088024	1342	1887	1347	5	7	6	80	179	339	95	267	82	30	803	464	23	17	2	12.36	13.57	12.69	0.03	0.07	0.08	3.74	4.87	9.78	6.59	8.86	2.67	6.05	23.66	22.11	0.48	0.51	0.1	24.45	26.5	25.42	0.08
ENSSSCG00000000080	5	8325125	8445034	-	known	protein_coding	GRAP2	GRB2 related adaptor protein 2 [Source:NCBI gene;Acc:100516438]	ENSSSCT00000045170	1	0	0	0	0	0	0	1	0	11	0	2	0	0	0	3	2	0	0.01	0	0	0	0	0	0	0.02	0	0.84	0	0.07	0	0	0	0.08	0.05	0	0.02	0	0	0
ENSSSCG00000000081	5	8457383	8552925	+	known	protein_coding	ENTHD1	ENTH domain containing 1 [Source:NCBI gene;Acc:100519254]	ENSSSCT00000000087	0	0	0	0	0	0	0	1	0	0	0	1	0	4	1	2	0	0	0	0	0	0	0	0	0	0.08	0	0	0	0.12	0	0.32	0.13	0.19	0	0	0	0	0	0
ENSSSCG00000000082	5	8595142	8712393	-	known	protein_coding	CACNA1I	calcium voltage-gated channel subunit alpha1 I [Source:NCBI gene;Acc:100154640]	ENSSSCT00000000088	146	216	163	0	1	2	0	2	2	4	12	5	1	0	1	2	8	0	0.79	0.96	0.93	0	0.01	0.01	0	0.03	0.03	0.23	0.27	0.11	0.13	0	0.02	0.04	0.13	0	1.57	1.87	1.86	0
ENSSSCG00000000084	5	8738880	8745225	-	known	protein_coding	ATF4	activating transcription factor 4 [Source:NCBI gene;Acc:100144302]	ENSSSCT00000064502	1958	2391	1893	3280	3159	3128	490	1371	1195	246	490	664	126	1749	793	1549	921	850	18.39	18.35	18.57	30.78	32.75	30.6	26.79	36.47	29.47	24.02	18.68	25.96	28.62	44.17	33.45	47.15	25.76	29.86	36.37	35.84	37.2	74.73
ENSSSCG00000000087	5	8826840	8852776	-	known	protein_coding	TAB1	TGF-beta activated kinase 1 (MAP3K7) binding protein 1 [Source:NCBI gene;Acc:100153785]	ENSSSCT00000000093,ENSSSCT00000035948,ENSSSCT00000076376,ENSSSCT00000083883,ENSSSCT00000087726	2133	2553	2044	1246	1151	1264	207	488	700	77	817	599	17	612	240	227	1182	446	59.92	57.59	57.95	35.82	37.31	37.2	26.36	31.69	39.63	17.58	73.23	57.36	10.79	36.07	25.93	18.27	80.19	36.28	118.51	112.5	116.06	86.95
ENSSSCG00000000091	5	9097719	9116369	-	known	protein_coding	APOBEC3B	apolipoprotein B mRNA editing enzyme catalytic subunit 3B [Source:NCBI gene;Acc:100037939]	ENSSSCT00000000097,ENSSSCT00000036902,ENSSSCT00000052388,ENSSSCT00000053908,ENSSSCT00000057047,ENSSSCT00000061182	30	28	24	184	137	153	5	14	21	3	3	3	1	0	3	16	18	14	0.67	0.47	0.87	4.56	3.61	4.35	0.9	0.79	1.41	1.07	0.4	0.33	0.62	0	0.35	1.49	1.61	1.4	1.33	0.92	1.74	11.07
ENSSSCG00000000092	5	9207281	9230351	+	known	protein_coding	NPTXR	neuronal pentraxin receptor [Source:NCBI gene;Acc:100521449]	ENSSSCT00000000098	2091	2546	1993	319	324	351	0	2	0	18	30	91	0	2	0	45	88	8	18.84	18.74	18.76	2.87	3.22	3.29	0	0.05	0	1.69	1.1	3.41	0	0.05	0	1.31	2.36	0.27	37.26	36.61	37.58	6.97
ENSSSCG00000000093	5	9236654	9250336	+	known	protein_coding	DNAL4	dynein axonemal light chain 4 [Source:NCBI gene;Acc:100520304]	ENSSSCT00000054888	66	71	57	38	33	45	10	32	45	2	67	47	0	15	6	47	63	54	1.36	1.2	1.23	0.78	0.75	0.97	1.18	1.85	2.41	0.42	5.55	3.98	0	0.84	0.55	3.11	3.83	4.1	2.69	2.34	2.45	1.9
ENSSSCG00000000094	5	9273240	9293246	+	known	protein_coding	SUN2	Sad1 and UNC84 domain containing 2 [Source:NCBI gene;Acc:100521622]	ENSSSCT00000043063,ENSSSCT00000057414,ENSSSCT00000065525	2333	3025	2243	3901	3628	3992	119	210	682	29	1638	1519	37	1024	442	132	1603	169	30.5	32.23	30.65	50.63	52.15	54.27	9.03	7.65	23.04	3.98	86.18	81.88	11.14	35.38	26.1	5.51	62.36	8.1	60.33	62.95	61.38	122.89
ENSSSCG00000000095	5	9247203	9321899	-	known	protein_coding	GTPBP1	GTP binding protein 1 [Source:NCBI gene;Acc:100520611]	ENSSSCT00000000101,ENSSSCT00000029543,ENSSSCT00000060163,ENSSSCT00000062626	2759	3320	2533	1145	1002	1114	142	261	650	40	1026	991	33	853	346	173	1400	211	31.47	29.35	30.67	13.4	13.57	14.81	8.7	7.82	18.03	4.12	42.43	42.74	8.26	24.46	15.53	6.06	43.59	8.51	62.25	57.34	61.43	32.53
ENSSSCG00000000097	5	9336130	9358142	-	known	protein_coding	NA	translocase of outer mitochondrial membrane 22 [Source:NCBI gene;Acc:100520786]	ENSSSCT00000000103,ENSSSCT00000075473	2714	3093	2403	1512	1323	1424	316	829	727	162	507	500	62	442	428	1298	906	1163	78.48	72.96	71.86	43.11	41.86	42.49	52.73	69.88	56.69	48.7	61.78	60.88	42.15	36.44	55.9	125.14	80.53	127.09	155.21	142.51	143.92	104.66
ENSSSCG00000000103	5	9431307	9470549	+	known	protein_coding	DMC1	DNA meiotic recombinase 1 [Source:NCBI gene;Acc:100522866]	ENSSSCT00000000109,ENSSSCT00000070069,ENSSSCT00000073722	6	2	7	31	25	29	1	5	0	0	0	0	2	30	3	9	1	1	0.14	0.04	0.17	0.72	0.64	0.7	0.14	0.35	0	0	0	0	1.17	1.85	0.33	0.72	0.07	0.09	0.27	0.08	0.33	1.76
ENSSSCG00000000104	5	9485702	9505157	+	known	protein_coding	DDX17	DEAD-box helicase 17 [Source:NCBI gene;Acc:100514347]	ENSSSCT00000000110,ENSSSCT00000054754,ENSSSCT00000059784	11762	13853	10933	6317	5540	5729	904	821	1109	264	1518	1669	231	1430	713	1152	2571	1109	157.47	156.35	151.59	94.31	91.09	89.48	55.76	24.63	30.89	29.82	65.43	74.22	58.31	49.58	37.24	39.85	80.97	44.76	311.44	305.42	303.63	228.95
ENSSSCG00000000105	5	9505206	9515722	-	known	protein_coding	KDELR3	KDEL endoplasmic reticulum protein retention receptor 3 [Source:NCBI gene;Acc:100514523]	ENSSSCT00000000111,ENSSSCT00000074100	96	119	99	2225	2074	2061	236	847	636	133	135	286	48	109	187	453	469	766	3.3	4.84	4.32	99.41	103.42	93.21	51.32	105.78	76.78	52.93	18.02	44.71	25.08	13.48	20.51	55.74	52.32	98.3	6.53	9.46	8.66	241.32
ENSSSCG00000000106	5	9541906	9548989	+	known	protein_coding	KCNJ4	potassium inwardly rectifying channel subfamily J member 4 [Source:NCBI gene;Acc:100523060]	ENSSSCT00000000112	23	35	28	8	8	10	0	1	0	7	0	1	0	0	0	6	1	1	0.19	0.24	0.24	0.07	0.07	0.09	0	0.02	0	0.6	0	0.03	0	0	0	0.16	0.02	0.03	0.38	0.46	0.49	0.16
ENSSSCG00000000107	5	9594894	9620485	+	known	protein_coding	NA	casein kinase I [Source:NCBI gene;Acc:100523244]	ENSSSCT00000000113,ENSSSCT00000043044,ENSSSCT00000057608	3871	4719	3616	1842	1706	1976	537	462	721	204	652	568	57	678	320	451	1724	602	69.03	68.46	67.17	33.42	33.71	36.87	60.33	24.29	35.47	32.85	53.97	49.31	23.58	35.28	27.2	29.62	108.84	47.34	136.52	133.74	134.54	81.14
ENSSSCG00000000108	5	9633554	9682115	+	known	protein_coding	TMEM184B	transmembrane protein 184B [Source:NCBI gene;Acc:100157699]	ENSSSCT00000000114,ENSSSCT00000038876,ENSSSCT00000065929	796	1000	805	1913	1725	1930	10	50	76	102	21	25	3	24	14	147	31	28	11.46	11.73	12.01	27.46	27.44	28.73	0.88	2.03	2.76	14.55	1.18	1.34	1.09	0.94	0.9	7.01	1.37	1.5	22.67	22.92	24.05	66.67
ENSSSCG00000000110	5	9685214	9777922	+	known	protein_coding	PLA2G6	phospholipase A2 group VI [Source:NCBI gene;Acc:100514711]	ENSSSCT00000022302,ENSSSCT00000037007,ENSSSCT00000044457,ENSSSCT00000075325	542	696	511	234	194	230	28	49	120	29	154	110	2	57	22	30	150	48	9.4	10.04	9.11	3.9	3.61	4.08	2.96	2.3	5.71	6.71	10.57	7.64	0.85	2.92	1.85	1.79	7.47	3.92	18.6	19.62	18.25	9.48
ENSSSCG00000000111	5	9778727	9799703	+	known	protein_coding	BAIAP2L2	BAR/IMD domain containing adaptor protein 2 like 2 [Source:NCBI gene;Acc:100515261]	ENSSSCT00000000117,ENSSSCT00000087609	67	87	66	19	17	13	30	49	145	9	12	18	0	37	1	7	22	47	1.73	1.85	1.79	0.49	0.49	0.35	4.44	3.54	9.7	2.39	1.24	1.91	0	2.76	0.11	0.58	1.67	4.47	3.43	3.62	3.58	1.2
ENSSSCG00000000113	5	9801759	9806550	+	known	protein_coding	SLC16A8	solute carrier family 16 member 8 [Source:NCBI gene;Acc:100524435]	ENSSSCT00000042449	0	0	0	5	1	4	3	12	16	2	2	3	0	0	0	3	8	9	0	0	0	0.16	0.04	0.13	0.55	1.07	1.32	0.66	0.26	0.39	0	0	0	0.31	0.75	1.06	0	0	0	0.39
ENSSSCG00000000114	5	9808450	9889930	-	known	protein_coding	PICK1	protein interacting with PRKCA 1 [Source:NCBI gene;Acc:100158107]	ENSSSCT00000000120,ENSSSCT00000051101,ENSSSCT00000056027,ENSSSCT00000064883	471	583	470	161	146	154	87	214	301	24	202	77	16	283	81	68	326	107	13.07	13.37	13.56	4.37	4.46	4.33	13.4	16.18	21.79	6.92	22.41	8.55	10.01	21.79	9.64	5.94	26.06	11.21	25.85	26.12	27.15	10.6
ENSSSCG00000000116	5	9855983	9917726	-	known	protein_coding	POLR2F	RNA polymerase II subunit F [Source:NCBI gene;Acc:100737214]	ENSSSCT00000000122,ENSSSCT00000071437,ENSSSCT00000089161	978	1214	850	439	384	394	236	895	649	358	327	198	23	115	134	1882	465	1308	147.85	163.64	131.13	73.37	67.63	68.55	159.8	303.08	202.33	449.13	161.91	102.23	59.49	43.63	71.04	744.82	167.86	570.35	292.4	319.66	262.65	178.1
ENSSSCG00000000117	5	9917781	9925634	+	known	protein_coding	C22orf23	chromosome 5 C22orf23 homolog [Source:NCBI gene;Acc:100155721]	ENSSSCT00000000123,ENSSSCT00000088095,ENSSSCT00000091165	87	107	84	15	13	16	5	20	34	1	17	16	4	21	14	22	21	21	1.8	1.97	2.03	0.47	0.41	0.31	0.55	1.39	2	0.2	2.18	2.39	1.8	1.15	2.01	2.13	1.94	2.47	3.56	3.86	4.06	1.15
ENSSSCG00000000118	5	9924651	9956947	-	known	protein_coding	MICALL1	MICAL like 1 [Source:NCBI gene;Acc:100154036]	ENSSSCT00000000124,ENSSSCT00000037890	1240	1656	1321	1531	1465	1515	48	78	117	109	255	46	18	378	185	38	71	11	11.65	12.71	12.97	14.38	15.2	14.83	2.63	2.07	2.88	10.64	9.73	1.8	4.1	9.56	7.82	1.16	1.99	0.39	23.04	24.83	25.98	34.91
ENSSSCG00000000119	5	9968428	9996316	-	known	protein_coding	EIF3L	eukaryotic translation initiation factor 3 subunit L [Source:NCBI gene;Acc:100515608]	ENSSSCT00000000125,ENSSSCT00000036950,ENSSSCT00000046625,ENSSSCT00000076216,ENSSSCT00000077783	10749	12669	10195	4866	4309	4682	661	1871	1673	373	1163	775	109	1302	649	1412	1274	1139	239.26	226.14	238.59	96.37	92.83	95.9	69.12	103.98	85.1	76.2	99.02	63.83	48.4	62.82	59.17	93.01	76.76	90.31	473.2	441.75	477.86	233.94
ENSSSCG00000000120	5	10003725	10017734	+	known	protein_coding	ANKRD54	ankyrin repeat domain 54 [Source:NCBI gene;Acc:100525518]	ENSSSCT00000000126,ENSSSCT00000071715,ENSSSCT00000091584	264	272	239	236	246	277	42	64	89	19	81	85	3	111	44	50	144	75	6.87	6.02	6.65	6.16	7.08	7.61	7.75	4.92	5.98	5.74	8.44	9.26	2.14	7.83	5.87	6.4	11.82	7.91	13.58	11.75	13.31	14.94
ENSSSCG00000000121	5	10024348	10032451	-	known	protein_coding	GALR3	galanin receptor 3 [Source:NCBI gene;Acc:100623444]	ENSSSCT00000000127	4	6	1	0	0	2	1	0	19	4	1	2	0	0	0	2	5	3	0.1	0.13	0.04	0	0	0.05	0.15	0	1.26	1.12	0.1	0.2	0	0	0	0.17	0.4	0.3	0.21	0.26	0.07	0
ENSSSCG00000000130	5	10489286	10521736	-	known	protein_coding	CYTH4	cytohesin 4 [Source:NCBI gene;Acc:100240722]	ENSSSCT00000000136,ENSSSCT00000084622	1	7	3	0	0	0	0	0	0	0	0	0	0	0	0	4	1	0	0.02	0.09	0.05	0	0	0	0	0	0	0	0	0	0	0	0	0.21	0.05	0	0.03	0.18	0.1	0
ENSSSCG00000000131	5	10427019	10429478	+	known	protein_coding	ELFN2	extracellular leucine rich repeat and fibronectin type III domain containing 2 [Source:NCBI gene;Acc:100511563]	ENSSSCT00000000137	59	85	58	0	1	0	0	0	0	8	3	0	0	0	0	3	3	3	1.28	1.51	1.31	0	0.02	0	0	0	0	1.79	0.26	0	0	0	0	0.21	0.19	0.24	2.53	2.96	2.63	0
ENSSSCG00000000132	5	10764551	10776312	+	known	protein_coding	TEX33	testis expressed 33 [Source:NCBI gene;Acc:100152026]	ENSSSCT00000000138,ENSSSCT00000062116	0	0	0	0	0	0	0	0	0	0	0	0	0	0	0	0	0	0	0	0	0	0	0	0	0	0	0	0	0	0	0	0	0	0	0	0	0	0	0	0
ENSSSCG00000000133	5	10746890	10759623	+	known	protein_coding	TST	thiosulfate sulfurtransferase [Source:NCBI gene;Acc:100153230]	ENSSSCT00000000139,ENSSSCT00000044466	231	304	227	77	79	80	113	585	439	39	54	93	9	121	39	181	139	144	9.26	10.21	9.51	3.19	3.68	3.38	30.24	76.88	54.05	19.16	9.69	17.78	8.66	15.74	7.86	27.75	18.99	24.43	18.31	19.95	19.04	7.75
ENSSSCG00000000135	5	10707354	10718959	-	known	protein_coding	KCTD17	potassium channel tetramerization domain containing 17 [Source:NCBI gene;Acc:100512279]	ENSSSCT00000000141,ENSSSCT00000075425	696	878	655	295	257	305	2	33	42	6	55	37	1	15	6	40	51	63	11.92	12.79	13.31	7.26	8.32	8.47	0.77	4.41	5.44	1.06	7.37	4	1.53	1.14	0.46	6.41	5.64	14.02	23.58	24.99	26.67	17.64
ENSSSCG00000000136	5	10816371	10840598	-	known	protein_coding	CSF2RB	colony stimulating factor 2 receptor subunit beta [Source:NCBI gene;Acc:100153254]	ENSSSCT00000000142,ENSSSCT00000085649	0	0	3	0	0	0	0	0	0	7	0	0	0	0	0	2	0	0	0	0	0.03	0	0	0	0	0	0	0.74	0	0	0	0	0	0.11	0	0	0	0	0.06	0
ENSSSCG00000000137	5	10874953	10994015	-	known	protein_coding	NCF4	neutrophil cytosolic factor 4 [Source:NCBI gene;Acc:100152055]	ENSSSCT00000034941,ENSSSCT00000036476,ENSSSCT00000071185,ENSSSCT00000075176,ENSSSCT00000075411,ENSSSCT00000081184,ENSSSCT00000083107,ENSSSCT00000087050,ENSSSCT00000089031	32	52	36	16	17	15	0	128	13	13	66	68	2	35	78	5	97	33	0.63	0.79	0.58	0.25	0.37	0.22	0	15.99	0.48	5.93	6.15	5.24	2.1	4.35	14.27	0.23	5.53	2.02	1.25	1.54	1.16	0.61
ENSSSCG00000000138	5	10955491	10973289	+	known	protein_coding	PVALB	parvalbumin [Source:NCBI gene;Acc:100157265]	ENSSSCT00000063832	1	0	2	0	0	0	0	0	0	0	0	0	0	0	0	0	1	2	0.1	0	0.21	0	0	0	0	0	0	0	0	0	0	0	0	0	0.27	0.67	0.19	0	0.41	0
ENSSSCG00000000139	5	10994215	11017950	+	known	protein_coding	IFT27	intraflagellar transport 27 [Source:NCBI gene;Acc:100517032]	ENSSSCT00000000145,ENSSSCT00000086974	240	245	190	75	45	61	31	138	104	16	119	110	5	7	7	243	185	302	4.07	3.41	3.36	1.27	0.84	1.08	3.03	6.58	4.59	2.8	8.14	7.7	2.02	0.32	0.53	13.27	9.3	18.98	8.05	6.66	6.74	3.09
ENSSSCG00000000141	5	11213701	11233005	+	known	protein_coding	EIF3D	eukaryotic translation initiation factor 3 subunit D [Source:NCBI gene;Acc:100512835]	ENSSSCT00000000147,ENSSSCT00000074139	9492	10881	8802	4248	3860	4130	542	1359	1273	224	832	710	51	1195	522	1702	1266	1057	274.97	259.89	266.47	123.61	123.89	125.5	90.17	110.58	96	67.13	97.31	84.61	34.4	95.29	67.19	159.17	108.77	113.04	543.82	507.68	533.71	300.05
ENSSSCG00000000142	5	11233902	11254705	+	known	protein_coding	FOXRED2	FAD dependent oxidoreductase domain containing 2 [Source:NCBI gene;Acc:100513010]	ENSSSCT00000000148,ENSSSCT00000057822	803	1000	872	608	559	619	58	92	162	35	52	74	39	1874	428	20	144	15	7.75	7.85	8.83	5.84	5.9	6.19	3.23	2.46	4.01	4.02	2.04	2.96	8.9	47.58	18.23	0.66	4.14	0.59	15.33	15.33	17.68	14.19
ENSSSCG00000000144	5	11264645	11277631	+	known	protein_coding	TXN2	thioredoxin 2 [Source:NCBI gene;Acc:100158080]	ENSSSCT00000000150,ENSSSCT00000051686,ENSSSCT00000069111,ENSSSCT00000073289	1010	1252	868	605	584	634	258	1690	1187	285	652	265	75	919	596	1358	644	983	44.75	46.07	40.25	26.95	28.74	29.48	63.23	206.81	133.26	128.73	114.37	47.09	72.51	110.85	115.39	190.18	83.01	158.33	88.5	90	80.62	65.42
ENSSSCG00000000145	5	11264590	11422660	+	known	protein_coding	NA	\N	ENSSSCT00000024385,ENSSSCT00000071268	2887	3659	2948	15428	14056	14767	99	143	137	197	251	65	39	452	344	90	68	35	143.81	150.34	153.47	824.55	819.86	821.94	27.91	19.21	16.51	102.69	49.29	12.14	45.23	63.71	77.3	13.73	9.93	5.21	284.42	293.67	307.39	2001.59
ENSSSCG00000000146	3	7002733	7143094	+	known	protein_coding	MYH11	myosin heavy chain 11 [Source:NCBI gene;Acc:100627924]	ENSSSCT00000000153,ENSSSCT00000054316,ENSSSCT00000057164,ENSSSCT00000082612	23	29	27	291	285	278	15	12	15	31	15	13	0	14	13	15	17	19	0.18	0.18	0.22	2.2	2.38	2.22	0.67	0.26	0.33	2.65	0.47	0.4	0	0.28	0.45	0.38	0.39	0.55	0.35	0.35	0.43	5.35
ENSSSCG00000000148	5	11509984	11543032	-	known	protein_coding	NA	apolipoprotein L3-like [Source:NCBI gene;Acc:106510284]	ENSSSCT00000000156,ENSSSCT00000050902,ENSSSCT00000054045,ENSSSCT00000088670	42	49	44	105	86	142	15	24	22	17	20	3	9	50	70	6	10	10	0.67	0.76	0.72	1.79	1.71	2.4	1.69	1.21	1.14	2.72	1.05	0.16	2.8	2.66	5.61	0.36	0.49	0.73	1.33	1.48	1.45	4.34
ENSSSCG00000000151	5	11920659	11929669	-	known	protein_coding	NA	apolipoprotein L6 [Source:NCBI gene;Acc:100518305]	ENSSSCT00000043062	0	0	0	0	0	0	0	0	0	2	0	2	0	2	0	0	0	0	0	0	0	0	0	0	0	0	0	0.56	0	0.22	0	0.15	0	0	0	0	0	0	0	0
ENSSSCG00000000152	5	11633519	11905311	+	known	protein_coding	RBFOX2	RNA binding fox-1 homolog 2 [Source:NCBI gene;Acc:100513594]	ENSSSCT00000000160,ENSSSCT00000037284,ENSSSCT00000044408,ENSSSCT00000044711,ENSSSCT00000045134,ENSSSCT00000052275,ENSSSCT00000053162,ENSSSCT00000054319	1532	1989	1538	3592	3180	3467	291	597	668	151	1032	573	45	385	223	820	1012	998	28.4	30.29	30.02	73.62	70.56	77.69	52.5	55.26	53.88	42.48	125.98	70.42	28.53	34.39	31.41	83.73	92.19	120.99	56.17	59.17	60.12	178.71
ENSSSCG00000000156	5	12505655	12526274	-	known	protein_coding	FBXO7	F-box protein 7 [Source:NCBI gene;Acc:100155281]	ENSSSCT00000000164	542	706	541	430	408	439	154	240	257	17	143	165	15	175	68	92	237	129	11.78	12.59	12.29	9.37	9.81	9.98	19.21	14.61	14.49	3.8	12.49	14.74	7.7	10.3	6.56	6.42	15.19	10.34	23.3	24.6	24.61	22.74
ENSSSCG00000000157	5	12542266	12578954	+	known	protein_coding	BPIFC	BPI fold containing family C [Source:NCBI gene;Acc:100519483]	ENSSSCT00000036153	1	1	0	0	0	1	2	5	0	0	0	0	0	0	2	0	0	4	0.03	0.02	0	0	0	0.01	0.29	0.39	0	0	0	0	0	0	0.21	0	0	0.45	0.06	0.05	0	0
ENSSSCG00000000158	5	12580295	12641906	+	known	protein_coding	RTCB	RNA 2',3'-cyclic phosphate and 5'-OH ligase [Source:NCBI gene;Acc:733658]	ENSSSCT00000000167	3636	4397	3301	2421	2170	2279	900	2009	1925	284	906	796	90	765	511	1474	1481	1396	97.28	96.74	92.3	64.98	64.27	63.84	137.44	149.9	133	77.88	97.04	87.06	56.31	55.57	60.36	126.11	116.43	137.03	192.4	188.97	184.87	157.75
ENSSSCG00000000159	5	12623691	12624212	-	known	protein_coding	ASCL4	achaete-scute family bHLH transcription factor 4 [Source:NCBI gene;Acc:100520021]	ENSSSCT00000000168	0	0	0	0	0	0	0	0	0	1	0	0	0	0	0	0	0	0	0	0	0	0	0	0	0	0	0	1.54	0	0	0	0	0	0	0	0	0	0	0	0
ENSSSCG00000000160	5	12638488	12668878	+	known	protein_coding	PRDM4	PR/SET domain 4 [Source:NCBI gene;Acc:100155716]	ENSSSCT00000000169,ENSSSCT00000047006	1145	1347	1128	795	713	752	95	85	159	41	427	189	17	174	100	111	356	140	14.01	13.46	14.41	9.72	9.62	9.6	6.74	2.93	5.09	5.29	21.13	9.58	5	5.73	5.47	4.44	12.95	6.39	27.7	26.3	28.86	23.6
ENSSSCG00000000161	5	12701584	12730850	-	known	protein_coding	PWP1	PWP1 homolog, endonuclein [Source:NCBI gene;Acc:100519838]	ENSSSCT00000000170	1112	1305	1016	1070	1012	1010	475	701	624	146	318	315	95	424	257	985	536	653	17.27	16.6	16.49	16.63	17.37	16.37	42.64	30.67	25.3	23.45	19.95	20.23	35.26	17.77	17.82	49.35	24.67	37.67	34.15	32.42	33.02	40.37
ENSSSCG00000000162	5	12754537	13069527	-	known	protein_coding	BTBD11	BTB domain containing 11 [Source:NCBI gene;Acc:100520194]	ENSSSCT00000000171,ENSSSCT00000051430,ENSSSCT00000064620,ENSSSCT00000088249	1383	1805	1411	3	8	9	3	2	3	0	5	499	0	1	1	61	183	23	14.54	14.84	15.01	0.03	0.11	0.08	0.17	0.07	0.1	0	0.27	18.99	0	0.03	0.06	2.19	5.35	1.03	28.75	28.98	30.06	0.07
ENSSSCG00000000164	5	13275544	13364594	+	known	protein_coding	CRY1	cryptochrome circadian regulator 1 [Source:NCBI gene;Acc:100520380]	ENSSSCT00000064675	1280	1642	1265	429	382	359	237	222	383	36	331	383	49	117	114	179	610	296	17.28	18.14	17.85	5.79	5.7	5.06	18.54	8.46	13.53	5.04	18.08	21.44	15.87	4.26	6.89	7.81	24.45	14.88	34.18	35.44	35.75	14.07
ENSSSCG00000000167	5	13468937	13585781	-	known	protein_coding	RIC8B	RIC8 guanine nucleotide exchange factor B [Source:NCBI gene;Acc:100154459]	ENSSSCT00000000176,ENSSSCT00000047620,ENSSSCT00000053958,ENSSSCT00000055709,ENSSSCT00000060459,ENSSSCT00000072039,ENSSSCT00000084155	818	1032	730	571	570	554	39	51	67	19	94	124	9	18	15	105	149	86	11.32	11.93	11.11	6.39	7.19	7.24	4.44	2.01	2.44	1.89	4.92	7.1	2.25	0.44	0.89	3.92	5.59	3.79	22.38	23.3	22.25	15.51
ENSSSCG00000000169	5	13590851	13926604	-	known	protein_coding	POLR3B	RNA polymerase III subunit B [Source:NCBI gene;Acc:102159905]	ENSSSCT00000000177,ENSSSCT00000028672,ENSSSCT00000052954,ENSSSCT00000069744	1492	1871	1398	1034	976	974	114	101	141	26	325	1742	29	238	121	481	1164	263	18.61	19.09	18.21	12.88	13.4	12.66	8.26	3.55	4.58	3.21	17.43	96.21	8.63	8	6.73	19.03	45.92	12.81	36.8	37.29	36.46	31.27
ENSSSCG00000000171	5	14021113	14030039	+	known	protein_coding	CKAP4	cytoskeleton associated protein 4 [Source:NCBI gene;Acc:100523493]	ENSSSCT00000000180	1716	2193	1822	6628	6121	6676	272	299	737	88	683	617	10	71	61	222	1058	337	47.35	49.78	52.55	183.53	187.02	192.93	42.8	22.99	52.48	24.87	75.4	69.54	6.44	5.32	7.43	19.58	85.73	34.09	93.65	97.24	105.25	445.52
ENSSSCG00000000174	5	14812164	14833965	+	known	protein_coding	TEX49	testis expressed 49 [Source:HGNC Symbol;Acc:HGNC:48628]	ENSSSCT00000000183,ENSSSCT00000043095	0	0	0	0	0	0	1	0	0	0	0	0	0	0	0	0	0	0	0	0	0	0	0	0	0.7	0	0	0	0	0	0	0	0	0	0	0	0	0	0	0
ENSSSCG00000000175	5	14834426	14850728	-	known	protein_coding	ADCY6	adenylate cyclase 6 [Source:NCBI gene;Acc:100522613]	ENSSSCT00000000184,ENSSSCT00000074185	1331	1583	1274	2525	2153	2492	24	40	51	26	64	65	3	34	26	41	85	20	11.41	11.09	11.41	21.63	20.38	22.25	1.2	0.98	1.15	2.32	2.23	2.32	0.64	0.78	1	1.17	2.17	0.66	22.57	21.66	22.86	52.51
ENSSSCG00000000176	5	14888953	14899174	-	known	protein_coding	DDX23	DEAD-box helicase 23 [Source:NCBI gene;Acc:100737526]	ENSSSCT00000000185,ENSSSCT00000085859	3403	3965	3133	2533	2420	2644	649	849	1293	96	960	687	54	714	326	273	1323	409	56.23	53.67	54.09	41.92	44.2	45.61	61.92	39.48	55.71	17	64.03	46.9	21.28	31.85	24.02	14.54	64.74	25.08	111.21	104.84	108.34	101.75
ENSSSCG00000000179	5	14950492	14959328	+	known	protein_coding	CCDC65	coiled-coil domain containing 65 [Source:NCBI gene;Acc:100525107]	ENSSSCT00000000188	63	62	48	47	48	50	4	16	3	6	20	17	1	5	10	29	49	32	1.58	1.28	1.26	1.18	1.33	1.31	0.57	1.12	0.19	1.54	2.01	1.75	0.59	0.34	1.11	2.33	3.62	2.95	3.13	2.5	2.52	2.87
ENSSSCG00000000182	5	14997381	15013919	-	known	protein_coding	WNT10B	Wnt family member 10B [Source:NCBI gene;Acc:100126276]	ENSSSCT00000000191,ENSSSCT00000044121	22	31	26	100	89	104	20	1	6	28	125	282	0	5	0	38	281	146	0.47	0.47	0.54	2	1.94	2.04	2.56	0.07	0.24	4.12	5.43	12.55	0	0.35	0	1.83	9.18	5.84	0.94	0.91	1.08	4.85
ENSSSCG00000000183	5	15010985	15014079	+	known	protein_coding	WNT1	Wnt family member 1 [Source:NCBI gene;Acc:100525462]	ENSSSCT00000000192	0	2	0	2	0	1	0	0	0	23	260	658	0	0	0	29	503	347	0	0.09	0	0.1	0	0.06	0	0	0	11.89	52.49	134.85	0	0	0	4.68	74.58	63.71	0	0.17	0	0.25
ENSSSCG00000000184	5	15025510	15029629	-	known	protein_coding	DDN	dendrin [Source:NCBI gene;Acc:100525642]	ENSSSCT00000000194	17	16	15	13	17	12	0	6	4	0	11	11	0	0	0	6	15	5	0.24	0.18	0.22	0.18	0.26	0.17	0	0.23	0.15	0	0.62	0.63	0	0	0	0.27	0.62	0.26	0.47	0.36	0.44	0.44
ENSSSCG00000000185	5	15033053	15049660	-	known	protein_coding	PRKAG1	protein kinase AMP-activated non-catalytic subunit gamma 1 [Source:NCBI gene;Acc:414426]	ENSSSCT00000000195,ENSSSCT00000061630	463	531	458	496	436	534	97	259	327	62	236	242	8	209	126	425	330	479	13.65	12.91	14.07	14.69	14.22	16.38	16.72	21.75	25.2	20.57	27.54	30.24	5.62	16.59	16.4	42.12	28.51	53.14	26.99	25.22	28.17	35.67
ENSSSCG00000000186	5	15094603	15097665	-	known	protein_coding	RHEBL1	RHEB like 1 [Source:NCBI gene;Acc:100525816]	ENSSSCT00000000197	103	160	99	9	9	6	6	19	24	0	15	35	0	3	3	27	61	57	7.42	9.64	7.46	0.66	0.72	0.46	2.35	3.67	4.28	0	4.18	9.85	0	0.6	0.91	6.01	12.48	14.34	14.68	18.83	14.94	1.6
ENSSSCG00000000188	5	15114524	15119577	-	known	protein_coding	DHH	desert hedgehog signaling molecule [Source:NCBI gene;Acc:100505406]	ENSSSCT00000000199	64	101	69	0	1	1	0	1	0	4	0	2	0	0	0	0	3	1	1.9	2.47	2.14	0	0.03	0.03	0	0.08	0	1.22	0	0.24	0	0	0	0	0.26	0.11	3.76	4.83	4.29	0
ENSSSCG00000000189	5	15121550	15135252	-	known	protein_coding	LMBR1L	limb development membrane protein 1 like [Source:NCBI gene;Acc:100525991]	ENSSSCT00000000200,ENSSSCT00000048063,ENSSSCT00000050999,ENSSSCT00000052689,ENSSSCT00000074724	494	637	474	343	339	337	106	182	334	45	233	193	4	103	65	58	208	53	14.5	15.46	14.86	10.23	11.88	10.64	15.34	13.43	23.41	14.59	23.69	20.92	2.47	7.38	7.56	4.7	16.75	5.05	28.68	30.19	29.76	24.85
ENSSSCG00000000190	5	15149099	15269267	-	known	protein_coding	TUBA1B	tubulin alpha 1a [Source:NCBI gene;Acc:100135051]	ENSSSCT00000000201,ENSSSCT00000000203,ENSSSCT00000000837,ENSSSCT00000040522,ENSSSCT00000051798,ENSSSCT00000062408	71660	82461	65140	75318	71415	73262	9888	37721	34635	5755	32139	39261	1214	15820	12302	55521	68178	79605	1624.89	1521.29	1543.3	1970.24	2060.65	2014.89	1908.65	3599.28	3042.68	1937.11	4498.82	5589.37	962.99	1358.45	1852.05	5983.72	7009.24	10030.2	3213.64	2971.72	3091.08	4782.77
ENSSSCG00000000194	5	15153106	15270122	+	known	protein_coding	NA	tubulin alpha-1C chain [Source:NCBI gene;Acc:100127131]	ENSSSCT00000000207,ENSSSCT00000012196,ENSSSCT00000088236	5822	6375	5227	12889	11915	12532	1514	5413	4790	747	401	702	142	2630	1937	887	864	944	187.14	167.89	175.09	424.11	432.35	430.12	275.72	482.33	395.42	248	51.21	89.89	106.25	231.86	274.77	90.69	80.47	109.61	370.11	327.95	350.68	1029.53
ENSSSCG00000000195	5	15285294	15288804	+	known	protein_coding	PRPH	peripherin [Source:NCBI gene;Acc:100152434]	ENSSSCT00000000208,ENSSSCT00000050603	3	1	3	5	5	3	11	52	22	23	54	53	0	1	9	17	262	81	0.09	0.03	0.1	0.12	0.17	0.1	1.93	4.45	1.74	6.85	6.58	6.65	0	0.08	1.22	1.67	23.47	9.04	0.18	0.05	0.19	0.29
ENSSSCG00000000197	5	15308293	15312520	-	known	protein_coding	C1QL4	complement C1q like 4 [Source:NCBI gene;Acc:100512604]	ENSSSCT00000000210	20	23	14	47	43	63	11	6	0	3	2	76	0	9	7	29	88	32	0.49	0.46	0.36	1.15	1.16	1.61	1.54	0.41	0	0.75	0.2	7.61	0	0.6	0.76	2.27	6.33	2.88	0.97	0.9	0.72	2.79
ENSSSCG00000000198	5	15322674	15335950	+	known	protein_coding	DNAJC22	DnaJ heat shock protein family (Hsp40) member C22 [Source:NCBI gene;Acc:100623474]	ENSSSCT00000000211	232	331	191	0	0	0	265	776	644	53	78	54	16	143	112	49	14	8	5.05	5.92	4.35	0	0	0	33.13	47.35	36.4	11.88	6.83	4.83	8.23	8.43	10.82	3.43	0.9	0.64	10	11.56	8.71	0
ENSSSCG00000000199	5	15347633	15484938	+	known	protein_coding	SPATS2	spermatogenesis associated serine rich 2 [Source:NCBI gene;Acc:100738620]	ENSSSCT00000000212,ENSSSCT00000042119,ENSSSCT00000076259	1364	1722	1449	580	509	513	241	328	571	28	474	425	9	130	125	116	467	274	24.31	25.34	27.33	10.45	10.17	9.66	24.83	16.58	26.48	4.75	34.47	31.17	3.97	6.36	10.05	6.65	24.85	18.38	48.07	49.49	54.74	25.36
ENSSSCG00000000202	5	15517028	15526510	-	known	protein_coding	MCRS1	microspherule protein 1 [Source:NCBI gene;Acc:100516550]	ENSSSCT00000000215,ENSSSCT00000065788	1011	1148	965	1032	932	954	329	727	726	167	400	455	11	405	190	783	691	623	26.33	24.73	26.39	26.98	27.05	25.91	47.65	51.58	47.44	42.74	40.89	47.13	6.44	27.42	21.19	63.48	51.73	58.26	52.07	48.31	52.85	65.48
ENSSSCG00000000203	5	15495156	15517024	+	known	protein_coding	KCNH3	potassium voltage-gated channel subfamily H member 3 [Source:NCBI gene;Acc:100514837]	ENSSSCT00000024572	462	633	500	5	11	6	2	2	4	9	32	26	0	5	7	4	20	4	6.4	7.18	7.24	0.07	0.17	0.09	0.16	0.08	0.14	1.29	1.79	1.49	0	0.19	0.43	0.18	0.82	0.21	12.67	14.03	14.51	0.17
ENSSSCG00000000204	5	15570474	15592386	+	known	protein_coding	PRPF40B	pre-mRNA processing factor 40 homolog B [Source:NCBI gene;Acc:100515026]	ENSSSCT00000000217,ENSSSCT00000054717,ENSSSCT00000065353,ENSSSCT00000075207,ENSSSCT00000080218	1216	1486	1216	396	298	355	31	97	243	34	353	195	2	253	104	96	314	118	18.57	18.62	19.41	5.8	4.9	5.38	2.78	4.31	10.09	3.84	22.48	12.61	0.71	10.57	7.23	4.73	14.67	6.76	36.72	36.37	38.89	14.07
ENSSSCG00000000205	5	15541865	15559720	-	known	protein_coding	FAM186B	family with sequence similarity 186 member B [Source:NCBI gene;Acc:100515313]	ENSSSCT00000000218,ENSSSCT00000066441	186	205	164	28	24	30	5	6	20	12	87	40	3	48	16	11	44	9	3.17	2.86	2.92	0.48	0.45	0.53	0.49	0.29	0.89	2.11	5.98	2.81	1.22	2.21	1.44	0.6	2.22	0.61	6.26	5.59	5.84	1.16
ENSSSCG00000000206	5	15779334	15812547	-	known	protein_coding	FAIM2	Fas apoptotic inhibitory molecule 2 [Source:NCBI gene;Acc:110255191]	ENSSSCT00000000219,ENSSSCT00000088936	86	96	97	7	11	5	2	1	0	3	4	0	0	0	0	3	10	9	1.28	1.05	1.4	0.14	0.2	0.06	0.23	0.05	0	0.61	0.32	0	0	0	0	0.19	0.35	0.65	2.52	2.05	2.81	0.33
ENSSSCG00000000207	5	15774938	15775794	+	known	protein_coding	NA	\N	ENSSSCT00000000220	0	0	1	0	0	0	1	1	1	0	0	0	0	6	3	6	0	1	0	0	0.15	0	0	0	0.74	0.37	0.34	0	0	0	0	2.53	1.74	2.59	0	0.48	0	0	0.31	0
ENSSSCG00000000209	5	15711250	15761537	-	known	protein_coding	NCKAP5L	NCK associated protein 5 like [Source:NCBI gene;Acc:100516908]	ENSSSCT00000000223,ENSSSCT00000037489,ENSSSCT00000038291,ENSSSCT00000056689,ENSSSCT00000081938	1053	1384	1086	620	625	687	46	91	240	71	273	181	2	61	37	105	322	74	10.38	11.13	11.19	6.12	6.73	7.04	2.57	2.53	6.09	6.96	10.71	7.28	0.48	1.59	1.62	3.3	9.31	2.68	20.52	21.75	22.41	14.85
ENSSSCG00000000211	5	15876407	15880067	+	known	protein_coding	AQP5	aquaporin 5 [Source:NCBI gene;Acc:100126278]	ENSSSCT00000000226	0	3	1	9	5	4	2	0	0	2	2	1	0	0	0	0	1	3	0	0.1	0.04	0.36	0.22	0.17	0.44	0	0	0.8	0.31	0.16	0	0	0	0	0.11	0.43	0	0.19	0.08	0.87
ENSSSCG00000000212	5	15887947	15890805	+	known	protein_coding	AQP6	aquaporin 6 [Source:NCBI gene;Acc:100145893]	ENSSSCT00000000227,ENSSSCT00000089729	2	2	1	0	0	0	0	0	0	1	0	0	0	0	0	1	0	0	0.1	0.08	0.06	0	0	0	0	0	0	0.54	0	0	0	0	0	0.17	0	0	0.2	0.16	0.11	0
ENSSSCG00000000214	5	16007448	16017825	+	known	protein_coding	GPD1	glycerol-3-phosphate dehydrogenase 1 [Source:NCBI gene;Acc:100153250]	ENSSSCT00000000229,ENSSSCT00000040822,ENSSSCT00000048306	59	59	59	26	15	18	28	17	17	22	7	25	4	14	5	32	22	7	1.33	1.02	1.32	0.26	0.28	0.34	3.54	0.83	0.69	3.04	0.61	1.48	0.96	0.38	0.22	2.1	1.26	0.45	2.63	2	2.64	0.63
ENSSSCG00000000215	5	15992459	16005778	+	known	protein_coding	SMARCD1	SWI/SNF related, matrix associated, actin dependent regulator of chromatin, subfamily d, member 1 [Source:NCBI gene;Acc:100155712]	ENSSSCT00000000230,ENSSSCT00000052347,ENSSSCT00000056120	2946	3674	3132	1362	1209	1242	400	550	1082	81	1211	1377	8	290	171	280	1776	463	42.2	43.09	46.84	19.48	19.12	18.54	33.42	22.23	40.59	11.96	69.87	81.46	2.73	11.2	11.07	12.9	75.44	24.69	83.46	84.18	93.82	47.3
ENSSSCG00000000216	5	15947382	15991877	+	known	protein_coding	ASIC1	acid sensing ion channel subunit 1 [Source:NCBI gene;Acc:100517467]	ENSSSCT00000000232,ENSSSCT00000028934,ENSSSCT00000038460	101	133	93	101	72	86	9	48	29	2	19	165	2	6	11	30	164	65	1.5	1.59	1.41	1.58	1.15	1.31	0.71	2.08	1.13	0.29	1.05	9.32	0.89	0.22	0.81	1.47	6.72	3.32	2.96	3.1	2.83	3.84
ENSSSCG00000000217	5	15904707	15943614	+	known	protein_coding	RACGAP1	Rac GTPase activating protein 1 [Source:NCBI gene;Acc:100517651]	ENSSSCT00000000233,ENSSSCT00000050218	2365	2845	2205	2924	2814	2814	353	616	728	82	765	1432	101	1131	692	403	1537	660	39.48	38.88	38.6	49.11	52.09	48.88	34.27	29.01	32.1	14.72	51.65	100.12	38.02	52.25	51.09	21.87	77.18	41.76	78.08	75.95	77.31	119.21
ENSSSCG00000000220	AEMK02000258.1	188924	217951	+	known	protein_coding	POU6F1	POU class 6 homeobox 1 [Source:NCBI gene;Acc:102158970]	ENSSSCT00000000236	128	166	131	171	146	177	0	7	1	10	8	5	3	75	35	3	14	7	1.27	1.34	1.35	1.69	1.59	1.82	0	0.2	0.03	1.03	0.32	0.21	0.72	2	1.55	0.1	0.41	0.26	2.5	2.62	2.71	4.1
ENSSSCG00000000223	AEMK02000258.1	93257	127449	+	known	protein_coding	BIN2	bridging integrator 2 [Source:NCBI gene;Acc:100519772]	ENSSSCT00000000240,ENSSSCT00000025433,ENSSSCT00000041354	0	1	0	1	0	0	0	34	0	14	0	0	14	381	198	2	0	1	0	0.03	0	0.04	0	0	0	3.18	0	5.23	0	0	12.33	35.45	29.39	0.24	0	0.14	0	0.06	0	0.09
ENSSSCG00000000228	5	16977700	17169564	+	known	protein_coding	SCN8A	sodium voltage-gated channel alpha subunit 8 [Source:NCBI gene;Acc:100522189]	ENSSSCT00000000245,ENSSSCT00000044798	385	464	356	52	42	48	50	114	92	29	19	64	14	42	42	10	45	14	2.7	2.66	2.6	0.36	0.33	0.35	2.05	2.27	1.68	2.12	0.54	1.86	2.39	0.79	1.33	0.23	0.94	0.37	5.34	5.19	5.21	0.88
ENSSSCG00000000231	5	17248664	17250958	+	known	protein_coding	NA	ankyrin repeat domain 33 [Source:NCBI gene;Acc:100522737]	ENSSSCT00000000250	4	5	5	0	0	0	0	0	2	0	0	0	0	0	0	0	0	0	0.34	0.35	0.44	0	0	0	0	0	0.41	0	0	0	0	0	0	0	0	0	0.66	0.69	0.88	0
ENSSSCG00000000232	5	17263907	17286276	+	known	protein_coding	ACVRL1	activin A receptor like type 1 [Source:NCBI gene;Acc:100153279]	ENSSSCT00000000251,ENSSSCT00000064488	21	20	24	149	137	155	0	4	2	0	0	1	0	0	0	6	1	0	0.17	0.13	0.2	1.42	1.42	1.64	0	0.09	0.11	0	0	0.03	0	0	0	0.26	0.02	0	0.34	0.26	0.41	3.46
ENSSSCG00000000233	5	17314290	17350722	+	known	protein_coding	ACVR1B	activin A receptor type 1B [Source:NCBI gene;Acc:100152462]	ENSSSCT00000000252,ENSSSCT00000068474,ENSSSCT00000071034	734	937	696	284	254	277	22	43	65	27	57	42	2	1	12	15	34	21	12.19	12.61	12.04	4.73	4.68	4.76	2.17	1.96	2.89	4.86	3.86	2.89	0.53	0.05	0.88	0.86	1.44	1.19	24.11	24.63	24.11	11.48
ENSSSCG00000000234	5	17357866	17367453	+	known	protein_coding	GRASP	general receptor for phosphoinositides 1 associated scaffold protein [Source:NCBI gene;Acc:100522015]	ENSSSCT00000000253,ENSSSCT00000088102	92	131	114	73	79	79	0	1	0	18	7	12	0	5	2	9	26	7	1.31	1.52	1.69	1.04	1.24	1.17	0	0.05	0	2.65	0.4	0.71	0	0.19	0.13	0.41	1.1	0.37	2.59	2.98	3.39	2.52
ENSSSCG00000000235	5	17717924	17732009	-	known	protein_coding	KRT82	keratin 82 [Source:NCBI gene;Acc:100523843]	ENSSSCT00000000254	0	0	0	0	0	0	0	0	0	0	0	0	0	0	0	1	0	0	0	0	0	0	0	0	0	0	0	0	0	0	0	0	0	0.11	0	0	0	0	0	0
ENSSSCG00000000236	5	17749493	17760524	-	known	protein_coding	KRT75	keratin, type II cytoskeletal 75 [Source:NCBI gene;Acc:100525745]	ENSSSCT00000000255,ENSSSCT00000045017,ENSSSCT00000058164	1	2	1	0	0	0	0	0	0	1	0	0	0	0	0	0	0	0	0.04	0.04	0.03	0	0	0	0	0	0	0.26	0	0	0	0	0	0	0	0	0.07	0.08	0.05	0
ENSSSCG00000000238	5	17746999	17747580	-	known	protein_coding	NA	\N	ENSSSCT00000000257	0	0	0	0	0	0	0	0	0	0	0	0	0	0	0	0	0	0	0	0	0	0	0	0	0	0	0	0	0	0	0	0	0	0	0	0	0	0	0	0
ENSSSCG00000000239	5	17635567	17643286	-	known	protein_coding	NA	keratin, type II microfibrillar, component 7C [Source:NCBI gene;Acc:100523670]	ENSSSCT00000000258,ENSSSCT00000044699,ENSSSCT00000050635	8	7	9	3	1	3	0	1	1	8	0	0	0	1	0	1	0	2	0.24	0.17	0.29	0.12	0.06	0.08	0	0.12	0.08	2.27	0	0	0	0.08	0	0.1	0	0.33	0.48	0.33	0.58	0.3
ENSSSCG00000000240	5	17679105	17690711	-	known	protein_coding	KRT85	keratin, type II cuticular Hb5 [Source:NCBI gene;Acc:100524022]	ENSSSCT00000000259,ENSSSCT00000042091,ENSSSCT00000050973,ENSSSCT00000052784,ENSSSCT00000075705,ENSSSCT00000077722,ENSSSCT00000081792	0	1	1	0	0	0	0	0	0	3	2	0	0	0	0	0	0	0	0	0.03	0.03	0	0	0	0	0	0	0.69	0.19	0	0	0	0	0	0	0	0	0.05	0.07	0
ENSSSCG00000000241	5	17698791	17706941	-	known	protein_coding	KRT84	keratin 84 [Source:NCBI gene;Acc:100622023]	ENSSSCT00000000260	0	0	0	0	0	0	0	0	0	0	0	1	0	0	0	0	0	0	0	0	0	0	0	0	0	0	0	0	0	0.11	0	0	0	0	0	0	0	0	0	0
ENSSSCG00000000247	5	17895718	17905181	-	known	protein_coding	KRT71	keratin, type II cytoskeletal 71 [Source:NCBI gene;Acc:106506651]	ENSSSCT00000000266,ENSSSCT00000057314,ENSSSCT00000064193	0	0	0	0	0	0	0	0	0	7	0	0	0	0	0	0	0	0	0	0	0	0	0	0	0	0	0	1.73	0	0	0	0	0	0	0	0	0	0	0	0
ENSSSCG00000000248	5	17780928	17868402	-	known	protein_coding	KRT5	keratin 6A [Source:NCBI gene;Acc:102164968]	ENSSSCT00000000267,ENSSSCT00000043096,ENSSSCT00000045495,ENSSSCT00000049272,ENSSSCT00000051310,ENSSSCT00000056843,ENSSSCT00000057628,ENSSSCT00000058065,ENSSSCT00000065059,ENSSSCT00000090262	78	75	73	0	0	0	4	11	1	7	14	4	0	0	2	0	0	1	1.88	1.53	1.78	0	0	0	0.48	0.72	0.06	1.55	1.17	0.4	0	0	0.22	0	0	0.08	3.73	2.99	3.57	0
ENSSSCG00000000249	5	17936807	17948937	-	known	protein_coding	KRT72	keratin, type II cytoskeletal 72 [Source:NCBI gene;Acc:733618]	ENSSSCT00000000268,ENSSSCT00000091033	0	0	0	0	0	0	0	0	0	0	0	0	0	0	0	0	0	0	0	0	0	0	0	0	0	0	0	0	0	0	0	0	0	0	0	0	0	0	0	0
ENSSSCG00000000250	5	17956457	17967090	-	known	protein_coding	KRT73	keratin, type II cytoskeletal 73 [Source:NCBI gene;Acc:100511079]	ENSSSCT00000000269,ENSSSCT00000054083	0	0	0	0	0	0	0	0	0	0	0	0	0	0	0	0	0	0	0	0	0	0	0	0	0	0	0	0	0	0	0	0	0	0	0	0	0	0	0	0
ENSSSCG00000000251	5	18012925	18018582	-	known	protein_coding	KRT1	keratin 1 [Source:NCBI gene;Acc:100049664]	ENSSSCT00000000270	0	0	0	0	0	0	0	0	0	0	0	0	0	0	0	0	0	0	0	0	0	0	0	0	0	0	0	0	0	0	0	0	0	0	0	0	0	0	0	0
ENSSSCG00000000252	5	18170354	18180404	-	known	protein_coding	KRT8	keratin 8 [Source:NCBI gene;Acc:100152077]	ENSSSCT00000042524,ENSSSCT00000048358,ENSSSCT00000054375	41524	53882	41922	19	16	20	52435	224750	201068	26347	49537	9757	4592	87863	60465	20704	2215	965	949.44	990.7	971.88	0.51	0.5	0.4	9712.6	20494.7	17070.4	8596.9	6481.99	1308.71	3468.96	7599.96	8728.29	2117.81	215.33	114.15	1877.76	1935.26	1946.57	1.24
ENSSSCG00000000253	5	18217691	18222833	+	known	protein_coding	KRT18	keratin 18 [Source:NCBI gene;Acc:100126286]	ENSSSCT00000000272,ENSSSCT00000074447	15837	18284	15587	0	1	0	8362	36085	34677	8783	9386	1106	736	9555	9825	3208	99	7	639.03	609.32	656.89	0	0.04	0	1890.62	3999.3	3559.94	3572.44	1496.01	178.45	674.48	1053.32	1722.66	406.5	11.52	0.69	1263.84	1190.26	1315.69	0
ENSSSCG00000000257	5	18419436	18434526	-	known	protein_coding	ITGB7	integrin subunit beta 7 [Source:NCBI gene;Acc:397221]	ENSSSCT00000000276,ENSSSCT00000043023,ENSSSCT00000057390	242	294	235	11	11	6	0	0	2	4	1	0	0	2	2	0	1	0	4.43	4.4	4.48	0.2	0.24	0.12	0	0	0.11	0.76	0.09	0	0	0.12	0.16	0	0.05	0	8.76	8.59	8.98	0.49
ENSSSCG00000000258	5	18436267	18458625	-	known	protein_coding	RARG	retinoic acid receptor gamma [Source:HGNC Symbol;Acc:HGNC:9866]	ENSSSCT00000000277,ENSSSCT00000057684,ENSSSCT00000061540	2233	2753	2171	2686	2214	2378	3	3	23	16	550	52	5	143	39	19	129	36	43.78	44.27	44.51	51.92	47.29	47.93	0.34	0.17	1	2.88	41.55	4.07	2.17	6.85	3.17	1.1	7.5	2.54	86.58	86.47	89.14	126.03
ENSSSCG00000000259	5	18379340	18410212	-	known	protein_coding	CSAD	cysteine sulfinic acid decarboxylase [Source:NCBI gene;Acc:100515377]	ENSSSCT00000000278,ENSSSCT00000040597,ENSSSCT00000040873,ENSSSCT00000045149,ENSSSCT00000058957	13	26	18	85	64	96	29	47	42	0	12	6	0	0	3	2	15	8	0.25	0.49	0.4	1.77	1.57	2.19	4.3	3.67	2.92	0	1.17	0.57	0	0	0.36	0.18	0.87	0.8	0.49	0.97	0.8	4.29
ENSSSCG00000000260	5	18358673	18371264	+	known	protein_coding	SOAT2	sterol O-acyltransferase 2 [Source:NCBI gene;Acc:100515544]	ENSSSCT00000000279,ENSSSCT00000043738	12	11	7	9	11	20	58	236	262	22	0	1	0	0	0	7	0	0	0.29	0.22	0.18	0.22	0.29	0.51	8.04	15.98	16.43	5.48	0	0.1	0	0	0	0.54	0	0	0.57	0.43	0.36	0.53
ENSSSCG00000000261	5	18352314	18357224	+	known	protein_coding	NA	insulin like growth factor binding protein 6 [Source:NCBI gene;Acc:100101923]	ENSSSCT00000000280,ENSSSCT00000067343,ENSSSCT00000071924	51	84	65	358	273	330	71	117	208	171	337	41	14	1	0	323	60	126	3.04	3.8	3.53	23.04	18.4	20.8	26.04	18.53	28.92	74.75	79.21	7.28	10.62	0.38	0	61.69	9.56	25.36	6.02	7.43	7.07	55.92
ENSSSCG00000000262	5	18320756	18353114	-	known	protein_coding	SPRYD3	SPRY domain containing 3 [Source:NCBI gene;Acc:100514838]	ENSSSCT00000000281,ENSSSCT00000050035,ENSSSCT00000061304	862	1050	851	2235	2037	2362	133	347	621	77	691	224	34	506	300	138	433	176	16.45	16.35	16.95	42.7	42.84	47.09	14.84	18.84	31.29	15.39	53.89	17.84	15.63	26.5	25.76	8.6	24.77	12.62	32.53	31.93	33.96	103.65
ENSSSCG00000000263	5	18299916	18320784	+	known	protein_coding	TNS2	tensin 2 [Source:NCBI gene;Acc:100156301]	ENSSSCT00000000273,ENSSSCT00000000282,ENSSSCT00000083292	436	600	465	2876	2436	2779	6	6	34	39	51	84	5	10	3	10	170	40	4.32	4.89	4.86	28.76	26.98	28.89	0.37	0.18	0.94	3.29	2.11	3.49	1.29	0.24	0.14	0.32	5.06	1.59	8.54	9.55	9.74	69.82
ENSSSCG00000000264	5	18476365	18478741	+	known	protein_coding	MFSD5	major facilitator superfamily domain containing 5 [Source:NCBI gene;Acc:100157167]	ENSSSCT00000000283,ENSSSCT00000039691,ENSSSCT00000070522	395	477	375	527	460	567	218	406	462	169	480	222	38	806	407	673	367	474	12.38	12.3	12.27	16.6	16	18.68	39.41	35.65	37.59	55.16	60.41	28.64	27.57	70.07	56.76	68.5	33.64	54.78	24.49	24.03	24.58	40.29
ENSSSCG00000000265	5	18487052	18509913	+	known	protein_coding	ESPL1	extra spindle pole bodies like 1, separase [Source:NCBI gene;Acc:100153121]	ENSSSCT00000000284,ENSSSCT00000066580	3315	4280	3470	1618	1604	1705	53	57	175	38	532	625	4	201	101	29	791	33	25.36	26.89	27.9	12.42	13.8	13.56	2.34	1.22	3.48	2.99	16.36	19.83	0.73	4.08	3.44	0.71	17.97	0.94	50.15	52.52	55.89	30.14
ENSSSCG00000000267	5	18512710	18525877	+	known	protein_coding	C12orf10	chromosome 5 C12orf10 homolog [Source:NCBI gene;Acc:100516439]	ENSSSCT00000000286	1035	1348	860	488	458	502	97	294	148	13	153	145	0	119	31	490	260	379	27.36	29.29	23.76	12.94	13.4	13.89	14.64	21.65	10.12	3.65	16.19	15.67	0	8.54	3.62	41.43	20.17	36.77	54.11	57.21	47.58	31.41
ENSSSCG00000000268	5	18526076	18537830	-	known	protein_coding	AAAS	aladin WD repeat nucleoporin [Source:NCBI gene;Acc:100154333]	ENSSSCT00000000287,ENSSSCT00000068408,ENSSSCT00000069746,ENSSSCT00000085451,ENSSSCT00000087438,ENSSSCT00000089311	1182	1392	1121	864	857	882	196	994	958	96	510	375	14	157	123	611	706	703	31.98	30.99	31.72	23.47	25.7	25.07	31.3	79.8	72.06	31.53	56.99	41.92	8.83	12.49	17.75	59.16	58.97	73.44	63.24	60.54	63.53	56.98
ENSSSCG00000000271	5	18642823	18648848	+	known	protein_coding	AMHR2	anti-Mullerian hormone receptor type 2 [Source:NCBI gene;Acc:100154297]	ENSSSCT00000000290,ENSSSCT00000076306	8	7	7	3	3	1	0	1	0	6	0	1	0	0	0	2	2	3	0.2	0.17	0.24	0.08	0.08	0.03	0	0.07	0	1.54	0	0.13	0	0	0	0.16	0.19	0.28	0.39	0.33	0.47	0.18
ENSSSCG00000000272	5	18588758	18630089	+	known	protein_coding	SP1	Sp1 transcription factor [Source:NCBI gene;Acc:396575]	ENSSSCT00000065738	2670	3027	2429	1109	1046	1089	28	34	75	15	76	75	9	167	88	20	79	7	48.06	44.66	45.69	19.99	20.82	20.47	2.91	1.72	3.52	2.79	5.52	5.57	3.85	8.12	7.05	1.16	4.21	0.47	95.06	87.24	91.51	48.52
ENSSSCG00000000273	5	18660814	18665925	+	known	protein_coding	PRR13	proline rich 13 [Source:NCBI gene;Acc:100517160]	ENSSSCT00000000292	482	629	481	601	541	525	283	927	725	194	165	153	165	993	649	691	331	386	21.25	22.96	22.17	26.69	26.48	24.36	69.87	112.27	81.22	86.48	28.73	27.09	164.73	120.05	124.22	96.14	42.32	61.26	42.04	44.84	44.41	64.79
ENSSSCG00000000274	5	18673981	18706838	+	known	protein_coding	PCBP2	poly(rC) binding protein 2 [Source:NCBI gene;Acc:397665]	ENSSSCT00000000294,ENSSSCT00000043239,ENSSSCT00000070049,ENSSSCT00000070951,ENSSSCT00000073313,ENSSSCT00000084330,ENSSSCT00000085185,ENSSSCT00000085719,ENSSSCT00000091552	10251	11692	8949	6510	5693	6271	268	530	471	156	277	371	19	183	126	394	482	273	302.31	283.26	275.4	192.21	184.95	193.54	45.9	44.16	35.82	41.97	31.5	42.47	12.74	14.57	16.16	36.97	39.14	29.11	597.9	553.34	551.61	466.58
ENSSSCG00000000275	5	18699383	18717199	-	known	protein_coding	MAP3K12	mitogen-activated protein kinase kinase kinase 12 [Source:NCBI gene;Acc:100517714]	ENSSSCT00000000295	162	227	190	370	299	333	7	10	6	13	84	167	1	2	1	56	381	76	1.95	2.23	2.38	4.45	3.98	4.17	0.49	0.34	0.19	1.62	4.09	8.34	0.29	0.06	0.05	2.18	13.62	3.41	3.85	4.36	4.78	10.8
ENSSSCG00000000276	5	18718158	18723843	+	known	protein_coding	TARBP2	TARBP2 subunit of RISC loading complex [Source:NCBI gene;Acc:100518071]	ENSSSCT00000000296,ENSSSCT00000052105,ENSSSCT00000055374,ENSSSCT00000078809,ENSSSCT00000082565	718	860	703	363	318	386	136	370	364	70	263	223	12	120	81	495	491	466	26.57	26.3	27.12	13.37	12.89	14.82	28.79	38.13	34	27	39.11	33.36	11.33	11.89	13.2	60.74	52.83	63.86	52.55	51.38	54.32	32.46
ENSSSCG00000000277	5	18724081	18724826	-	known	protein_coding	NPFF	neuropeptide FF-amide peptide precursor [Source:NCBI gene;Acc:100518250]	ENSSSCT00000000298	0	0	0	0	0	1	0	0	1	0	2	2	0	0	0	0	0	0	0	0	0	0	0	0.28	0	0	0.53	0	1.68	1.64	0	0	0	0	0	0	0	0	0	0
ENSSSCG00000000278	5	18728692	18874183	-	known	protein_coding	NA	activating transcription factor 7 [Source:NCBI gene;Acc:100518609]	ENSSSCT00000000299,ENSSSCT00000023450,ENSSSCT00000042399,ENSSSCT00000070084	782	975	825	2229	1900	1960	28	99	228	37	200	141	6	155	74	66	134	93	5.92	6.03	6.53	16.86	15.88	15.45	2.6	2.29	6.36	2.94	6.64	8.74	1.1	4.45	9.29	2.42	3.45	3.97	11.71	11.77	13.08	40.94
ENSSSCG00000000279	5	19151169	19157657	+	known	protein_coding	HOXC13	homeobox C13 [Source:NCBI gene;Acc:100518969]	ENSSSCT00000000300	0	0	0	7	5	9	0	1	0	0	9	0	1	16	5	0	0	0	0	0	0	0.44	0.35	0.59	0	0.17	0	0	2.18	0	1.36	2.75	1.33	0	0	0	0	0	0	1.07
ENSSSCG00000000281	5	19167174	19168794	+	known	protein_coding	HOXC12	homeobox C12 [Source:NCBI gene;Acc:100518782]	ENSSSCT00000000302	0	0	0	0	0	0	0	0	0	0	0	0	0	1	0	0	1	0	0	0	0	0	0	0	0	0	0	0	0	0	0	0.22	0	0	0.22	0	0	0	0	0
ENSSSCG00000000288	5	19485096	19491419	+	known	protein_coding	HNRNPA1	heterogeneous nuclear ribonucleoprotein A1 [Source:NCBI gene;Acc:768103]	ENSSSCT00000000309,ENSSSCT00000058552,ENSSSCT00000071718,ENSSSCT00000075652	38166	46179	36637	11904	10859	10965	1720	3985	1336	557	1496	661	190	1004	496	4642	2156	3019	1421.09	1419	1426.49	444.72	447.69	429.42	347.17	396.52	124.16	201.71	212.82	95.37	157.45	99.77	76.61	530.03	225.4	393.1	2810.57	2771.9	2857.11	1079.55
ENSSSCG00000000289	5	19494677	19501810	-	known	protein_coding	NFE2	nuclear factor, erythroid 2 [Source:NCBI gene;Acc:100157948]	ENSSSCT00000047127	21	30	16	9	5	7	3	12	3	12	2	4	0	0	0	7	8	9	0.67	0.79	0.53	0.29	0.18	0.23	0.54	1.06	0.25	3.89	0.25	0.52	0	0	0	0.71	0.74	1.04	1.32	1.53	1.06	0.7
ENSSSCG00000000290	5	19522583	19544568	+	known	protein_coding	COPZ1	COPI coat complex subunit zeta 1 [Source:NCBI gene;Acc:100156765]	ENSSSCT00000000311,ENSSSCT00000050520,ENSSSCT00000060906,ENSSSCT00000081626,ENSSSCT00000083749	2786	3344	2749	2915	2534	2541	841	2244	2320	355	1316	1397	90	1143	594	2183	2126	2221	76.82	75.38	78.85	80	77.07	73.06	135.65	177.48	169.16	101.01	149.14	160.25	58.86	87.71	73.88	197.35	176.3	229.71	151.93	147.26	157.92	194.2
ENSSSCG00000000291	5	19552806	19554823	-	known	pseudogene	NA	G protein-coupled receptor 84 [Source:NCBI gene;Acc:100152279]	ENSSSCT00000000312	2	0	0	0	0	0	0	0	0	1	0	0	0	0	0	0	0	0	0.06	0	0	0	0	0	0	0	0	0.29	0	0	0	0	0	0	0	0	0.11	0	0	0
ENSSSCG00000000292	5	19560317	19583221	-	known	protein_coding	ZNF385A	zinc finger protein 385A [Source:NCBI gene;Acc:100736804]	ENSSSCT00000000313,ENSSSCT00000049417,ENSSSCT00000056150,ENSSSCT00000058322,ENSSSCT00000073041,ENSSSCT00000075537	672	897	657	106	106	107	20	97	141	29	172	102	1	43	57	57	127	62	16.55	18.3	16.99	2.59	2.92	2.73	2.82	6.45	8.59	7.33	16.52	10.04	0.66	2.84	5.95	4.65	9.17	5.37	32.74	35.76	34.02	6.29
ENSSSCG00000000293	5	19586746	19610362	-	known	protein_coding	ITGA5	integrin subunit alpha 5 [Source:NCBI gene;Acc:100155091]	ENSSSCT00000000314,ENSSSCT00000070939,ENSSSCT00000075947,ENSSSCT00000088499,ENSSSCT00000090750	1595	2218	1696	23846	22119	24049	1316	977	2769	537	757	977	103	636	488	455	1214	137	16.74	19.02	18.59	251.23	256.24	263.21	81.81	29.02	76.25	58.5	32.74	45.25	31.1	17.96	25.87	15.47	37.91	5.37	33.11	37.16	37.22	609.85
ENSSSCG00000000295	5	19677875	19723132	+	known	protein_coding	NCKAP1L	NCK associated protein 1 like [Source:NCBI gene;Acc:102162203]	ENSSSCT00000000316,ENSSSCT00000057559,ENSSSCT00000085570	13	17	25	0	2	0	3	2	2	7	18	1	0	18	10	3	12	0	0.1	0.13	0.2	0	0.02	0	0.19	0.06	0.06	0.5	0.8	0.05	0	0.5	0.43	0.07	0.39	0	0.21	0.26	0.41	0
ENSSSCG00000000296	5	19672068	19676349	-	known	protein_coding	NA	gametocyte-specific factor 1-like [Source:NCBI gene;Acc:100621706]	ENSSSCT00000000317	0	0	0	0	0	0	0	0	0	0	0	0	0	0	0	0	0	0	0	0	0	0	0	0	0	0	0	0	0	0	0	0	0	0	0	0	0	0	0	0
ENSSSCG00000000297	5	19725415	19752890	+	known	protein_coding	PDE1B	phosphodiesterase 1B [Source:NCBI gene;Acc:100521662]	ENSSSCT00000000318,ENSSSCT00000031749,ENSSSCT00000088733	523	636	443	28	30	18	1	12	28	3	8	37	0	3	8	6	62	6	7.78	7.69	6.9	0.4	0.53	0.3	0.1	0.58	0.98	0.42	0.51	2.28	0	0.14	0.61	0.34	2.62	0.33	15.39	15.02	13.82	0.96
ENSSSCG00000000298	5	19753847	19763288	-	known	protein_coding	PPP1R1A	protein phosphatase 1 regulatory inhibitor subunit 1A [Source:NCBI gene;Acc:100621808]	ENSSSCT00000000319,ENSSSCT00000071043,ENSSSCT00000071409	219	283	257	9	3	5	50	450	476	58	46	86	0	16	23	198	207	150	11.39	12.26	12.71	0.32	0.16	0.23	14.63	69.33	62.33	23.45	9.2	18.47	0	2.8	4.63	35.88	32.48	31.51	22.53	23.94	25.46	0.77
ENSSSCG00000000299	5	19904914	20017419	-	known	protein_coding	TESPA1	thymocyte expressed, positive selection associated 1 [Source:NCBI gene;Acc:100153079]	ENSSSCT00000042104,ENSSSCT00000051377	1	0	0	0	0	0	0	0	0	5	0	4	0	0	0	1	2	0	0.01	0	0	0	0	0	0	0	0	0.39	0	0.12	0	0	0	0.02	0.04	0	0.01	0	0	0
ENSSSCG00000000312	5	20275505	20276476	-	known	protein_coding	NA	olfactory receptor 10C1-like [Source:NCBI gene;Acc:100737602]	ENSSSCT00000000333	0	0	0	0	0	0	0	0	0	2	0	0	0	0	0	0	0	0	0	0	0	0	0	0	0	0	0	0.98	0	0	0	0	0	0	0	0	0	0	0	0
ENSSSCG00000000318	AEMK02000577.1	164559	165488	-	known	protein_coding	NA	olfactory receptor 6C4-like [Source:NCBI gene;Acc:100156762]	ENSSSCT00000000339	0	0	0	0	0	0	0	1	0	0	7	2	0	0	0	0	4	0	0	0	0	0	0	0	0	0.19	0	0	1.75	0.54	0	0	0	0	0.79	0	0	0	0	0
ENSSSCG00000000327	5	20534640	20535575	+	known	protein_coding	NA	olfactory receptor 6C1-like [Source:NCBI gene;Acc:110260678]	ENSSSCT00000000349	0	0	0	0	0	0	0	0	0	1	0	0	0	1	0	0	0	0	0	0	0	0	0	0	0	0	0	0.68	0	0	0	0.19	0	0	0	0	0	0	0	0
ENSSSCG00000000332	5	20616742	20617680	+	known	protein_coding	NA	olfactory receptor 6C1-like [Source:NCBI gene;Acc:110255239]	ENSSSCT00000000354	0	0	0	0	0	0	0	0	0	0	0	0	0	1	1	0	0	0	0	0	0	0	0	0	0	0	0.09	0	0	0	0	0.19	0.29	0	0	0	0	0	0	0
ENSSSCG00000000333	5	20649080	20652069	+	known	protein_coding	NA	olfactory receptor 6C75-like [Source:NCBI gene;Acc:100736710]	ENSSSCT00000000355	1	0	2	0	0	0	0	1	0	0	10	0	0	30	1	3	2	1	0.02	0	0.03	0	0	0	0	0.06	0	0	0.77	0	0	1.64	0.09	0.22	0.13	0.07	0.04	0	0.07	0
ENSSSCG00000000352	5	20940543	20941473	+	known	pseudogene	NA	olfactory receptor 6C4-like [Source:NCBI gene;Acc:100155548]	ENSSSCT00000000374	0	0	0	0	0	0	0	0	0	0	0	0	0	0	1	0	0	0	0	0	0	0	0	0	0	0	0	0	0.03	0	0	0	0.29	0	0	0	0	0	0	0
ENSSSCG00000000353	5	21039288	21040223	-	known	protein_coding	NA	olfactory receptor 6C2-like [Source:NCBI gene;Acc:100519839]	ENSSSCT00000000375	0	0	0	0	0	0	0	0	0	0	0	0	0	0	0	0	0	0	0	0	0	0	0	0	0	0	0	0	0	0	0	0	0	0	0	0	0	0	0	0
ENSSSCG00000000359	5	21147767	21160738	+	known	protein_coding	BLOC1S1	biogenesis of lysosomal organelles complex 1 subunit 1 [Source:NCBI gene;Acc:100517399]	ENSSSCT00000000381	137	145	100	144	120	161	47	301	293	85	165	87	7	69	83	266	123	308	10.58	9.38	8.08	11.29	10.34	13.21	19.61	62.04	55.76	64.66	49.04	26.1	11.54	14.89	26.96	63.21	26.87	82.63	20.93	18.33	16.18	27.4
ENSSSCG00000000361	5	21171678	21176232	-	known	protein_coding	CD63	CD63 molecule [Source:NCBI gene;Acc:100155929]	ENSSSCT00000033233,ENSSSCT00000079488	2238	2889	2185	5022	4510	5040	1765	7503	5424	2545	1649	1385	503	5189	3580	8237	2387	6262	105.37	108.88	107.56	254.13	251.2	266.28	495.21	1034	691.06	1277.81	326.4	278.44	566.64	720.08	778.02	1303.49	347.79	1126.88	208.4	212.68	215.43	616.91
ENSSSCG00000000362	5	21166709	21170913	+	known	protein_coding	RDH5	retinol dehydrogenase 5 [Source:NCBI gene;Acc:100517586]	ENSSSCT00000000384	1	0	1	0	0	1	0	0	0	0	0	0	0	0	0	0	0	0	0.04	0	0.04	0	0	0.04	0	0	0	0	0	0	0	0	0	0	0	0	0.08	0	0.08	0
ENSSSCG00000000363	5	21191142	21201818	+	known	protein_coding	GDF11	growth differentiation factor 11 [Source:NCBI gene;Acc:397254]	ENSSSCT00000000386	589	653	503	804	750	848	4	5	15	37	46	65	0	12	26	28	103	50	6.75	6.12	6.02	9.21	9.49	10.13	0.27	0.16	0.45	4.4	2.14	3.09	0	0.37	1.34	1.04	3.51	2.14	13.35	11.95	12.05	22.36
ENSSSCG00000000364	5	21199422	21262911	-	known	protein_coding	SARNP	SAP domain containing ribonucleoprotein [Source:NCBI gene;Acc:100517942]	ENSSSCT00000000387,ENSSSCT00000047885,ENSSSCT00000071634,ENSSSCT00000076511,ENSSSCT00000079480,ENSSSCT00000079604	1309	1540	1204	731	703	680	246	648	478	191	298	386	36	185	160	1219	456	1213	93.53	95.49	90.04	53.42	56.05	52.44	100.16	133.74	86.53	133.3	75.07	100.29	72.17	41.85	54.93	267.81	81.19	296.19	184.98	186.52	180.34	129.67
ENSSSCG00000000365	5	21262193	21264687	+	known	protein_coding	ORMDL2	ORMDL sphingolipid biosynthesis regulator 2 [Source:NCBI gene;Acc:100157122]	ENSSSCT00000000388	562	683	559	175	120	144	372	1500	1121	259	514	364	55	599	446	1373	454	1127	36.93	37.49	38.42	11.63	8.78	10.06	133.79	265.9	183.59	169.29	131.25	94.05	78.76	109.34	124.7	280.25	85.18	260.63	73.04	73.23	76.96	28.24
ENSSSCG00000000366	5	21206584	21273218	-	known	protein_coding	DNAJC14	DnaJ heat shock protein family (Hsp40) member C14 [Source:NCBI gene;Acc:100151876]	ENSSSCT00000000389,ENSSSCT00000084818	1880	2314	1776	2229	1963	1964	538	1301	1375	333	1201	906	96	778	603	1375	1269	1152	16.51	16.59	16.31	19.51	18.96	17.88	27.78	32.76	32.07	30.66	43.16	33.4	20.69	18.53	24.09	39.62	33.48	38.28	32.65	32.41	32.66	47.36
ENSSSCG00000000367	5	21274511	21279338	+	known	protein_coding	NA	transmembrane protein 198-like [Source:NCBI gene;Acc:100523964]	ENSSSCT00000065735	156	178	131	261	246	281	21	63	93	7	75	72	3	54	28	55	146	72	3.52	3.3	3.09	5.91	6.15	6.64	2.72	3.98	5.45	1.63	6.8	6.68	1.6	3.3	2.8	3.99	9.72	5.99	6.97	6.45	6.19	14.34
ENSSSCG00000000368	5	21280130	21285774	-	known	protein_coding	MMP19	matrix metallopeptidase 19 [Source:NCBI gene;Acc:100518427]	ENSSSCT00000000391	51	53	48	758	742	754	43	102	157	46	46	49	24	85	47	121	61	59	1.91	1.64	1.88	28.6	30.87	29.71	9.1	10.57	15.06	17.54	6.85	7.43	20.64	8.71	7.7	14.4	6.67	8.03	3.78	3.21	3.77	69.43
ENSSSCG00000000370	5	21331473	21355535	+	known	protein_coding	DGKA	diacylglycerol kinase alpha [Source:NCBI gene;Acc:397097]	ENSSSCT00000000393,ENSSSCT00000028984,ENSSSCT00000040081	765	949	734	589	556	535	9	310	89	123	291	112	100	1545	995	89	146	82	14.97	15.25	15.02	11.56	11.97	10.89	1.03	17.07	4.56	24.78	22.92	9.02	46.68	81.75	86.69	5.62	8.44	5.93	29.62	29.8	30.09	28.06
ENSSSCG00000000371	5	21355619	21365068	-	known	protein_coding	PMEL	premelanosome protein [Source:NCBI gene;Acc:100626164]	ENSSSCT00000000394,ENSSSCT00000069189,ENSSSCT00000078236,ENSSSCT00000080617	968	1185	888	2	5	6	16	54	93	6	16	133	0	27	11	65	120	68	26.23	26.14	24.86	0.06	0.15	0.18	2.73	4.01	6.4	1.93	1.82	14.72	0	1.95	1.38	5.77	9.46	6.77	51.87	51.06	49.8	0.15
ENSSSCG00000000376	5	21395282	21399715	+	known	protein_coding	SUOX	sulfite oxidase [Source:NCBI gene;Acc:100625272]	ENSSSCT00000000402,ENSSSCT00000065108	1421	1603	1336	329	285	269	188	887	1100	36	309	327	5	46	80	392	484	393	39.96	34.54	38.41	9.21	8.78	7.66	25.55	58.18	67.62	11.53	29.34	31.36	2.75	3.17	8.99	29.38	33.33	34.2	79.03	67.47	76.94	22.35
ENSSSCG00000000377	5	21495944	21504095	+	known	protein_coding	NA	proliferation-associated 2G4 [Source:NCBI gene;Acc:100737962]	ENSSSCT00000000403,ENSSSCT00000023025,ENSSSCT00000042385	10503	13151	9812	4221	4146	3955	977	1642	1804	376	697	777	165	1116	552	1988	1544	1676	407.92	423.87	397.6	165.26	174.06	164.54	172.02	153.68	150.27	117.49	86.16	99.3	132.07	84.03	77.71	205.69	140.33	197.07	806.76	828	796.35	401.17
ENSSSCG00000000379	5	21514497	21535326	+	known	protein_coding	ESYT1	extended synaptotagmin 1 [Source:NCBI gene;Acc:100519485]	ENSSSCT00000000405,ENSSSCT00000050279,ENSSSCT00000055523,ENSSSCT00000090528	2780	3447	2651	10266	9446	9834	218	303	598	100	1034	792	136	3502	1815	167	968	187	37.29	37.63	36.65	136.41	139.29	135.89	14.9	9.4	18.56	11.15	48.54	38.67	38.63	114.01	95.84	5.38	35.9	7.21	73.74	73.5	73.4	331.14
ENSSSCG00000000382	5	21563402	21586727	-	known	protein_coding	SMARCC2	SWI/SNF related, matrix associated, actin dependent regulator of chromatin subfamily c member 2 [Source:NCBI gene;Acc:100157539]	ENSSSCT00000000410,ENSSSCT00000032096,ENSSSCT00000049060	1579	1930	1524	3459	3043	3348	125	126	449	53	576	525	24	671	368	371	1017	170	14.85	14.69	14.87	33.42	32.49	33.71	6.92	3.43	11.21	5.51	23.26	21.9	6.08	17.47	16.01	12	30.23	6.47	29.37	28.7	29.79	81.12
ENSSSCG00000000383	5	21596306	21624569	-	known	protein_coding	RNF41	ring finger protein 41 [Source:NCBI gene;Acc:100157936]	ENSSSCT00000045000,ENSSSCT00000047640	1159	1358	1137	680	615	710	29	65	98	20	49	55	4	113	59	48	57	57	21.91	20.41	21.8	12.89	13.07	13.94	4.19	4.07	4.56	4.14	3.86	4.04	1.69	6.06	5.92	2.75	3	3.76	43.34	39.87	43.66	31.29
ENSSSCG00000000384	5	21624762	21631707	+	known	protein_coding	NABP2	nucleic acid binding protein 2 [Source:NCBI gene;Acc:100154321]	ENSSSCT00000061313	245	306	215	246	200	235	27	70	94	28	79	62	1	47	35	99	105	85	6.78	6.97	6.22	6.83	6.13	6.81	4.26	5.4	6.71	7.94	8.75	7.01	0.65	3.53	4.27	8.75	8.53	8.62	13.41	13.61	12.45	16.58
ENSSSCG00000000385	5	21631924	21637650	+	known	protein_coding	SLC39A5	solute carrier family 39 member 5 [Source:NCBI gene;Acc:100155542]	ENSSSCT00000000413,ENSSSCT00000037549,ENSSSCT00000046133	16	32	23	2	0	2	278	920	1206	73	1	30	0	3	8	1	7	0	0.37	0.63	0.6	0.04	0	0.04	40.49	69.3	81.11	19.86	0.07	3.08	0	0.22	0.95	0.09	0.55	0	0.74	1.24	1.2	0.09
ENSSSCG00000000386	5	21637917	21657117	-	known	protein_coding	ANKRD52	ankyrin repeat domain 52 [Source:NCBI gene;Acc:100519313]	ENSSSCT00000000414,ENSSSCT00000044069	2166	2662	2000	3399	3011	3326	18	56	88	70	226	119	9	232	150	44	165	33	13.78	13.83	13.3	21.61	21.15	22.03	0.67	1	1.41	4.64	5.8	3.13	1.39	3.94	4.21	0.87	3.08	0.77	27.26	27.02	26.64	52.45
ENSSSCG00000000393	5	21712247	21748950	-	known	protein_coding	PAN2	poly(A) specific ribonuclease subunit PAN2 [Source:NCBI gene;Acc:100153107]	ENSSSCT00000038548,ENSSSCT00000040880,ENSSSCT00000046573,ENSSSCT00000051504,ENSSSCT00000055361	2604	3205	2323	914	834	910	137	112	349	21	746	820	21	290	205	49	1055	108	25.44	25.15	23.83	8.6	8.6	8.79	7.82	3.25	9.18	2.07	29.75	33.83	4.8	7.68	9.23	1.66	31.1	4.11	50.32	49.13	47.73	20.88
ENSSSCG00000000394	5	21707834	21711292	-	known	protein_coding	CNPY2	canopy FGF signaling regulator 2 [Source:NCBI gene;Acc:100151912]	ENSSSCT00000000425	931	1153	864	698	614	613	328	1193	1013	155	646	428	20	254	146	2116	1040	2188	45.04	46.24	43.7	34.04	33	31.25	88.43	157.92	124.01	75.55	122.99	82.79	21.74	33.77	30.53	321.94	145.42	379.24	89.08	90.33	87.52	82.64
ENSSSCG00000000396	5	21733035	21751354	-	known	protein_coding	STAT2	signal transducer and activator of transcription 2 [Source:NCBI gene;Acc:396923]	ENSSSCT00000000428,ENSSSCT00000077169	789	906	763	1648	1492	1417	92	60	131	54	417	411	51	817	543	153	721	143	9.92	9.44	10.11	20.86	21.28	18.96	6.29	1.67	4.16	5.93	18.63	18.28	11.61	26.26	28.19	4.44	23	5.34	19.63	18.44	20.25	50.64
ENSSSCG00000000398	5	21759670	21760753	-	known	protein_coding	APOF	apolipoprotein F [Source:NCBI gene;Acc:445462]	ENSSSCT00000000430	0	0	0	0	0	0	0	7	0	0	0	2	0	0	0	0	0	9	0	0	0	0	0	0	0	1.32	0	0	0	0.58	0	0	0	0	0	2.23	0	0	0	0
ENSSSCG00000000399	5	21759474	21787521	-	known	protein_coding	TIMELESS	timeless circadian regulator [Source:HGNC Symbol;Acc:HGNC:11813]	ENSSSCT00000000431	2342	2874	2170	662	671	682	124	72	274	17	472	321	4	81	94	65	498	96	23.76	23.83	23.01	6.71	7.52	7.21	7.32	2.06	7.3	1.79	19.43	13.54	0.98	2.21	4.28	2.14	15.04	3.63	47	46.56	46.08	16.3
ENSSSCG00000000400	5	21787826	21793592	-	known	protein_coding	MIP	major intrinsic protein of lens fiber [Source:NCBI gene;Acc:100522373]	ENSSSCT00000000432	0	2	2	0	0	0	0	1	0	0	0	0	0	0	0	0	0	0	0	0.04	0.05	0	0	0	0	0.07	0	0	0	0	0	0	0	0	0	0	0	0.08	0.1	0
ENSSSCG00000000401	5	21806406	21820001	-	known	protein_coding	GLS2	glutaminase 2 [Source:NCBI gene;Acc:100738224]	ENSSSCT00000000433	460	520	376	9	9	4	7	9	15	9	15	9	0	3	3	0	23	4	8.51	7.89	7.27	0.17	0.18	0.08	0.75	0.47	0.72	1.72	1.12	0.69	0	0.15	0.25	0	1.26	0.27	16.83	15.4	14.56	0.4
ENSSSCG00000000402	5	21819861	21932609	+	known	protein_coding	RBMS2	RNA binding motif single stranded interacting protein 2 [Source:NCBI gene;Acc:100522738]	ENSSSCT00000000434,ENSSSCT00000046407,ENSSSCT00000060088,ENSSSCT00000061336	564	756	578	860	806	778	33	162	158	62	242	128	28	376	303	33	144	107	8.83	9.46	9.1	17.48	17.87	16.04	3.61	13.69	9.14	12.29	14.58	6.06	18.45	20.82	30.06	2.81	6.23	7.74	17.46	18.49	18.23	42.43
ENSSSCG00000000403	5	21933894	21983021	-	known	protein_coding	BAZ2A	bromodomain adjacent to zinc finger domain 2A [Source:NCBI gene;Acc:100153516]	ENSSSCT00000049648,ENSSSCT00000055700,ENSSSCT00000059488	7725	9442	7533	2466	2178	2195	102	190	319	136	244	302	22	388	220	189	285	101	44.84	44.72	45.65	14.28	13.94	13.35	3.47	3.14	4.89	8.26	5.78	7.34	3.14	6.04	5.77	3.58	4.95	2.21	88.69	87.36	91.44	34.67
ENSSSCG00000000405	5	21984580	21992407	-	known	protein_coding	NA	ATP synthase F1 subunit beta [Source:NCBI gene;Acc:100157156]	ENSSSCT00000000438,ENSSSCT00000033906,ENSSSCT00000054562	29751	37440	27898	12045	11167	11603	5816	13424	14057	1810	7243	6997	725	8825	5388	12326	10918	12004	801.93	824.65	784.65	324.98	331.25	326.05	981.69	1082.08	1046.95	544.17	850.17	831.99	508.1	744.22	699.84	1181.37	923.84	1289.69	1586.03	1610.89	1571.58	788.9
ENSSSCG00000000406	5	22000339	22021663	-	known	protein_coding	NA	prostaglandin E synthase 3 [Source:NCBI gene;Acc:100155956]	ENSSSCT00000000439,ENSSSCT00000068317,ENSSSCT00000079358,ENSSSCT00000080376	5120	6307	5090	2317	2185	2164	272	463	564	117	93	249	86	262	243	694	188	533	192.59	190.48	200.14	81.11	85.4	79.51	50.66	43.72	48.18	38.59	11.98	33.3	78.42	25.09	36.78	75.52	17.78	65.42	380.9	372.08	400.87	196.9
ENSSSCG00000000411	5	22400277	22406419	+	known	protein_coding	NAB2	NGFI-A binding protein 2 [Source:NCBI gene;Acc:100157578]	ENSSSCT00000000460	901	1143	891	716	759	770	6	20	33	23	149	119	0	22	12	63	153	59	18.46	19.21	19.08	14.7	17.2	16.49	0.71	1.15	1.76	4.85	12.28	10.03	0	1.22	1.09	4.15	9.26	4.47	36.51	37.53	38.21	35.68
ENSSSCG00000000413	5	22338029	22363568	-	known	protein_coding	MYO1A	myosin IA [Source:NCBI gene;Acc:100739662]	ENSSSCT00000000447,ENSSSCT00000000458,ENSSSCT00000052338	89	112	90	8	3	6	0	0	0	0	3	0	0	0	0	0	6	0	1.26	1.34	1.33	0.12	0.05	0.09	0	0	0	0	0.18	0	0	0	0	0	0.24	0	2.5	2.61	2.66	0.29
ENSSSCG00000000415	5	22228042	22244086	-	known	protein_coding	SDR9C7	short chain dehydrogenase/reductase family 9C member 7 [Source:NCBI gene;Acc:100626104]	ENSSSCT00000000449	0	0	0	0	0	1	0	0	0	6	1	0	2	0	0	0	1	0	0	0	0.01	0	0	0.04	0	0	0	2.1	0.17	0	1.36	0	0	0	0.13	0	0	0	0.01	0
ENSSSCG00000000418	5	22324932	22354488	-	known	protein_coding	TAC3	tachykinin precursor 3 [Source:NCBI gene;Acc:492314]	ENSSSCT00000000452,ENSSSCT00000068070,ENSSSCT00000075436	367	408	327	0	0	1	42	7	186	371	52	33	0	1	3	686	10	10	2.19	1.98	2.04	0	0	0.01	1.46	0.12	2.92	23.04	1.26	0.82	0	0.02	0.08	13.28	0.18	0.22	4.33	3.87	4.08	0
ENSSSCG00000000419	5	22228057	22292434	-	known	protein_coding	RDH16	retinol dehydrogenase 16 [Source:NCBI gene;Acc:100626199]	ENSSSCT00000000448,ENSSSCT00000000453,ENSSSCT00000028141,ENSSSCT00000038718,ENSSSCT00000056102,ENSSSCT00000062640,ENSSSCT00000064443,ENSSSCT00000077814,ENSSSCT00000082840	99	119	104	22	23	16	1	108	4	135	13	29	190	6009	2118	12	7	12	1.33	1.22	1.36	0.25	0.28	0.19	0.08	6.11	0.12	26.98	0.84	2.04	98.73	330.35	192.52	0.58	0.22	0.83	2.63	2.39	2.73	0.61
ENSSSCG00000000431	5	22791437	22799126	+	known	protein_coding	MBD6	methyl-CpG binding domain protein 6 [Source:NCBI gene;Acc:100518908]	ENSSSCT00000000465	575	753	628	556	458	541	9	27	57	51	60	38	0	33	21	27	47	20	7.4	7.93	8.45	7.16	6.51	7.26	0.67	0.98	1.92	6.81	3.13	2.03	0	1.14	1.21	1.12	1.8	0.96	14.64	15.49	16.92	17.38
ENSSSCG00000000433	5	22889656	22897508	-	known	protein_coding	B4GALNT1	beta-1,4-N-acetyl-galactosaminyltransferase 1 [Source:NCBI gene;Acc:100516440]	ENSSSCT00000000467,ENSSSCT00000038833,ENSSSCT00000062700,ENSSSCT00000079691	364	416	312	58	60	70	0	0	0	0	16	24	1	3	2	6	52	10	7.63	7.17	6.83	1.22	1.39	1.53	0	0	0	0	1.35	2.39	0.66	0.17	0.38	0.41	3.22	0.78	15.09	14	13.69	2.95
ENSSSCG00000000435	5	22873736	22880823	+	known	protein_coding	NA	Rho guanine nucleotide exchange factor 25 [Source:NCBI gene;Acc:100517400]	ENSSSCT00000000476,ENSSSCT00000038624,ENSSSCT00000057246	421	533	395	1835	1561	1740	0	0	4	10	24	22	0	0	0	2	50	13	9.77	10.02	9.46	41.1	38.57	41.05	0	0	0.26	2.29	1.96	2.13	0	0	0	0.16	3.61	1.2	19.32	19.57	18.94	99.76
ENSSSCG00000000436	5	22854137	22867037	+	known	protein_coding	PIP4K2C	phosphatidylinositol-5-phosphate 4-kinase type 2 gamma [Source:NCBI gene;Acc:100520306]	ENSSSCT00000000471,ENSSSCT00000073359,ENSSSCT00000075535,ENSSSCT00000075918	2398	3012	2433	92	81	102	601	706	1075	78	693	223	76	1399	725	61	291	100	42.05	43.21	44.48	1.62	1.57	1.97	61.72	35.43	49.87	16.36	50.18	16.3	33.05	67.71	58.03	3.56	15.31	6.67	83.17	84.4	89.09	3.94
ENSSSCG00000000437	5	22747336	22762049	-	known	protein_coding	ARHGAP9	Rho GTPase activating protein 9 [Source:NCBI gene;Acc:100518732]	ENSSSCT00000000472,ENSSSCT00000000473,ENSSSCT00000088959	66	97	55	46	51	61	23	63	18	16	26	104	0	26	6	174	89	77	1.35	1.47	1.1	1.12	1.04	1.13	3.05	3.68	0.82	2.88	2.34	7.51	0	1.5	0.57	10.1	5.1	5.04	2.66	2.87	2.2	2.72
ENSSSCG00000000439	5	22816506	22867029	+	known	protein_coding	KIF5A	kinesin family member 5A [Source:NCBI gene;Acc:100519957]	ENSSSCT00000000474,ENSSSCT00000022494,ENSSSCT00000044058,ENSSSCT00000048574,ENSSSCT00000050706	493	610	475	89	99	101	2	7	3	8	54	94	2	14	17	24	195	19	3.91	4	3.95	0.77	0.86	0.84	0.07	0.16	0.06	0.77	1.74	3.93	0.3	0.29	0.57	0.77	4.82	0.61	7.74	7.82	7.92	1.87
ENSSSCG00000000442	5	22732516	22734083	+	known	protein_coding	INHBE	inhibin subunit beta E [Source:NCBI gene;Acc:100518554]	ENSSSCT00000000477	0	0	0	200	174	190	0	0	0	0	0	1	0	0	0	1	0	0	0	0	0	8.83	8.49	8.79	0	0	0	0	0	0.18	0	0	0	0.14	0.06	0	0	0	0	21.43
ENSSSCG00000000443	5	22732516	22747421	+	known	protein_coding	GLI1	GLI family zinc finger 1 [Source:NCBI gene;Acc:100520490]	ENSSSCT00000000478,ENSSSCT00000059480	485	600	481	268	190	191	0	1	2	22	8	9	0	0	0	0	26	3	6.75	6.88	7.14	2.61	2.04	1.94	0	0.04	0.08	3.34	0.44	0.57	0	0	0	0	0.96	0.17	13.36	13.44	14.3	6.35
ENSSSCG00000000444	5	22799286	22814364	-	known	protein_coding	DCTN2	dynactin subunit 2 [Source:NCBI gene;Acc:100515661]	ENSSSCT00000000464,ENSSSCT00000000479,ENSSSCT00000068109,ENSSSCT00000073581,ENSSSCT00000081952,ENSSSCT00000085722	2769	3352	2568	4073	3713	3773	204	659	646	113	841	823	57	602	368	849	1300	1181	103.03	104.36	101.62	154.93	156.08	149.97	42.2	62.67	58.57	42.42	115.39	116.1	42.71	56.65	54.84	92.72	133.56	147.52	203.77	203.86	203.54	376.09
ENSSSCG00000000449	5	22867711	22873421	+	known	protein_coding	DTX3	deltex E3 ubiquitin ligase 3 [Source:NCBI gene;Acc:100620343]	ENSSSCT00000029673,ENSSSCT00000049839	813	946	797	462	428	488	26	162	296	10	373	428	5	106	75	186	608	308	20.38	19.26	20.91	10.88	10.88	12.23	3.85	11.8	19.74	1.87	37.86	42.71	3.13	7.4	8.19	15.78	46.09	29.36	40.3	37.62	41.87	26.4
ENSSSCG00000000453	5	23226814	23276043	+	known	protein_coding	ATP23	ATP23 metallopeptidase and ATP synthase assembly factor homolog [Source:NCBI gene;Acc:100737094]	ENSSSCT00000000489	295	399	290	204	158	189	161	399	487	77	80	132	14	51	55	470	146	279	13.45	15.06	13.82	9.37	8	9.07	41.03	49.9	56.33	35.45	14.39	24.13	14.41	6.38	10.87	67.53	19.28	45.71	26.6	29.43	27.68	22.75
ENSSSCG00000000455	5	24066613	24117962	-	known	protein_coding	LRIG3	leucine rich repeats and immunoglobulin like domains 3 [Source:NCBI gene;Acc:100155928]	ENSSSCT00000000491,ENSSSCT00000053753	524	642	457	459	360	401	1030	720	1639	56	1714	185	16	43	83	154	762	300	6.16	6.35	5.8	5.47	4.81	4.96	71.8	24.78	52.37	7.25	83.7	8.99	5.01	1.46	4.59	5.99	27.4	13.45	12.19	12.4	11.63	13.29
ENSSSCG00000000456	5	24713267	24875003	+	known	protein_coding	SLC16A7	solute carrier family 16 member 7 [Source:NCBI gene;Acc:100158241]	ENSSSCT00000000492	261	359	279	38	39	39	31	6	11	2	57	14	1	1	10	12	8	6	1.76	1.97	1.96	0.26	0.29	0.27	1.22	0.11	0.19	0.14	1.56	0.39	0.16	0.02	0.3	0.26	0.16	0.15	3.47	3.85	3.93	0.62
ENSSSCG00000000457	5	26964510	27097458	+	known	protein_coding	USP15	ubiquitin specific peptidase 15 [Source:NCBI gene;Acc:100524085]	ENSSSCT00000000493,ENSSSCT00000030942,ENSSSCT00000069424,ENSSSCT00000070709	1872	2328	1646	1283	1148	1194	208	141	228	52	159	227	86	690	317	197	266	196	18.86	17.36	16.34	17.43	17.02	15.22	15.4	5.15	6.66	6.57	5.83	14.13	29.87	20.04	18.96	11.21	10.06	8.67	37.29	33.9	32.73	42.32
ENSSSCG00000000458	5	27126121	27242399	+	known	protein_coding	MON2	MON2 homolog, regulator of endosome-to-Golgi trafficking [Source:NCBI gene;Acc:100154568]	ENSSSCT00000039671,ENSSSCT00000041357,ENSSSCT00000047696,ENSSSCT00000050175	1063	1357	1056	2621	2318	2485	107	113	241	15	382	614	69	536	290	73	673	100	8.42	8.83	8.71	21.02	20.52	20.87	4.94	2.57	4.96	1.26	12.43	20.33	12.58	11.15	10.11	1.88	16.12	2.95	16.65	17.25	17.44	51.01
ENSSSCG00000000462	5	28247412	28276273	+	known	protein_coding	RXYLT1	ribitol xylosyltransferase 1 [Source:NCBI gene;Acc:100155789]	ENSSSCT00000000500	116	155	105	259	220	240	143	505	378	57	69	167	27	70	41	282	240	432	3.94	4.34	3.73	8.84	8.28	8.55	27.5	47.52	32.92	19.73	9.33	23.01	21.15	6.48	6.1	30.45	23.82	53.39	7.79	8.48	7.46	21.45
ENSSSCG00000000464	5	28716358	28817810	-	known	protein_coding	C12orf56	chromosome 5 C12orf56 homolog [Source:NCBI gene;Acc:100737998]	ENSSSCT00000030713,ENSSSCT00000080086	7	12	8	1	3	6	0	0	1	0	7	14	0	2	4	3	14	23	0.2	0.26	0.22	0.04	0.09	0.17	0	0	0.07	0	0.74	1.52	0	0.14	0.47	0.26	1.09	2.43	0.39	0.51	0.45	0.09
ENSSSCG00000000466	5	28716922	28929964	+	known	protein_coding	XPOT	exportin for tRNA [Source:NCBI gene;Acc:100511016]	ENSSSCT00000000504,ENSSSCT00000049535,ENSSSCT00000051932,ENSSSCT00000065895,ENSSSCT00000089666	4420	5083	4228	4702	3910	3810	692	344	802	146	326	981	99	828	371	246	1320	283	56.24	54.1	57.69	60.91	56.42	51.84	53.09	12.68	27.68	17.78	17.09	53.39	31.35	27.52	22.11	9.92	51.58	13.87	111.24	105.68	115.54	147.86
ENSSSCG00000000469	5	29596334	29673875	+	known	protein_coding	LEMD3	LEM domain containing 3 [Source:NCBI gene;Acc:100511508]	ENSSSCT00000000507,ENSSSCT00000037587,ENSSSCT00000070788,ENSSSCT00000075978	894	1124	986	859	795	810	258	76	243	57	338	387	96	514	213	114	545	142	9.83	10.71	12.16	10.14	10.56	10.5	15.85	2.75	6.73	6.38	16.38	17	24.59	14.66	10.1	3.9	17.13	5.61	19.45	20.92	24.36	24.62
ENSSSCG00000000473	5	30488266	30511551	-	known	protein_coding	NA	transmembrane BAX inhibitor motif containing 4 [Source:NCBI gene;Acc:100738459]	ENSSSCT00000000511,ENSSSCT00000071982,ENSSSCT00000072532,ENSSSCT00000090819	1060	1299	1014	1047	977	968	816	664	669	161	262	417	308	1126	745	510	407	441	43.66	40.3	40.37	44.16	45.03	45.08	140.25	64.61	61.84	54.12	30.24	43.89	182.48	75.89	94.94	51.03	37.48	51.65	86.35	78.72	80.86	107.19
ENSSSCG00000000475	5	30525948	30609922	+	known	protein_coding	IRAK3	interleukin 1 receptor associated kinase 3 [Source:NCBI gene;Acc:100514645]	ENSSSCT00000000513,ENSSSCT00000035165,ENSSSCT00000077997	99	153	119	512	519	468	42	30	34	22	5	16	4	2	14	2	9	4	0.54	0.68	0.67	2.78	3.14	2.63	1.94	0.73	1.16	3.54	0.11	0.35	1.81	0.03	0.75	0.04	0.13	0.13	1.07	1.33	1.35	6.75
ENSSSCG00000000477	5	30645634	30697232	+	known	protein_coding	HELB	DNA helicase B [Source:NCBI gene;Acc:100514840]	ENSSSCT00000000515,ENSSSCT00000052520	437	489	392	244	218	209	84	40	94	15	43	50	14	47	35	28	70	26	2.9	2.65	2.72	1.62	1.6	1.45	3.52	1.06	1.95	1.04	1.16	1.4	2.26	0.9	1.41	0.96	1.87	0.65	5.74	5.18	5.44	3.93
ENSSSCG00000000478	5	30697018	31020790	-	known	protein_coding	GRIP1	glutamate receptor interacting protein 1 [Source:NCBI gene;Acc:100514286]	ENSSSCT00000000516,ENSSSCT00000033391,ENSSSCT00000062302,ENSSSCT00000064279,ENSSSCT00000075831,ENSSSCT00000085224,ENSSSCT00000090175	332	452	365	32	32	33	92	115	303	24	227	260	1	14	13	71	262	58	3.34	3.74	3.76	0.32	0.35	0.35	5.09	3.24	7.63	2.71	9.11	10.91	0.26	0.37	0.53	2.39	7.81	2.07	6.6	7.3	7.53	0.79
ENSSSCG00000000482	5	32599301	32604736	-	known	protein_coding	IL22	interleukin 22 [Source:NCBI gene;Acc:595104]	ENSSSCT00000000520	0	0	0	0	0	0	0	0	0	0	0	2	0	0	0	17	0	2	0	0	0	0	0	0	0	0	0	0	0	0.27	0	0	0	1.8	0	0.24	0	0	0	0
ENSSSCG00000000483	5	32640945	32673638	-	known	protein_coding	MDM1	Mdm1 nuclear protein [Source:NCBI gene;Acc:100625194]	ENSSSCT00000000521,ENSSSCT00000024910,ENSSSCT00000064183	224	301	233	176	164	159	38	57	131	6	92	166	5	73	82	56	255	86	3.9	4.3	4.24	2.99	3.08	2.84	3.82	2.79	5.95	1.08	6.47	11.89	2.07	3.4	6.35	3.15	13.07	5.52	7.72	8.4	8.5	7.26
ENSSSCG00000000486	5	32989794	33042575	+	known	protein_coding	NUP107	nucleoporin 107 [Source:NCBI gene;Acc:100516909]	ENSSSCT00000000524,ENSSSCT00000070219,ENSSSCT00000081999,ENSSSCT00000087741	2379	2975	2212	999	985	967	462	482	772	81	405	391	56	268	207	217	661	336	31.32	32.56	31.44	13.55	15.73	13.53	39.13	20.55	30.21	11.86	24.56	24.05	21.27	11.15	12.02	11.05	29.24	18.33	61.95	63.6	62.96	32.88
ENSSSCG00000000487	5	33049239	33067573	+	known	protein_coding	SLC35E3	solute carrier family 35 member E3 [Source:NCBI gene;Acc:100515832]	ENSSSCT00000000525,ENSSSCT00000085316	462	501	396	347	358	373	118	83	155	19	55	55	18	54	59	42	139	69	7.58	6.75	6.78	5.69	6.49	6.4	10.97	3.79	6.59	3.13	3.63	3.7	6.86	2.36	4.2	2.19	6.68	4.21	14.99	13.18	13.58	13.81
ENSSSCG00000000488	5	33086994	33178089	+	known	protein_coding	MDM2	MDM2 proto-oncogene [Source:NCBI gene;Acc:100125959]	ENSSSCT00000000526,ENSSSCT00000040827,ENSSSCT00000048802,ENSSSCT00000054022,ENSSSCT00000054196,ENSSSCT00000063378,ENSSSCT00000065074,ENSSSCT00000065168,ENSSSCT00000065705,ENSSSCT00000086930	2473	3213	2547	2277	2021	2030	230	203	237	69	358	354	129	689	491	153	370	144	33.39	35.57	36.1	30.4	30.01	28.59	18.2	7.87	8.33	9.72	19.17	18.92	44.56	25.17	30.34	6.8	14.73	7.36	66.04	69.48	72.3	73.79
ENSSSCG00000000492	5	33525744	33618242	+	known	protein_coding	LYZ	lysozyme [Source:HGNC Symbol;Acc:HGNC:6740]	ENSSSCT00000055283	2420	2967	2428	1148	986	1047	660	1151	1087	218	730	686	68	621	250	1371	1024	890	57.32	57.71	60.1	27.27	25.84	25.93	89.56	76.26	66.71	53.1	69.39	66.68	38.01	39.86	26.23	104.06	71.44	77.59	113.37	112.74	120.38	66.19
ENSSSCG00000000493	5	33725444	33849976	+	known	protein_coding	FRS2	fibroblast growth factor receptor substrate 2 [Source:NCBI gene;Acc:100517823]	ENSSSCT00000000531,ENSSSCT00000040112,ENSSSCT00000044494,ENSSSCT00000055620	679	742	615	403	369	353	301	253	445	40	146	226	31	221	162	160	311	199	11.58	10.34	10.94	6.86	6.93	6.24	29.06	11.94	19.64	6.68	9.75	15.75	13.41	10	12.19	8.7	15.55	12.58	22.9	20.2	21.9	16.65
ENSSSCG00000000496	5	33858572	34033939	+	known	protein_coding	CCT2	chaperonin containing TCP1 subunit 2 [Source:NCBI gene;Acc:100157776]	ENSSSCT00000000535,ENSSSCT00000087484	10196	12814	9712	5336	4915	4727	1163	1504	1374	362	668	910	233	1081	966	2056	1225	1445	170.38	175.46	169.61	89.67	90.96	82.55	135.29	82.22	72.84	66.96	58.58	77.47	129.29	63.82	91.28	125.96	70.47	107.66	336.97	342.75	339.72	217.68
ENSSSCG00000000499	5	33904975	33956637	-	known	protein_coding	BEST3	bestrophin 3 [Source:NCBI gene;Acc:100156203]	ENSSSCT00000000538,ENSSSCT00000040353,ENSSSCT00000085929,ENSSSCT00000091218	0	0	1	0	0	0	0	0	0	1	4	6	0	2	0	0	4	3	0	0	0.01	0	0	0	0	0	0	0.08	0.13	0.19	0	0.04	0	0	0.09	0.09	0	0	0.02	0
ENSSSCG00000000500	5	33858572	34053897	+	known	protein_coding	NA	RAB3A interacting protein [Source:NCBI gene;Acc:100152578]	ENSSSCT00000000539,ENSSSCT00000039732,ENSSSCT00000040564,ENSSSCT00000043485,ENSSSCT00000044383,ENSSSCT00000045775,ENSSSCT00000084498	3546	4010	3314	364	397	345	688	1306	953	226	504	519	153	1242	432	493	410	473	52.74	49.03	51.02	4.64	5.55	4.6	97.69	90.46	56.71	63.31	38.88	41.2	64.91	74.48	42.25	29.12	23.72	34.45	104.31	95.78	102.18	11.26
ENSSSCG00000000502	5	34426394	34549313	+	known	protein_coding	CNOT2	CCR4-NOT transcription complex subunit 2 [Source:NCBI gene;Acc:100153354]	ENSSSCT00000040735,ENSSSCT00000046336,ENSSSCT00000049259,ENSSSCT00000055525,ENSSSCT00000061741,ENSSSCT00000064126	1585	2014	1551	1578	1453	1478	712	762	1058	127	633	683	114	665	470	616	824	701	30.35	31.78	31.9	30.56	30.69	29.12	69.77	37.72	47.28	21.83	44.64	48.85	45.03	30.22	37.18	35.63	42.78	45.23	60.03	62.09	63.88	74.18
ENSSSCG00000000504	5	34660029	34794321	-	known	protein_coding	PTPRB	protein tyrosine phosphatase receptor type B [Source:NCBI gene;Acc:100156181]	ENSSSCT00000000543,ENSSSCT00000044060,ENSSSCT00000055823	60	63	39	10	2	4	0	1	7	2	3	8	1	23	26	10	12	2	0.37	0.29	0.23	0.07	0.02	0.02	0	0.02	0.11	0.15	0.07	0.2	0.17	0.35	0.78	0.19	0.21	0.05	0.73	0.58	0.47	0.17
ENSSSCG00000000509	5	35617164	35671191	-	known	protein_coding	ZFC3H1	zinc finger C3H1-type containing [Source:NCBI gene;Acc:100620115]	ENSSSCT00000000548,ENSSSCT00000039112,ENSSSCT00000046824	2365	2843	2132	2136	1955	1952	102	143	228	51	256	373	80	528	293	135	368	137	14.17	13.87	13.32	12.79	12.99	12.25	3.78	2.54	3.61	3.11	6.62	9.78	12.04	8.9	8.46	2.7	7.01	3.26	28.02	27.08	26.68	31.04
ENSSSCG00000000510	5	35692291	35787658	+	known	protein_coding	TMEM19	RAB21, member RAS oncogene family [Source:NCBI gene;Acc:100736618]	ENSSSCT00000000549,ENSSSCT00000041553,ENSSSCT00000044613,ENSSSCT00000056108,ENSSSCT00000058987,ENSSSCT00000081690,ENSSSCT00000089229	1066	1352	1106	1598	1365	1352	376	536	749	109	381	397	288	1444	997	348	461	540	15.86	16.51	17.15	24.93	23.86	22.25	29.04	20.14	26.08	16.6	23.6	25.01	100.67	57.3	57.66	18.79	20.57	28.44	31.37	32.25	34.35	60.51
ENSSSCG00000000512	5	35827473	35908385	+	known	protein_coding	TBC1D15	TBC1 domain family member 15 [Source:NCBI gene;Acc:100157246]	ENSSSCT00000000551,ENSSSCT00000042002,ENSSSCT00000048467,ENSSSCT00000069415,ENSSSCT00000076863	985	1231	980	1080	1048	1016	353	361	465	61	232	400	120	655	284	237	405	431	12.25	12	12.68	13.59	14.73	13.39	32.8	15.45	19.19	10.2	14.18	27.35	49.78	29.98	21.53	8.99	18.33	24.37	24.23	23.44	25.41	33
ENSSSCG00000000515	5	36274364	36658703	+	known	protein_coding	TRHDE	thyrotropin releasing hormone degrading enzyme [Source:NCBI gene;Acc:100620702]	ENSSSCT00000000555,ENSSSCT00000038470,ENSSSCT00000051182	43	65	38	1	5	1	0	0	0	4	2	7	0	0	0	0	3	1	0.39	0.48	0.36	0.01	0.05	0.01	0	0	0	0.39	0.08	0.27	0	0	0	0	0.08	0.04	0.78	0.94	0.72	0.02
ENSSSCG00000000516	5	38326408	38533110	-	known	protein_coding	KCNC2	potassium voltage-gated channel subfamily C member 2 [Source:NCBI gene;Acc:100153996]	ENSSSCT00000000557,ENSSSCT00000042765,ENSSSCT00000054960,ENSSSCT00000055112	46	84	45	0	0	0	1	1	0	10	43	18	0	0	0	9	26	8	0.63	0.95	0.7	0	0	0	0.1	0.06	0	1.35	3.02	1.17	0	0	0	0.33	0.79	0.46	1.25	1.85	1.39	0
ENSSSCG00000000517	5	38573295	38625070	-	known	protein_coding	CAPS2	calcyphosine 2 [Source:NCBI gene;Acc:100737216]	ENSSSCT00000000559,ENSSSCT00000046298,ENSSSCT00000050378,ENSSSCT00000060215,ENSSSCT00000065150	182	222	150	23	13	19	5	7	21	7	11	64	2	2	7	14	54	23	2.27	2.26	1.89	0.29	0.19	0.25	0.4	0.17	0.77	0.48	0.34	2.56	0.7	0.08	0.2	0.3	1.44	0.91	4.5	4.41	3.78	0.71
ENSSSCG00000000519	5	38767111	38815616	+	known	protein_coding	GLIPR1	GLI pathogenesis related 1 [Source:NCBI gene;Acc:100523551]	ENSSSCT00000041475,ENSSSCT00000050428	441	673	483	433	355	368	155	66	225	13	41	80	50	242	165	92	77	54	3.45	4.3	3.95	3.36	3.06	2.99	6.78	1.44	4.46	1.06	1.3	2.61	9.11	4.81	5.47	2.32	1.79	1.58	6.83	8.4	7.91	8.15
ENSSSCG00000000521	5	39314595	39315761	-	known	protein_coding	PHLDA1	pleckstrin homology like domain family A member 1 [Source:NCBI gene;Acc:100523904]	ENSSSCT00000000563	421	507	375	1513	1161	1442	728	1979	2009	260	447	257	78	622	671	689	1033	586	21.79	21.78	20.29	78.99	66.77	78.7	209.16	279.39	262.25	135.19	90.79	52.99	90.12	88.63	149.61	111.84	154.11	108.25	43.09	42.54	40.64	191.76
ENSSSCG00000000522	5	39328051	39363711	-	known	protein_coding	NAP1L1	nucleosome assembly protein 1 like 1 [Source:NCBI gene;Acc:100524086]	ENSSSCT00000000564,ENSSSCT00000048014,ENSSSCT00000048385,ENSSSCT00000052687,ENSSSCT00000061909,ENSSSCT00000074706	12776	15641	12181	6549	6406	6029	483	787	842	294	627	1162	126	556	415	1513	1293	1351	307.34	292.7	304.09	164.44	183.27	157.09	67.9	57.43	50.37	70.89	53.44	96.96	93.46	39.46	47.58	102.84	81.6	114.47	607.84	571.76	609.06	399.17
ENSSSCG00000000523	5	39557715	39566323	-	known	protein_coding	BBS10	Bardet-Biedl syndrome 10 [Source:NCBI gene;Acc:100737698]	ENSSSCT00000000565	100	111	81	128	141	112	0	9	10	5	24	24	0	11	1	22	24	13	0.87	0.79	0.73	1.11	1.35	1.01	0	0.22	0.23	0.45	0.84	0.87	0	0.26	0.04	0.62	0.62	0.42	1.71	1.53	1.47	2.69
ENSSSCG00000000527	5	40872283	40934326	+	known	protein_coding	SYT10	synaptotagmin 10 [Source:NCBI gene;Acc:100158038]	ENSSSCT00000000569	4	6	9	0	0	0	1	0	0	0	0	4	0	0	0	13	25	3	0.11	0.14	0.27	0	0	0	0.16	0	0	0	0	0.47	0	0	0	1.19	2.1	0.31	0.23	0.28	0.54	0
ENSSSCG00000000528	5	41424845	41508868	+	known	protein_coding	PKP2	plakophilin 2 [Source:NCBI gene;Acc:100526169]	ENSSSCT00000000570,ENSSSCT00000068007	2131	2616	2125	321	306	321	2119	2027	4052	368	1736	432	460	3908	3048	168	129	19	28.73	28.85	29.88	4.33	4.58	4.5	165.1	77.25	143.67	51.3	95.07	24.4	147.49	142.48	184.05	7.25	5.21	0.96	56.82	56.36	59.85	10.51
ENSSSCG00000000530	5	41570282	41879062	-	known	protein_coding	NA	FYVE, RhoGEF and PH domain containing 4 [Source:NCBI gene;Acc:100623278]	ENSSSCT00000000572,ENSSSCT00000033918,ENSSSCT00000035951,ENSSSCT00000036458,ENSSSCT00000039923,ENSSSCT00000051863,ENSSSCT00000054204,ENSSSCT00000062556,ENSSSCT00000064276	3505	4411	3408	1902	1673	1722	538	552	775	113	581	1031	168	1123	614	491	944	609	36.89	37.94	37.46	20.02	19.45	18.9	32.78	16.22	21.03	11.97	24.67	44.43	42.38	31.03	28.53	16.38	29.37	23.64	72.96	74.11	75.02	48.59
ENSSSCG00000000531	5	41897376	42143641	-	known	protein_coding	BICD1	BICD cargo adaptor 1 [Source:NCBI gene;Acc:100511132]	ENSSSCT00000000573,ENSSSCT00000023961,ENSSSCT00000045345,ENSSSCT00000067729	779	876	653	685	643	644	48	22	58	6	73	180	0	1	1	24	216	74	6.38	5.92	5.63	4.97	5.04	5.05	2.14	0.44	1.24	0.33	2.09	4.83	0	0.03	0.04	0.55	4.11	1.49	12.62	11.56	11.28	12.06
ENSSSCG00000000534	5	43099749	43182803	+	known	protein_coding	IPO8	importin 8 [Source:NCBI gene;Acc:100511694]	ENSSSCT00000000576,ENSSSCT00000042238,ENSSSCT00000046018,ENSSSCT00000051727,ENSSSCT00000081658	2766	3540	2650	1994	1729	1746	312	235	403	54	514	475	36	227	150	89	716	188	26.77	28.01	26.53	19.1	18.18	17.32	17.44	6.5	10.34	5.33	19.68	18.68	8.48	5.74	6.59	2.95	20.41	7.11	52.95	54.72	53.14	46.36
ENSSSCG00000000536	5	44334230	44387933	+	known	protein_coding	ERGIC2	ERGIC and golgi 2 [Source:NCBI gene;Acc:100512051]	ENSSSCT00000000578,ENSSSCT00000059169,ENSSSCT00000066643,ENSSSCT00000077439,ENSSSCT00000078224,ENSSSCT00000084856,ENSSSCT00000090906	875	1126	748	1136	1134	1131	320	573	576	127	393	461	183	1078	478	1058	641	1024	27.8	28.51	25.94	35.4	37.56	36.47	63.93	56.48	54.82	43.74	53.79	60.55	140.08	92.48	70.52	120.49	58.47	135.29	54.98	55.69	51.96	85.93
ENSSSCG00000000540	5	44228207	44319672	+	known	protein_coding	OVCH1	ovochymase 1 [Source:NCBI gene;Acc:100512535]	ENSSSCT00000000582,ENSSSCT00000055570	3	3	1	0	0	0	1	0	0	0	0	1	0	1	0	0	0	0	0.03	0.03	0.01	0	0	0	0.08	0	0	0	0	0.06	0	0.04	0	0	0	0	0.07	0.07	0.03	0
ENSSSCG00000000541	5	44381009	44558744	-	known	protein_coding	FAR2	fatty acyl-CoA reductase 2 [Source:NCBI gene;Acc:100512348]	ENSSSCT00000000584,ENSSSCT00000049881	416	459	392	524	484	497	91	106	84	18	93	144	74	233	129	151	133	196	3.13	2.81	3.08	3.93	4.02	3.89	3.95	2.24	1.64	1.39	2.81	4.47	13.37	4.66	4.32	3.65	2.95	5.47	6.18	5.5	6.16	9.55
ENSSSCG00000000545	5	45901557	45954881	-	known	protein_coding	KLHL42	kelch like family member 42 [Source:NCBI gene;Acc:100513858]	ENSSSCT00000000588,ENSSSCT00000048355	444	522	414	851	756	828	80	107	138	52	246	237	14	51	50	161	330	158	9.02	8.16	9.35	17.99	17.39	17.82	8.2	7.33	8.25	11.34	21.95	18.83	5.27	2.41	3.52	8.18	21.13	10.4	17.83	15.95	18.72	43.68
ENSSSCG00000000546	5	45955123	45975253	+	known	protein_coding	MANSC4	MANSC domain containing 4 [Source:NCBI gene;Acc:100516012]	ENSSSCT00000037307	3	5	2	27	13	17	83	131	99	23	59	58	31	113	97	90	88	128	0.03	0.03	0.02	0.21	0.11	0.13	3.67	2.82	1.98	1.82	1.82	1.84	5.71	2.3	3.31	2.22	1.99	3.64	0.05	0.06	0.03	0.5
ENSSSCG00000000547	5	45973693	46030453	-	known	protein_coding	MRPS35	mitochondrial ribosomal protein S35 [Source:NCBI gene;Acc:100514049]	ENSSSCT00000000590,ENSSSCT00000045802	563	724	523	533	566	519	158	271	240	43	71	130	43	242	136	268	147	229	16.15	17.11	15.63	15.36	17.95	15.54	25.59	21.38	17.1	12.31	7.67	14.69	28.24	18.62	17.22	24.06	12.2	23.48	31.95	33.42	31.3	37.3
ENSSSCG00000000549	5	46031400	46222838	-	known	protein_coding	PPFIBP1	PPFIA binding protein 1 [Source:NCBI gene;Acc:100516194]	ENSSSCT00000000592,ENSSSCT00000031448	1407	1780	1355	3501	3200	3131	63	98	124	41	210	269	29	153	111	91	463	325	13.77	14.24	13.86	34.25	34.58	31.92	3.59	2.72	3.19	4.17	8.34	10.96	6.86	4.03	4.88	2.89	13.49	11.89	27.24	27.81	27.75	83.13
ENSSSCG00000000550	5	46244221	46279077	-	known	protein_coding	SMCO2	single-pass membrane protein with coiled-coil domains 2 [Source:NCBI gene;Acc:100514646]	ENSSSCT00000029305,ENSSSCT00000032327	0	0	0	0	0	0	0	0	0	0	0	0	0	0	0	0	0	0	0	0	0	0	0	0	0	0	0	0	0	0	0	0	0	0	0	0	0	0	0	0
ENSSSCG00000000551	5	46290005	46482280	-	known	protein_coding	ARNTL2	aryl hydrocarbon receptor nuclear translocator like 2 [Source:NCBI gene;Acc:100625791]	ENSSSCT00000000594,ENSSSCT00000056737	426	570	427	1932	1839	1754	19	21	5	14	26	38	58	88	82	53	40	32	3.4	3.73	3.58	15.59	16.34	14.65	0.89	0.48	0.11	1.16	0.84	1.31	11.37	1.89	2.95	1.48	0.97	0.96	6.73	7.29	7.17	37.85
ENSSSCG00000000553	5	46740949	46784194	+	known	protein_coding	TM7SF3	transmembrane 7 superfamily member 3 [Source:NCBI gene;Acc:100156281]	ENSSSCT00000000596	1073	1452	1110	804	687	714	57	80	132	10	171	246	28	195	137	49	251	83	13.11	14.51	14.17	9.82	9.27	9.09	4.04	2.76	4.22	1.27	8.46	12.47	8.23	6.42	7.5	1.94	9.11	3.78	25.92	28.34	28.38	23.84
ENSSSCG00000000554	5	46794109	46824153	-	known	protein_coding	FGFR1OP2	FGFR1 oncogene partner 2 [Source:NCBI gene;Acc:100157490]	ENSSSCT00000000597,ENSSSCT00000032540,ENSSSCT00000046515	406	482	410	490	462	436	123	136	150	7	141	185	88	494	299	86	204	181	6.95	6.77	7.36	8.38	8.73	7.79	11.96	6.54	6.69	1.26	9.77	13.03	35.32	22.76	22.77	4.77	10.3	11.48	13.74	13.22	14.73	20.35
ENSSSCG00000000555	5	46935932	47464125	+	known	protein_coding	ITPR2	inositol 1,4,5-trisphosphate receptor type 2 [Source:NCBI gene;Acc:100517279]	ENSSSCT00000023164,ENSSSCT00000044206,ENSSSCT00000062438,ENSSSCT00000074425	828	1057	887	568	509	539	9	17	23	16	90	203	13	88	72	166	94	57	4.67	5.97	5.63	4.13	3.39	3.44	1.14	1.27	0.99	2.06	6.25	8.87	1.73	2.18	5.29	9.71	3.86	4.59	9.23	11.67	11.29	10.03
ENSSSCG00000000559	5	47729751	47847454	-	known	protein_coding	RASSF8	Ras association domain family member 8 [Source:NCBI gene;Acc:100151839]	ENSSSCT00000038738	193	243	211	763	692	697	28	15	38	20	93	211	22	70	37	140	153	44	1.74	1.79	1.99	6.88	6.89	6.55	1.47	0.38	0.9	1.88	3.41	7.93	4.81	1.7	1.5	4.1	4.11	1.49	3.44	3.5	3.98	16.7
ENSSSCG00000000563	5	48648986	48766390	-	known	protein_coding	NA	lymphoid restricted membrane protein [Source:NCBI gene;Acc:100626686]	ENSSSCT00000054761,ENSSSCT00000061807,ENSSSCT00000066354	0	0	0	0	0	0	0	0	0	1	0	2	0	1	0	0	3	1	0	0	0	0	0	0	0	0	0	0.2	0	0.09	0	0.05	0	0	0.17	0.07	0	0	0	0
ENSSSCG00000000567	5	49160723	50161570	+	known	protein_coding	SOX5	SRY-box transcription factor 5 [Source:NCBI gene;Acc:100627965]	ENSSSCT00000000609,ENSSSCT00000000610,ENSSSCT00000071491,ENSSSCT00000072220,ENSSSCT00000077047,ENSSSCT00000087945	4	9	5	99	79	91	4	31	33	12	41	70	4	90	32	44	100	75	0.07	0.14	0.1	1.8	1.5	1.72	0.44	1.65	1.66	2.15	2.74	5.22	1.73	4.31	2.71	2.37	5.5	5.03	0.13	0.27	0.2	4.38
ENSSSCG00000000570	5	51040514	51132288	+	known	protein_coding	C2CD5	C2 calcium dependent domain containing 5 [Source:NCBI gene;Acc:100521725]	ENSSSCT00000000613,ENSSSCT00000038149,ENSSSCT00000038815,ENSSSCT00000054563,ENSSSCT00000058783,ENSSSCT00000061175,ENSSSCT00000064561,ENSSSCT00000067681,ENSSSCT00000072005	1921	2473	1840	1723	1540	1578	256	216	521	27	334	415	23	191	158	66	608	125	21.33	22.46	21.33	19.15	18.9	18.29	16.42	6.77	15.1	3.15	15.01	19.12	6.24	5.67	7.97	2.34	20.04	5.15	42.18	43.87	42.71	46.49
ENSSSCG00000000571	5	51536526	51673583	+	known	protein_coding	ABCC9	ATP binding cassette subfamily C member 9 [Source:NCBI gene;Acc:100127449]	ENSSSCT00000000614,ENSSSCT00000042406,ENSSSCT00000055869,ENSSSCT00000056800,ENSSSCT00000059132,ENSSSCT00000087424	0	0	0	6	4	3	0	0	0	0	0	7	0	0	0	6	1	2	0	0	0	0.06	0.04	0.03	0	0	0	0	0	0.19	0	0	0	0.3	0.02	0.05	0	0	0	0.15
ENSSSCG00000000573	5	51537774	51703817	+	known	protein_coding	KCNJ8	potassium inwardly rectifying channel subfamily J member 8 [Source:NCBI gene;Acc:100152631]	ENSSSCT00000046832	33	32	24	10	6	13	4	29	23	3	16	12	0	0	0	5	19	33	0.25	0.2	0.19	0.07	0.05	0.1	0.18	0.63	0.47	0.24	0.5	0.39	0	0	0	0.12	0.43	0.95	0.5	0.39	0.39	0.18
ENSSSCG00000000576	5	51810943	51831217	+	known	protein_coding	NA	lactate dehydrogenase B [Source:NCBI gene;Acc:102161427]	ENSSSCT00000000620,ENSSSCT00000064500	24251	28833	21366	6310	5731	5970	2388	5402	4188	723	1885	2082	191	1456	1037	6653	3685	4652	1043.76	1026.41	960.77	273.54	273.56	270.27	576.91	639.6	458.67	314.21	320.98	361.44	187.52	171.5	194.09	904.17	460.52	722.3	2064.31	2005.01	1924.33	664.02
ENSSSCG00000000577	5	51862945	51916107	+	known	protein_coding	GYS2	glycogen synthase 2 [Source:NCBI gene;Acc:100157080]	ENSSSCT00000000621,ENSSSCT00000036982	0	0	0	0	0	0	2	1	0	0	0	3	0	0	3	3	0	0	0	0	0	0	0	0	0.19	0.05	0	0	0	0.2	0	0	0.22	0.16	0	0	0	0	0	0
ENSSSCG00000000579	5	51920398	51953316	-	known	protein_coding	GOLT1B	golgi transport 1B [Source:NCBI gene;Acc:100154676]	ENSSSCT00000000623,ENSSSCT00000068764,ENSSSCT00000069758,ENSSSCT00000090280	1545	2112	1489	2757	2670	2409	1322	865	1096	202	405	818	387	918	682	651	745	620	27.09	30.27	27.1	48.62	52.32	44.42	129.35	41.52	48.77	36.46	27.99	58.46	157.07	41.56	51.99	36.83	38.32	39.64	53.58	59.14	54.28	118.03
ENSSSCG00000000580	5	51953184	52003742	+	known	protein_coding	RECQL	RecQ like helicase [Source:NCBI gene;Acc:100621847]	ENSSSCT00000000624,ENSSSCT00000059872	1243	1555	1146	1184	1179	1131	327	375	450	45	293	362	73	279	247	289	407	334	16.95	17.42	16.17	15.57	17.15	16.05	28.25	15.8	17.75	6.18	17.36	21.5	23.42	11.23	16.34	14.22	17.58	17.9	33.51	34.03	32.38	37.8
ENSSSCG00000000582	5	52046573	52050446	-	known	protein_coding	IAPP	islet amyloid polypeptide [Source:NCBI gene;Acc:100520838]	ENSSSCT00000059687	0	0	0	0	0	0	0	2	0	0	0	0	0	0	0	0	1	0	0	0	0	0	0	0	0	0.54	0	0	0	0	0	0	0	0	0.29	0	0	0	0	0
ENSSSCG00000000583	5	51992437	52020816	-	known	protein_coding	PYROXD1	pyridine nucleotide-disulphide oxidoreductase domain 1 [Source:NCBI gene;Acc:100521012]	ENSSSCT00000000627	274	337	244	375	355	335	210	262	320	35	202	189	47	237	181	280	239	408	2.69	2.7	2.5	3.67	3.84	3.41	11.97	7.27	8.23	3.56	8.03	7.7	11.13	6.24	7.96	8.89	6.97	14.94	5.31	5.27	5	8.92
ENSSSCG00000000584	5	52037218	52131789	+	known	protein_coding	SLCO1A2	solute carrier organic anion transporter family member 1A2 [Source:NCBI gene;Acc:397534]	ENSSSCT00000000629,ENSSSCT00000042165,ENSSSCT00000058725	1	4	2	10	8	5	3	4	2	4	0	8	0	0	0	4	0	3	0.01	0.03	0.02	0.13	0.14	0.08	0.31	0.12	0.06	0.44	0	0.35	0	0	0	0.14	0	0.12	0.02	0.07	0.04	0.32
ENSSSCG00000000585	5	52230398	52315026	-	known	protein_coding	SLCO1C1	solute carrier organic anion transporter family member 1C1 [Source:NCBI gene;Acc:100522616]	ENSSSCT00000000630,ENSSSCT00000060652,ENSSSCT00000088450	2	0	2	0	0	0	0	0	4	5	7	8	0	0	0	13	84	87	0.01	0	0.04	0	0	0	0	0	0.2	0.38	0.51	0.59	0	0	0	0.75	3.9	5.53	0.03	0	0.08	0
ENSSSCG00000000587	5	53441484	53691547	-	known	protein_coding	AEBP2	AE binding protein 2 [Source:NCBI gene;Acc:100522805]	ENSSSCT00000000632,ENSSSCT00000037031,ENSSSCT00000040914,ENSSSCT00000071537,ENSSSCT00000089424	473	663	525	1123	1076	1161	76	76	76	28	97	255	30	211	105	233	210	163	7.16	8.2	7.75	15.72	15.49	17.92	4.99	2.86	2.89	3.29	5.27	12.63	8.17	6.48	5.66	10.37	8.1	7.03	14.16	16.02	15.53	38.16
ENSSSCG00000000588	5	53760818	54017186	-	known	protein_coding	PLEKHA5	pleckstrin homology domain containing A5 [Source:NCBI gene;Acc:100523186]	ENSSSCT00000000633,ENSSSCT00000037877,ENSSSCT00000041180,ENSSSCT00000046224,ENSSSCT00000055577,ENSSSCT00000056634,ENSSSCT00000059158,ENSSSCT00000060287,ENSSSCT00000068430,ENSSSCT00000089279	1695	2159	1658	641	546	568	347	410	650	45	338	477	55	483	267	138	518	285	18.72	19.52	18.91	6.92	6.47	6.44	22.63	13.09	19.04	5	15.24	19.73	15.55	14.39	13.36	4.78	16.29	11.78	37.02	38.13	37.87	16.81
ENSSSCG00000000589	5	54406523	54413565	-	known	pseudogene	NA	\N	ENSSSCT00000000634	0	0	0	0	0	0	0	0	0	10	0	5	0	0	0	4	0	0	0	0	0	0	0	0	0	0	0	0.75	0	0.15	0	0	0	0.09	0	0	0	0	0	0
ENSSSCG00000000590	5	54408296	54452417	+	known	protein_coding	PLCZ1	phospholipase C zeta 1 [Source:NCBI gene;Acc:397632]	ENSSSCT00000000635,ENSSSCT00000089293	0	0	0	0	0	0	0	0	0	0	0	0	0	0	0	0	0	1	0	0	0	0	0	0	0	0	0	0	0	0	0	0	0	0	0	0.1	0	0	0	0
ENSSSCG00000000591	5	54474624	54849512	-	known	protein_coding	PIK3C2G	phosphatidylinositol-4-phosphate 3-kinase catalytic subunit type 2 gamma [Source:NCBI gene;Acc:100523844]	ENSSSCT00000000636,ENSSSCT00000031285	0	0	0	0	2	0	1	0	1	0	0	2	0	10	2	0	3	0	0	0	0	0	0.02	0	0.06	0	0.02	0	0	0.09	0	0.26	0.09	0	0.08	0	0	0	0	0
ENSSSCG00000000598	5	56345871	56429368	+	known	protein_coding	SLC15A5	solute carrier family 15 member 5 [Source:NCBI gene;Acc:100152242]	ENSSSCT00000000643	0	0	0	0	0	0	0	0	1	0	0	0	0	0	1	0	1	0	0	0	0	0	0	0	0	0	0.07	0	0	0	0	0	0.12	0	0.08	0	0	0	0	0
ENSSSCG00000000599	5	56590978	56706458	-	known	protein_coding	DERA	deoxyribose-phosphate aldolase [Source:NCBI gene;Acc:100153841]	ENSSSCT00000000644,ENSSSCT00000042388,ENSSSCT00000054879,ENSSSCT00000060951,ENSSSCT00000063759,ENSSSCT00000072550,ENSSSCT00000079383,ENSSSCT00000088824,ENSSSCT00000089789	530	696	484	420	397	397	260	546	544	47	161	226	32	175	144	411	315	445	16.04	17.47	15.43	13.13	13.93	12.83	46.45	50.07	43.97	14.21	20.31	27.6	25.59	15.49	19.19	42.84	29.3	51.67	31.72	34.13	30.9	31.88
ENSSSCG00000000600	5	56817606	57005114	+	known	protein_coding	EPS8	epidermal growth factor receptor pathway substrate 8 [Source:NCBI gene;Acc:100525921]	ENSSSCT00000000645,ENSSSCT00000028702,ENSSSCT00000057743	421	521	428	6453	6048	6302	37	8	44	15	100	112	45	19	22	15	454	207	5.41	5.42	5.63	81.73	84.83	83.81	2.76	0.3	1.42	1.8	5.13	5.99	13.79	0.68	1.3	0.61	17.28	9.86	10.71	10.59	11.28	198.4
ENSSSCG00000000601	5	57019745	57263346	-	known	protein_coding	PTPRO	protein tyrosine phosphatase receptor type O [Source:NCBI gene;Acc:100524563]	ENSSSCT00000000646,ENSSSCT00000025227,ENSSSCT00000027092	11	11	8	0	0	0	0	2	5	4	93	83	0	0	0	3	111	97	0.11	0.08	0.07	0	0	0	0	0.04	0.13	0.41	3.12	2.95	0	0	0	0.08	3.01	3.24	0.22	0.15	0.14	0
ENSSSCG00000000602	5	57349377	57462805	+	known	protein_coding	RERG	RAS like estrogen regulated growth inhibitor [Source:NCBI gene;Acc:100155884]	ENSSSCT00000000647,ENSSSCT00000060747	14	19	19	4	2	1	7	1	5	0	9	0	0	0	0	3	16	35	0.33	0.36	0.48	0.09	0.06	0.03	1	0.07	0.32	0	0.9	0	0	0	0	0.24	1.17	3.13	0.66	0.7	0.96	0.22
ENSSSCG00000000605	5	57600089	57626628	+	known	protein_coding	ERP27	endoplasmic reticulum protein 27 [Source:NCBI gene;Acc:100153865]	ENSSSCT00000000651	0	0	0	0	1	0	0	1	0	0	0	0	0	0	0	0	0	1	0	0	0	0	0.04	0	0	0.1	0	0	0	0	0	0	0	0	0	0.14	0	0	0	0
ENSSSCG00000000607	5	57708897	57735586	+	known	protein_coding	ART4	ADP-ribosyltransferase 4 (Dombrock blood group) [Source:NCBI gene;Acc:100152653]	ENSSSCT00000032957,ENSSSCT00000082345,ENSSSCT00000090995	0	0	0	0	0	0	1	0	0	5	1	3	0	0	0	0	0	2	0	0	0	0	0	0	0.05	0	0	0.49	0.09	0.15	0	0	0	0	0	0.14	0	0	0	0
ENSSSCG00000000610	5	57746302	57746979	+	known	protein_coding	SMCO3	single-pass membrane protein with coiled-coil domains 3 [Source:NCBI gene;Acc:100511991]	ENSSSCT00000000656	0	0	0	0	0	0	0	0	0	0	1	0	0	0	0	0	0	0	0	0	0	0	0	0	0	0	0	0	0.41	0	0	0	0	0	0	0	0	0	0	0
ENSSSCG00000000611	5	57750015	57768498	+	known	protein_coding	NA	WW domain binding protein 11 [Source:NCBI gene;Acc:100739009]	ENSSSCT00000000657,ENSSSCT00000077022	4414	5096	4039	2341	2085	2338	797	1203	1630	161	943	941	101	839	474	819	1260	855	69.63	62.75	65.49	38.09	36.52	37.55	85.58	58.27	71.82	28.68	63.02	67.64	47.11	36.7	36.35	42.91	59.4	54.89	137.71	122.57	131.17	92.46
ENSSSCG00000000612	5	58022740	58150185	-	known	protein_coding	ATF7IP	activating transcription factor 7 interacting protein [Source:NCBI gene;Acc:100513013]	ENSSSCT00000000658,ENSSSCT00000022782,ENSSSCT00000039361,ENSSSCT00000052005	4141	4933	3722	1810	1530	1668	332	360	891	122	1277	1524	71	582	310	289	1384	459	25.72	24.98	24.15	11.8	10.8	11.54	14.3	7.67	17.42	7.88	37.05	42.88	13.5	11.68	10.5	5.81	28.77	10.67	50.87	48.8	48.36	28.65
ENSSSCG00000000614	5	58480526	58927583	+	known	protein_coding	GRIN2B	glutamate ionotropic receptor NMDA type subunit 2B [Source:NCBI gene;Acc:100626022]	ENSSSCT00000061900	25	33	25	14	20	12	2	8	7	15	0	17	0	0	0	6	8	8	0.21	0.23	0.22	0.12	0.19	0.11	0.1	0.2	0.16	1.34	0	0.61	0	0	0	0.17	0.2	0.26	0.43	0.45	0.45	0.29
ENSSSCG00000000619	5	59413042	59491536	-	known	protein_coding	FAM234B	family with sequence similarity 234 member B [Source:NCBI gene;Acc:100514349]	ENSSSCT00000000665,ENSSSCT00000060779,ENSSSCT00000076794	435	538	393	240	214	239	41	136	149	18	272	436	5	96	72	57	486	191	7.18	7.13	6.79	3.97	3.97	4.06	4.02	6.09	6.33	3.43	17.96	29.31	1.82	4.1	5.05	3	22.53	11.9	14.2	13.92	13.6	9.64
ENSSSCG00000000623	5	60332451	60357897	-	known	protein_coding	BCL2L14	BCL2 like 14 [Source:NCBI gene;Acc:100514901]	ENSSSCT00000000669	14	22	20	1	1	1	16	71	62	18	1	5	2	28	49	0	3	1	0.19	0.25	0.28	0.01	0.02	0.01	1.26	2.73	2.21	2.54	0.06	0.28	0.65	1.03	2.99	0	0.12	0.05	0.38	0.48	0.57	0.03
ENSSSCG00000000625	5	60149028	60314689	+	known	protein_coding	LRP6	LDL receptor related protein 6 [Source:NCBI gene;Acc:100515777]	ENSSSCT00000039050	1870	2417	1809	1374	1335	1274	368	331	750	85	634	828	64	519	294	476	915	359	17.39	18.37	17.58	12.77	13.71	12.34	19.93	8.72	18.32	8.22	23.94	32.06	14.4	12.98	12.28	14.35	25.35	12.49	34.4	35.88	35.21	31
ENSSSCG00000000629	5	61092018	61098093	+	known	protein_coding	TP23	Sus scrofa basic proline-rich protein (TP23), mRNA. [Source:RefSeq mRNA;Acc:NM_001098580]	ENSSSCT00000000674,ENSSSCT00000000675,ENSSSCT00000023444	2	3	3	0	0	0	0	0	0	0	0	0	0	0	0	1	0	0	0.06	0.09	0.11	0	0	0	0	0	0	0	0	0	0	0	0	0.12	0	0	0.12	0.17	0.22	0
ENSSSCG00000000631	5	61253928	61254863	+	known	protein_coding	TAS2R9	taste 2 receptor member 9 [Source:NCBI gene;Acc:100522867]	ENSSSCT00000000678	0	0	0	0	0	0	0	0	0	0	4	2	0	2	1	0	0	0	0	0	0	0	0	0	0	0	0	0	1.07	0.54	0	0.38	0.29	0	0	0	0	0	0	0
ENSSSCG00000000633	5	61337863	61361280	+	known	protein_coding	YBX3	Y-box binding protein 3 [Source:NCBI gene;Acc:100518125]	ENSSSCT00000000680,ENSSSCT00000027246,ENSSSCT00000055431,ENSSSCT00000086287	2948	3813	2818	5836	5496	5916	39	270	96	328	203	391	258	1872	1507	865	907	1070	87.2	92.27	86.97	179.35	185.27	188.79	6.48	23.09	7.42	101.28	24.16	47.12	180.13	155.71	204.46	82.62	77.59	115.19	172.45	180.24	174.19	435.37
ENSSSCG00000000634	5	61397025	61421406	+	known	protein_coding	STYK1	serine/threonine/tyrosine kinase 1 [Source:NCBI gene;Acc:100523437]	ENSSSCT00000000681	25	22	17	60	51	54	24	26	52	6	3	1	0	3	22	6	1	4	0.22	0.16	0.15	0.52	0.49	0.49	1.22	0.64	1.19	0.54	0.11	0.04	0	0.07	0.86	0.17	0.03	0.13	0.43	0.31	0.31	1.27
ENSSSCG00000000635	5	61425829	61433949	+	known	protein_coding	MAGOHB	mago homolog B, exon junction complex subunit [Source:NCBI gene;Acc:100518306]	ENSSSCT00000000682	842	1146	806	400	379	390	58	85	45	31	23	46	7	26	11	256	40	162	61.21	69.69	61.28	29.48	30.72	30.09	22.89	16.56	8.09	22.28	6.46	13.05	10.95	5.27	3.38	57.46	8.25	41.11	121.06	136.14	122.74	71.56
ENSSSCG00000000636	5	61439594	61457839	+	known	protein_coding	NA	killer cell lectin-like receptor subfamily A, member 1 [Source:NCBI gene;Acc:397612]	ENSSSCT00000000683,ENSSSCT00000071176	3	1	0	1	1	2	0	0	0	0	2	0	0	0	2	0	0	0	0.22	0.06	0	0.08	0.08	0.16	0	0	0	0	0.58	0	0	0	0.63	0	0	0	0.44	0.12	0	0.18
ENSSSCG00000000638	5	61557105	61567171	+	known	protein_coding	NA	killer cell lectin-like receptor 8 [Source:NCBI gene;Acc:106507519]	ENSSSCT00000000687	0	0	0	0	0	0	0	0	0	0	0	0	0	0	0	0	0	0	0	0	0	0	0	0	0	0	0	0	0	0	0	0	0	0	0	0	0	0	0	0
ENSSSCG00000000639	5	61584528	61596995	+	known	protein_coding	NA	natural killer cells antigen CD94-like [Source:NCBI gene;Acc:102165642]	ENSSSCT00000036897	0	0	0	0	0	0	0	0	0	0	0	0	0	0	0	0	0	0	0	0	0	0	0	0	0	0	0	0	0	0	0	0	0	0	0	0	0	0	0	0
ENSSSCG00000000640	5	61624596	61629250	+	known	protein_coding	NA	NKG2-A/NKG2-B type II integral membrane protein [Source:NCBI gene;Acc:100523789]	ENSSSCT00000000689	0	0	0	13	7	7	0	0	0	0	0	0	0	0	0	0	0	0	0	0	0	0.61	0.36	0.34	0	0	0	0	0	0	0	0	0	0	0	0	0	0	0	1.48
ENSSSCG00000000642	5	61646505	61672115	-	known	protein_coding	KLRD1	killer cell lectin like receptor D1 [Source:NCBI gene;Acc:100622915]	ENSSSCT00000000693,ENSSSCT00000077438,ENSSSCT00000082267	0	0	0	0	0	0	0	3	0	0	0	0	0	0	0	0	0	0	0	0	0	0	0	0	0	1.68	0	0	0	0	0	0	0	0	0	0	0	0	0	0
ENSSSCG00000000645	5	61757488	61767593	-	known	protein_coding	GABARAPL1	GABA type A receptor associated protein like 1 [Source:NCBI gene;Acc:100462751]	ENSSSCT00000000696	1031	1413	1010	760	695	692	20	37	38	11	24	40	8	12	24	55	66	27	27.97	31.53	28.64	20.69	20.88	19.66	3.1	2.8	2.66	3.06	2.61	4.43	5.07	0.88	2.87	4.77	5.26	2.69	55.32	61.59	57.36	50.22
ENSSSCG00000000647	5	61799286	61810624	+	known	protein_coding	OLR1	oxidized low density lipoprotein receptor 1 [Source:NCBI gene;Acc:396724]	ENSSSCT00000000698,ENSSSCT00000069179,ENSSSCT00000072126	0	0	0	0	0	0	11	4	19	4	0	0	0	0	16	0	0	7	0	0	0	0	0	0	1.32	0.25	1.03	0.91	0	0	0	0	1.57	0	0	0.54	0	0	0	0
ENSSSCG00000000648	5	61832944	61846438	+	known	protein_coding	CLEC7A	C-type lectin domain containing 7A [Source:NCBI gene;Acc:100038025]	ENSSSCT00000000699,ENSSSCT00000000700,ENSSSCT00000000701,ENSSSCT00000033773,ENSSSCT00000086876	0	0	0	0	0	0	0	0	0	0	0	0	0	0	0	1	0	0	0	0	0	0	0	0	0	0	0	0	0	0	0	0	0	0.11	0	0	0	0	0	0
ENSSSCG00000000649	5	61849135	61876044	+	known	protein_coding	CLEC1A	C-type lectin domain family 1 member A [Source:NCBI gene;Acc:100519486]	ENSSSCT00000000703	0	0	0	0	0	0	2	3	0	4	2	4	0	0	0	9	3	4	0	0	0	0	0	0	0.09	0.06	0	0.3	0.06	0.12	0	0	0	0.21	0.07	0.11	0	0	0	0
ENSSSCG00000000650	5	61889930	61896760	-	known	protein_coding	CLEC1B	C-type lectin domain family 1 member B [Source:NCBI gene;Acc:100623580]	ENSSSCT00000026674	0	0	0	0	0	0	0	0	0	0	0	0	0	0	0	0	0	0	0	0	0	0	0	0	0	0	0	0	0	0	0	0	0	0	0	0	0	0	0	0
ENSSSCG00000000651	5	61871958	61916263	+	known	protein_coding	CLEC12B	C-type lectin domain family 12 member B [Source:NCBI gene;Acc:100519958]	ENSSSCT00000000705,ENSSSCT00000060633	0	0	0	0	0	0	0	0	0	0	0	0	0	0	0	0	0	0	0	0	0	0	0	0	0	0	0	0	0	0	0	0	0	0	0	0	0	0	0	0
ENSSSCG00000000653	5	62077988	62085905	+	known	protein_coding	CD69	CD69 molecule [Source:NCBI gene;Acc:397165]	ENSSSCT00000000708,ENSSSCT00000000709	3	6	7	0	0	0	75	28	73	0	25	3	0	0	6	25	1	0	0.1	0.16	0.23	0	0	0	13.5	2.47	5.95	0	3.16	0.39	0	0	1.85	2.53	0.09	0	0.19	0.31	0.46	0
ENSSSCG00000000656	5	61996760	62018895	+	known	protein_coding	CLEC2B	C-type lectin domain family 2, member B [Source:NCBI gene;Acc:100520839]	ENSSSCT00000035827	0	0	0	0	0	0	0	2	0	0	0	0	0	0	0	0	0	1	0	0	0	0	0	0	0	0.47	0	0	0	0	0	0	0	0	0	0.31	0	0	0	0
ENSSSCG00000000657	5	62187297	62226133	-	known	protein_coding	NA	C-type lectin domain family 2 member D [Source:NCBI gene;Acc:100521013]	ENSSSCT00000034328,ENSSSCT00000075575,ENSSSCT00000081435	0	0	0	0	0	0	0	0	0	1	4	1	0	0	0	1	0	0	0	0	0	0	0	0	0	0	0	0.41	0.64	0.16	0	0	0	0.13	0	0	0	0	0	0
ENSSSCG00000000659	5	62276897	62324333	+	known	protein_coding	NA	ovostatin homolog 2 [Source:NCBI gene;Acc:100524679]	ENSSSCT00000000715,ENSSSCT00000028870,ENSSSCT00000029587	2	4	4	0	0	0	13	2	0	11	0	0	0	10	10	0	0	2	0.04	0.04	0.05	0	0	0	1.46	0.11	0	1.39	0	0	0	0.53	0.87	0	0	0.14	0.08	0.08	0.1	0
ENSSSCG00000000660	5	62438017	62485537	+	known	protein_coding	A2M	alpha-2-macroglobulin [Source:NCBI gene;Acc:403166]	ENSSSCT00000000716,ENSSSCT00000032732,ENSSSCT00000073778	0	0	3	42	49	57	296	164	9	14	39	94	93	421	515	20	13	4	0	0	0.02	0.44	0.56	0.62	17.78	4.81	0.22	1.32	1.64	4.05	23.27	11.7	23.96	0.63	0.4	0.15	0	0	0.05	1.06
ENSSSCG00000000661	5	62557756	62580651	-	known	protein_coding	PHC1	polyhomeotic homolog 1 [Source:NCBI gene;Acc:100155344]	ENSSSCT00000000717,ENSSSCT00000031706	17096	20515	16523	864	727	758	32	94	199	28	174	242	2	36	40	100	274	103	222.69	218.6	224.58	11.2	10.42	10.25	2.42	3.48	6.73	3.73	9.25	12.96	0.67	1.26	2.3	4.3	10.65	5.03	440.43	427.01	449.82	27.19
ENSSSCG00000000663	5	62507507	62523810	-	known	protein_coding	KLRG1	killer cell lectin like receptor G1 [Source:NCBI gene;Acc:100738680]	ENSSSCT00000000719	0	0	0	0	0	0	0	0	0	0	0	1	0	0	0	0	0	0	0	0	0	0	0	0	0	0	0	0	0	0.42	0	0	0	0	0	0	0	0	0	0
ENSSSCG00000000664	5	62603252	62648101	-	known	protein_coding	A2ML1	alpha-2-macroglobulin like 1 [Source:NCBI gene;Acc:100152492]	ENSSSCT00000000720,ENSSSCT00000061700	11	13	12	13	13	8	5	0	5	0	2	3	0	6	1	1	0	0	0.17	0.16	0.2	0.19	0.17	0.12	0.44	0	0.19	0	0.14	0.15	0	0.18	0.08	0.06	0	0	0.33	0.3	0.41	0.46
ENSSSCG00000000665	5	62676223	62715071	-	known	protein_coding	RIMKLB	ribosomal modification protein rimK like family member B [Source:NCBI gene;Acc:100152915]	ENSSSCT00000000721,ENSSSCT00000046719,ENSSSCT00000059929	2165	2618	1945	1010	824	852	144	156	304	53	671	393	45	710	276	326	479	437	17.16	16.95	16.2	8.19	7.49	7.16	6.33	3.36	6.04	4.25	20.83	12.91	8.37	14.73	9.62	8.06	11.05	12.76	33.94	33.1	32.44	19.89
ENSSSCG00000000667	5	62777352	62787483	+	known	protein_coding	AICDA	activation induced cytidine deaminase [Source:NCBI gene;Acc:100526050]	ENSSSCT00000000723,ENSSSCT00000063046,ENSSSCT00000089534	1	1	0	0	0	0	0	0	0	2	0	2	0	1	0	3	0	2	0.03	0.02	0	0	0	0	0	0	0	0.52	0	0.21	0	0.07	0	0.24	0	0.12	0.05	0.03	0	0
ENSSSCG00000000668	5	62810879	62820173	-	known	protein_coding	APOBEC1	apolipoprotein B mRNA editing enzyme catalytic subunit 1 [Source:NCBI gene;Acc:100512412]	ENSSSCT00000000724	0	0	1	0	0	0	1	3	6	2	0	0	1	15	41	4	0	0	0	0	0.03	0	0	0	0.14	0.21	0.39	0.52	0	0	0.59	1.03	4.57	0.32	0	0	0	0	0.05	0
ENSSSCG00000000669	5	62835979	62841665	-	known	protein_coding	GDF3	growth differentiation factor 3 [Source:NCBI gene;Acc:100510963]	ENSSSCT00000000725	26	29	25	0	0	0	1	33	28	4	0	0	0	0	0	26	0	0	1.46	1.36	1.47	0	0	0	0.31	5.05	3.96	2.25	0	0	0	0	0	4.57	0	0	2.89	2.65	2.95	0
ENSSSCG00000000672	5	63572062	63610618	-	known	protein_coding	CLSTN3	calsyntenin 3 [Source:NCBI gene;Acc:100511695]	ENSSSCT00000000728,ENSSSCT00000028598,ENSSSCT00000037575,ENSSSCT00000047102,ENSSSCT00000057184	1894	2404	1719	10	9	6	37	40	57	31	52	83	0	0	2	16	190	23	26.79	27.76	25.09	0.13	0.13	0.09	3.05	1.51	2.05	4.61	2.85	4.69	0	0	0.13	0.77	7.87	1.19	52.98	54.22	50.26	0.32
ENSSSCG00000000679	5	63809306	63817225	-	known	protein_coding	LRRC23	leucine rich repeat containing 23 [Source:NCBI gene;Acc:100155745]	ENSSSCT00000000740,ENSSSCT00000089742	1	1	4	1	0	1	0	0	0	9	0	0	0	0	0	0	1	4	0.08	0.07	0.15	0.03	0	0.09	0	0	0	2.5	0	0	0	0	0	0	0.08	1.12	0.16	0.13	0.31	0.07
ENSSSCG00000000680	5	63885710	63894342	-	known	protein_coding	GPR162	G protein-coupled receptor 162 [Source:NCBI gene;Acc:100736664]	ENSSSCT00000000741,ENSSSCT00000047977	103	161	96	6	7	8	1	0	7	10	14	25	0	0	0	20	29	15	2.05	2.57	1.93	0.12	0.14	0.17	0.12	0	0.37	1.47	1.14	1.96	0	0	0	1.21	1.69	1.13	4.05	5.02	3.86	0.3
ENSSSCG00000000681	5	63871508	63884835	-	known	protein_coding	P3H3	prolyl 3-hydroxylase 3 [Source:NCBI gene;Acc:100156539]	ENSSSCT00000000742	246	268	206	1927	1743	1841	61	17	122	10	66	191	2	9	0	56	297	144	5.13	4.59	4.49	40.28	40.22	40.14	7.31	0.99	6.61	2.15	5.54	16.39	0.99	0.51	0	3.75	18.29	11.09	10.15	8.96	8.99	97.77
ENSSSCG00000000682	5	63863661	63870433	-	known	protein_coding	GNB3	G protein subunit beta 3 [Source:NCBI gene;Acc:100154522]	ENSSSCT00000000743	5	12	4	18	15	13	0	0	0	0	0	2	0	0	0	1	2	2	0.17	0.33	0.14	0.6	0.55	0.45	0	0	0	0	0	0.27	0	0	0	0.11	0.19	0.24	0.33	0.64	0.28	1.46
ENSSSCG00000000683	5	63859538	63864269	+	known	protein_coding	CDCA3	cell division cycle associated 3 [Source:NCBI gene;Acc:100153312]	ENSSSCT00000000744,ENSSSCT00000056066,ENSSSCT00000065022	713	819	686	470	457	452	132	670	592	77	247	446	5	62	36	673	663	901	41.58	41.8	41.95	29.06	32.27	27.32	39.57	98.73	80.65	41.8	52.38	97.08	6.02	9.25	8.38	114.05	103.27	173.63	82.24	81.65	84.02	70.55
ENSSSCG00000000684	5	63843742	63858751	-	known	protein_coding	USP5	ubiquitin specific peptidase 5 [Source:NCBI gene;Acc:100155342]	ENSSSCT00000000745,ENSSSCT00000068381,ENSSSCT00000074654,ENSSSCT00000074947	3736	4671	3666	3697	3332	3904	495	938	1786	83	1714	1320	63	1382	571	400	2698	657	60.24	61.69	61.46	59.54	59.28	65.55	47.78	44.03	77.46	14.42	115.04	90.96	25.09	61.76	42.33	21.54	133.36	40.77	119.14	120.5	123.09	144.52
ENSSSCG00000000685	5	63837506	63843137	-	known	protein_coding	TPI1	triosephosphate isomerase 1 [Source:NCBI gene;Acc:100157582]	ENSSSCT00000000746,ENSSSCT00000050301,ENSSSCT00000063554	5208	6193	4946	6457	6052	6315	2480	15271	13894	2422	4940	6662	416	5585	3993	11459	12452	12125	220.43	216.64	218.63	275.09	284.23	281.7	607.16	1837.48	1545.43	1071.27	854.58	1171.85	409.78	669.82	758.77	1584.53	1581.64	1912.11	435.96	423.19	437.88	667.79
ENSSSCG00000000687	5	63892132	63918669	-	known	protein_coding	CD4	CD4 molecule [Source:NCBI gene;Acc:404704]	ENSSSCT00000000748,ENSSSCT00000000749,ENSSSCT00000030772,ENSSSCT00000034445,ENSSSCT00000037300	1	2	6	0	0	0	0	0	0	0	0	0	0	0	0	4	1	0	0.04	0.07	0.22	0	0	0	0	0	0	0	0	0	0	0	0	0.18	0.04	0	0.08	0.14	0.45	0
ENSSSCG00000000688	5	63929622	63935414	-	known	protein_coding	LAG3	lymphocyte activating 3 [Source:NCBI gene;Acc:100125962]	ENSSSCT00000000750	18	33	23	7	1	4	6	10	5	0	0	3	0	0	0	0	8	2	0.51	0.77	0.68	0.2	0.03	0.12	0.97	0.79	0.37	0	0	0.35	0	0	0	0	0.67	0.21	1.01	1.51	1.37	0.49
ENSSSCG00000000690	5	63951676	64009668	+	known	protein_coding	MLF2	myeloid leukemia factor 2 [Source:NCBI gene;Acc:100736734]	ENSSSCT00000000752,ENSSSCT00000051298,ENSSSCT00000080079	8432	10386	8063	4521	4326	4625	924	3853	4108	782	2104	1773	152	2275	1352	4244	2835	3162	302	307.34	301.84	162.89	171.86	173.86	187.21	382.73	378.06	285.01	300.28	257.87	125.59	223.1	211.7	484.36	297.08	412.66	597.28	600.37	604.55	395.41
ENSSSCG00000000691	5	63957064	63977377	-	known	protein_coding	COPS7A	COP9 signalosome subunit 7A [Source:NCBI gene;Acc:100157341]	ENSSSCT00000000753,ENSSSCT00000027368,ENSSSCT00000047543,ENSSSCT00000049774,ENSSSCT00000076460,ENSSSCT00000085435	1447	1779	1336	737	686	739	129	401	502	71	182	160	25	230	153	249	260	250	50.49	51.76	48.72	25.71	26.28	27.61	24.5	37.15	42.62	20.57	23.93	21.26	19.45	21.47	22.12	24.78	25.17	29.86	99.86	101.11	97.57	62.42
ENSSSCG00000000692	5	63992589	63999434	+	known	protein_coding	PIANP	PILR alpha associated neural protein [Source:NCBI gene;Acc:100519150]	ENSSSCT00000000754	833	915	757	17	15	26	0	0	2	0	22	110	0	0	0	34	115	28	20.19	18.22	19.17	0.41	0.4	0.66	0	0	0.13	0	2.14	10.92	0	0	0	2.64	8.2	2.5	39.92	35.58	38.39	1
ENSSSCG00000000693	5	64136505	64167410	-	known	protein_coding	NCAPD2	non-SMC condensin I complex subunit D2 [Source:NCBI gene;Acc:102164405]	ENSSSCT00000000755,ENSSSCT00000079331	4352	5272	4324	1829	1830	1844	115	181	442	16	690	1324	15	201	75	93	1789	168	45.16	44.8	46.74	18.93	20.86	19.68	6.85	5.24	12.24	1.85	29.47	56.89	4.02	5.25	3.56	3.1	55.67	6.58	89.31	87.52	93.62	45.95
ENSSSCG00000000694	5	64129680	64133991	-	known	protein_coding	GAPDH	glyceraldehyde-3-phosphate dehydrogenase [Source:NCBI gene;Acc:396823]	ENSSSCT00000000756,ENSSSCT00000043083,ENSSSCT00000043459,ENSSSCT00000051325	55919	64301	48849	37806	35190	39233	12425	60792	58428	14188	24494	33047	1329	13315	8837	61618	42588	37567	2738.02	2589.57	2497	1845.23	1897.31	2015.65	3179.53	7361.98	6566.64	6370.12	4295.28	5935.04	1398.95	1643.36	1752.19	8725.67	5482.2	6150.45	5415.14	5058.52	5001.23	4479.29
ENSSSCG00000000695	5	64116150	64129274	+	known	protein_coding	IFFO1	intermediate filament family orphan 1 [Source:NCBI gene;Acc:100515778]	ENSSSCT00000000757,ENSSSCT00000068449,ENSSSCT00000083719,ENSSSCT00000089617	196	203	169	331	320	292	0	18	7	14	23	67	0	0	0	45	178	81	3.3	2.69	2.85	5.41	5.72	5.01	0	0.87	0.31	2.09	1.61	4.96	0	0	0	2.44	9.29	5.4	6.53	5.26	5.71	13.14
ENSSSCG00000000696	5	64105223	64115463	+	known	protein_coding	NA	NOP2 nucleolar protein [Source:NCBI gene;Acc:100516080]	ENSSSCT00000000758	2336	2785	2214	1181	1187	1198	447	474	660	133	280	242	58	530	269	464	458	208	35.02	34.18	34.68	17.71	19.66	18.74	38.76	20.03	25.84	20.63	16.96	15.01	20.8	21.43	18.01	22.45	20.36	11.59	69.26	66.77	69.46	43
ENSSSCG00000000697	5	64072697	64105198	+	known	protein_coding	CHD4	chromodomain helicase DNA binding protein 4 [Source:NCBI gene;Acc:100515610]	ENSSSCT00000058324	23145	27702	22161	9956	9143	9728	400	465	880	302	2086	2166	60	849	541	602	2674	508	161.88	158.17	161.94	69.55	70.58	70.82	16.33	9.23	16.2	22	59.35	63.23	10.2	15.95	17.04	13.67	55.8	13.33	320.16	308.97	324.34	168.83
ENSSSCG00000000699	5	64058501	64059604	+	known	protein_coding	LPAR5	lysophosphatidic acid receptor 5 [Source:NCBI gene;Acc:102161415]	ENSSSCT00000000761	3	6	7	12	3	16	6	8	8	2	0	1	0	6	0	1	2	11	0.17	0.28	0.41	0.67	0.19	0.94	1.84	1.21	1.12	1.11	0	0.22	0	0.92	0	0.17	0.32	2.17	0.33	0.54	0.81	1.63
ENSSSCG00000000700	5	64027876	64047847	+	known	protein_coding	ACRBP	acrosin binding protein [Source:NCBI gene;Acc:397317]	ENSSSCT00000000762	84	138	97	70	54	78	37	71	126	16	118	64	6	44	36	107	118	185	1.05	1.41	1.26	0.87	0.75	1.02	2.7	2.5	4.12	2.11	5.97	3.3	1.95	1.49	2.01	4.33	4.37	8.59	2.08	2.75	2.53	2.11
ENSSSCG00000000702	5	64003216	64025798	+	known	protein_coding	ZNF384	zinc finger protein 384 [Source:NCBI gene;Acc:100516975]	ENSSSCT00000000764,ENSSSCT00000074408,ENSSSCT00000091133	1212	1391	1021	982	910	965	118	213	287	60	323	196	9	279	114	142	365	117	21.56	20.23	19.07	17.76	17.93	17.59	12.69	11.42	14.11	12.88	24.15	14.72	4.05	14.22	8.86	8.72	20.52	8.06	42.64	39.52	38.19	43.11
ENSSSCG00000000703	5	64181831	64188275	+	known	protein_coding	NA	vesicle associated membrane protein 1 [Source:NCBI gene;Acc:100519841]	ENSSSCT00000000765,ENSSSCT00000046847,ENSSSCT00000052351,ENSSSCT00000071347,ENSSSCT00000071447,ENSSSCT00000079105	189	255	170	30	19	29	14	14	72	9	48	115	0	8	10	16	81	39	3.96	4.34	3.8	0.6	0.45	0.59	1.53	0.55	3.66	2.04	3.77	8.65	0	0.4	1.04	1.16	4.26	2.6	7.82	8.48	7.62	1.45
ENSSSCG00000000704	5	64188187	64202324	-	known	protein_coding	TAPBPL	TAP binding protein like [Source:NCBI gene;Acc:100520908]	ENSSSCT00000000766,ENSSSCT00000041672,ENSSSCT00000057268	282	296	263	694	631	703	32	50	71	15	138	111	11	291	147	40	403	141	4.85	4.22	4.71	11.93	12.02	12.64	3.25	2.24	3.19	2.64	9.51	7.99	4.83	13.7	11.29	2.13	20.85	9.03	9.59	8.24	9.44	28.96
ENSSSCG00000000705	5	64188183	64202613	-	known	protein_coding	CD27	CD27 molecule [Source:NCBI gene;Acc:100520023]	ENSSSCT00000000767	53	70	55	57	35	41	4	2	4	24	12	22	0	7	2	2	12	8	0.34	0.36	0.37	0.36	0.24	0.27	0.16	0.03	0.07	1.58	0.32	0.59	0	0.11	0.05	0.05	0.23	0.19	0.67	0.71	0.73	0.88
ENSSSCG00000000706	5	64270310	64287523	-	known	protein_coding	LTBR	lymphotoxin beta receptor [Source:NCBI gene;Acc:100520196]	ENSSSCT00000000768,ENSSSCT00000056124,ENSSSCT00000074386,ENSSSCT00000086010	206	240	169	1365	1195	1373	51	96	170	52	84	64	14	353	159	87	163	70	6.3	6.49	5.53	41.81	39.34	42.72	6.53	7.57	10.63	10.26	6.94	7.42	5.74	24.28	16.17	6.09	9.95	6.88	12.45	12.67	11.07	101.5
ENSSSCG00000000707	5	64285015	64313612	+	known	protein_coding	SCNN1A	sodium channel epithelial 1 subunit alpha [Source:NCBI gene;Acc:396608]	ENSSSCT00000000769,ENSSSCT00000040390,ENSSSCT00000044695	833	1004	741	3	6	9	4	26	3	39	3	8	31	1031	398	3	3	7	14.21	14.06	13.18	0.05	0.12	0.17	0.41	1.12	0.14	6.73	0.22	0.54	13.15	45.28	29.78	0.17	0.16	0.46	28.1	27.47	26.39	0.13
ENSSSCG00000000708	5	64319073	64331909	+	known	protein_coding	TNFRSF1A	TNF receptor superfamily member 1A [Source:NCBI gene;Acc:397020]	ENSSSCT00000000771,ENSSSCT00000052544	826	1022	816	1975	1721	1848	115	335	358	61	285	328	27	700	320	262	706	553	19.22	19.52	19.86	46.03	44.3	44.95	15.32	21.78	21.56	14.99	26.59	31.28	15.34	44.08	32.95	19.52	48.34	47.64	38.01	38.13	39.77	111.73
ENSSSCG00000000709	5	64332066	64350710	-	known	protein_coding	PLEKHG6	pleckstrin homology and RhoGEF domain containing G6 [Source:NCBI gene;Acc:100520565]	ENSSSCT00000000772,ENSSSCT00000052051,ENSSSCT00000059928,ENSSSCT00000060629,ENSSSCT00000080713	434	551	429	0	1	1	10	161	142	6	15	34	1	416	207	0	13	1	8.15	8.44	8.32	0	0.02	0.02	1.12	8.56	6.82	1.06	1.12	2.61	0.46	20.84	17.09	0	0.71	0.07	16.12	16.48	16.66	0
ENSSSCG00000000712	5	64519186	65002098	+	known	protein_coding	VWF	von Willebrand factor [Source:NCBI gene;Acc:399543]	ENSSSCT00000000775,ENSSSCT00000000776,ENSSSCT00000036466,ENSSSCT00000048507,ENSSSCT00000077273	38	56	19	11	9	14	3	9	5	3	8	9	0	0	0	0	6	3	0.39	0.37	0.19	0.12	0.13	0.2	0.12	0.39	0.07	0.17	0.47	0.42	0	0	0	0	0.16	0.18	0.76	0.73	0.37	0.3
ENSSSCG00000000716	5	65561962	65565116	-	known	protein_coding	KCNA1	potassium voltage-gated channel subfamily A member 1 [Source:NCBI gene;Acc:100048962]	ENSSSCT00000000779	10	13	6	1	1	0	0	0	2	0	1	0	1	0	0	0	0	1	0.19	0.2	0.12	0.02	0.02	0	0	0	0.1	0	0.08	0	0.45	0	0	0	0	0.07	0.37	0.39	0.24	0.05
ENSSSCG00000000718	5	65697869	65735588	-	known	protein_coding	NA	polypeptide N-acetylgalactosaminyltransferase 8 [Source:NCBI gene;Acc:100522491]	ENSSSCT00000000781	0	0	0	0	0	0	0	0	0	0	0	0	0	0	0	0	0	2	0	0	0	0	0	0	0	0	0	0	0	0	0	0	0	0	0	0.18	0	0	0	0
ENSSSCG00000000719	5	65759160	65788646	-	known	protein_coding	NDUFA9	NADH:ubiquinone oxidoreductase subunit A9 [Source:NCBI gene;Acc:100524622]	ENSSSCT00000000782,ENSSSCT00000040924	1689	1929	1476	866	740	777	529	1736	1436	402	586	736	91	740	562	2350	865	1575	41.75	39.5	38.21	21.75	20.31	20.13	78.78	126.79	97.18	108.38	61.52	78.93	55.13	52.41	64.61	197.38	66.75	150.73	82.58	77.16	76.53	52.8
ENSSSCG00000000720	5	65656289	65842142	+	known	protein_coding	AKAP3	A-kinase anchoring protein 3 [Source:NCBI gene;Acc:100337663]	ENSSSCT00000000783,ENSSSCT00000049919,ENSSSCT00000064398,ENSSSCT00000080695,ENSSSCT00000088684	24	32	34	133	98	99	6	13	19	12	39	48	1	13	9	31	54	32	0.21	0.37	0.39	2.03	1.78	1.61	0.66	0.48	0.65	1.01	2.03	2.57	0.45	0.52	0.43	1.87	2.19	2.2	0.42	0.73	0.78	4.92
ENSSSCG00000000721	5	65812209	65897212	-	known	protein_coding	NA	dual specificity tyrosine phosphorylation regulated kinase 4 [Source:NCBI gene;Acc:100524805]	ENSSSCT00000000784,ENSSSCT00000043775,ENSSSCT00000091625	33	36	39	26	13	18	6	10	11	8	10	26	0	6	3	6	13	8	0.24	0.22	0.3	0.23	0.11	0.14	0.31	0.22	0.22	0.74	0.31	0.92	0	0.14	0.12	0.17	0.28	0.23	0.48	0.42	0.61	0.56
ENSSSCG00000000722	5	65872281	65897215	-	known	protein_coding	RAD51AP1	RAD51 associated protein 1 [Source:NCBI gene;Acc:100157339]	ENSSSCT00000000785,ENSSSCT00000062312	851	1077	770	368	389	346	233	214	353	61	110	182	16	44	24	376	308	387	38.88	40.82	37.64	16.5	19.14	16.3	44.97	20.46	29.16	17.38	14.4	26.19	12.96	3.97	3.94	38.19	31.05	45.94	76.89	79.74	75.39	40.05
ENSSSCG00000000723	5	65897541	65944185	+	known	protein_coding	C12orf4	chromosome 5 C12orf4 homolog [Source:NCBI gene;Acc:100153309]	ENSSSCT00000000786	365	452	349	618	554	578	93	160	204	28	163	128	13	174	82	140	281	252	2.67	2.7	2.67	4.51	4.47	4.4	3.97	3.32	3.92	2.13	4.85	3.9	2.31	3.42	2.7	3.32	6.13	6.91	5.28	5.27	5.34	10.95
ENSSSCG00000000728	5	66443532	66505869	+	known	protein_coding	PARP11	poly(ADP-ribose) polymerase family member 11 [Source:NCBI gene;Acc:100524437]	ENSSSCT00000000791,ENSSSCT00000032426,ENSSSCT00000036895	93	151	99	90	67	57	77	70	134	10	132	161	1	22	11	146	237	163	2.07	2.76	2.38	2.04	1.71	1.34	8.43	4.29	7.66	1.19	9.93	12.76	0.51	0.98	1.2	10.29	13.66	13.11	4.09	5.4	4.76	4.96
ENSSSCG00000000730	5	66665263	66838922	-	known	protein_coding	PRMT8	protein arginine methyltransferase 8 [Source:NCBI gene;Acc:100526051]	ENSSSCT00000000793,ENSSSCT00000039617,ENSSSCT00000040042,ENSSSCT00000073876,ENSSSCT00000077366,ENSSSCT00000079543,ENSSSCT00000083940	10	11	3	11	3	2	1	0	3	9	6	40	0	0	0	29	76	11	0.19	0.14	0.04	0.27	0.08	0.05	0.2	0	0.13	0.89	0.26	3.85	0	0	0	2.07	5.96	0.97	0.37	0.27	0.08	0.67
ENSSSCG00000000732	5	66443491	66661654	+	known	protein_coding	CRACR2A	calcium release activated channel regulator 2A [Source:NCBI gene;Acc:100625935]	ENSSSCT00000000795,ENSSSCT00000050127,ENSSSCT00000076150,ENSSSCT00000087896	135	155	124	108	70	97	11	18	29	11	60	33	0	24	7	40	120	77	0.96	0.89	0.92	0.76	0.54	0.7	0.46	0.36	0.54	1.07	1.75	0.97	0	0.71	0.29	0.9	2.54	2.01	1.9	1.74	1.84	1.84
ENSSSCG00000000734	5	66852873	66911573	+	known	protein_coding	TSPAN11	tetraspanin 11 [Source:NCBI gene;Acc:100514841]	ENSSSCT00000000797,ENSSSCT00000038217	108	177	109	270	264	297	28	178	327	22	395	489	4	0	5	175	896	368	2.42	3.37	2.65	5.72	6.63	6.81	3.93	11.91	18.33	3.83	32.76	44.31	2.44	0	0.46	11.13	57.55	26.57	4.78	6.58	5.32	13.89
ENSSSCG00000000735	5	66913769	67106233	-	known	protein_coding	TSPAN9	tetraspanin 9 [Source:NCBI gene;Acc:768114]	ENSSSCT00000000798,ENSSSCT00000063353	456	605	426	406	327	350	16	57	42	25	63	17	0	4	7	17	53	25	5.97	6.49	5.83	5.33	4.73	4.79	1.18	2.06	1.43	3.28	3.24	0.89	0	0.14	0.4	0.72	2	1.22	11.8	12.69	11.67	12.95
ENSSSCG00000000736	5	67118289	67194343	-	known	protein_coding	TEAD4	TEA domain transcription factor 4 [Source:NCBI gene;Acc:100152085]	ENSSSCT00000000799,ENSSSCT00000000800,ENSSSCT00000041605,ENSSSCT00000064867	2441	3055	2406	770	704	748	235	545	654	165	179	123	8	93	70	329	159	92	37.38	36.24	38.47	12.93	11.77	12.45	30.17	34.83	38.26	28.92	15.59	11.08	4.77	4.45	7.28	23.59	8.89	7.53	73.93	70.78	77.05	31.39
ENSSSCG00000000737	5	67199446	67238324	-	known	protein_coding	TULP3	TUB like protein 3 [Source:NCBI gene;Acc:100511196]	ENSSSCT00000000801,ENSSSCT00000040316	1385	1731	1357	2785	2528	2742	237	407	924	52	433	671	14	154	97	173	887	166	16.3	15.64	15.38	30.49	32.77	31	13.97	12.43	26.06	4.74	16.22	31.75	5.32	5.57	4.56	8.07	29.12	7.49	32.23	30.56	30.81	74.02
ENSSSCG00000000738	5	67239200	67246124	-	known	protein_coding	RHNO1	RAD9-HUS1-RAD1 interacting nuclear orphan 1 [Source:NCBI gene;Acc:100511381]	ENSSSCT00000043604	1220	1499	1175	848	835	796	213	520	604	77	349	301	6	71	62	436	582	577	26.99	27.22	27.16	18.8	20.44	18.41	27.04	32.22	34.66	17.53	31.02	27.35	3.13	4.25	6.08	30.96	37.97	47.07	53.38	53.18	54.41	45.64
ENSSSCG00000000739	5	67245694	67263211	+	known	protein_coding	FOXM1	forkhead box M1 [Source:NCBI gene;Acc:100511565]	ENSSSCT00000029857,ENSSSCT00000053038	831	1087	895	660	678	643	43	136	334	12	262	285	0	57	22	50	414	89	12.77	13.66	14.36	10.14	11.51	10.31	3.82	5.88	13.37	1.87	16.25	18.1	0	2.36	1.51	2.49	18.86	5.08	25.25	26.69	28.75	24.61
ENSSSCG00000000740	5	67261514	67270245	+	known	protein_coding	TEX52	testis expressed 52 [Source:HGNC Symbol;Acc:HGNC:53643]	ENSSSCT00000000803	14	30	12	3	0	0	0	0	3	2	8	3	0	0	0	18	3	0	0.2	0.37	0.19	0.05	0	0	0	0	0.13	0.34	0.48	0.19	0	0	0	0.85	0.11	0	0.4	0.72	0.38	0.12
ENSSSCG00000000741	5	67281108	67291524	+	known	protein_coding	NRIP2	nuclear receptor interacting protein 2 [Source:NCBI gene;Acc:100511992]	ENSSSCT00000000805	0	1	0	0	0	0	0	0	0	6	0	0	0	0	0	0	2	1	0	0.02	0	0	0	0	0	0	0	1.33	0	0	0	0	0	0	0.13	0.08	0	0.03	0	0
ENSSSCG00000000742	5	67291771	67305758	-	known	protein_coding	ITFG2	integrin alpha FG-GAP repeat containing 2 [Source:NCBI gene;Acc:100512166]	ENSSSCT00000000806,ENSSSCT00000052601,ENSSSCT00000082398	371	465	408	208	158	235	89	88	141	11	77	64	3	58	18	102	134	78	5.37	5.52	6.18	2.99	2.51	3.56	7.43	3.6	5.15	1.52	4.5	3.78	1.04	2.27	1.17	4.71	5.75	4.22	10.63	10.78	12.38	7.25
ENSSSCG00000000743	5	67313475	67322029	-	known	protein_coding	FKBP4	FKBP prolyl isomerase 4 [Source:NCBI gene;Acc:100337672]	ENSSSCT00000000807,ENSSSCT00000085969	10564	12678	9781	2815	2735	2702	578	1810	1716	351	625	844	68	918	459	695	1268	884	352.35	344.66	339.28	92.77	100.4	95.11	95.01	143.44	126.18	87.33	67.47	92.81	49.15	68.51	62.2	63.02	103.02	93.77	696.86	673.27	679.54	225.19
ENSSSCG00000000744	5	67323738	67324361	-	known	pseudogene	NA	\N	ENSSSCT00000000808	2	1	3	1	0	0	0	2	1	0	0	0	0	0	0	0	0	0	0.27	0.12	0.43	0.14	0	0	0	0.69	0.32	0	0	0	0	0	0	0	0	0	0.54	0.23	0.86	0.34
ENSSSCG00000000745	5	67321132	67397111	+	known	protein_coding	DDX11	DEAD/H-box helicase 11 [Source:NCBI gene;Acc:100515028]	ENSSSCT00000000809,ENSSSCT00000052739	820	957	738	356	353	391	100	93	197	35	179	97	2	97	34	60	162	55	9.69	9.21	9.18	4.18	4.61	4.88	6.81	2.81	5.94	3.23	8.43	4.4	0.58	2.97	1.58	1.95	5.29	1.91	19.16	17.99	18.39	10.15
ENSSSCG00000000746	5	67391277	67412434	-	known	protein_coding	WASHC1	WASH complex subunit 1 [Source:NCBI gene;Acc:100512536]	ENSSSCT00000000810,ENSSSCT00000039963,ENSSSCT00000087395	467	529	408	441	410	435	36	64	72	28	100	60	4	92	41	55	102	50	5	5.08	4.44	6.5	7.01	6.14	2.25	3.03	1.84	5.24	5.81	2.88	0.86	5.33	4.13	2.78	5.49	3	9.88	9.92	8.89	15.78
ENSSSCG00000000748	5	67445836	67540486	+	known	protein_coding	IQSEC3	IQ motif and Sec7 domain ArfGEF 3 [Source:NCBI gene;Acc:100515547]	ENSSSCT00000000812,ENSSSCT00000085918	2	7	4	0	0	0	0	0	0	21	2	8	0	0	0	1	3	0	0.01	0.04	0.03	0	0	0	0	0	0	1.43	0.04	0.25	0	0	0	0.02	0.08	0	0.02	0.09	0.06	0
ENSSSCG00000000749	5	67521864	67572586	-	known	protein_coding	SLC6A12	solute carrier family 6 member 12 [Source:NCBI gene;Acc:100512716]	ENSSSCT00000000813,ENSSSCT00000057522	16	22	9	4	3	1	2	2	4	0	1	2	0	5	2	4	1	1	0.19	0.21	0.16	0.07	0.04	0.02	0.14	0.1	0.13	0	0.07	0.14	0	0.16	0.11	0.15	0.05	0.06	0.38	0.42	0.32	0.16
ENSSSCG00000000751	5	67725834	67760049	+	known	protein_coding	CCDC77	coiled-coil domain containing 77 [Source:NCBI gene;Acc:100513353]	ENSSSCT00000000815	434	482	389	246	264	246	54	55	96	4	56	81	4	44	20	44	118	50	3.67	3.33	3.44	2.08	2.47	2.17	2.66	1.32	2.13	0.35	1.92	2.86	0.82	1	0.76	1.21	2.98	1.58	7.26	6.51	6.89	5.05
ENSSSCG00000000753	5	68001104	68140757	+	known	protein_coding	WNK1	WNK lysine deficient protein kinase 1 [Source:NCBI gene;Acc:406235]	ENSSSCT00000038423	4545	5120	4267	7692	6839	7174	38	61	99	45	70	114	15	69	39	42	111	26	28.71	26.4	28.16	48.53	47.68	47.17	1.4	1.09	1.65	2.96	1.8	3.01	2.31	1.17	1.11	0.86	2.09	0.62	56.79	51.57	56.41	117.8
ENSSSCG00000000754	5	68133699	68223662	-	known	protein_coding	RAD52	RAD52 homolog, DNA repair protein [Source:NCBI gene;Acc:100141308]	ENSSSCT00000000818,ENSSSCT00000042724,ENSSSCT00000052070	125	126	105	168	160	172	21	105	95	2	41	125	4	27	15	31	112	68	2.8	2.38	2.19	3.53	3.82	3.92	2.7	5.57	4.85	0.37	3.14	9.17	2.79	1.72	1.29	2.36	6.49	4.78	5.54	4.65	4.39	8.57
ENSSSCG00000000755	5	68223389	68608703	+	known	protein_coding	ERC1	ELKS/RAB6-interacting/CAST family member 1 [Source:NCBI gene;Acc:100513988]	ENSSSCT00000000819,ENSSSCT00000039249,ENSSSCT00000047346,ENSSSCT00000048015,ENSSSCT00000058544,ENSSSCT00000068467,ENSSSCT00000077045	2176	2423	1941	4981	4620	4610	238	330	544	132	439	359	47	386	215	181	440	125	13.09	11.77	12.29	34.91	34.93	33	14.54	9.67	14.7	9.94	13.25	12.19	9.69	8.99	8.95	6.19	8.95	4.47	25.88	22.99	24.62	84.74
ENSSSCG00000000757	5	68755811	68807235	+	known	protein_coding	ADIPOR2	adiponectin receptor 2 [Source:NCBI gene;Acc:404694]	ENSSSCT00000000821	1271	1660	1256	1393	1370	1453	46	111	111	76	41	19	12	118	86	109	47	44	16.62	17.76	17.16	18.22	19.79	19.82	3.49	4.1	3.8	10.3	2.17	1.03	3.77	4.16	5.03	4.61	1.83	2.14	32.88	34.7	34.38	44.23
ENSSSCG00000000759	5	68627151	68731935	+	known	protein_coding	WNT5B	Wnt family member 5B [Source:NCBI gene;Acc:100516268]	ENSSSCT00000000823,ENSSSCT00000057105	61	75	58	402	431	432	32	54	55	12	27	20	3	73	53	38	27	32	1.46	1.4	1.4	9.28	10.96	10.37	4.17	3.44	3.32	3.31	2.47	2.07	1.89	4.5	5.34	2.77	1.81	2.96	2.9	2.74	2.81	22.52
ENSSSCG00000000760	5	68822647	68836442	+	known	protein_coding	LRTM2	leucine rich repeats and transmembrane domains 2 [Source:NCBI gene;Acc:100514647]	ENSSSCT00000000824	83	101	80	1	1	3	78	81	146	62	587	89	0	1	9	40	75	4	0.75	0.74	0.75	0.01	0.01	0.03	4.09	2.07	3.46	5.81	21.48	3.34	0	0.02	0.36	1.17	2.01	0.13	1.48	1.45	1.51	0.02
ENSSSCG00000000764	5	69500285	69512611	-	known	protein_coding	HDHD5	haloacid dehalogenase like hydrolase domain containing 5 [Source:NCBI gene;Acc:102160309]	ENSSSCT00000000828,ENSSSCT00000085818	113	125	97	39	40	37	19	48	66	10	40	32	1	38	10	48	67	61	6	5.51	5.39	2.09	2.36	2.07	5.59	6.95	8.83	5.33	8.33	6.76	1.18	5.56	2.29	7.99	10.25	11.55	11.87	10.77	10.79	5.07
ENSSSCG00000000765	5	69461290	69480112	+	known	protein_coding	IL17RA	interleukin 17 receptor A [Source:NCBI gene;Acc:100518910]	ENSSSCT00000033369,ENSSSCT00000091210	1200	1530	1268	1887	1792	2091	284	402	781	61	584	504	24	749	335	242	684	184	22.83	23.86	25.19	35.96	37.68	41.6	31.15	21.53	38.74	11.95	44.73	39.52	10.82	38.51	28.57	14.82	38.51	12.96	45.15	46.62	50.46	87.28
ENSSSCG00000000766	5	69621759	69744436	+	known	protein_coding	CECR2	cat eye syndrome critical region protein 2 [Source:NCBI gene;Acc:100737051]	ENSSSCT00000000830,ENSSSCT00000050475,ENSSSCT00000054850	12267	15269	12858	77	83	74	102	81	230	41	254	567	4	112	63	143	561	75	96.28	99.52	106.85	0.61	0.91	0.65	5.15	1.53	4.73	3.22	7.63	18.84	0.67	2.62	1.88	3.75	12.39	1.97	190.41	194.41	214	1.47
ENSSSCG00000000767	5	69747700	69771990	-	known	protein_coding	NA	ATPase H+ transporting V1 subunit E1 [Source:NCBI gene;Acc:100156112]	ENSSSCT00000064086	1716	2035	1554	1754	1669	1629	513	1123	811	369	715	598	309	2711	2208	1310	731	1124	13.74	13.31	13	14.03	14.75	13.58	23.95	25.51	17.08	30.75	23.27	19.97	60.01	58.34	79.55	34.05	17.45	33.73	27.18	26	26.04	34.07
ENSSSCG00000000769	5	69849002	69875853	-	known	protein_coding	BID	BH3 interacting domain death agonist [Source:NCBI gene;Acc:594852]	ENSSSCT00000000833,ENSSSCT00000040990,ENSSSCT00000057973,ENSSSCT00000074340,ENSSSCT00000083848	475	560	451	560	505	544	115	240	200	75	129	127	53	438	324	461	286	373	14.49	13.86	14.35	18.61	18.32	19.28	19.16	20.85	15.86	23.5	14.89	13.35	41.24	33.56	45.89	48.48	25.52	44.19	28.65	27.08	28.73	45.17
ENSSSCG00000000770	5	69887884	70133277	-	known	protein_coding	MICAL3	microtubule associated monooxygenase, calponin and LIM domain containing 3 [Source:NCBI gene;Acc:100157721]	ENSSSCT00000000834,ENSSSCT00000036844,ENSSSCT00000041312,ENSSSCT00000041944,ENSSSCT00000046692,ENSSSCT00000054818,ENSSSCT00000081996,ENSSSCT00000088531	2009	2489	2028	1252	1195	1247	33	60	125	51	81	90	9	81	71	109	138	67	12.62	12.76	13.28	7.87	8.28	8.1	1.21	1.06	2.04	3.51	2.17	2.4	1.54	1.37	2.08	2.29	2.74	1.59	24.95	24.92	26.59	19.11
ENSSSCG00000000774	5	70183308	70227990	+	known	protein_coding	USP18	ubiquitin specific peptidase 18 [Source:NCBI gene;Acc:396777]	ENSSSCT00000064310,ENSSSCT00000065704	186	222	180	2179	1629	1893	13	101	99	19	44	117	66	261	221	112	108	204	3.28	3.24	3.34	39.29	32.66	35.62	1.54	5.68	5.31	3.84	3.61	10.46	33.6	15.18	19.99	7.35	6.55	15.24	6.48	6.33	6.68	95.39
ENSSSCG00000000777	5	70358070	70359334	-	known	protein_coding	NA	\N	ENSSSCT00000000841	0	0	0	0	0	0	0	0	0	0	0	0	0	0	0	0	0	0	0	0	0	0	0	0	0	0	0	0	0	0	0	0	0	0	0	0	0	0	0	0
ENSSSCG00000000778	5	70391933	70660195	-	known	protein_coding	CPNE8	copine 8 [Source:NCBI gene;Acc:100519777]	ENSSSCT00000028240,ENSSSCT00000082469,ENSSSCT00000085631	125	157	93	27	36	24	7	15	5	8	5	11	53	614	274	19	12	12	2.06	2.24	1.63	0.56	0.83	0.35	0.38	0.63	0.12	0.78	0.19	0.5	23.51	17.31	13.62	0.58	0.93	0.58	4.08	4.37	3.26	1.35
ENSSSCG00000000779	5	70888999	71029809	-	known	protein_coding	KIF21A	kinesin family member 21A [Source:NCBI gene;Acc:100520674]	ENSSSCT00000000843,ENSSSCT00000053315,ENSSSCT00000071566,ENSSSCT00000083953,ENSSSCT00000086842	1212	1371	1035	355	386	378	448	494	518	105	305	1598	10	44	42	968	686	445	8.6	7.95	7.68	2.54	3.04	2.82	18.68	10	9.67	7.9	8.93	47.69	1.81	0.84	1.37	22.43	14.63	11.84	17.01	15.52	15.39	6.16
ENSSSCG00000000781	5	71122320	71180723	-	known	protein_coding	ABCD2	ATP binding cassette subfamily D member 2 [Source:NCBI gene;Acc:100520309]	ENSSSCT00000000845	31	27	30	3	5	7	0	0	0	15	17	55	0	1	0	13	47	16	0.32	0.23	0.32	0.03	0.06	0.08	0	0	0	1.61	0.71	2.37	0	0.03	0	0.44	1.45	0.62	0.63	0.45	0.65	0.08
ENSSSCG00000000782	5	71185595	71270728	+	known	protein_coding	C12orf40	chromosome 5 C12orf40 homolog [Source:NCBI gene;Acc:100520840]	ENSSSCT00000000846,ENSSSCT00000069177	0	0	0	0	0	0	0	0	0	0	0	1	0	0	0	0	1	0	0	0	0	0	0	0	0	0	0	0	0	0.11	0	0	0	0	0.08	0	0	0	0	0
ENSSSCG00000000783	5	71299320	71673831	-	known	protein_coding	SLC2A13	solute carrier family 2 member 13 [Source:NCBI gene;Acc:106504075]	ENSSSCT00000000848	124	182	127	651	585	581	44	47	67	46	382	195	81	1126	399	169	543	194	2.31	2.78	2.47	12.13	12.04	11.29	4.72	2.46	3.25	8.83	28.65	14.96	35.81	56.64	33.05	10.12	29.88	13.37	4.56	5.42	4.95	29.45
ENSSSCG00000000784	5	71800240	71944938	+	known	protein_coding	LRRK2	leucine rich repeat kinase 2 [Source:NCBI gene;Acc:780403]	ENSSSCT00000000849	473	607	438	1472	1288	1370	1	0	2	0	4	16	17	4	12	5	33	3	2.79	2.92	2.69	8.66	8.37	8.4	0.03	0	0.03	0	0.1	0.39	2.44	0.06	0.32	0.1	0.58	0.07	5.51	5.7	5.4	21.01
ENSSSCG00000000789	5	72168511	72495633	+	known	protein_coding	CNTN1	contactin 1 [Source:NCBI gene;Acc:100521555]	ENSSSCT00000000855,ENSSSCT00000034945,ENSSSCT00000036262,ENSSSCT00000048567,ENSSSCT00000055190	237	331	241	3	0	1	1	3	2	1	59	35	0	0	0	5	376	34	2.53	2.88	2.4	0.04	0	0.03	0.08	0.12	0.07	0.09	2.33	1.59	0	0	0	0.14	13.85	1.75	5.01	5.62	4.8	0.1
ENSSSCG00000000791	5	72574501	72940831	+	known	protein_coding	PDZRN4	PDZ domain containing ring finger 4 [Source:NCBI gene;Acc:100156795]	ENSSSCT00000000857,ENSSSCT00000070899	69	75	50	0	0	1	4	2	5	6	5	29	0	1	0	1	18	18	0.58	0.53	0.44	0	0	0.01	0.21	0.05	0.12	0.57	0.19	1.01	0	0.02	0	0.03	0.46	0.56	1.14	1.03	0.88	0
ENSSSCG00000000793	5	73496820	73709342	+	known	protein_coding	PPHLN1	periphilin 1 [Source:NCBI gene;Acc:100522617]	ENSSSCT00000000859,ENSSSCT00000056187,ENSSSCT00000056241,ENSSSCT00000063623,ENSSSCT00000064602,ENSSSCT00000065723	1271	1617	1193	1236	1142	1170	380	345	428	105	532	483	215	1319	693	289	695	430	21.87	23.3	21.83	23.31	22.97	23.75	30.11	13.81	17.45	14.78	29.19	27.11	77.23	48.64	42.5	15.89	27.97	22.97	43.25	45.51	43.72	56.6
ENSSSCG00000000795	5	74502099	74672737	-	known	protein_coding	ADAMTS20	ADAM metallopeptidase with thrombospondin type 1 motif 20 [Source:NCBI gene;Acc:100049661]	ENSSSCT00000000861,ENSSSCT00000000862,ENSSSCT00000047922,ENSSSCT00000051578,ENSSSCT00000063436,ENSSSCT00000087668	81	104	59	74	85	77	0	1	4	20	7	18	2	0	0	7	53	43	0.65	0.67	0.53	0.55	0.69	0.6	0	0.02	0.09	1.3	0.24	0.48	0.42	0	0	0.14	1.16	1.11	1.28	1.32	1.07	1.33
ENSSSCG00000000798	5	74868585	74893713	-	known	protein_coding	TWF1	twinfilin actin binding protein 1 [Source:NCBI gene;Acc:100523377]	ENSSSCT00000000865,ENSSSCT00000038078,ENSSSCT00000040799,ENSSSCT00000045088,ENSSSCT00000071068,ENSSSCT00000083369	1413	1755	1376	2050	2012	1830	611	243	303	73	309	621	388	1372	845	334	596	571	23.45	23.86	23.86	34.17	37.01	31.77	58.82	11.58	13.17	13.08	20.72	42.57	156.33	62.07	63.32	18.21	29.55	35.91	46.38	46.61	47.79	82.94
ENSSSCG00000000799	5	74834600	74882163	+	known	protein_coding	IRAK4	interleukin 1 receptor associated kinase 4 [Source:NCBI gene;Acc:100127166]	ENSSSCT00000000866,ENSSSCT00000076729	139	196	156	399	371	306	68	102	116	19	92	73	47	225	130	117	102	126	2.09	2.45	2.51	6.44	6.56	5.16	6.48	4.88	5.08	3.06	6.25	4.74	19.35	10.39	9.84	6.23	4.96	7.68	4.13	4.8	5.02	15.64
ENSSSCG00000000800	5	74782814	74834428	-	known	protein_coding	PUS7L	pseudouridine synthase 7 like [Source:NCBI gene;Acc:100155187]	ENSSSCT00000065568	524	622	511	424	447	434	122	123	155	45	73	89	37	112	86	220	155	146	4.08	3.95	4.15	3.3	3.84	3.52	5.54	2.71	3.17	3.64	2.31	2.89	6.98	2.34	3.01	5.56	3.6	4.26	8.06	7.72	8.32	8
ENSSSCG00000000801	5	74917463	75406367	+	known	protein_coding	TMEM117	transmembrane protein 117 [Source:NCBI gene;Acc:100524623]	ENSSSCT00000000868,ENSSSCT00000037269	7	7	7	24	18	20	1	1	1	0	6	9	0	0	0	30	8	9	0.06	0.05	0.07	0.39	0.64	0.41	0.31	0.15	0.14	0	0.23	0.35	0	0	0	1.88	0.29	0.74	0.13	0.1	0.14	0.95
ENSSSCG00000000802	5	75505098	75893454	-	known	protein_coding	NELL2	neural EGFL like 2 [Source:NCBI gene;Acc:100525817]	ENSSSCT00000000870,ENSSSCT00000045629,ENSSSCT00000068987,ENSSSCT00000086756	490	589	476	36	32	29	231	578	870	42	486	284	0	0	12	74	307	78	7.62	7.52	7.73	0.55	0.54	0.47	20.61	25.24	35.54	6.7	30.41	18.23	0	0	0.86	3.67	14.24	4.47	15.07	14.69	15.49	1.35
ENSSSCG00000000804	5	76113243	76337073	+	known	protein_coding	ANO6	anoctamin 6 [Source:NCBI gene;Acc:100155593]	ENSSSCT00000000873,ENSSSCT00000045644,ENSSSCT00000077680,ENSSSCT00000084586	1349	1582	1249	4932	4408	4679	145	201	291	61	197	193	126	991	818	85	219	90	13.77	13.43	13.87	52.95	52.25	51.84	9.49	5.86	8.82	6.88	8.5	9.17	36.32	31.6	38.48	2.52	7.84	3.28	27.24	26.24	27.78	128.53
ENSSSCG00000000806	5	76808981	76876623	-	known	protein_coding	SCAF11	SR-related CTD associated factor 11 [Source:NCBI gene;Acc:100525109]	ENSSSCT00000000875,ENSSSCT00000031177,ENSSSCT00000045668,ENSSSCT00000051539,ENSSSCT00000067079	2297	2769	2188	2577	2332	2341	276	250	400	155	368	448	92	600	320	380	521	338	18.13	17.84	17.65	20.39	20.25	19.56	13.24	8.6	16.31	11.14	12.1	15.88	16.92	18.04	24.12	15.73	12.37	14.22	35.85	34.85	35.36	49.49
ENSSSCG00000000807	5	77009862	77058427	-	known	pseudogene	NA	solute carrier family 38 member 1 [Source:NCBI gene;Acc:100154364]	ENSSSCT00000000876	1046	1361	968	835	717	754	219	189	111	56	349	560	7	21	29	483	667	196	15.82	16.85	15.29	12.63	11.98	11.9	19.15	8.05	4.38	8.76	21.33	35.04	2.53	0.86	1.96	23.57	29.9	11.02	31.28	32.92	30.63	30.67
ENSSSCG00000000808	5	77113493	77127650	-	known	protein_coding	SLC38A2	solute carrier family 38 member 2 [Source:NCBI gene;Acc:100525644]	ENSSSCT00000000877	4964	5997	4710	9720	8533	8592	3019	1824	3799	613	3610	3121	1003	4427	2389	775	3110	809	53.83	53.16	53.37	105.37	102.18	97.09	190.26	55.96	108.02	69.02	158.74	140.68	262.3	129.2	116.21	27.21	100.32	32.76	106.46	103.85	106.89	255.78
ENSSSCG00000000810	5	77642193	77645754	-	known	protein_coding	AMIGO2	adhesion molecule with Ig like domain 2 [Source:NCBI gene;Acc:100152349]	ENSSSCT00000000879	747	927	742	578	552	556	317	381	666	38	179	82	23	273	162	44	70	18	12.09	12.29	12.55	9.37	9.88	9.4	29.65	17.37	28.13	6.36	11.7	5.49	8.89	11.93	11.7	2.3	3.36	1.08	23.92	24.02	25.14	22.74
ENSSSCG00000000811	5	77645175	77795179	+	known	protein_coding	PCED1B	PC-esterase domain containing 1B [Source:HGNC Symbol;Acc:HGNC:28255]	ENSSSCT00000000880,ENSSSCT00000039783,ENSSSCT00000047265,ENSSSCT00000070034,ENSSSCT00000088229,ENSSSCT00000088682	718	838	687	62	50	45	127	269	317	34	79	18	11	85	55	22	17	5	15.63	15.01	15.7	1.44	1.17	1.1	16.13	16.74	18.69	8.77	7.17	1.71	6.18	5.24	5.75	1.67	1.18	0.41	30.92	29.32	31.44	3.5
ENSSSCG00000000816	5	78423383	78476195	-	known	protein_coding	SENP1	SUMO specific peptidase 1 [Source:NCBI gene;Acc:100157986]	ENSSSCT00000000889,ENSSSCT00000064113,ENSSSCT00000065021	219	237	154	164	135	163	34	12	72	17	21	48	1	38	2	20	70	23	2.74	2.42	2.02	2.06	1.87	2.13	2.53	0.44	2.37	2.22	1.08	2.5	0.3	1.29	0.12	0.81	2.61	1.12	5.43	4.73	4.04	5
ENSSSCG00000000820	5	78699128	78700333	+	known	protein_coding	H1-7	testis-specific H1 histone [Source:NCBI gene;Acc:100516553]	ENSSSCT00000000893	1	0	0	0	0	0	0	0	0	1	0	0	0	0	0	0	0	0	0.05	0	0	0	0	0	0	0	0	0.5	0	0	0	0	0	0	0	0	0.1	0	0	0
ENSSSCG00000000837	5	79787995	80067816	-	known	protein_coding	CHST11	carbohydrate sulfotransferase 11 [Source:NCBI gene;Acc:100157186]	ENSSSCT00000000910,ENSSSCT00000064544	139	194	103	839	708	735	2	2	18	16	474	45	8	4	0	81	103	51	1.23	1.4	0.95	7.4	6.9	6.75	0.1	0.05	0.42	1.35	16.74	1.57	1.71	0.09	0	2.18	2.59	1.6	2.43	2.73	1.9	17.96
ENSSSCG00000000838	5	79593915	79720895	+	known	protein_coding	SLC41A2	solute carrier family 41 member 2 [Source:NCBI gene;Acc:100519603]	ENSSSCT00000039548	95	102	60	1853	1696	1663	10	12	4	7	13	30	53	109	50	5	35	12	1.01	0.89	0.67	19.7	19.92	18.43	0.62	0.36	0.11	0.77	0.56	1.33	13.6	3.12	2.39	0.17	1.11	0.48	2	1.73	1.34	47.83
ENSSSCG00000000839	5	79492732	79558701	+	known	protein_coding	ALDH1L2	aldehyde dehydrogenase 1 family member L2 [Source:NCBI gene;Acc:100151976]	ENSSSCT00000000913	310	378	276	6058	5214	5517	24	21	30	16	75	123	35	258	100	40	210	49	2.24	2.23	2.08	43.67	41.53	41.45	1.01	0.43	0.57	1.2	2.2	3.7	6.13	5	3.25	0.94	4.52	1.33	4.42	4.35	4.16	106
ENSSSCG00000000840	5	79417130	79474609	-	known	protein_coding	WASHC4	WASH complex subunit 4 [Source:NCBI gene;Acc:100520136]	ENSSSCT00000000914,ENSSSCT00000067256	1093	1415	1063	2222	2024	2075	255	200	398	41	385	471	208	1314	684	133	417	163	9.45	9.99	9.66	19.18	19.41	18.72	13.9	5.21	9.4	4.77	13.86	18.41	44.87	30.64	27	4.76	11.11	6.97	18.69	19.52	19.34	46.56
ENSSSCG00000000841	5	79356047	79412233	+	known	protein_coding	APPL2	adaptor protein, phosphotyrosine interacting with PH domain and leucine zipper 2 [Source:NCBI gene;Acc:100190991]	ENSSSCT00000000915,ENSSSCT00000042610,ENSSSCT00000069223,ENSSSCT00000084295,ENSSSCT00000091562	695	917	724	679	624	602	140	153	331	22	331	350	40	861	357	166	419	283	12.09	12.98	13.3	11.9	12.02	11.07	14.99	7.66	15.53	4.23	23.47	25.77	16.85	42.59	27.92	9.95	21.96	19.13	23.92	25.35	26.63	28.88
ENSSSCG00000000842	5	79281588	79314995	-	known	protein_coding	KANSL2	KAT8 regulatory NSL complex subunit 2 [Source:NCBI gene;Acc:100513860]	ENSSSCT00000000916,ENSSSCT00000061249	782	909	704	662	651	650	254	349	456	97	217	268	45	224	147	500	426	521	18.69	18.5	17.49	17.77	18.65	17.75	32.97	18.92	24.61	20.63	20.58	23.78	27.12	10.1	11.73	37.32	27.04	45.34	36.96	36.14	35.02	43.15
ENSSSCG00000000843	5	80168523	80288075	-	known	protein_coding	TXNRD1	thioredoxin reductase 1 [Source:NCBI gene;Acc:396681]	ENSSSCT00000000917,ENSSSCT00000072574,ENSSSCT00000074845,ENSSSCT00000075178,ENSSSCT00000080240,ENSSSCT00000081587,ENSSSCT00000089263	7172	8778	6592	6006	5483	5492	4746	3726	8065	843	1311	1397	848	6963	4494	816	2175	631	127.63	130.44	125.75	112.22	115.63	106.69	417.87	162.59	321.97	135.7	78.38	91.44	306.29	288.85	312.59	41.89	99.3	34.86	252.42	254.81	251.86	272.41
ENSSSCG00000000844	5	80334747	80353772	+	known	protein_coding	NFYB	nuclear transcription factor Y subunit beta [Source:NCBI gene;Acc:100157587]	ENSSSCT00000000919,ENSSSCT00000048491	980	1159	898	373	329	321	343	249	276	49	185	381	29	103	75	306	388	420	17.88	17.3	17.07	6.83	6.6	6.13	36.21	12.57	13.16	9.26	13.55	28.41	12.63	5.1	6.12	18	20.72	28.29	35.37	33.79	34.18	16.58
ENSSSCG00000000846	5	80370426	80409786	-	known	protein_coding	HCFC2	host cell factor C2 [Source:NCBI gene;Acc:100514768]	ENSSSCT00000000923,ENSSSCT00000051495,ENSSSCT00000077996	134	166	123	1338	1147	1288	25	26	47	15	48	112	14	70	42	28	112	55	1.2	1.08	1.21	11.66	10.82	11.77	1.53	0.78	1.29	1.19	2.09	4.29	2.86	1.7	1.87	0.72	2.93	2.03	2.37	2.12	2.43	28.31
ENSSSCG00000000847	5	80473233	80492287	-	known	protein_coding	TDG	thymine DNA glycosylase [Source:NCBI gene;Acc:100155184]	ENSSSCT00000000924,ENSSSCT00000085038,ENSSSCT00000090500	1480	1867	1528	681	626	605	399	232	389	36	305	304	64	337	253	165	386	218	24.13	24.94	26.05	11.05	11.17	10.28	37.54	10.56	16.56	6.08	20.05	20.41	24.92	15	18.26	8.55	18.56	12.74	47.73	48.72	52.18	26.83
ENSSSCG00000000848	5	80410372	80473282	+	known	protein_coding	GLT8D2	glycosyltransferase 8 domain containing 2 [Source:NCBI gene;Acc:100514961]	ENSSSCT00000057717	19	23	22	742	659	656	4	2	3	2	9	9	15	8	2	12	39	78	0.4	0.39	0.48	15.52	15.21	14.31	0.48	0.12	0.16	0.43	0.76	0.77	7.4	0.45	0.19	0.8	2.4	6.01	0.78	0.77	0.96	37.66
ENSSSCG00000000849	5	80511507	80531005	-	known	protein_coding	HSP90B1	heat shock protein 90 beta family member 1 [Source:NCBI gene;Acc:397191]	ENSSSCT00000000926,ENSSSCT00000047341	14932	18427	14389	15829	15050	15147	2491	5539	6392	1054	3022	3196	612	4555	2861	4832	3563	5162	219.75	222	221.26	233.07	244.73	232.56	212.04	229.84	245.76	160.54	179.8	194.71	215.43	180.82	188.14	229.58	155.54	282.52	434.62	433.66	443.16	565.79
ENSSSCG00000000853	5	80644245	80692941	+	known	protein_coding	NT5DC3	5'-nucleotidase domain containing 3 [Source:NCBI gene;Acc:100521376]	ENSSSCT00000000930,ENSSSCT00000023398,ENSSSCT00000069041,ENSSSCT00000091207	1230	1552	1121	66	57	68	91	71	305	53	181	97	36	262	125	17	194	50	10.62	10.81	9.99	0.56	0.54	0.6	6.13	1.99	9.53	4.7	6.52	3.63	9.45	7.4	7.13	0.77	5.31	1.6	21.01	21.11	20.01	1.37
ENSSSCG00000000854	5	80694230	80858598	-	known	protein_coding	NA	stabilin 2 [Source:NCBI gene;Acc:100521556]	ENSSSCT00000000931	0	0	0	0	2	0	0	0	5	0	0	0	0	0	0	0	0	0	0	0	0	0	0.01	0	0	0	0.08	0	0	0	0	0	0	0	0	0	0	0	0	0
ENSSSCG00000000856	5	81236096	81463452	+	known	protein_coding	PAH	phenylalanine hydroxylase [Source:NCBI gene;Acc:100521900]	ENSSSCT00000000934,ENSSSCT00000022294,ENSSSCT00000074350	0	0	0	1	1	1	32	102	133	16	0	19	0	15	8	5	1	2	0	0	0	0.01	0.01	0.01	3.76	7.04	9	1.69	0	1.57	0	0.41	0.56	0.39	0.03	0.08	0	0	0	0.02
ENSSSCG00000000857	5	81775970	81848037	+	known	protein_coding	IGF1	insulin like growth factor 1 [Source:NCBI gene;Acc:397491]	ENSSSCT00000000935,ENSSSCT00000000936,ENSSSCT00000023468,ENSSSCT00000034991,ENSSSCT00000035024,ENSSSCT00000035604,ENSSSCT00000050807,ENSSSCT00000083279	0	0	1	16	17	15	0	2	0	26	1	10	1	0	0	2	3	1	0	0	0.01	0.74	0.96	0.85	0	0.06	0	15.55	0.3	0.44	0.34	0	0	0.07	0.1	0.04	0	0	0.02	1.79
ENSSSCG00000000858	5	82018915	82020818	+	known	protein_coding	PMCH	pro-melanin concentrating hormone [Source:NCBI gene;Acc:396962]	ENSSSCT00000000937,ENSSSCT00000050761	7	6	0	15	6	0	35	33	51	11	16	35	7	3	14	30	33	39	0.27	0.18	0	0.55	0.24	0	7.33	3.38	4.84	4.15	2.36	5.25	5.96	0.3	2.27	3.53	3.57	5.25	0.53	0.34	0	1.33
ENSSSCG00000000859	5	81878891	82091373	-	known	protein_coding	PARPBP	PARP1 binding protein [Source:NCBI gene;Acc:100523000]	ENSSSCT00000000938,ENSSSCT00000074648,ENSSSCT00000080180	313	370	280	279	264	341	101	155	177	38	72	148	9	50	51	77	130	154	2.26	2.17	2.09	2.25	2.1	2.53	4.25	3.17	3.34	2.87	3.86	4.23	2.72	1.86	2.02	1.8	3.29	4.07	4.47	4.23	4.19	5.47
ENSSSCG00000000860	5	82091517	82145556	+	known	protein_coding	NUP37	nucleoporin 37 [Source:NCBI gene;Acc:100626170]	ENSSSCT00000060058	605	708	598	164	178	159	142	226	218	47	103	152	2	39	45	380	260	422	8.48	8.12	8.76	2.3	2.76	2.32	11.52	8.93	7.98	6.82	5.84	8.82	0.67	1.47	2.82	17.2	10.81	22	16.77	15.86	17.54	5.58
ENSSSCG00000000862	5	82361871	82460814	+	known	protein_coding	GNPTAB	N-acetylglucosamine-1-phosphate transferase subunits alpha and beta [Source:NCBI gene;Acc:100523554]	ENSSSCT00000000941,ENSSSCT00000028915,ENSSSCT00000065519,ENSSSCT00000073525,ENSSSCT00000074016	1083	1349	958	3719	3140	3428	46	37	93	20	149	155	119	1073	596	32	232	41	11.56	11.76	10.71	40.15	37.83	38.64	3.57	1.31	2.84	1.88	7.42	6.99	28.99	34.26	29.23	1.47	8.33	1.57	22.85	22.97	21.45	97.48
ENSSSCG00000000863	5	82493142	82501225	+	known	protein_coding	SYCP3	synaptonemal complex protein 3 [Source:NCBI gene;Acc:100523378]	ENSSSCT00000056890	0	0	0	0	0	0	0	2	8	0	0	0	0	7	5	0	0	2	0	0	0	0	0	0	0	0.39	1.45	0	0	0	0	1.42	1.54	0	0	0.51	0	0	0	0
ENSSSCG00000000864	5	82497645	82544264	-	known	protein_coding	CHPT1	choline phosphotransferase 1 [Source:NCBI gene;Acc:100523738]	ENSSSCT00000037997,ENSSSCT00000054575	295	353	229	243	223	214	305	445	535	84	105	69	88	825	348	57	51	44	3.23	3.17	2.62	2.66	2.71	2.45	19.43	13.79	15.37	9.56	4.67	3.14	23.22	24.32	17.1	2.02	1.66	1.8	6.39	6.19	5.25	6.45
ENSSSCG00000000866	5	82557607	82696126	-	known	protein_coding	MYBPC1	myosin binding protein C1 [Source:NCBI gene;Acc:100523187]	ENSSSCT00000000945,ENSSSCT00000037899,ENSSSCT00000043121,ENSSSCT00000043860,ENSSSCT00000049143,ENSSSCT00000054830,ENSSSCT00000060944,ENSSSCT00000065577,ENSSSCT00000073265	7	7	8	0	0	0	0	0	9	1	5	15	1	48	19	8	3	1	0.05	0.06	0.1	0	0	0	0	0	0.26	0.08	0.2	0.64	0.19	1.25	0.79	0.3	0.12	0.03	0.11	0.11	0.2	0
ENSSSCG00000000867	5	82726322	82795817	-	known	protein_coding	SPIC	Spi-C transcription factor [Source:NCBI gene;Acc:102164462]	ENSSSCT00000000947,ENSSSCT00000042652	10	12	9	12	12	10	0	1	4	0	5	15	1	4	2	18	4	20	0.3	0.28	0.26	0.31	0.38	0.27	0	0.07	0.25	0	0.48	1.5	0.56	0.26	0.21	1.37	0.28	1.75	0.58	0.55	0.52	0.74
ENSSSCG00000000869	5	82813714	82913155	-	known	protein_coding	UTP20	UTP20 small subunit processome component [Source:NCBI gene;Acc:100524087]	ENSSSCT00000000949,ENSSSCT00000076059	3965	4567	3618	1872	1848	1698	113	56	91	72	94	110	45	163	87	106	126	25	22.91	21.54	21.86	10.8	11.79	10.21	3.82	0.92	1.39	4.34	2.21	2.66	6.34	2.53	2.27	1.97	2.18	0.54	45.32	42.08	43.77	26.22
ENSSSCG00000000870	5	82796120	82815963	+	known	protein_coding	ARL1	ADP ribosylation factor like GTPase 1 [Source:NCBI gene;Acc:595113]	ENSSSCT00000000950,ENSSSCT00000043304,ENSSSCT00000091276	1829	2246	1761	2634	2378	2440	754	1112	1265	270	660	925	217	1002	749	1325	806	1094	12.91	13.03	13.12	19.02	18.99	18.36	32.61	23.43	24.68	21	19.94	28.66	39.35	19.89	25.12	32	17.86	30.5	25.53	25.46	26.27	46.18
ENSSSCG00000000871	5	82973284	83031157	+	known	protein_coding	SLC5A8	solute carrier family 5 member 8 [Source:NCBI gene;Acc:100524807]	ENSSSCT00000000951,ENSSSCT00000067940	0	1	0	0	0	0	3	1	0	0	3	5	0	3	0	2	0	2	0	0.01	0	0	0	0	0.17	0.03	0	0	0.12	0.21	0	0.08	0	0.06	0	0.07	0	0.02	0	0
ENSSSCG00000000873	5	83052958	83489395	-	known	protein_coding	ANO4	anoctamin 4 [Source:NCBI gene;Acc:100525519]	ENSSSCT00000000956,ENSSSCT00000040868,ENSSSCT00000052853,ENSSSCT00000065611	13	21	7	77	62	55	0	0	0	0	2	10	0	1	0	25	4	19	0.16	0.21	0.09	0.98	0.89	0.72	0	0	0	0	0.11	0.55	0	0.04	0	1.03	0.15	0.9	0.32	0.41	0.19	2.38
ENSSSCG00000000874	5	83560962	83600330	-	known	protein_coding	GAS2L3	growth arrest specific 2 like 3 [Source:NCBI gene;Acc:100154381]	ENSSSCT00000030549,ENSSSCT00000047782,ENSSSCT00000055285	587	772	651	665	616	629	118	165	335	17	169	381	95	569	302	49	471	151	7.18	7.72	8.32	8.14	8.32	8.02	8.36	5.72	10.75	2.16	8.4	19.41	28.05	18.8	16.61	1.95	17.16	6.91	14.2	15.08	16.67	19.75
ENSSSCG00000000875	5	83604288	83684604	-	known	protein_coding	NR1H4	nuclear receptor subfamily 1 group H member 4 [Source:NCBI gene;Acc:100153960]	ENSSSCT00000000958,ENSSSCT00000050577,ENSSSCT00000052744,ENSSSCT00000066726,ENSSSCT00000084044,ENSSSCT00000090682	0	1	0	0	0	0	0	0	0	12	3	8	0	0	0	2	2	3	0	0.01	0	0	0	0	0	0	0	1.15	0.11	0.31	0	0	0	0.06	0.05	0.1	0	0.01	0	0
ENSSSCG00000000877	5	83812681	83878751	-	known	protein_coding	SCYL2	SCY1 like pseudokinase 2 [Source:NCBI gene;Acc:100511018]	ENSSSCT00000000960,ENSSSCT00000029830,ENSSSCT00000045567,ENSSSCT00000049215,ENSSSCT00000053383	2097	2526	1985	1742	1474	1559	216	142	181	43	262	288	56	476	325	128	321	107	19.58	19.18	19.03	16.34	14.94	15.1	13.06	3.61	4.63	4.08	10.22	11.52	13.08	11.88	14.32	3.73	9.69	3.6	38.73	37.46	38.11	39.68
ENSSSCG00000000883	5	84720130	84720959	+	known	protein_coding	NA	\N	ENSSSCT00000000967	0	0	0	0	0	0	0	0	0	0	0	0	0	0	0	0	0	0	0	0	0	0	0	0	0	0	0	0	0	0	0	0	0	0	0	0	0	0	0	0
ENSSSCG00000000884	5	85166628	85258364	-	known	protein_coding	APAF1	apoptotic peptidase activating factor 1 [Source:NCBI gene;Acc:100513283]	ENSSSCT00000000968,ENSSSCT00000028858,ENSSSCT00000033603,ENSSSCT00000064350,ENSSSCT00000073392	1493	1876	1401	862	849	857	286	91	209	39	523	508	40	166	101	180	499	132	11.7	12.1	11.54	6.72	7.31	7.02	13.27	2.05	4.39	3.39	16.8	16.96	8.11	3.48	3.64	4.72	11.67	4.03	23.14	23.64	23.11	16.32
ENSSSCG00000000886	5	85284311	85292451	-	known	protein_coding	SLC25A3	solute carrier family 25 member 3 [Source:NCBI gene;Acc:100302698]	ENSSSCT00000000970,ENSSSCT00000049040,ENSSSCT00000064711,ENSSSCT00000067942,ENSSSCT00000071444	11149	14129	10303	5212	4887	4920	1347	3514	2401	711	1589	1146	349	2320	1744	3381	1741	2691	432.27	452.25	417.19	203.43	210.18	200.33	294	375.81	237.68	280.16	244.49	179.51	309.71	246.16	295.8	415.12	196.74	377.97	854.93	883.44	835.59	493.83
ENSSSCG00000000887	AEMK02000183.1	10252	41541	+	known	protein_coding	NA	lamina-associated polypeptide 2, isoforms beta/gamma [Source:NCBI gene;Acc:100622780]	ENSSSCT00000038342,ENSSSCT00000056515,ENSSSCT00000076132	1156	1243	1157	743	785	693	498	229	161	43	512	315	35	186	46	158	2043	514	13.6	10.51	13.29	9.42	10.96	8.82	28.5	6.73	4.8	4.45	20.45	14.29	9.16	4.96	2.28	5.06	60.4	19.16	26.89	20.53	26.62	22.87
ENSSSCG00000000890	5	86693815	86737229	-	known	protein_coding	NEDD1	NEDD1 gamma-tubulin ring complex targeting factor [Source:NCBI gene;Acc:100514234]	ENSSSCT00000000974,ENSSSCT00000039030,ENSSSCT00000041043,ENSSSCT00000053878	1318	1611	1189	1546	1452	1543	471	573	783	78	380	642	101	490	367	589	762	466	17.34	17.34	16.5	20.33	21.1	21.17	36.62	21.61	27.25	10.64	21.76	36.05	31.92	17.38	22.69	24.97	30.89	22.84	34.29	33.88	33.05	49.34
ENSSSCG00000000891	5	87486512	87518515	+	known	protein_coding	LTA4H	leukotriene A4 hydrolase [Source:NCBI gene;Acc:100154219]	ENSSSCT00000000975	3810	4826	3721	1599	1532	1523	324	802	800	117	639	540	62	403	365	804	689	715	94.55	98.41	96.5	39.79	42.08	39.55	45.99	55.6	51.37	29.81	63.58	54.89	36.12	27.12	40.07	63.9	50.32	65.24	187	192.24	193.29	96.6
ENSSSCG00000000892	5	87522522	87547491	+	known	protein_coding	HAL	histidine ammonia-lyase [Source:NCBI gene;Acc:100154617]	ENSSSCT00000000976,ENSSSCT00000052080,ENSSSCT00000073930,ENSSSCT00000088546	0	0	0	0	0	0	9	0	0	6	0	1	0	1	5	3	0	0	0	0	0	0	0	0	0.95	0	0	1.56	0	0.06	0	0.04	0.56	0.15	0	0	0	0	0	0
ENSSSCG00000000893	5	87553022	87569305	-	known	protein_coding	AMDHD1	amidohydrolase domain containing 1 [Source:NCBI gene;Acc:100151804]	ENSSSCT00000000977,ENSSSCT00000064957,ENSSSCT00000072367	85	89	79	0	0	2	5	8	9	0	1	12	0	2	1	1	30	8	4.16	3.61	4.04	0	0	0.11	1.39	1.09	1.11	0	0.2	2.35	0	0.27	0.22	0.16	4.24	1.4	8.23	7.06	8.1	0
ENSSSCG00000000894	5	87568989	87616185	+	known	protein_coding	CCDC38	coiled-coil domain containing 38 [Source:NCBI gene;Acc:100157054]	ENSSSCT00000047197,ENSSSCT00000048030	14	17	11	1	5	2	20	21	13	11	3	23	8	12	4	91	48	46	0.16	0.16	0.14	0.01	0.07	0.02	1.36	0.69	0.4	1.33	0.14	1.08	2.25	0.38	0.21	3.44	1.67	2	0.33	0.32	0.27	0.03
ENSSSCG00000000895	5	87604596	87636481	-	known	protein_coding	SNRPF	small nuclear ribonucleoprotein polypeptide F [Source:NCBI gene;Acc:100155855]	ENSSSCT00000000979,ENSSSCT00000076923,ENSSSCT00000087252	2189	3233	2008	636	577	599	173	333	292	152	134	213	28	35	86	1072	233	575	107.02	102.07	93.19	28.84	24.46	24.06	62.85	45.46	53.37	59.02	44.03	40.18	24.5	8.54	22.78	190.72	47.45	110.5	211.65	199.39	186.64	70.02
ENSSSCG00000000896	5	87671873	87784704	+	known	protein_coding	NTN4	netrin 4 [Source:NCBI gene;Acc:100516554]	ENSSSCT00000000980,ENSSSCT00000036866,ENSSSCT00000050608	8	21	13	874	774	817	1	87	14	26	157	73	102	839	612	65	160	39	0.13	0.24	0.19	12.19	12.05	11.9	0.11	3.39	0.52	3.72	9.47	4.17	33.74	31.48	37.76	2.9	7.11	2	0.26	0.47	0.38	29.59
ENSSSCG00000000900	5	88031979	88104742	-	known	protein_coding	VEZT	vezatin, adherens junctions transmembrane protein [Source:NCBI gene;Acc:100517653]	ENSSSCT00000000984	1021	1340	1000	458	389	377	133	243	252	39	252	397	60	663	425	367	533	372	7.65	8.19	7.82	3.43	3.22	2.94	5.81	5.16	4.96	3.04	7.67	12.4	10.91	13.34	14.32	8.92	11.9	10.44	15.12	16	15.67	8.32
ENSSSCG00000000901	5	88104234	88229805	+	known	protein_coding	FGD6	FYVE, RhoGEF and PH domain containing 6 [Source:NCBI gene;Acc:100737604]	ENSSSCT00000000985,ENSSSCT00000053474,ENSSSCT00000062706	1496	1942	1409	139	105	118	80	80	103	23	184	220	37	456	263	97	302	35	11.86	12.33	11.64	1.09	0.92	0.95	3.72	1.85	2.37	1.8	6.3	7.15	8.38	10.66	9.85	2.36	7.38	0.98	23.46	24.09	23.31	2.65
ENSSSCG00000000902	5	88231264	88277997	+	known	protein_coding	NR2C1	nuclear receptor subfamily 2 group C member 1 [Source:NCBI gene;Acc:100516014]	ENSSSCT00000000986,ENSSSCT00000058032,ENSSSCT00000080634,ENSSSCT00000088250	770	916	645	281	251	278	128	136	346	15	280	315	47	341	241	124	364	199	11.38	12.77	12.26	5.34	4.82	5.28	10.09	6.4	15.86	2.12	17.68	20.51	15.35	17.4	15.86	6.22	16.63	11.91	22.51	24.94	24.56	12.97
ENSSSCG00000000905	5	88292761	88317109	+	known	protein_coding	NA	NADH:ubiquinone oxidoreductase subunit A12 [Source:NCBI gene;Acc:100518016]	ENSSSCT00000000989,ENSSSCT00000053443,ENSSSCT00000071189,ENSSSCT00000087211,ENSSSCT00000090742	1252	1413	1136	386	381	348	204	772	550	229	283	226	53	231	208	1142	302	735	148.73	143.23	142.22	46.82	50.03	44.02	124	233.66	155.2	258.63	123.21	99.06	126.37	73.59	100.39	404.59	97.46	290.52	294.16	279.79	284.85	113.67
ENSSSCG00000000906	5	88518295	88682325	+	known	protein_coding	TMCC3	transmembrane and coiled-coil domain family 3 [Source:NCBI gene;Acc:100518487]	ENSSSCT00000000990,ENSSSCT00000042369,ENSSSCT00000056101	325	413	273	28	29	26	22	21	47	52	77	50	24	582	283	9	79	20	3.54	3.37	2.79	0.25	0.42	0.3	1.14	0.54	1.29	4.84	2.71	2.23	5.96	14.82	13.22	0.31	2.57	0.7	7	6.59	5.6	0.6
ENSSSCG00000000907	5	88900234	89055764	-	known	protein_coding	PLXNC1	plexin C1 [Source:NCBI gene;Acc:100519487]	ENSSSCT00000000991,ENSSSCT00000036241,ENSSSCT00000055876,ENSSSCT00000085407	73	90	52	294	233	260	4	0	2	5	40	38	0	5	0	1	38	33	0.51	0.51	0.38	2.05	1.78	1.89	0.17	0	0.04	0.37	1.14	1.11	0	0.1	0	0.02	0.79	0.86	1.01	0.99	0.77	4.96
ENSSSCG00000000908	5	89673573	89714281	+	known	protein_coding	NA	ubiquitin conjugating enzyme E2 N [Source:NCBI gene;Acc:100519842]	ENSSSCT00000000992,ENSSSCT00000075768,ENSSSCT00000087389	3131	3840	3130	1201	1139	1049	1373	2029	1725	558	1008	1102	219	1374	924	3624	1478	2661	109.07	92.42	110.49	39.74	43.68	37.08	280.3	227.41	169.19	223.17	136.98	138.91	200.2	132.74	145.26	481.76	138.59	401.39	215.72	180.54	221.3	96.48
ENSSSCG00000000910	5	89242169	89586239	-	known	protein_coding	CRADD	suppressor of cytokine signaling 2 [Source:NCBI gene;Acc:100037966]	ENSSSCT00000000994,ENSSSCT00000000995,ENSSSCT00000043197,ENSSSCT00000089258	230	316	205	263	255	265	56	75	122	27	398	167	1	22	14	288	267	250	5.98	6.76	6.16	6.46	6.85	6.48	8.9	6.08	7.05	4.84	36.49	17.76	0.19	2.86	2.99	24.49	23.03	29	11.83	13.2	12.34	15.67
ENSSSCG00000000915	5	91678608	91714235	+	known	protein_coding	DCN	decorin [Source:NCBI gene;Acc:396957]	ENSSSCT00000000999,ENSSSCT00000069813,ENSSSCT00000072603,ENSSSCT00000081262,ENSSSCT00000083667,ENSSSCT00000084699,ENSSSCT00000087124,ENSSSCT00000089888	2	3	2	1767	1517	1619	307	0	9	231	1655	132	429	3	0	404	19	15	0.1	0.09	0.11	67.83	64.44	65.2	64.79	0	0.86	87.78	249.52	20.09	379.5	0.32	0	51.49	2.03	2.32	0.2	0.17	0.22	164.66
ENSSSCG00000000916	5	91748885	91757615	+	known	protein_coding	LUM	lumican [Source:NCBI gene;Acc:100152607]	ENSSSCT00000001000	1	2	1	2821	2328	2265	341	0	1	436	2	49	922	0	1	459	20	118	0.02	0.03	0.02	46.62	42.49	39.04	32.51	0	0.04	74.4	0.13	3.34	363.11	0	0.07	24.43	0.98	7.23	0.03	0.05	0.03	113.18
ENSSSCG00000000917	5	91796324	91802475	+	known	protein_coding	KERA	keratocan [Source:NCBI gene;Acc:100157843]	ENSSSCT00000001001	0	0	0	0	1	1	0	0	0	0	0	8	0	1	0	0	0	1	0	0	0	0	0.03	0.03	0	0	0	0	0	0.82	0	0.07	0	0	0	0.09	0	0	0	0
ENSSSCG00000000918	5	91841194	91877447	+	known	protein_coding	EPYC	epiphycan [Source:NCBI gene;Acc:100155436]	ENSSSCT00000001002	0	0	0	0	0	0	0	0	0	0	0	0	0	0	0	1	0	0	0	0	0	0	0	0	0	0	0	0	0	0	0	0	0	0.13	0	0	0	0	0	0
ENSSSCG00000000920	5	93132017	93222552	+	known	protein_coding	POC1B	POC1 centriolar protein B [Source:NCBI gene;Acc:102161501]	ENSSSCT00000001004,ENSSSCT00000029579	815	1047	786	275	283	264	74	170	331	21	352	457	52	452	315	82	530	241	13.95	14.64	14.06	4.68	5.33	4.71	7.2	8.15	14.67	3.82	24.61	32.28	20.73	20.68	23.75	4.56	26.97	15.44	27.6	28.6	28.17	11.37
ENSSSCG00000000924	5	94489755	94520306	+	known	protein_coding	C12orf50	chromosome 5 C12orf50 homolog [Source:NCBI gene;Acc:100524088]	ENSSSCT00000001009,ENSSSCT00000054043,ENSSSCT00000090932	0	4	2	8	5	5	0	2	1	2	2	2	0	5	2	0	2	2	0	0.09	0.06	0.23	0.16	0.15	0	0.16	0.07	0.58	0.22	0.23	0	0.38	0.25	0	0.17	0.21	0	0.18	0.12	0.55
ENSSSCG00000000925	5	94473172	94489661	-	known	protein_coding	C12orf29	chromosome 5 C12orf29 homolog [Source:NCBI gene;Acc:100157029]	ENSSSCT00000001010,ENSSSCT00000046326	523	643	522	252	253	239	144	90	112	24	82	125	25	139	65	171	227	165	8.58	8.61	8.94	4.14	4.59	4.1	13.65	4.16	4.79	4.08	5.45	8.45	9.82	6.18	4.77	9.06	11.05	10.08	16.98	16.83	17.9	10.05
ENSSSCG00000000926	5	94384414	94475057	+	known	protein_coding	CEP290	centrosomal protein 290 [Source:NCBI gene;Acc:100155832]	ENSSSCT00000001011,ENSSSCT00000038054,ENSSSCT00000061535	1074	1381	1094	858	887	800	129	156	232	44	142	284	30	146	141	251	287	298	7.11	7.5	7.66	5.64	6.29	5.4	5.3	2.89	4.18	3.04	4.03	8.22	5.11	2.75	4.52	5.18	6.12	7.66	14.07	14.66	15.34	13.68
ENSSSCG00000000927	5	94276769	94384142	-	known	protein_coding	TMTC3	transmembrane O-mannosyltransferase targeting cadherins 3 [Source:NCBI gene;Acc:100152211]	ENSSSCT00000001012,ENSSSCT00000037954,ENSSSCT00000058626,ENSSSCT00000061331,ENSSSCT00000065817	937	1146	938	864	755	849	139	83	185	27	203	146	72	273	180	108	153	81	9.49	8.36	9.02	8.9	9.38	9.06	11.81	3.68	6.91	3.91	12.05	8.63	24.15	10.25	12.45	5.2	6.61	4.49	18.76	16.34	18.07	21.6
ENSSSCG00000000932	5	96261375	96272824	-	known	protein_coding	NTS	neurotensin [Source:NCBI gene;Acc:100739079]	ENSSSCT00000001018,ENSSSCT00000083734	0	1	0	17	19	19	0	0	0	0	1	0	0	0	0	0	1	4	0	0.09	0	1.79	2.19	2.09	0	0	0	0	0.39	0	0	0	0	0	0.29	1.39	0	0.17	0	4.33
ENSSSCG00000000934	5	96801326	97093718	-	known	protein_coding	LRRIQ1	leucine rich repeats and IQ motif containing 1 [Source:NCBI gene;Acc:100628126]	ENSSSCT00000037986,ENSSSCT00000039255,ENSSSCT00000064295	96	147	101	53	34	25	3	4	6	0	19	77	0	2	2	21	45	55	0.67	0.83	0.74	0.37	0.26	0.18	0.12	0.08	0.11	0	0.55	2.18	0	0.04	0.06	0.46	0.88	1.42	1.33	1.62	1.49	0.9
ENSSSCG00000000936	5	97092883	97148601	+	known	protein_coding	SLC6A15	solute carrier family 6 member 15 [Source:NCBI gene;Acc:100628231]	ENSSSCT00000001022,ENSSSCT00000068575,ENSSSCT00000081803	560	680	442	347	386	316	0	0	4	5	36	233	0	0	0	58	256	70	7.76	7.77	6.34	4.7	5.83	4.47	0	0	0.17	0.7	2	13.51	0	0	0	2.53	10.36	3.74	15.34	15.17	12.7	11.41
ENSSSCG00000000937	5	100752890	100755494	-	known	protein_coding	MYF5	myogenic factor 5 [Source:NCBI gene;Acc:100153269]	ENSSSCT00000001024,ENSSSCT00000070997	1	0	0	0	0	0	0	0	0	0	0	0	0	0	0	2	6	43	0.1	0	0	0	0	0	0	0	0	0	0	0	0	0	0	0.27	0.79	6.57	0.2	0	0	0
ENSSSCG00000000939	5	100270038	100429204	-	known	protein_coding	ACSS3	acyl-CoA synthetase short chain family member 3 [Source:NCBI gene;Acc:100512104]	ENSSSCT00000001027,ENSSSCT00000050640,ENSSSCT00000053340,ENSSSCT00000059893	407	506	407	28	27	26	128	216	345	64	459	432	82	280	308	80	378	112	4.5	3.63	4.14	0.37	0.26	0.2	11.06	10.44	15.86	4.94	29.51	25.64	19.16	12.5	16.3	2.85	17.38	3.47	8.89	7.1	8.3	0.89
ENSSSCG00000000940	5	99819405	100279028	+	known	protein_coding	PPFIA2	PTPRF interacting protein alpha 2 [Source:NCBI gene;Acc:100512281]	ENSSSCT00000042751,ENSSSCT00000055406,ENSSSCT00000056469,ENSSSCT00000058216,ENSSSCT00000060284	2	1	0	3	4	1	1	3	0	0	10	26	0	6	0	18	12	6	0.02	0.01	0	0.03	0.05	0.01	0.05	0.08	0	0	0.38	1.06	0	0.15	0	0.56	0.34	0.24	0.04	0.02	0	0.07
ENSSSCG00000000941	5	99226017	99358587	-	known	protein_coding	METTL25	methyltransferase like 25 [Source:NCBI gene;Acc:100512658]	ENSSSCT00000001029,ENSSSCT00000001030,ENSSSCT00000038923,ENSSSCT00000043327,ENSSSCT00000057847,ENSSSCT00000076202,ENSSSCT00000077660,ENSSSCT00000081918,ENSSSCT00000091491	214	273	204	316	331	307	60	78	50	41	86	88	9	37	33	81	163	57	2.84	3.6	3.05	2.55	3.42	3.12	5.35	4.38	1.89	3.95	5.45	4.25	5.41	1.79	2.28	4.06	6.78	2.78	5.61	7.04	6.1	6.19
ENSSSCG00000000943	5	101100282	101251884	-	known	protein_coding	OTOGL	otogelin like [Source:NCBI gene;Acc:100513796]	ENSSSCT00000001032,ENSSSCT00000082704	2	0	0	1	1	0	0	0	1	0	4	3	0	0	0	3	0	0	0.01	0	0	0.01	0.01	0	0	0	0.02	0	0.1	0.08	0	0	0	0.06	0	0	0.02	0	0	0.02
ENSSSCG00000000948	5	101871312	102020847	-	known	protein_coding	SYT1	synaptotagmin 1 [Source:NCBI gene;Acc:100513599]	ENSSSCT00000001037	96	106	93	11	4	9	0	0	1	0	13	15	0	0	0	31	21	40	1.26	1.14	1.27	0.14	0.06	0.12	0	0	0.03	0	0.69	0.81	0	0	0	1.31	0.82	1.95	2.49	2.22	2.55	0.35
ENSSSCG00000000950	5	104126952	104163216	+	known	protein_coding	E2F7	E2F transcription factor 7 [Source:NCBI gene;Acc:100154851]	ENSSSCT00000001039,ENSSSCT00000078119,ENSSSCT00000083942	1596	1930	1686	422	461	482	35	19	54	22	210	341	0	0	0	94	593	55	12.65	12.51	13.99	3.35	4.03	3.99	1.63	0.43	1.36	1.79	6.79	11.25	0	0	0	2.39	14.03	1.62	25.02	24.43	28.01	8.13
ENSSSCG00000000951	5	104273168	104295142	+	known	protein_coding	CSRP2	cysteine and glycine rich protein 2 [Source:NCBI gene;Acc:100153630]	ENSSSCT00000001040,ENSSSCT00000081503,ENSSSCT00000084474,ENSSSCT00000090556	549	641	552	273	296	278	209	442	335	289	532	393	67	175	178	1877	446	1011	25.87	24.78	27.89	13.06	14.88	13.77	84.52	88.61	59.66	202.84	144.37	106.45	113.11	40.91	56.58	425.2	86.36	250.5	51.17	48.41	55.86	31.69
ENSSSCG00000000952	5	104300872	104395288	-	known	protein_coding	ZDHHC17	zinc finger DHHC-type palmitoyltransferase 17 [Source:NCBI gene;Acc:100514712]	ENSSSCT00000001041,ENSSSCT00000042307	907	1205	883	898	820	806	22	36	60	14	85	280	25	111	108	65	230	84	9.36	10.09	9.52	9.18	9.24	8.58	1.34	1.04	1.6	1.53	3.5	11.92	5.99	2.98	4.96	2.09	6.88	3.11	18.52	19.71	19.07	22.28
ENSSSCG00000000955	5	2528921	2787304	-	known	protein_coding	TBC1D22A	TBC1 domain family member 22A [Source:NCBI gene;Acc:100625790]	ENSSSCT00000001044,ENSSSCT00000079994,ENSSSCT00000083688	496	642	529	486	454	496	83	173	248	29	148	79	6	274	120	119	120	108	8.39	8.89	9.35	8.22	8.49	8.75	8.1	8.23	10.93	5.06	10.1	5.52	2.42	12.51	9.04	6.48	6.01	6.77	16.6	17.37	18.73	19.96
ENSSSCG00000000958	5	32047348	32061704	+	known	protein_coding	DYRK2	dual specificity tyrosine phosphorylation regulated kinase 2 [Source:NCBI gene;Acc:100515779]	ENSSSCT00000001047,ENSSSCT00000055554,ENSSSCT00000056796	828	1019	785	1372	1264	1312	17	36	62	47	128	132	53	414	175	32	246	83	11.68	12.03	12.6	17.89	19.01	18.77	1.54	1.74	2.46	8.91	9.21	8.07	16.38	18.4	12.39	0.87	13.41	2.92	23.09	23.5	25.24	43.43
ENSSSCG00000000959	AEMK02000361.1	214428	803248	-	known	protein_coding	LARGE1	LARGE xylosyl- and glucuronyltransferase 1 [Source:NCBI gene;Acc:100516442]	ENSSSCT00000001048,ENSSSCT00000045059	421	544	450	236	200	212	62	51	108	40	979	677	7	169	73	62	877	66	5.28	5.59	5.9	2.96	2.77	2.77	4.51	1.81	3.55	5.21	49.76	35.26	2.2	5.71	4.1	2.52	32.7	3.09	10.45	10.92	11.82	7.19
ENSSSCG00000000960	5	202137	203951	-	known	protein_coding	KLHDC7B	kelch domain containing 7B [Source:NCBI gene;Acc:100517826]	ENSSSCT00000001050	0	1	0	0	0	0	0	0	0	1	0	0	0	0	0	0	1	0	0	0.03	0	0	0	0	0	0	0	0.31	0	0	0	0	0	0	0.09	0	0	0.05	0	0
ENSSSCG00000000963	5	168526	200832	+	known	protein_coding	SYCE3	synaptonemal complex central element protein 3 [Source:NCBI gene;Acc:100517654]	ENSSSCT00000001053	0	0	0	0	0	0	0	0	0	6	0	0	0	2	0	0	2	3	0	0	0	0	0	0	0	0	0	5.3	0	0	0	0.51	0	0	0.51	0.93	0	0	0	0
ENSSSCG00000000964	5	233298	238266	+	known	protein_coding	LMF2	lipase maturation factor 2 [Source:NCBI gene;Acc:100518488]	ENSSSCT00000001054,ENSSSCT00000046379	1069	1238	999	2477	2273	2643	284	971	1806	106	846	414	18	716	352	246	936	376	19.08	18.15	18.63	44.33	44.93	49.33	29.31	48.86	84.19	19.59	61.01	30.48	7.66	34.63	28.07	14.18	49.57	24.92	37.74	35.45	37.3	107.61
ENSSSCG00000000965	5	221466	233475	-	known	protein_coding	NCAPH2	non-SMC condensin II complex subunit H2 [Source:NCBI gene;Acc:100518196]	ENSSSCT00000001055	1175	1499	1235	929	903	955	190	610	909	113	449	312	14	334	155	469	783	488	17.95	18.75	19.71	14.2	15.25	15.22	16.78	26.25	36.25	17.86	27.71	19.72	5.11	13.76	10.57	23.11	35.46	27.7	35.51	36.63	39.48	34.48
ENSSSCG00000000967	5	216066	218919	+	known	protein_coding	NA	outer dense fiber of sperm tails 3B [Source:NCBI gene;Acc:100517096]	ENSSSCT00000001057,ENSSSCT00000075147,ENSSSCT00000082459,ENSSSCT00000089581	1	2	1	0	0	0	1	3	1	0	2	0	0	0	0	1	1	4	0.03	0.05	0.03	0	0	0	0.42	0.24	0.07	0	0.91	0	0	0	0	0.09	0.08	1.08	0.06	0.09	0.06	0
ENSSSCG00000000968	5	260786	287455	+	known	protein_coding	SBF1	SET binding factor 1 [Source:NCBI gene;Acc:100518017]	ENSSSCT00000001058,ENSSSCT00000037842,ENSSSCT00000060312	4910	6483	5181	6080	5662	6673	13	24	76	99	84	71	5	88	58	77	115	40	36.29	38.16	39.1	43.66	45.46	50.29	0.41	0.38	1.08	7.73	1.88	1.62	0.66	1.29	1.44	1.48	1.86	0.89	71.78	74.54	78.31	105.98
ENSSSCG00000000970	5	285385	361548	-	known	protein_coding	PPP6R2	protein phosphatase 6 regulatory subunit 2 [Source:NCBI gene;Acc:100517282]	ENSSSCT00000001060,ENSSSCT00000052358,ENSSSCT00000052570	1309	1724	1220	1222	1127	1216	121	147	388	44	428	347	19	564	204	54	705	123	17.47	18.66	16.88	16.18	16.49	16.81	9.56	5.58	13.55	6	23.17	19.39	6.44	20.33	12.38	2.47	28.07	6.32	34.55	36.45	33.81	39.28
ENSSSCG00000000971	5	439805	445340	+	known	protein_coding	HDAC10	histone deacetylase 10 [Source:NCBI gene;Acc:100518786]	ENSSSCT00000001061,ENSSSCT00000024590,ENSSSCT00000029634,ENSSSCT00000030674,ENSSSCT00000054587,ENSSSCT00000081871	237	312	249	305	243	295	38	79	167	13	83	41	4	519	154	31	70	36	4.85	5.28	5.35	6.37	5.53	6.33	4.56	4.63	9.01	2.83	6.96	3.52	2.12	29.45	14.29	2.06	4.25	2.84	9.6	10.31	10.71	15.45
ENSSSCG00000000972	5	445525	465873	+	known	protein_coding	TUBGCP6	tubulin gamma complex associated protein 6 [Source:NCBI gene;Acc:100519661]	ENSSSCT00000001062	1614	2160	1655	693	647	731	46	50	204	10	478	319	13	289	154	25	527	32	19.4	21.23	20.78	8.33	8.59	9.16	3.21	1.7	6.42	1.25	23.27	15.92	3.76	9.35	8.29	0.97	18.82	1.43	38.36	41.47	41.62	20.22
ENSSSCG00000000973	5	467547	480779	-	known	protein_coding	SELENOO	selenoprotein O [Source:NCBI gene;Acc:100518971]	ENSSSCT00000001063,ENSSSCT00000081463	509	593	501	598	511	608	96	119	86	45	157	130	13	303	147	127	226	46	11.84	11.32	12.17	14.83	13.15	15.34	12.79	7.74	5.18	10.75	14.66	12.4	7.58	20.4	15.14	9.47	15.48	3.94	23.41	22.12	24.38	36
ENSSSCG00000000974	5	485473	494534	-	known	protein_coding	TRABD	TraB domain containing [Source:NCBI gene;Acc:100519151]	ENSSSCT00000001064,ENSSSCT00000050672,ENSSSCT00000061499	835	1121	821	362	330	439	146	478	582	67	404	283	22	361	195	168	554	205	26.65	29.46	27.65	11.85	11.82	15.05	25.14	42.73	48.39	22.05	52.27	37.22	17.22	33.54	26.73	17.75	52.12	23.09	52.7	57.54	55.37	28.76
ENSSSCG00000000975	5	497382	506013	-	known	protein_coding	PANX2	pannexin 2 [Source:NCBI gene;Acc:100519315]	ENSSSCT00000001065	989	1306	1086	471	358	426	351	508	801	148	247	449	2	94	68	107	387	33	17.66	19.11	20.26	8.42	7.07	7.94	36.13	25.5	37.25	27.28	17.78	33.08	0.85	4.53	5.41	6.15	20.44	2.18	34.92	37.33	40.58	20.44
ENSSSCG00000000978	5	571961	591823	+	known	protein_coding	MLC1	modulator of VRAC current 1 [Source:NCBI gene;Acc:100519843]	ENSSSCT00000001068	1	1	0	0	0	0	0	0	2	1	0	8	0	0	0	4	10	0	0.04	0.03	0	0	0	0	0	0	0.2	0.4	0	1.28	0	0	0	0.5	1.16	0	0.08	0.06	0	0
ENSSSCG00000000980	5	717024	727241	+	known	protein_coding	ALG12	ALG12 alpha-1,6-mannosyltransferase [Source:NCBI gene;Acc:100520494]	ENSSSCT00000001070	472	643	475	303	256	314	54	242	226	20	185	138	4	217	111	127	286	177	12.94	14.5	13.61	8.33	7.77	9.01	8.44	18.49	15.99	5.62	20.29	15.45	2.56	16.15	13.42	11.12	23.02	17.78	25.59	28.32	27.25	20.23
ENSSSCG00000000981	5	709045	716927	-	known	protein_coding	CRELD2	cysteine rich with EGF like domains 2 [Source:NCBI gene;Acc:100520025]	ENSSSCT00000001071,ENSSSCT00000088604,ENSSSCT00000090553	895	1112	810	534	473	550	224	1304	863	181	413	372	21	569	293	1090	559	771	30.96	31.82	29.29	18.56	18.14	19.96	43.84	124.93	76.52	63.77	56.84	52.18	18.25	53.67	44.4	119.84	56.48	97	61.23	62.16	58.66	45.06
ENSSSCG00000000982	5	594221	647897	+	known	protein_coding	TTLL8	tubulin tyrosine ligase like 8 [Source:NCBI gene;Acc:100520675]	ENSSSCT00000001072,ENSSSCT00000062630	8	6	2	0	0	0	0	0	3	8	1	0	0	0	1	5	0	4	0.07	0.08	0.03	0	0	0	0	0	0.06	0.68	0.07	0	0	0	0.07	0.13	0	0.12	0.13	0.16	0.07	0
ENSSSCG00000000983	5	646879	664018	+	known	protein_coding	NA	interleukin 17 receptor E like [Source:NCBI gene;Acc:100520842]	ENSSSCT00000001073,ENSSSCT00000069878	10	16	7	1	1	4	4	3	9	10	1	8	0	5	0	23	0	1	0.1	0.12	0.07	0.01	0.01	0.04	0.23	0.08	0.23	0.93	0.04	0.3	0	0.15	0	0.67	0	0.03	0.2	0.23	0.13	0.02
ENSSSCG00000000985	7	195081	341454	-	known	protein_coding	EXOC2	exocyst complex component 2 [Source:NCBI gene;Acc:100520314]	ENSSSCT00000001075,ENSSSCT00000037243,ENSSSCT00000039925,ENSSSCT00000045520,ENSSSCT00000050021,ENSSSCT00000060445,ENSSSCT00000066130	5022	6191	4785	4659	4192	4346	264	329	633	95	596	451	43	723	308	213	807	206	43.25	44.21	42.98	40.78	41.39	40.63	18.71	11.18	20.24	9.4	28.52	21.11	13.04	23.58	16.03	7.59	27.88	8.9	85.53	86.36	86.09	98.99
ENSSSCG00000000991	7	664373	665563	+	known	protein_coding	FOXQ1	forkhead box Q1 [Source:NCBI gene;Acc:100152843]	ENSSSCT00000001081	0	0	0	1	1	3	2	0	2	4	0	2	0	0	0	0	0	0	0	0	0	0.05	0.06	0.16	0.56	0	0.25	2.03	0	0.4	0	0	0	0	0	0	0	0	0	0.12
ENSSSCG00000000994	7	752239	1285550	-	known	protein_coding	GMDS	GDP-mannose 4,6-dehydratase [Source:NCBI gene;Acc:100520846]	ENSSSCT00000001084,ENSSSCT00000041755,ENSSSCT00000044508,ENSSSCT00000077198,ENSSSCT00000091101	627	817	624	197	185	198	171	684	700	112	279	157	128	1955	797	219	446	388	17.69	20.77	19.14	5.94	6.57	6.64	32.87	72.25	62.21	44.37	36.9	23.77	122.01	192.9	129.63	25.31	50.72	55.78	34.98	40.58	38.34	14.43
ENSSSCG00000000997	7	3051149	3052210	+	known	protein_coding	PPP1R3G	protein phosphatase 1 regulatory subunit 3G [Source:NCBI gene;Acc:100522260]	ENSSSCT00000001087	2	1	2	4	6	5	2	11	8	0	0	3	0	12	3	1	5	0	0.12	0.05	0.12	0.24	0.39	0.31	0.64	1.74	1.17	0	0	0.69	0	1.93	0.75	0.18	0.84	0	0.23	0.09	0.24	0.57
ENSSSCG00000000998	7	2987238	3005272	-	known	protein_coding	RPP40	ribonuclease P/MRP subunit p40 [Source:NCBI gene;Acc:110255215]	ENSSSCT00000001088,ENSSSCT00000045450,ENSSSCT00000062482,ENSSSCT00000072211	621	724	573	429	345	403	320	239	249	81	111	89	18	104	106	443	158	275	7.71	7.39	7.3	5.36	4.84	5.5	25.87	10.14	9.55	12.04	6.74	5.39	6.32	4.22	7.04	20.83	6.84	14.77	15.24	14.43	14.62	13.01
ENSSSCG00000000999	7	2785405	2966241	+	known	protein_coding	CDYL	chromodomain Y like [Source:NCBI gene;Acc:100155291]	ENSSSCT00000001090,ENSSSCT00000075872,ENSSSCT00000076403	932	1066	874	661	639	723	52	66	115	40	120	126	14	332	135	51	216	64	27.2	25.6	26.65	19.36	20.65	22.1	8.64	5.36	8.65	10.12	13.99	14.89	9.51	26.34	17.35	4.75	18.48	6.83	53.79	50.01	53.38	47
ENSSSCG00000001000	7	2421054	2446276	-	known	protein_coding	ECI2	enoyl-CoA delta isomerase 2 [Source:NCBI gene;Acc:100134957]	ENSSSCT00000001092	3424	4230	3090	1513	1358	1395	416	1080	1188	65	433	398	77	783	463	569	697	820	29.38	29.65	27.7	12.97	12.86	12.47	20.8	26.27	26.79	5.8	15.09	14.23	16	18.06	17.86	15.84	17.82	26.35	58.11	57.91	55.48	31.49
ENSSSCG00000001001	7	2419710	2426587	+	known	protein_coding	NA	\N	ENSSSCT00000044802	0	0	0	0	0	0	55	129	115	6	36	35	5	45	51	55	59	81	0	0	0	0	0	0	25.7	29.84	24.55	5.13	12.02	11.77	9.17	11.05	18.57	14.68	14.48	24.34	0	0	0	0
ENSSSCG00000001002	7	2360481	2415386	+	known	protein_coding	PRPF4B	pre-mRNA processing factor 4B [Source:NCBI gene;Acc:100157287]	ENSSSCT00000001094,ENSSSCT00000044423,ENSSSCT00000050974,ENSSSCT00000058729	6038	7243	5518	3331	3049	3104	585	344	642	123	606	597	140	907	419	478	833	335	63.91	62.58	61.57	36.46	36.19	35.77	38.38	10.72	18.53	14.47	25.95	23.48	37.99	28.63	20.71	16.91	25.87	13.77	126.39	122.25	123.31	88.5
ENSSSCG00000001004	7	1988695	2131709	-	known	protein_coding	SLC22A23	solute carrier family 22 member 23 [Source:NCBI gene;Acc:100152838]	ENSSSCT00000001096,ENSSSCT00000048156,ENSSSCT00000060595	228	307	277	100	76	93	53	55	74	154	40	21	7	251	63	22	34	8	2.7	2.96	3.42	1.16	0.99	1.15	3.4	1.87	2.28	16.77	1.87	0.91	1.91	7.14	2.98	0.89	1.11	0.34	5.33	5.78	6.84	2.81
ENSSSCG00000001005	2	10487594	10488506	+	known	protein_coding	NA	\N	ENSSSCT00000001097	0	0	0	0	0	0	0	0	0	0	0	0	0	0	0	0	0	0	0	0	0	0	0	0	0	0	0	0	0	0	0	0	0	0	0	0	0	0	0	0
ENSSSCG00000001008	7	1882719	1909858	+	known	protein_coding	BPHL	biphenyl hydrolase like [Source:NCBI gene;Acc:100154272]	ENSSSCT00000001100,ENSSSCT00000088760	578	652	548	199	148	192	89	264	255	102	184	118	11	152	48	149	306	347	29.1	27.23	28.78	10.07	8.28	10.12	24.92	36.31	32.43	50.89	36.4	23.7	12.4	21.05	10.43	23.56	44.46	62.46	57.55	53.19	57.64	24.45
ENSSSCG00000001009	7	1841236	1880699	+	known	protein_coding	RIPK1	receptor interacting serine/threonine kinase 1 [Source:NCBI gene;Acc:100524751]	ENSSSCT00000001101,ENSSSCT00000037817,ENSSSCT00000055582	1848	2370	1765	1849	1572	1833	323	206	337	114	366	233	57	762	431	173	501	123	17.9	18.34	17.67	18.72	16.78	18.92	20.44	6.04	9.75	11.89	16.1	9.95	14.09	22.59	20.51	5.09	16.47	4.31	35.41	35.82	35.39	45.44
ENSSSCG00000001010	7	1656442	1667879	+	known	protein_coding	WRNIP1	WRN helicase interacting protein 1 [Source:NCBI gene;Acc:100155921]	ENSSSCT00000001102	2355	2877	2090	1347	1205	1359	304	462	813	91	723	677	30	853	358	305	1445	500	39.56	39.6	36.69	22.65	22.38	23.83	29.48	21.84	35.61	15.8	49.01	46.98	12.01	38.69	26.82	16.51	71.88	31.16	78.24	77.35	73.48	54.98
ENSSSCG00000001011	7	1684216	1692910	-	known	protein_coding	SERPINB1	serpin family B member 1 [Source:NCBI gene;Acc:100155145]	ENSSSCT00000001103	189	337	219	736	627	701	41	144	101	24	219	70	41	564	502	56	98	74	4.67	6.84	5.65	18.22	17.13	18.11	5.79	9.93	6.45	6.08	21.68	7.08	23.77	37.76	54.83	4.43	7.12	6.72	9.23	13.36	11.32	44.23
ENSSSCG00000001021	7	4621853	4638176	+	known	protein_coding	NA	\N	ENSSSCT00000001114	607	737	619	200	173	208	6	5	5	5	15	3	2	19	9	0	5	0	15.49	15.45	16.5	5.12	4.89	5.55	0.87	0.36	0.33	1.31	1.53	0.31	1.2	1.32	1.01	0	0.38	0	30.63	30.19	33.05	12.42
ENSSSCG00000001022	7	4652917	4685885	-	known	protein_coding	SSR1	signal sequence receptor subunit 1 [Source:NCBI gene;Acc:100152689]	ENSSSCT00000001115,ENSSSCT00000072679,ENSSSCT00000074161,ENSSSCT00000090505	4262	5274	4187	7390	6735	6970	1272	2023	1913	619	857	850	250	1412	1025	1992	1189	1000	58.94	58.33	58.93	106.75	115.63	112.41	188.57	193.93	141.51	165.38	65.51	60.58	184.35	90.11	127.51	205.49	64.16	105.96	116.57	113.95	118.04	259.13
ENSSSCG00000001024	7	4750759	4780002	+	known	protein_coding	RIOK1	RIO kinase 1 [Source:NCBI gene;Acc:100157926]	ENSSSCT00000001117,ENSSSCT00000047114,ENSSSCT00000067076	1866	2357	1882	820	843	879	258	257	358	59	143	160	11	174	98	183	244	157	18.78	19.39	19.79	8.25	9.37	9.22	15.11	7.32	9.46	6.27	5.84	6.7	2.72	4.71	4.43	5.97	7.31	5.91	37.15	37.88	39.65	20.03
ENSSSCG00000001025	7	4862649	4915615	+	known	protein_coding	DSP	desmoplakin [Source:NCBI gene;Acc:100156744]	ENSSSCT00000001118,ENSSSCT00000063188	22636	27654	21912	6	5	0	276	556	857	544	1378	244	81	1660	841	135	403	36	119.19	118.89	120.45	0.03	0.03	0	8.47	8.38	12	29.59	29.69	5.35	10.3	23.48	20.09	2.31	6.45	0.71	235.72	232.25	241.25	0.08
ENSSSCG00000001027	7	5058817	5211316	+	known	protein_coding	BMP6	bone morphogenetic protein 6 [Source:NCBI gene;Acc:100155536]	ENSSSCT00000001120,ENSSSCT00000037826	19	31	23	0	0	1	445	649	1263	225	1925	1146	315	7748	3234	441	2240	707	0.33	0.44	0.41	0	0	0.02	32.21	22.54	40.64	28.66	95.37	58.19	92.57	254.99	177	17.43	81.82	32.36	0.65	0.85	0.83	0
ENSSSCG00000001033	7	5539702	5606553	-	known	protein_coding	SLC35B3	solute carrier family 35 member B3 [Source:NCBI gene;Acc:100157111]	ENSSSCT00000001126,ENSSSCT00000049112,ENSSSCT00000068925	306	370	274	345	337	309	44	153	121	47	100	142	26	147	113	215	180	232	7.65	7.42	7.19	8.39	9.31	7.81	5.17	9.35	6.54	8.23	8.9	11.94	8.73	8.94	8.95	13.32	10.44	15.37	15.12	14.5	14.4	20.36
ENSSSCG00000001036	7	7221656	7244477	-	known	protein_coding	TFAP2A	transcription factor AP-2 alpha [Source:NCBI gene;Acc:100049668]	ENSSSCT00000001129,ENSSSCT00000042342,ENSSSCT00000051452,ENSSSCT00000072017	1	0	0	197	148	154	4	23	16	79	175	95	39	594	188	61	67	121	0.02	0	0	3.22	2.52	2.53	0.44	1.09	0.64	14.79	12.32	6.45	17.11	28.08	15.06	3.45	3.3	8.32	0.04	0	0	7.81
ENSSSCG00000001038	7	7462212	7565369	+	known	protein_coding	NA	transmembrane protein 14C [Source:NCBI gene;Acc:100517166]	ENSSSCT00000001132,ENSSSCT00000077032,ENSSSCT00000077892,ENSSSCT00000085489,ENSSSCT00000088235	815	981	767	871	791	783	984	2611	2394	400	769	642	75	668	511	2615	899	1994	48.46	48.32	46.08	52.21	52.68	48.02	393.39	512.3	436.12	295.12	211.72	185.1	121.67	136.63	155.38	588.03	181.52	504	95.84	94.39	92.3	126.74
ENSSSCG00000001040	7	7430541	7437789	-	known	protein_coding	C6orf52	chromosome 7 C6orf52 homolog [Source:NCBI gene;Acc:100270682]	ENSSSCT00000001134,ENSSSCT00000081041	38	57	38	0	0	0	157	369	396	27	1	1	0	0	4	0	1	1	3.62	4.59	3.79	0	0	0	122.79	154.63	134.19	30.9	0.36	0.36	0	0	5.43	0	0.27	0.33	7.17	8.96	7.59	0
ENSSSCG00000001041	7	7444789	7456716	+	known	protein_coding	PAK1IP1	PAK1 interacting protein 1 [Source:NCBI gene;Acc:100156606]	ENSSSCT00000033062	1076	1208	897	643	613	593	347	372	364	103	102	100	54	223	101	571	179	263	38.49	35.65	33.54	23.12	24.31	22.27	70.14	36.81	33.34	37.49	14.5	14.49	44.41	21.77	15.81	64.86	18.68	34.17	76.12	69.64	67.17	56.13
ENSSSCG00000001042	7	7481682	7538282	-	known	protein_coding	MAK	male germ cell associated kinase [Source:NCBI gene;Acc:100155401]	ENSSSCT00000001136,ENSSSCT00000061884,ENSSSCT00000091019	45	58	41	29	34	33	71	42	96	1	0	12	0	0	10	10	10	11	0.74	0.7	0.62	0.45	0.62	0.57	7.73	2.03	3.75	0.15	0	1.13	0	0	0.71	0.81	0.46	0.6	1.47	1.38	1.24	1.1
ENSSSCG00000001045	7	7651600	7774018	-	known	protein_coding	ELOVL2	ELOVL fatty acid elongase 2 [Source:NCBI gene;Acc:100153368]	ENSSSCT00000001139,ENSSSCT00000041587,ENSSSCT00000051383,ENSSSCT00000056795,ENSSSCT00000057115,ENSSSCT00000081933	117	133	89	18	13	10	159	123	82	7	13	55	0	3	0	50	80	35	1.68	1.44	1.28	0.23	0.19	0.13	15.5	6.56	3.31	0.98	0.68	3.12	0	0.1	0	2.93	3.12	1.69	3.32	2.8	2.56	0.57
ENSSSCG00000001048	7	8243368	8314339	-	known	protein_coding	ADTRP	androgen dependent TFPI regulating protein [Source:NCBI gene;Acc:100152943]	ENSSSCT00000001142,ENSSSCT00000082116	0	0	0	0	0	1	0	0	0	9	0	0	0	0	0	2	0	0	0	0	0	0	0	0.03	0	0	0	2.32	0	0	0	0	0	0.07	0	0	0	0	0	0
ENSSSCG00000001049	7	8515365	8661687	+	known	protein_coding	HIVEP1	HIVEP zinc finger 1 [Source:NCBI gene;Acc:100519608]	ENSSSCT00000001143,ENSSSCT00000048770,ENSSSCT00000056911,ENSSSCT00000081394	684	824	657	354	302	319	22	43	75	47	194	173	4	127	68	97	119	68	3.82	3.76	3.84	1.98	1.87	1.86	0.71	0.67	1.11	2.74	4.39	4.04	0.55	1.82	1.72	1.73	1.98	1.43	7.55	7.34	7.68	4.8
ENSSSCG00000001052	7	9105802	9675230	+	known	protein_coding	PHACTR1	phosphatase and actin regulator 1 [Source:NCBI gene;Acc:100153737]	ENSSSCT00000001146,ENSSSCT00000037834,ENSSSCT00000051951,ENSSSCT00000055008,ENSSSCT00000055460,ENSSSCT00000063447	436	541	398	378	332	361	12	2	108	39	92	90	1	0	2	71	645	346	4.42	4.55	4.22	3.83	3.72	3.82	0.74	0.06	2.96	4.15	3.85	3.8	0.26	0	0.1	2.4	20	13.68	8.75	8.88	8.45	9.31
ENSSSCG00000001053	7	9685259	9708781	-	known	protein_coding	TBC1D7	TBC1 domain family member 7 [Source:NCBI gene;Acc:100155821]	ENSSSCT00000001147,ENSSSCT00000041329,ENSSSCT00000057128	383	438	342	336	281	329	165	388	347	105	271	194	26	220	140	674	339	636	13.87	12.95	12.84	11.89	11.32	12.03	34.9	37.47	31.84	36.81	39.49	29.15	22.78	21.61	22.79	75.55	36.71	84.68	27.43	25.29	25.71	28.86
ENSSSCG00000001056	7	9976096	10057669	-	known	protein_coding	RANBP9	RAN binding protein 9 [Source:NCBI gene;Acc:100153339]	ENSSSCT00000001150	1021	1297	1067	992	839	901	51	98	105	85	69	85	6	101	60	78	75	84	17.44	18.16	19.04	16.96	15.84	16.06	5.03	4.71	4.68	15	4.76	6	2.44	4.66	4.57	4.29	3.79	5.32	34.49	35.47	38.14	41.18
ENSSSCG00000001057	7	10116004	10142909	-	known	protein_coding	MCUR1	mitochondrial calcium uniporter regulator 1 [Source:NCBI gene;Acc:100520967]	ENSSSCT00000001151,ENSSSCT00000057971	858	1005	781	320	262	237	135	137	204	57	200	337	13	223	79	86	368	158	8.72	8.35	8.29	3.24	2.93	2.5	7.96	3.93	5.43	6	8.25	14.33	3.22	6.1	3.59	2.82	11.14	5.99	17.24	16.31	16.61	7.87
ENSSSCG00000001060	7	11239692	11240513	+	known	protein_coding	NA	\N	ENSSSCT00000001154	0	0	0	0	0	0	0	0	0	0	0	0	0	0	0	0	0	0	0	0	0	0	0	0	0	0	0	0	0	0	0	0	0	0	0	0	0	0	0	0
ENSSSCG00000001061	7	11357961	11602104	+	known	protein_coding	JARID2	jumonji and AT-rich interaction domain containing 2 [Source:NCBI gene;Acc:100524569]	ENSSSCT00000001155,ENSSSCT00000062045,ENSSSCT00000063145,ENSSSCT00000063187,ENSSSCT00000063512,ENSSSCT00000065511	11774	14502	11019	1399	1074	1266	143	170	377	89	391	405	34	321	145	352	558	227	107.48	108.47	105.36	12.73	10.8	12.02	7.24	4.29	8.72	7.39	14.42	15.61	7.38	7.95	5.57	10.11	15.06	7.32	212.58	211.89	211.03	30.9
ENSSSCG00000001062	7	11600792	11748548	-	known	protein_coding	DTNBP1	dystrobrevin binding protein 1 [Source:NCBI gene;Acc:100049697]	ENSSSCT00000001157,ENSSSCT00000047282,ENSSSCT00000066484,ENSSSCT00000070912,ENSSSCT00000087294,ENSSSCT00000089435	68	96	67	107	104	97	26	190	118	59	162	107	14	198	105	129	215	233	3.26	3.69	3.24	5.02	4.97	4.84	6.27	23.75	12.7	28.47	28.77	19.46	13.17	22.5	21.94	17.45	29.27	38.08	6.44	7.21	6.49	12.2
ENSSSCG00000001063	7	12117240	12137929	+	known	protein_coding	MYLIP	myosin regulatory light chain interacting protein [Source:NCBI gene;Acc:100155795]	ENSSSCT00000001158	83	163	96	301	236	268	253	185	300	22	98	104	34	208	105	23	359	223	1.42	2.28	1.71	5.15	4.46	4.78	24.94	8.89	13.36	3.88	6.75	7.34	13.84	9.6	8	1.27	18.16	14.13	2.8	4.46	3.43	12.5
ENSSSCG00000001064	7	12254514	12299531	+	known	protein_coding	NA	guanosine monophosphate reductase [Source:NCBI gene;Acc:100154573]	ENSSSCT00000001159,ENSSSCT00000052138,ENSSSCT00000058969,ENSSSCT00000067986,ENSSSCT00000069718,ENSSSCT00000075711,ENSSSCT00000078784,ENSSSCT00000090415	315	370	272	131	106	115	52	213	154	28	53	44	5	24	20	45	81	64	10.67	9.9	9.23	1.41	1.2	1.09	10.73	22.15	14.43	3.27	7.83	5.82	1.17	1.43	3.43	2.68	8.34	7.8	21.1	19.33	18.48	3.43
ENSSSCG00000001065	7	12300999	12720718	-	known	protein_coding	ATXN1	ataxin 1 [Source:NCBI gene;Acc:100623695]	ENSSSCT00000051224	132	157	114	851	741	790	1	5	19	15	11	9	2	25	15	11	12	11	0.95	0.93	0.86	6.15	5.92	5.95	0.04	0.1	0.36	1.13	0.32	0.27	0.35	0.49	0.49	0.26	0.26	0.3	1.89	1.81	1.73	14.93
ENSSSCG00000001067	7	13014729	13039651	+	known	protein_coding	STMND1	stathmin domain containing 1 [Source:NCBI gene;Acc:100524942]	ENSSSCT00000064319	4	7	7	1	0	0	0	1	1	0	0	2	0	0	0	0	0	1	0.34	0.49	0.62	0.09	0	0	0	0.22	0.21	0	0	0.65	0	0	0	0	0	0.29	0.67	0.97	1.23	0.21
ENSSSCG00000001068	7	13211573	13350962	+	known	protein_coding	CAP2	cyclase associated actin cytoskeleton regulatory protein 2 [Source:NCBI gene;Acc:100523257]	ENSSSCT00000001163,ENSSSCT00000032170,ENSSSCT00000068809,ENSSSCT00000077342,ENSSSCT00000088561	70	88	80	6	7	9	17	10	21	1	19	249	0	5	0	129	314	147	1.26	1.28	1.53	0.1	0.14	0.19	1.87	0.54	1.02	0.24	1.4	18.25	0	0.26	0	7.69	16.23	10.14	2.49	2.51	3.07	0.25
ENSSSCG00000001070	7	13378139	13390892	+	known	protein_coding	FAM8A1	family with sequence similarity 8 member A1 [Source:NCBI gene;Acc:100154793]	ENSSSCT00000001165,ENSSSCT00000086870	362	428	383	499	438	381	170	173	239	44	328	461	93	439	248	70	513	185	4.28	4.15	4.75	5.91	5.77	4.7	11.49	5.69	7.29	5.32	15.48	22.29	26.41	13.76	12.95	2.65	17.76	8.04	8.46	8.11	9.52	14.35
ENSSSCG00000001072	7	13816246	13817644	-	known	pseudogene	NHLRC1	NHL repeat containing E3 ubiquitin protein ligase 1 [Source:NCBI gene;Acc:100152396]	ENSSSCT00000001167	25	19	11	8	6	6	11	10	12	4	3	5	0	6	3	5	17	6	1.04	0.65	0.48	0.33	0.28	0.26	2.56	1.14	1.27	1.68	0.49	0.84	0	0.68	0.54	0.66	2.05	0.9	2.05	1.27	0.96	0.81
ENSSSCG00000001073	7	13820866	13846012	-	known	protein_coding	TPMT	thiopurine S-methyltransferase [Source:NCBI gene;Acc:100157630]	ENSSSCT00000001168	1226	1529	1197	207	184	202	57	70	93	11	42	68	6	84	83	214	112	125	42.08	43.27	42.94	7.14	7	7.27	11.07	6.66	8.18	3.85	5.74	9.47	4.75	7.86	12.48	23.35	11.23	15.61	83.22	84.53	86	17.33
ENSSSCG00000001074	7	13845942	13901263	+	known	protein_coding	KDM1B	lysine demethylase 1B [Source:NCBI gene;Acc:100158047]	ENSSSCT00000001169,ENSSSCT00000052124	147	182	149	217	196	197	22	17	74	14	226	175	46	317	233	43	389	52	1.54	1.56	1.64	2.28	2.27	2.16	1.34	0.51	2.04	1.53	9.63	7.65	11.67	8.96	10.99	1.46	12.17	2.04	3.06	3.05	3.28	5.53
ENSSSCG00000001075	7	13872775	13935173	-	known	protein_coding	DEK	DEK proto-oncogene [Source:NCBI gene;Acc:100156871]	ENSSSCT00000001170,ENSSSCT00000072363,ENSSSCT00000078393,ENSSSCT00000084221	7367	8845	7110	5082	4713	4574	1525	1236	1414	252	815	1814	212	823	531	1417	2282	1580	134.04	132.08	135.17	92.87	94.79	86.75	161.36	63.74	67.62	47.57	59.42	136.96	90.51	40.84	43.34	83.89	123.48	107.29	265.1	258	270.74	225.45
ENSSSCG00000001076	7	13947304	14586092	+	known	protein_coding	RNF144B	ring finger protein 144B [Source:NCBI gene;Acc:100155665]	ENSSSCT00000052830,ENSSSCT00000062572	376	470	340	38	42	49	27	16	100	26	311	230	72	180	196	63	89	9	4.15	4.24	3.92	0.42	0.51	0.56	1.73	0.49	2.88	2.98	13.88	10.23	18.98	5.35	9.58	2.19	2.84	0.37	8.21	8.29	7.86	1.02
ENSSSCG00000001078	7	15532747	15643692	-	known	protein_coding	MBOAT1	membrane bound O-acyltransferase domain containing 1 [Source:NCBI gene;Acc:100152017]	ENSSSCT00000001173,ENSSSCT00000069759	614	799	572	622	578	633	42	106	99	40	96	73	195	1355	896	17	100	49	8.27	8.79	8.02	8.34	8.57	8.85	3.3	4.02	3.48	5.59	5.24	4.05	63.41	49.36	54.1	0.73	4	2.46	16.36	17.17	16.06	20.24
ENSSSCG00000001080	7	15910666	16685053	+	known	protein_coding	CDKAL1	CDK5 regulatory subunit associated protein 1 like 1 [Source:NCBI gene;Acc:100512355]	ENSSSCT00000001175,ENSSSCT00000040980,ENSSSCT00000042404,ENSSSCT00000057787,ENSSSCT00000063418,ENSSSCT00000066464	330	336	328	272	252	239	110	171	225	36	103	194	22	139	103	133	188	226	8.69	7.26	8.8	7.63	7.63	6.9	13.97	10.83	14.66	8.38	9.52	17.4	13.68	8.27	10.78	9.7	13.18	19.08	17.19	14.18	17.62	18.52
ENSSSCG00000001083	7	17695258	17696497	+	known	protein_coding	NA	HDGF like 1 [Source:NCBI gene;Acc:100156270]	ENSSSCT00000001178	0	0	0	0	0	0	0	1	0	0	0	2	0	0	0	0	0	0	0	0	0	0	0	0	0	0.32	0	0	0	0.91	0	0	0	0	0	0	0	0	0	0
ENSSSCG00000001085	7	19048088	19219075	-	known	protein_coding	DCDC2	doublecortin domain containing 2 [Source:NCBI gene;Acc:100153025]	ENSSSCT00000001180,ENSSSCT00000087196	1	1	0	0	0	0	0	5	0	0	0	3	0	2	3	4	2	2	0.04	0.03	0	0	0	0	0	0.22	0	0	0	0.19	0	0.08	0.2	0.51	0.09	0.11	0.08	0.07	0	0
ENSSSCG00000001087	7	19244660	19296516	+	known	protein_coding	MRS2	magnesium transporter MRS2 [Source:NCBI gene;Acc:100151824]	ENSSSCT00000001183,ENSSSCT00000048351	1573	1983	1582	552	466	519	205	201	292	17	150	294	79	389	334	94	253	89	17.78	17.77	18.23	5.94	5.45	5.88	16.22	7.31	9.67	2.23	7.46	16.62	23.36	13.97	18.01	3.82	9.77	4.44	35.16	34.72	36.52	14.42
ENSSSCG00000001088	7	19272032	19272388	-	known	protein_coding	NA	\N	ENSSSCT00000001184	0	1	2	4	2	3	0	0	0	0	1	0	0	0	0	0	0	0	0	0.37	0.82	1.71	0.92	1.37	0	0	0	0	1.2	0	0	0	0	0	0	0	0	0.72	1.64	4.14
ENSSSCG00000001089	7	19291174	19346850	-	known	protein_coding	GPLD1	glycosylphosphatidylinositol specific phospholipase D1 [Source:NCBI gene;Acc:100157497]	ENSSSCT00000001185,ENSSSCT00000049295,ENSSSCT00000053373	45	57	31	37	17	17	10	4	12	3	9	23	6	50	51	11	10	3	0.45	0.46	0.32	0.37	0.19	0.18	0.6	0.11	0.32	0.41	0.36	0.95	2.33	1.54	2.28	0.37	0.31	0.11	0.89	0.9	0.65	0.9
ENSSSCG00000001090	7	19351361	19379100	+	known	protein_coding	ALDH5A1	aldehyde dehydrogenase 5 family member A1 [Source:NCBI gene;Acc:100157072]	ENSSSCT00000001186,ENSSSCT00000042690,ENSSSCT00000043004,ENSSSCT00000088065	677	852	620	224	212	214	24	60	89	9	72	197	3	92	81	66	208	66	9.31	10.28	9.85	3.07	2.78	3.25	2.01	3.26	5.07	1.99	4.6	13.14	2.1	4.39	6.09	3.81	9.08	4.9	18.42	20.08	19.72	7.44
ENSSSCG00000001091	7	19383196	19486232	-	known	protein_coding	KIAA0319	KIAA0319 ortholog [Source:NCBI gene;Acc:100738226]	ENSSSCT00000001187,ENSSSCT00000071486,ENSSSCT00000087274	659	819	651	44	40	42	4	3	19	0	3	67	0	0	0	10	46	5	5.85	5.93	6.25	0.38	0.53	0.46	0.2	0.13	0.64	0	0.15	2.48	0	0	0	0.27	1.28	0.23	11.58	11.58	12.53	0.93
ENSSSCG00000001092	7	19489384	19502520	-	known	protein_coding	TDP2	tyrosyl-DNA phosphodiesterase 2 [Source:NCBI gene;Acc:100157860]	ENSSSCT00000001188,ENSSSCT00000051086,ENSSSCT00000069302	720	927	634	688	623	588	167	233	275	57	156	295	41	87	101	271	414	355	18.11	19.16	16.66	17.35	17.34	15.47	24	16.36	17.88	14.7	15.72	30.37	24.19	5.93	11.23	21.81	30.63	32.8	35.82	37.42	33.37	42.12
ENSSSCG00000001095	7	19585999	19599879	+	known	protein_coding	GMNN	geminin DNA replication inhibitor [Source:NCBI gene;Acc:100515035]	ENSSSCT00000001191,ENSSSCT00000052615	344	434	344	206	193	195	148	263	172	77	150	208	8	66	51	502	208	555	10.23	10.48	10.49	5.78	6.37	5.73	26.94	23.22	13.72	25.89	18.7	26.14	5.61	5.87	7.4	49.64	19.08	64.26	20.22	20.48	21.01	14.02
ENSSSCG00000001096	7	19598975	19602231	-	known	protein_coding	ARMH2	armadillo like helical domain containing 2 [Source:NCBI gene;Acc:100516325]	ENSSSCT00000001192	0	0	0	0	0	0	0	0	0	6	0	0	0	0	0	0	0	0	0	0	0	0	0	0	0	0	0	3.13	0	0	0	0	0	0	0	0	0	0	0	0
ENSSSCG00000001097	7	19587685	19838093	-	known	protein_coding	RIPOR2	RHO family interacting cell polarization regulator 2 [Source:NCBI gene;Acc:100154661]	ENSSSCT00000001193,ENSSSCT00000037491,ENSSSCT00000044070,ENSSSCT00000047462,ENSSSCT00000047768,ENSSSCT00000050957,ENSSSCT00000054242,ENSSSCT00000057946,ENSSSCT00000064720,ENSSSCT00000073547	243	308	217	9	3	6	187	216	195	51	30	357	168	810	420	85	369	17	3.35	3.39	3.37	0.12	0.05	0.07	13.24	8.55	6.73	6.06	1.75	22.35	44.72	27.18	22.82	4.01	14.84	0.81	6.62	6.62	6.74	0.3
ENSSSCG00000001098	7	19631180	19632596	-	known	pseudogene	NA	\N	ENSSSCT00000001194	0	0	0	0	0	0	0	0	0	0	0	0	0	0	0	0	0	0	0	0	0	0	0	0	0	0	0	0	0	0	0	0	0	0	0	0	0	0	0	0
ENSSSCG00000001099	7	19870956	20002956	-	known	protein_coding	CMAH	cytidine monophosphate-N-acetylneuraminic acid hydroxylase [Source:NCBI gene;Acc:396918]	ENSSSCT00000001195,ENSSSCT00000075719,ENSSSCT00000089016,ENSSSCT00000090931	0	0	0	54	37	37	2	17	4	12	1	3	4	0	1	0	1	2	0	0	0	0.57	0.5	0.4	0.24	0.92	0.21	1	0.03	0.1	0.91	0	0.04	0	0.02	0.06	0	0	0	1.39
ENSSSCG00000001100	7	20036739	20353431	+	known	protein_coding	CARMIL1	capping protein regulator and myosin 1 linker 1 [Source:NCBI gene;Acc:100157771]	ENSSSCT00000001196,ENSSSCT00000055211,ENSSSCT00000057693,ENSSSCT00000062876	2259	2846	2177	529	460	516	201	136	313	50	434	115	173	2351	1224	8	139	36	19.88	20.49	20.03	4.65	4.48	4.73	10.3	3.39	7.23	4.57	15.52	4.21	36.84	55.6	48.39	0.23	3.64	1.19	39.32	40.03	40.12	11.29
ENSSSCG00000001101	7	20389493	20432978	+	known	protein_coding	SCGN	secretagogin, EF-hand calcium binding protein [Source:NCBI gene;Acc:768111]	ENSSSCT00000001197,ENSSSCT00000087451	0	0	0	0	0	0	1	2	0	4	0	0	0	2	0	0	2	1	0	0	0	0	0	0	0.21	0.21	0	1.54	0	0	0	0.21	0	0	0.22	0.14	0	0	0	0
ENSSSCG00000001105	7	20471026	20472073	+	known	protein_coding	NA	\N	ENSSSCT00000001201	0	0	0	0	0	0	0	0	0	1	0	0	0	0	0	0	0	0	0	0	0	0	0	0	0	0	0	2.89	0	0	0	0	0	0	0	0	0	0	0	0
ENSSSCG00000001107	7	20523022	20574462	-	known	protein_coding	SLC17A1	solute carrier family 17 member 1 [Source:NCBI gene;Acc:397621]	ENSSSCT00000001203,ENSSSCT00000047416,ENSSSCT00000050814	1	1	3	2	0	0	1	0	1	2	1	7	0	3	0	8	3	3	0.02	0.01	0.05	0.03	0	0	0.08	0	0.04	0.29	0.06	0.44	0	0.11	0	0.36	0.12	0.17	0.03	0.03	0.11	0.07
ENSSSCG00000001131	7	20954173	20967794	+	known	protein_coding	BTN2A2	butyrophilin subfamily 2 member A2 [Source:NCBI gene;Acc:100626604]	ENSSSCT00000001227,ENSSSCT00000068859	51	56	39	31	21	31	0	9	0	0	7	15	0	14	6	5	18	29	1.28	1.11	0.97	0.95	0.59	0.82	0	0.71	0	0	0.66	1.18	0	1.02	0.85	0.44	1.24	2.77	2.53	2.18	1.94	2.31
ENSSSCG00000001132	7	20977223	20985300	+	known	protein_coding	BTN1A1	butyrophilin subfamily 1 member A1 [Source:NCBI gene;Acc:100626139]	ENSSSCT00000001228,ENSSSCT00000033676	4	5	4	0	2	0	0	0	0	1	0	0	0	0	0	0	1	0	0.07	0.07	0.07	0	0.04	0	0	0	0	0.18	0	0	0	0	0	0	0.05	0	0.14	0.14	0.14	0
ENSSSCG00000001137	7	20862942	20882693	-	known	protein_coding	H1-3	H1.3 linker histone, cluster member [Source:HGNC Symbol;Acc:HGNC:4717]	ENSSSCT00000001233,ENSSSCT00000066932	236	315	229	765	661	705	86	303	391	66	264	292	15	37	65	410	365	426	10.37	11.93	10.69	38.14	36.29	36.5	22.22	39.27	48.82	32.93	47.02	57.05	16.67	5.04	13.31	62.19	50.74	73.12	20.51	23.3	21.4	92.58
ENSSSCG00000001156	7	21127853	21143387	-	known	protein_coding	ZNF322	zinc finger protein 322 [Source:NCBI gene;Acc:100154074]	ENSSSCT00000001254,ENSSSCT00000039473	742	914	720	641	562	614	276	259	341	72	474	402	63	589	207	252	583	314	7.66	7.68	7.71	6.98	6.5	6.71	16.96	7.66	9.18	8.24	20.16	18.07	16.07	16.59	10.21	8.72	17.81	12.34	15.15	15.01	15.44	16.95
ENSSSCG00000001164	7	21413350	21435225	-	known	protein_coding	ZNF184	zinc finger protein 184 [Source:NCBI gene;Acc:100620153]	ENSSSCT00000055194,ENSSSCT00000055328	123	159	149	228	193	194	67	59	74	9	62	110	13	110	47	56	150	95	2.1	2.24	2.65	3.88	3.65	3.45	6.58	2.82	3.28	1.65	4.26	7.73	5.49	5.05	3.58	3.07	7.55	5.99	4.15	4.37	5.31	9.43
ENSSSCG00000001197	7	21936213	21948481	+	known	protein_coding	ZNF165	zinc finger protein 165 [Source:NCBI gene;Acc:100738941]	ENSSSCT00000001295,ENSSSCT00000057547,ENSSSCT00000083207	54	71	52	23	28	26	27	61	48	10	24	22	4	17	12	71	36	48	1.18	1.02	1.27	0.68	0.41	0.45	1.67	2.73	2.82	1.27	3.21	1.88	2.09	1.36	1.88	2.41	1.51	5.06	2.34	2	2.55	1.65
ENSSSCG00000001201	7	21981150	22000819	+	known	protein_coding	ZKSCAN8	zinc finger with KRAB and SCAN domains 8 [Source:HGNC Symbol;Acc:HGNC:12983]	ENSSSCT00000037299	401	538	411	310	263	311	23	14	51	11	144	302	2	44	22	66	334	55	2.77	3.04	2.97	2.14	2.01	2.24	0.91	0.27	0.92	0.79	4.05	8.73	0.34	0.83	0.68	1.48	6.9	1.43	5.49	5.94	5.95	5.19
ENSSSCG00000001202	7	21981356	22011463	+	known	protein_coding	NA	\N	ENSSSCT00000001300	86	86	93	45	43	32	20	33	48	0	61	73	0	16	8	62	60	56	1.96	1.61	2.21	1.04	1.09	0.78	2.67	2.12	2.86	0	5.61	6.83	0	0.96	0.82	4.56	4.01	4.69	3.88	3.14	4.43	2.52
ENSSSCG00000001203	7	22082220	22088469	+	known	protein_coding	ZSCAN9	zinc finger and SCAN domain containing 9 [Source:NCBI gene;Acc:100154531]	ENSSSCT00000001301	176	178	169	11	9	10	19	39	39	0	84	35	0	6	2	9	34	14	5.67	4.72	5.69	0.36	0.32	0.34	3.47	3.48	3.23	0	10.78	4.58	0	0.53	0.28	0.92	3.2	1.64	11.21	9.22	11.39	0.86
ENSSSCG00000001204	7	22093059	22101842	+	known	protein_coding	ZKSCAN4	zinc finger with KRAB and SCAN domains 4 [Source:NCBI gene;Acc:100156123]	ENSSSCT00000001302	115	173	118	44	43	47	14	61	56	11	60	61	1	0	0	16	59	49	2.54	3.13	2.72	0.97	1.05	1.08	1.77	3.77	3.2	2.5	5.32	5.53	0.52	0	0	1.13	3.84	3.99	5.02	6.12	5.45	2.36
ENSSSCG00000001205	7	22108647	22110123	+	known	protein_coding	NKAPL	NFKB activating protein like [Source:NCBI gene;Acc:100154907]	ENSSSCT00000001303	88	141	94	8	7	8	5	6	7	18	23	10	1	10	6	38	8	29	3.42	4.52	3.82	0.31	0.3	0.33	1.09	0.64	0.69	7.1	3.54	1.57	0.89	1.06	1.02	4.68	0.9	4.08	6.76	8.84	7.64	0.76
ENSSSCG00000001206	7	22114828	22154544	+	known	protein_coding	ZSCAN26	zinc finger and SCAN domain containing 26 [Source:NCBI gene;Acc:110255333]	ENSSSCT00000001304,ENSSSCT00000051715	381	513	351	145	150	157	62	151	176	20	155	132	5	174	55	158	214	192	4.26	4.71	4.14	1.63	1.86	1.83	3.64	4.71	4.93	2.04	7.02	6.02	1.1	4.59	2.56	5.54	6.9	7.85	8.42	9.21	8.3	3.95
ENSSSCG00000001207	7	22114838	22156965	+	known	protein_coding	PGBD1	piggyBac transposable element derived 1 [Source:NCBI gene;Acc:100739221]	ENSSSCT00000001305	173	168	147	88	53	80	33	33	37	16	67	89	0	13	3	86	108	97	1.66	1.32	1.48	0.85	0.57	0.8	1.85	0.91	0.93	1.65	2.61	3.56	0	0.34	0.15	2.68	3.11	3.49	3.29	2.58	2.96	2.05
ENSSSCG00000001209	7	22186045	22210072	-	known	protein_coding	ZSCAN12	zinc finger and SCAN domain containing 12 [Source:NCBI gene;Acc:100152126]	ENSSSCT00000001307,ENSSSCT00000080442	359	408	340	167	146	161	72	65	70	14	124	125	4	58	27	99	176	60	3.95	3.59	3.8	2.04	1.78	1.88	7.37	2.64	2.35	1.94	7.27	7.18	2.08	1.64	1.72	5.92	5.82	2.61	7.81	7.02	7.61	4.96
ENSSSCG00000001211	7	22234166	22235110	-	known	protein_coding	NA	olfactory receptor 2B11-like [Source:NCBI gene;Acc:100522686]	ENSSSCT00000001309	0	0	0	0	0	0	0	0	0	0	0	0	0	0	0	0	0	0	0	0	0	0	0	0	0	0	0	0	0	0	0	0	0	0	0	0	0	0	0	0
ENSSSCG00000001213	7	22256038	22267992	-	known	protein_coding	GPX6	glutathione peroxidase 6 [Source:NCBI gene;Acc:100154091]	ENSSSCT00000001311	57	65	33	0	0	0	4	8	1	430	0	0	0	0	0	1	0	1	2.38	2.24	1.44	0	0	0	0.94	0.92	0.11	181.75	0	0	0	0	0	0.13	0	0.15	4.7	4.38	2.88	0
ENSSSCG00000001214	7	22289407	22300727	+	known	protein_coding	GPX5	glutathione peroxidase 5 [Source:NCBI gene;Acc:396920]	ENSSSCT00000001312,ENSSSCT00000084141	0	2	0	0	0	0	0	0	0	0	0	1	0	0	0	0	0	0	0	0.07	0	0	0	0	0	0	0	0	0	0.16	0	0	0	0	0	0	0	0.13	0	0
ENSSSCG00000001216	7	22312590	22332371	-	known	protein_coding	ZBED9	zinc finger BED-type containing 9 [Source:NCBI gene;Acc:100524503]	ENSSSCT00000001314	193	230	154	31	26	14	36	4	11	2	14	52	1	12	5	18	74	11	2.48	2.42	2.07	0.4	0.37	0.19	2.68	0.15	0.37	0.27	0.73	2.77	0.31	0.42	0.29	0.75	2.82	0.53	4.9	4.72	4.14	0.97
ENSSSCG00000001219	AEMK02000264.1	139267	157020	+	known	protein_coding	TRIM27	tripartite motif containing 27 [Source:NCBI gene;Acc:100523617]	ENSSSCT00000001317,ENSSSCT00000033899,ENSSSCT00000035675	1074	1409	1080	1033	984	1036	290	360	612	119	539	333	37	431	233	496	658	341	28.56	30.94	30.05	27.65	28.69	28.55	43.24	27.1	42.09	33.03	56.36	35.56	22.62	30.54	26.87	41.42	50.5	32.68	56.49	60.45	60.18	67.11
ENSSSCG00000001229	7	22823841	22962547	+	known	protein_coding	NA	patr class I histocompatibility antigen, A-126 alpha chain-like [Source:NCBI gene;Acc:100513601]	ENSSSCT00000001329,ENSSSCT00000034266,ENSSSCT00000040724,ENSSSCT00000044584,ENSSSCT00000045563,ENSSSCT00000057961,ENSSSCT00000060203,ENSSSCT00000060690,ENSSSCT00000060862,ENSSSCT00000065399	1704	2161	1584	5178	4834	5140	238	446	12	964	166	68	361	3438	2674	815	260	893	18.35	19.15	17.74	54.52	56.38	56.54	13.22	13.43	0.35	101.01	7.12	3.11	81.95	95.43	120.83	26.17	8.66	31.83	36.29	37.41	35.52	132.35
ENSSSCG00000001232	7	22780473	22805667	+	known	protein_coding	NA	tripartite motif-containing protein 26 [Source:NCBI gene;Acc:100154127]	ENSSSCT00000001339,ENSSSCT00000075102	0	0	1	0	2	1	0	0	1	0	1	1	0	2	0	1	3	1	0	0	0.03	0	0.06	0.03	0	0	0.07	0	0.11	0.11	0	0.15	0	0.09	0.24	0.1	0	0	0.06	0
ENSSSCG00000001233	7	22756345	22780174	-	known	protein_coding	TRIM26	tripartite motif containing 26 [Source:NCBI gene;Acc:100144460]	ENSSSCT00000036524,ENSSSCT00000074988	195	230	196	869	743	841	30	31	29	15	45	42	6	113	46	46	98	32	3.91	3.16	3.81	17.3	17.95	17.09	2.9	1.83	1.27	2.6	3.1	3.15	2.4	6.15	4.16	2.77	6.13	2.13	7.74	6.17	7.63	41.99
ENSSSCG00000001234	7	22715025	22732141	-	known	protein_coding	TRIM10	tripartite motif containing 10 [Source:NCBI gene;Acc:100144459]	ENSSSCT00000001343,ENSSSCT00000044247	1	0	0	0	0	0	0	0	4	11	0	1	0	7	4	7	0	3	0.02	0	0	0	0	0	0	0	0.11	1.77	0	0.08	0	0.26	0.18	0.23	0	0.11	0.04	0	0	0
ENSSSCG00000001235	7	22730644	22746668	+	known	protein_coding	TRIM15	tripartite motif containing 15 [Source:NCBI gene;Acc:100144461]	ENSSSCT00000001345,ENSSSCT00000058047,ENSSSCT00000080618,ENSSSCT00000087806	0	0	1	2	2	0	1	0	0	15	0	2	0	19	7	8	0	0	0	0	0.05	0.06	0.02	0	0.16	0	0	1.56	0	0.23	0	1.22	0.88	0.61	0	0	0	0	0.11	0.14
ENSSSCG00000001236	7	22702938	22718063	+	known	protein_coding	TRIM40	tripartite motif containing 40 [Source:NCBI gene;Acc:100294687]	ENSSSCT00000033688,ENSSSCT00000051045	0	0	0	0	0	0	0	0	0	0	0	3	0	0	19	3	0	0	0	0	0	0	0	0	0	0	0	0	0	0.12	0	0	1.81	0.1	0	0	0	0	0	0
ENSSSCG00000001242	7	22540379	22579121	-	known	protein_coding	GABBR1	gamma-aminobutyric acid type B receptor subunit 1 [Source:NCBI gene;Acc:100141417]	ENSSSCT00000033757,ENSSSCT00000034718,ENSSSCT00000035175,ENSSSCT00000035354,ENSSSCT00000067078,ENSSSCT00000075850	1996	2356	1944	534	478	496	11	23	40	57	246	113	19	314	175	80	160	57	26.44	25.36	27.06	7.01	7.04	6.81	0.8	0.79	1.31	7.7	12.25	5.98	5.72	10.19	9.7	3.37	6.04	2.65	52.3	49.53	54.2	17.03
ENSSSCG00000001245	7	22626846	22631545	+	known	protein_coding	ZNRD1	zinc ribbon domain containing 1 [Source:NCBI gene;Acc:100152094]	ENSSSCT00000001359,ENSSSCT00000050095	149	153	136	66	63	63	21	80	62	41	44	57	1	40	21	386	106	148	13.27	11.32	12.42	5.35	6.08	5.29	9.83	19.23	13.07	35.17	14.77	20.13	1.92	10.39	7.69	108.1	26.88	45.82	26.24	22.11	24.87	12.98
ENSSSCG00000001247	7	22605125	22612064	-	known	pseudogene	ZFP57	ZFP57 zinc finger protein [Source:NCBI gene;Acc:100141415]	ENSSSCT00000001361	28	24	29	32	22	19	8	2	27	13	24	25	18	249	94	6	13	5	0.34	0.25	0.38	0.4	0.31	0.25	0.58	0.07	0.88	1.68	1.21	1.29	5.38	8.34	5.24	0.24	0.48	0.23	0.68	0.49	0.77	0.96
ENSSSCG00000001248	7	22595508	22612761	+	known	protein_coding	MOG	myelin oligodendrocyte glycoprotein [Source:NCBI gene;Acc:100141421]	ENSSSCT00000001362,ENSSSCT00000067827,ENSSSCT00000089100,ENSSSCT00000090134	9	15	22	7	12	6	0	0	6	4	8	19	18	149	49	0	10	2	0.09	0.11	0.21	0.07	0.13	0.05	0	0	0.15	0.43	0.34	0.74	4.3	3.75	2.13	0	0.28	0.08	0.18	0.22	0.43	0.17
ENSSSCG00000001252	7	22501130	22503094	-	known	protein_coding	UBD	ubiquitin D [Source:NCBI gene;Acc:100294688]	ENSSSCT00000035963	0	0	0	0	0	1	0	0	0	0	1	0	3	2	0	2	0	0	0	0	0	0	0	0.11	0	0	0	0	0.39	0	6.37	0.59	0	0.63	0	0	0	0	0	0
ENSSSCG00000001253	7	22495450	22499611	+	known	protein_coding	OR2I1P	olfactory receptor family 2 subfamily I member 1 pseudogene [Source:HGNC Symbol;Acc:HGNC:8258]	ENSSSCT00000001368	1	3	2	0	0	0	0	0	0	0	1	2	0	0	0	4	0	0	0.07	0.17	0.14	0	0	0	0	0	0	0	0.27	0.54	0	0	0	0.85	0	0	0.14	0.34	0.29	0
ENSSSCG00000001254	7	22459335	22465131	-	known	protein_coding	NA	\N	ENSSSCT00000001369	0	0	0	0	0	0	0	0	0	2	0	0	0	0	0	0	0	0	0	0	0	0	0	0	0	0	0	1.43	0	0	0	0	0	0	0	0	0	0	0	0
ENSSSCG00000001256	AEMK02000453.1	34683	35615	+	known	pseudogene	NA	olfactory receptor 11A1 [Source:NCBI gene;Acc:100517349]	ENSSSCT00000001371	0	0	0	0	0	0	0	0	0	0	1	1	0	1	0	0	0	0	0	0	0	0	0	0	0	0	0	0	0.27	0.27	0	0.19	0	0	0	0	0	0	0	0
ENSSSCG00000001297	AEMK02000368.1	165958	166911	+	known	protein_coding	NA	olfactory receptor 2W1-like [Source:NCBI gene;Acc:110258997]	ENSSSCT00000001412	0	0	0	0	0	0	0	0	0	0	0	0	0	0	0	1	0	0	0	0	0	0	0	0	0	0	0	0	0	0	0	0	0	0.24	0	0	0	0	0	0
ENSSSCG00000001304	AEMK02000503.1	79431	80505	-	known	protein_coding	NA	\N	ENSSSCT00000001420	0	0	0	0	0	0	0	0	0	3	0	0	0	0	0	0	0	0	0	0	0	0	0	0	0	0	0	2.13	0	0	0	0	0	0	0	0	0	0	0	0
ENSSSCG00000001341	7	23004251	23015415	-	known	protein_coding	NA	\N	ENSSSCT00000035848,ENSSSCT00000048775	572	756	528	1803	1707	1827	44	147	150	87	60	138	8	303	257	74	138	59	17.38	18.2	17.21	49.91	51.92	51.38	9.71	19.54	11.26	43.06	6.83	15.57	7.66	24.27	30.5	7.14	11.55	8.91	34.38	35.55	34.48	121.15
ENSSSCG00000001342	7	23050195	23064498	+	known	protein_coding	TRIM39	tripartite motif containing 39 [Source:NCBI gene;Acc:100151742]	ENSSSCT00000001458,ENSSSCT00000086539	319	390	295	191	162	156	27	48	42	9	47	42	5	52	15	48	78	32	5.95	4.7	5.19	3.61	3.66	3.18	2.43	3.11	2.84	1.37	4.45	3.67	3.27	3.07	1.2	4.57	4.54	3.35	11.77	9.18	10.39	8.76
ENSSSCG00000001346	7	23126283	23143993	+	known	protein_coding	ABCF1	ATP binding cassette subfamily F member 1 [Source:NCBI gene;Acc:100144452]	ENSSSCT00000035204	4886	6252	4917	3348	3084	3443	437	615	756	128	514	450	50	625	302	479	756	323	82.71	86.72	86.98	56.73	57.71	60.85	42.7	29.29	33.36	22.39	35.11	31.46	20.17	28.57	22.79	26.13	37.89	20.28	163.59	169.39	174.21	137.72
ENSSSCG00000001347	7	23147478	23165689	-	known	protein_coding	PPP1R10	protein phosphatase 1 regulatory subunit 10 [Source:NCBI gene;Acc:100144450]	ENSSSCT00000034462	3308	4161	3256	1349	1291	1235	105	77	218	85	235	314	4	466	166	112	561	61	29.05	29.84	29.87	11.84	12.51	11.29	5.37	1.92	5.03	7.76	8.38	11.48	0.85	11	6.55	3.19	14.68	2.01	57.45	58.3	59.83	28.73
ENSSSCG00000001362	7	23229508	23247641	-	known	protein_coding	MDC1	mediator of DNA damage checkpoint 1 [Source:NCBI gene;Acc:100144453]	ENSSSCT00000035889,ENSSSCT00000082177,ENSSSCT00000086374,ENSSSCT00000089017	3039	3816	3118	1694	1514	1594	8	12	25	33	37	48	3	20	11	27	42	19	22.22	22.81	23.81	12.53	12.46	12.19	0.31	0.25	0.43	2.23	0.98	1.32	0.57	0.35	0.34	0.64	0.84	0.5	43.95	44.56	47.69	30.42
ENSSSCG00000001372	7	23098168	23112725	-	known	protein_coding	GNL1	G protein nucleolar 1 (putative) [Source:NCBI gene;Acc:100151741]	ENSSSCT00000001460,ENSSSCT00000001493,ENSSSCT00000060602,ENSSSCT00000072186,ENSSSCT00000085867	2138	2630	2118	1499	1354	1451	110	298	318	55	488	344	21	372	227	574	771	365	34.95	34.03	36.32	23.12	23.47	23.72	10.4	13.55	13.3	7.3	31.51	24.43	7.91	16.76	19.11	26.68	36.2	22.24	69.13	66.48	72.74	56.13
ENSSSCG00000001376	7	23189774	23208062	-	known	protein_coding	DHX16	DEAH-box helicase 16 [Source:NCBI gene;Acc:100144456]	ENSSSCT00000001498,ENSSSCT00000077941,ENSSSCT00000084319	1599	2076	1568	858	847	903	120	165	281	65	302	169	41	390	155	99	343	113	23.08	24.22	23.84	12.3	13.58	13.52	9.79	5.98	9.44	8.93	15.7	9	13.97	14.28	9.69	4.11	13.57	5.41	45.66	47.32	47.75	29.87
ENSSSCG00000001379	7	23245743	23294218	+	known	protein_coding	TUBB	tubulin beta class I [Source:NCBI gene;Acc:733686]	ENSSSCT00000001098,ENSSSCT00000001501,ENSSSCT00000077770	75001	89019	72816	46629	42285	44581	4724	15924	20017	2001	15729	14551	340	4051	3357	10886	17515	14742	1694.85	1651.29	1719.39	1057.09	1057.54	1055.06	612.37	1009.77	1175.32	465.35	1431.52	1353.4	181.7	248.72	337.41	791.01	1169.81	1230.91	3352	3225.67	3443.77	2566.09
ENSSSCG00000001382	7	23373808	23394965	+	known	protein_coding	DDR1	discoidin domain receptor tyrosine kinase 1 [Source:NCBI gene;Acc:100144462]	ENSSSCT00000001504,ENSSSCT00000035030,ENSSSCT00000035471,ENSSSCT00000035474,ENSSSCT00000035930,ENSSSCT00000039766,ENSSSCT00000067609	7596	9532	7408	1154	1079	1109	114	169	488	173	1630	1614	35	1619	579	453	2089	203	100.38	103.13	102.13	15.43	15.84	15.32	8.67	6.31	16.44	23.26	86.82	87.94	11.6	58.01	34.81	19.06	81.27	9.96	198.52	201.46	204.55	37.45
ENSSSCG00000001384	7	23398445	23418295	+	known	protein_coding	VARS2	valyl-tRNA synthetase 2, mitochondrial [Source:NCBI gene;Acc:100144457]	ENSSSCT00000001506,ENSSSCT00000034465,ENSSSCT00000037825	1502	1796	1477	805	767	780	92	291	395	56	384	367	8	309	128	352	758	371	12.06	11.36	11.75	5.76	6.35	6.18	4.28	6.64	8.6	5.03	13.44	13.18	1.76	6.99	4.81	9.44	19.62	11.29	23.84	22.2	23.53	13.99
ENSSSCG00000001388	7	23515637	23516912	-	known	protein_coding	C6orf15	chromosome 7 C6orf15 homolog [Source:NCBI gene;Acc:100144463]	ENSSSCT00000001510	0	0	0	0	0	0	0	0	0	0	0	0	0	0	0	0	0	0	0	0	0	0	0	0	0	0	0	0	0	0	0	0	0	0	0	0	0	0	0	0
ENSSSCG00000001391	7	23543923	23558048	-	known	protein_coding	CCHCR1	coiled-coil alpha-helical rod protein 1 [Source:NCBI gene;Acc:100153563]	ENSSSCT00000001514	471	612	401	443	359	406	34	145	274	11	210	242	1	109	27	63	286	93	8.65	9.21	7.71	8.15	7.3	7.79	3.57	7.5	13.12	2.1	15.53	18.37	0.44	5.42	2.18	3.73	15.55	6.33	17.12	18	15.44	19.79
ENSSSCG00000001392	7	23558384	23562069	+	known	protein_coding	TCF19	transcription factor 19 [Source:NCBI gene;Acc:100152381]	ENSSSCT00000033335	219	279	195	299	279	295	18	47	59	18	38	37	7	19	12	32	106	61	5.73	6	5.33	7.84	8.08	8.07	2.69	3.43	3.99	4.83	3.98	3.96	4.29	1.35	1.39	2.68	8.15	5.86	11.32	11.72	10.67	19.04
ENSSSCG00000001393	7	23564659	23570600	-	known	protein_coding	NA	POU class 5 homeobox 1 [Source:NCBI gene;Acc:100127461]	ENSSSCT00000001516	15987	19336	14970	0	1	0	60	77	314	32	0	0	0	0	0	112	0	0	701.12	701.75	686.29	0	0.05	0	14.74	9.28	34.99	14.19	0	0	0	0	0	15.5	0	0	1386.64	1370.82	1374.57	0
ENSSSCG00000001394	7	23599281	23607377	+	known	protein_coding	NA	\N	ENSSSCT00000035608	144	184	128	420	372	381	4	9	12	6	3	3	0	9	10	0	7	2	8.27	8.78	7.67	24.39	23.78	23.13	1.27	1.43	1.73	3.45	0.67	0.68	0	1.43	2.46	0	1.15	0.44	16.36	17.15	15.35	59.2
ENSSSCG00000001395	7	23616984	23621159	-	known	protein_coding	NA	\N	ENSSSCT00000001520	5	2	2	0	0	0	0	2	0	0	0	0	1	0	0	0	0	11	0.35	0.13	0.17	0	0	0	0	0.34	0	0	0	0	1.48	0	0	0	0	2.6	0.69	0.26	0.35	0
ENSSSCG00000001396	7	23622397	23628329	+	known	protein_coding	NA	MHC class I antigen 8 [Source:NCBI gene;Acc:100135036]	ENSSSCT00000001330,ENSSSCT00000001522,ENSSSCT00000035331,ENSSSCT00000051898,ENSSSCT00000053176,ENSSSCT00000064473	519	636	473	589	527	535	189	904	531	105	313	208	18	245	175	420	644	407	18.86	19.62	18.1	21.55	21.61	19.49	38.21	89.35	47.52	34.32	41.87	31.16	15.46	22.66	25.4	43.42	61.61	51.37	37.31	38.33	36.26	52.3
ENSSSCG00000001398	7	23634639	23649314	-	known	protein_coding	NA	MHC class I antigen 7 [Source:NCBI gene;Acc:396650]	ENSSSCT00000001327,ENSSSCT00000001336,ENSSSCT00000001525,ENSSSCT00000001527,ENSSSCT00000043919,ENSSSCT00000044197,ENSSSCT00000062435,ENSSSCT00000084356	760	996	750	1132	979	1096	70	381	226	42	203	228	18	203	188	1198	419	1001	22.51	24.5	22.72	31.18	29.41	30.33	13.63	37.32	19.77	12.96	29.19	33.03	12.54	17.82	26.41	134.35	42.58	131.37	44.52	47.85	45.51	75.68
ENSSSCG00000001400	7	23658086	23673083	-	known	protein_coding	DDX39B	DExD-box helicase 39B [Source:NCBI gene;Acc:448813]	ENSSSCT00000001529,ENSSSCT00000032673,ENSSSCT00000037196,ENSSSCT00000037952,ENSSSCT00000046178	7643	8784	7389	4894	4293	4586	1397	2617	2599	463	1517	1065	122	1133	560	4621	1934	2387	204.62	193.48	208.23	122.3	118.59	121.52	248.51	228.52	204.87	149.85	178.97	120.43	81.16	93.54	72.99	469.8	168.3	272.42	404.69	377.95	417.05	296.89
ENSSSCG00000001401	7	23670965	23673260	-	known	protein_coding	ATP6V1G2-DDX39B	ATPase H+ transporting V1 subunit G2 [Source:NCBI gene;Acc:100152358]	ENSSSCT00000035387	66	90	67	82	63	66	1	2	3	0	10	27	0	0	2	56	38	63	2.48	2.8	2.65	3.1	2.64	2.6	0.21	0.21	0.32	0	1.49	4.06	0	0	0.33	6.66	4.16	8.58	4.9	5.47	5.3	7.52
ENSSSCG00000001402	7	23669593	23685088	+	known	protein_coding	NFKBIL1	NFKB inhibitor like 1 [Source:NCBI gene;Acc:100154350]	ENSSSCT00000001531,ENSSSCT00000059544	183	263	197	287	287	244	78	238	256	63	134	125	0	196	92	194	201	160	7.04	8.26	7.86	10.98	12.1	9.75	18.3	26.01	26.75	26.67	21.59	20.15	0	22.21	16.24	25.23	23.37	23.35	13.92	16.13	15.75	26.64
ENSSSCG00000001403	7	23696039	23698302	+	known	protein_coding	LTA	lymphotoxin alpha [Source:NCBI gene;Acc:407742]	ENSSSCT00000034506	0	1	0	0	0	0	0	0	0	0	0	1	0	0	0	1	0	0	0	0.03	0	0	0	0	0	0	0	0	0	0.15	0	0	0	0.12	0	0	0	0.06	0	0
ENSSSCG00000001404	7	23699636	23703655	+	known	protein_coding	TNF	tumor necrosis factor [Source:NCBI gene;Acc:397086]	ENSSSCT00000001533,ENSSSCT00000067500	0	0	0	0	0	0	0	0	0	4	0	0	2	0	0	0	0	0	0	0	0	0	0	0	0	0	0	0.79	0	0	0.91	0	0	0	0	0	0	0	0	0
ENSSSCG00000001407	7	23713590	23716035	-	known	protein_coding	NA	natural cytotoxicity triggering receptor 3 [Source:NCBI gene;Acc:100270822]	ENSSSCT00000001538,ENSSSCT00000068136	0	0	0	0	0	0	0	0	0	0	0	0	0	0	0	0	0	0	0	0	0	0	0	0	0	0	0	0	0	0	0	0	0	0	0	0	0	0	0	0
ENSSSCG00000001409	7	23740144	23756066	+	known	protein_coding	PRRC2A	proline rich coiled-coil 2A [Source:NCBI gene;Acc:100137083]	ENSSSCT00000001540,ENSSSCT00000079739	16171	21389	17255	7730	7484	7743	59	130	270	258	423	367	21	215	148	209	495	88	117.21	126.57	130.67	55.96	59.87	58.43	2.5	2.67	5.15	19.48	12.47	11.1	3.7	4.19	4.83	4.92	10.7	2.39	231.81	247.24	261.73	135.85
ENSSSCG00000001410	7	23756897	23775893	-	known	protein_coding	BAG6	BAG cochaperone 6 [Source:NCBI gene;Acc:100153950]	ENSSSCT00000001542,ENSSSCT00000034083,ENSSSCT00000034386,ENSSSCT00000067221,ENSSSCT00000069519	6812	8869	7326	3869	3556	3753	326	620	1072	199	1516	1125	70	1473	676	314	1653	270	97.46	104.16	109.18	55.14	56.14	55.45	27.85	26.15	40.92	29.43	86.41	66.28	25.89	57.42	44.48	15.01	69.72	14.97	192.74	203.48	218.68	133.86
ENSSSCG00000001411	7	23768984	23773324	+	known	protein_coding	APOM	apolipoprotein M [Source:NCBI gene;Acc:692188]	ENSSSCT00000001547,ENSSSCT00000054621	25	19	23	25	19	20	305	1663	1278	125	3	28	0	15	8	10	10	7	0.49	0.32	0.49	0.44	0.37	0.43	34.02	90.88	65.81	24.75	0.25	2.35	0	0.83	0.73	0.66	0.6	0.45	0.97	0.62	0.98	1.06
ENSSSCG00000001413	7	23774368	23780734	-	known	protein_coding	GPANK1	G-patch domain and ankyrin repeats 1 [Source:NCBI gene;Acc:100156389]	ENSSSCT00000032879	352	411	316	310	268	292	56	163	226	2	229	197	4	160	48	176	314	220	4.63	4.42	4.34	4.07	3.9	4	4.3	6.03	7.78	0.31	12.19	10.73	1.37	5.67	2.85	7.47	12.24	10.78	9.15	8.63	8.7	9.89
ENSSSCG00000001414	7	23780210	23792509	+	known	protein_coding	NA	casein kinase 2 beta [Source:NCBI gene;Acc:397211]	ENSSSCT00000034002,ENSSSCT00000034011,ENSSSCT00000034642,ENSSSCT00000036545,ENSSSCT00000036645,ENSSSCT00000073642,ENSSSCT00000074242	1332	1422	1112	739	726	766	337	1485	1539	267	863	681	61	657	448	902	902	868	36.48	29.61	33.76	21.78	25.67	24.28	61.79	104.16	108.51	79.01	95.08	75.21	42.01	45.38	66.07	61.16	70.5	94.25	72.15	57.84	67.62	52.88
ENSSSCG00000001416	7	23791239	23795734	-	known	protein_coding	LY6G5C	lymphocyte antigen 6 family member G5C [Source:NCBI gene;Acc:100521803]	ENSSSCT00000033592	0	0	0	0	0	0	0	0	0	0	0	0	0	0	0	0	0	0	0	0	0	0	0	0	0	0	0	0	0	0	0	0	0	0	0	0	0	0	0	0
ENSSSCG00000001418	7	23947061	23958666	-	known	protein_coding	NEU1	neuraminidase 1 [Source:NCBI gene;Acc:100124381]	ENSSSCT00000001555,ENSSSCT00000090675	1201	1351	1048	560	497	558	349	2050	1484	395	535	423	701	17749	8757	144	457	332	20.83	18.72	19.16	9.96	9.71	10.22	35.27	96.53	64.62	66.33	36.31	28.71	310.19	797.48	678.95	7.46	23	20.67	41.2	36.57	38.37	24.17
ENSSSCG00000001419	7	23958936	23977482	-	known	protein_coding	SLC44A4	solute carrier family 44 member 4 [Source:NCBI gene;Acc:100124377]	ENSSSCT00000001556,ENSSSCT00000033364,ENSSSCT00000074024,ENSSSCT00000074126,ENSSSCT00000085602	65	101	53	1	2	3	660	3874	4244	112	4	54	0	11	43	0	7	2	1.33	1.55	1.16	0.03	0.05	0.08	86.45	237.77	242.73	26.58	0.42	5.29	0	0.75	3.99	0	0.52	0.19	2.64	3.03	2.33	0.06
ENSSSCG00000001420	7	23977683	23993478	-	known	protein_coding	EHMT2	euchromatic histone lysine methyltransferase 2 [Source:NCBI gene;Acc:100124382]	ENSSSCT00000001559,ENSSSCT00000001560	4910	6157	4945	1132	1013	1197	32	118	206	42	172	163	1	31	24	108	227	99	54.91	56.3	57.79	12.61	12.47	13.91	2.09	3.75	6.06	4.82	7.8	7.58	0.27	0.93	1.21	3.93	7.53	4.15	108.6	109.99	115.75	30.61
ENSSSCG00000001421	7	23994474	23996980	-	known	protein_coding	ZBTB12	zinc finger and BTB domain containing 12 [Source:NCBI gene;Acc:100124380]	ENSSSCT00000001561,ENSSSCT00000083074	718	843	653	107	162	170	1	0	0	4	0	0	0	0	0	1	0	0	20.09	19.4	19	3	5.01	4.98	0.16	0	0	1.15	0	0	0	0	0	0.08	0	0	39.73	37.9	38.06	7.28
ENSSSCG00000001422	7	23995982	24034040	+	known	protein_coding	C2	complement C2 [Source:NCBI gene;Acc:448981]	ENSSSCT00000001563,ENSSSCT00000071648,ENSSSCT00000090014	2	4	3	0	1	0	0	10	0	14	1	3	2	55	47	0	0	0	0.03	0.07	0.05	0.01	0.03	0	0	0.51	0	4.07	0.07	0.23	0.87	3.86	4.63	0	0	0	0.06	0.13	0.11	0.02
ENSSSCG00000001423	7	24036981	24046983	-	known	protein_coding	NELFE	negative elongation factor complex member E [Source:NCBI gene;Acc:100124384]	ENSSSCT00000001565,ENSSSCT00000032936,ENSSSCT00000035393,ENSSSCT00000067708,ENSSSCT00000068302,ENSSSCT00000069929,ENSSSCT00000085610	1238	1537	1180	937	793	920	223	1434	975	260	681	539	22	593	302	1307	753	1034	37.49	36.52	36.94	27.92	27.48	30.87	41.62	162	97.69	104.7	106.94	81.76	17.53	67.76	52.03	168.35	83.85	147.42	74.14	71.34	73.99	67.77
ENSSSCG00000001424	7	24047016	24057621	+	known	protein_coding	SKIV2L	Ski2 like RNA helicase [Source:NCBI gene;Acc:100124376]	ENSSSCT00000001566,ENSSSCT00000057580,ENSSSCT00000057882	1213	1459	1216	1936	1627	1835	122	218	449	39	718	428	18	571	279	28	733	107	16.15	15.91	16.91	25.74	23.89	25.41	9.38	8.17	15.56	5.35	38.55	23.62	5.8	20.47	16.57	1.21	28.92	5.28	31.94	31.08	33.87	62.47
ENSSSCG00000001425	7	24050397	24059997	-	known	protein_coding	DXO	decapping exoribonuclease [Source:NCBI gene;Acc:100124385]	ENSSSCT00000001567,ENSSSCT00000034313,ENSSSCT00000068284	239	268	214	325	294	296	59	238	215	59	164	131	6	133	116	253	187	122	7.25	6.96	7.28	10.64	10.75	10.95	10.78	23.79	15.43	8.54	14.52	12.19	5.64	11.07	13.4	31.05	14.83	16.41	14.35	13.59	14.57	25.82
ENSSSCG00000001426	7	24059452	24067383	+	known	protein_coding	STK19	serine/threonine kinase 19 [Source:NCBI gene;Acc:100144527]	ENSSSCT00000001568	180	244	189	151	130	141	33	102	99	42	49	51	8	81	71	315	118	168	5.33	5.94	5.84	4.47	4.25	4.36	5.55	8.39	7.54	12.69	5.78	6.14	5.5	6.51	9.24	29.7	10.22	18.16	10.53	11.61	11.7	10.85
ENSSSCG00000001427	7	24067995	24083065	+	known	protein_coding	C4A	complement C4A (Rodgers blood group) [Source:NCBI gene;Acc:445467]	ENSSSCT00000001570,ENSSSCT00000079853	11	26	18	15	14	22	2	64	8	15	6	7	4	83	106	13	10	3	0.1	0.2	0.17	0.14	0.14	0.21	0.11	1.68	0.2	1.45	0.23	0.27	0.9	2.07	4.42	0.39	0.28	0.1	0.2	0.38	0.35	0.34
ENSSSCG00000001428	7	24086217	24089374	+	known	protein_coding	CYP21A2	cytochrome P450, family 21, subfamily A, polypepide 2 [Source:NCBI gene;Acc:403337]	ENSSSCT00000001571,ENSSSCT00000074277	2	5	2	0	0	0	3	12	10	2	0	2	0	0	7	2	1	0	0.05	0.11	0.06	0	0	0	0.46	0.89	0.69	0.55	0	0.22	0	0	0.82	0.17	0.08	0	0.11	0.21	0.11	0
ENSSSCG00000001430	7	24153572	24171840	-	known	protein_coding	ATF6B	activating transcription factor 6 beta [Source:NCBI gene;Acc:100144516]	ENSSSCT00000001575,ENSSSCT00000036323	1343	1731	1338	1899	1687	1963	91	194	354	62	630	352	31	1115	380	177	784	203	19.19	20.6	19.52	29.22	28.86	31.26	10.87	11.48	20.24	9.07	53.51	31.87	16.82	66.84	37.01	11.64	50.69	15.3	37.94	40.25	39.1	70.93
ENSSSCG00000001431	7	24172227	24173565	-	known	protein_coding	FKBPL	FKBP prolyl isomerase like [Source:NCBI gene;Acc:100154784]	ENSSSCT00000034571	41	49	54	34	26	28	16	58	60	23	38	21	4	60	19	52	60	95	2.08	2.06	2.86	1.74	1.47	1.5	4.51	8.03	7.68	11.73	7.57	4.25	4.54	8.37	4.16	8.28	8.78	17.22	4.11	4.03	5.73	4.22
ENSSSCG00000001433	7	24188030	24200704	+	known	protein_coding	PPT2	palmitoyl-protein thioesterase 2 [Source:NCBI gene;Acc:100144537]	ENSSSCT00000035201,ENSSSCT00000036152	774	943	759	429	385	409	336	1407	1270	213	759	441	124	2849	1089	919	519	737	25.15	25.18	25.77	13.88	13.74	13.81	60.42	124.85	103.82	69.03	96.16	57.13	91.6	245.27	151.5	92.84	48.18	85.97	49.74	49.19	51.61	33.68
ENSSSCG00000001434	7	24201632	24204978	+	known	protein_coding	EGFL8	EGF like domain multiple 8 [Source:NCBI gene;Acc:100144521]	ENSSSCT00000001582	116	110	85	15	16	19	18	85	122	21	135	104	0	4	26	230	581	1515	5.17	4.06	3.96	0.67	0.79	0.89	4.49	10.4	13.81	9.46	23.76	18.61	0	0.49	5.03	32.34	75.08	242.99	10.23	7.93	7.93	1.64
ENSSSCG00000001435	7	24204902	24213193	-	known	protein_coding	AGPAT1	1-acylglycerol-3-phosphate O-acyltransferase 1 [Source:NCBI gene;Acc:613128]	ENSSSCT00000033826,ENSSSCT00000035535,ENSSSCT00000079450,ENSSSCT00000083351	917	1200	852	1421	1245	1326	61	200	260	84	162	111	4	74	36	94	159	81	25.29	27.93	24.86	39.91	37.86	39.59	8.88	14.22	17.11	21.94	16.53	11.57	2.39	5.56	4.05	7.62	11.87	7.54	50.02	54.55	49.79	96.87
ENSSSCG00000001436	7	24215703	24217972	+	known	protein_coding	RNF5	ring finger protein 5 [Source:NCBI gene;Acc:100144528]	ENSSSCT00000001585	549	697	539	212	206	215	195	858	716	98	291	185	11	240	143	608	461	514	35.48	37.57	36.42	13.86	14.83	14.71	69	149.6	115.34	63	73.08	47.02	15.51	43.02	39.33	122.05	85.06	116.94	70.17	73.38	72.95	33.65
ENSSSCG00000001437	7	24218116	24228756	-	known	protein_coding	AGER	advanced glycosylation end-product specific receptor [Source:NCBI gene;Acc:396591]	ENSSSCT00000001586,ENSSSCT00000034233,ENSSSCT00000035416,ENSSSCT00000036215,ENSSSCT00000085229,ENSSSCT00000091447	200	216	178	58	57	68	0	17	5	5	13	5	0	10	20	47	12	39	1.82	1.56	1.61	0.5	0.63	0.61	0	0.88	0.23	0.8	0.44	0.17	0	0.26	1.48	2.62	0.3	2.39	3.6	3.05	3.23	1.21
ENSSSCG00000001438	7	24221565	24226940	-	known	protein_coding	PBX2	PBX homeobox 2 [Source:NCBI gene;Acc:100144541]	ENSSSCT00000001590,ENSSSCT00000036167	2227	2702	2223	972	911	996	13	70	75	41	153	104	5	54	14	86	160	46	41.08	40.87	42.93	17.85	18.63	18.97	1.23	3.73	3.69	8.12	10.86	7.89	1.95	2.62	1.02	5.25	8.62	3.02	81.24	79.84	85.99	43.33
ENSSSCG00000001439	7	24227573	24229985	-	known	protein_coding	GPSM3	G protein signaling modulator 3 [Source:NCBI gene;Acc:100144533]	ENSSSCT00000001592,ENSSSCT00000035656,ENSSSCT00000084008	3	4	2	1	1	0	0	0	0	0	1	0	0	0	0	1	0	0	0.11	0.13	0.12	0.04	0.04	0	0	0	0	0	0.15	0	0	0	0	0.12	0	0	0.22	0.25	0.23	0.09
ENSSSCG00000001440	7	24231293	24256281	-	known	protein_coding	NOTCH4	notch receptor 4 [Source:NCBI gene;Acc:100144522]	ENSSSCT00000001593	26	46	20	10	5	7	8	28	30	11	45	42	6	121	113	29	64	73	0.19	0.28	0.16	0.07	0.04	0.05	0.35	0.59	0.59	0.85	1.36	1.31	1.09	2.42	3.79	0.7	1.42	2.04	0.38	0.55	0.31	0.18
ENSSSCG00000001441	7	24272063	24290742	+	known	protein_coding	NA	butyrophilin-like protein 1 [Source:NCBI gene;Acc:100512174]	ENSSSCT00000001595,ENSSSCT00000072646	0	0	0	0	0	0	0	0	0	14	2	2	0	0	0	0	0	5	0	0	0	0	0	0	0	0	0	1.24	0.07	0.07	0	0	0	0	0	0.16	0	0	0	0
ENSSSCG00000001444	7	24403815	24474835	-	known	protein_coding	NA	\N	ENSSSCT00000001598	0	0	0	0	0	0	0	0	0	0	0	1	0	0	0	0	0	0	0	0	0	0	0	0	0	0	0	0	0	0.16	0	0	0	0	0	0	0	0	0	0
ENSSSCG00000001447	7	24778364	24790186	+	known	protein_coding	NA	butyrophilin, subfamily 1, member [Source:NCBI gene;Acc:100513291]	ENSSSCT00000035777	0	0	0	0	0	0	0	0	0	3	0	4	0	0	0	0	0	0	0	0	0	0	0	0	0	0	0	0.41	0	0.22	0	0	0	0	0	0	0	0	0	0
ENSSSCG00000001453	7	24825053	24835160	+	known	protein_coding	HLA-DRA	MHC class II DR-alpha [Source:NCBI gene;Acc:100135040]	ENSSSCT00000001609,ENSSSCT00000045138	0	0	0	0	0	0	1	1	0	62	0	4	25	0	3	7	4	19	0	0	0	0	0	0	0.05	0.02	0	14.81	0	0.15	23.46	0	0.12	0.2	0.1	0.62	0	0	0	0
ENSSSCG00000001455	7	24881775	24914053	-	known	protein_coding	NA	HLA class II histocompatibility antigen, DRB1-4 beta chain-like [Source:NCBI gene;Acc:100153139]	ENSSSCT00000001610,ENSSSCT00000001612,ENSSSCT00000001615,ENSSSCT00000001627,ENSSSCT00000033587,ENSSSCT00000036593,ENSSSCT00000041968,ENSSSCT00000049411,ENSSSCT00000052939	3	5	3	0	0	0	1	0	0	28	2	0	3	0	0	3	1	73	0.14	0.22	0.1	0	0	0	0.19	0	0	8.36	0.54	0	2.08	0	0	0.65	0.2	9.31	0.28	0.44	0.21	0
ENSSSCG00000001456	7	24951495	24995637	+	known	protein_coding	NA	MHC class II histocompatibility antigen SLA-DQA [Source:NCBI gene;Acc:100153387]	ENSSSCT00000001616,ENSSSCT00000041818,ENSSSCT00000048401,ENSSSCT00000059601,ENSSSCT00000061990,ENSSSCT00000084740	2	5	3	0	0	0	0	0	0	6	0	3	6	0	0	0	3	19	0.06	0.12	0.23	0	0	0	0	0	0	8.1	0	0.35	4.14	0	0	0	0.23	2.06	0.12	0.24	0.47	0
ENSSSCG00000001457	7	24943107	24977297	-	known	protein_coding	SLA-DQB1	SLA-DQ beta1 domain [Source:NCBI gene;Acc:100037921]	ENSSSCT00000001617,ENSSSCT00000047302,ENSSSCT00000061470,ENSSSCT00000079513,ENSSSCT00000085744	2	1	3	4	5	4	3	0	0	9	3	15	8	0	2	8	54	30	0.22	0.07	0.1	0.21	0.05	0.26	0.15	0	0	7.27	0.91	4.48	9.01	0	0.08	0.62	7.52	5.34	0.43	0.14	0.2	0.51
ENSSSCG00000001458	7	24993416	25001394	+	known	protein_coding	NA	\N	ENSSSCT00000033999	0	0	0	0	0	0	0	0	0	0	0	0	0	0	0	7	0	0	0	0	0	0	0	0	0	0	0	0	0	0	0	0	0	1.04	0	0	0	0	0	0
ENSSSCG00000001459	7	25030438	25037951	-	known	protein_coding	HLA-DOB	MHC class II, DO beta [Source:NCBI gene;Acc:100135049]	ENSSSCT00000001619,ENSSSCT00000001628,ENSSSCT00000035579,ENSSSCT00000054374	326	367	291	11	16	5	0	0	0	3	42	2	0	0	1	4	8	2	8.59	7.95	8.1	0.25	0.45	0.14	0	0	0	0.91	4.83	0.24	0	0	0.13	0.38	0.69	0.22	16.98	15.52	16.22	0.62
ENSSSCG00000001463	7	25055594	25078594	+	known	protein_coding	PSMB9	proteasome 20S subunit beta 9 [Source:NCBI gene;Acc:654294]	ENSSSCT00000001625,ENSSSCT00000001632,ENSSSCT00000081018	18	19	18	120	92	104	0	6	0	50	12	4	1	76	116	14	8	25	0.49	0.42	0.51	4.23	3.89	3.21	0	0.45	0	26.98	1.3	1.3	0.63	10.76	25.47	3.03	1.86	3.21	0.96	0.82	1.02	10.28
ENSSSCG00000001469	7	25117685	25125847	-	known	protein_coding	SLA-DMB	MHC class II, DM beta [Source:NCBI gene;Acc:100135050]	ENSSSCT00000001633	47	59	47	10	11	17	4	0	2	17	16	48	0	6	10	82	119	81	0.65	0.67	0.68	0.14	0.17	0.24	0.32	0	0.07	2.43	0.89	2.75	0	0.22	0.62	3.66	4.88	4.16	1.28	1.3	1.36	0.34
ENSSSCG00000001470	7	25133214	25138348	-	known	protein_coding	SLA-DMA	SLA-DM alpha chain [Source:NCBI gene;Acc:445528]	ENSSSCT00000001634,ENSSSCT00000035635,ENSSSCT00000086384	9	26	6	0	0	0	0	1	6	0	6	1	0	0	1	10	1	21	0.32	0.68	0.4	0	0	0	0	0.09	0.49	0	1.39	0.29	0	0	0.14	1.48	0.47	3.8	0.64	1.32	0.8	0
ENSSSCG00000001471	7	25150658	25165433	+	known	protein_coding	BRD2	bromodomain containing 2 [Source:NCBI gene;Acc:100141307]	ENSSSCT00000001637,ENSSSCT00000033075,ENSSSCT00000066371,ENSSSCT00000087648	8942	11161	9004	6055	5472	5607	722	758	1211	299	1417	1524	113	1536	788	678	2162	682	94.78	97.3	100.19	64.86	64.87	62.59	45.23	23.16	34.27	32.41	62.05	68.3	29.43	44.49	38.17	23.56	69.43	27.23	187.46	190.07	200.68	157.44
ENSSSCG00000001472	7	25178086	25182954	-	known	protein_coding	SLA-DOA	major histocompatibility complex, class II, DO alpha [Source:NCBI gene;Acc:100157996]	ENSSSCT00000001638	11	17	14	0	0	0	0	0	0	0	0	0	0	0	0	0	0	0	0.19	0.24	0.26	0	0	0	0	0	0	0	0	0	0	0	0	0	0	0	0.38	0.47	0.51	0
ENSSSCG00000001473	7	25204496	25234888	-	known	protein_coding	COL11A2	collagen type XI alpha 2 chain [Source:NCBI gene;Acc:100520915]	ENSSSCT00000001640,ENSSSCT00000036253,ENSSSCT00000036382,ENSSSCT00000067613,ENSSSCT00000067838,ENSSSCT00000069079,ENSSSCT00000073473,ENSSSCT00000074418	192	268	207	0	1	0	0	0	11	0	31	33	0	0	0	10	818	61	1.52	1.75	1.96	0	0.01	0	0	0	0.51	0	1.08	2.29	0	0	0	0.27	24.24	8.46	3.02	3.42	3.92	0
ENSSSCG00000001474	7	25236007	25242875	-	known	protein_coding	RXRB	retinoid X receptor beta [Source:NCBI gene;Acc:100156801]	ENSSSCT00000001642,ENSSSCT00000052664	275	313	229	849	760	834	5	10	19	2	43	43	1	18	9	7	55	21	5.21	4.72	4.45	15.55	15.18	15.9	0.59	0.57	0.91	0.42	3.11	3.4	0.48	0.99	0.81	0.46	3.15	1.5	10.3	9.23	8.91	37.76
ENSSSCG00000001475	7	25242969	25247407	+	known	protein_coding	SLC39A7	solute carrier family 39 member 7 [Source:NCBI gene;Acc:100155600]	ENSSSCT00000001644,ENSSSCT00000036497,ENSSSCT00000086775	2125	2396	1927	3769	3308	3605	973	2365	3105	264	1473	1501	120	1762	865	1944	2765	1573	56.21	51.99	53.28	99.77	96.63	99.55	146.14	174.11	211.46	71.7	155.8	162.04	73.87	125.71	100.84	161.87	214.5	151.57	111.18	101.56	106.71	242.18
ENSSSCG00000001476	7	25247608	25249785	+	known	protein_coding	HSD17B8	hydroxysteroid 17-beta dehydrogenase 8 [Source:NCBI gene;Acc:100154372]	ENSSSCT00000001647,ENSSSCT00000034292,ENSSSCT00000034660	110	169	107	114	99	104	39	93	76	40	115	109	6	127	51	242	232	255	6.89	8.85	7.07	7.23	6.89	6.77	13.45	14.68	11.34	25.65	26.68	24.2	8.44	21.19	13.42	46.68	39.66	56.52	13.62	17.29	14.16	17.54
ENSSSCG00000001477	7	25251486	25255526	+	known	protein_coding	RING1	ring finger protein 1 [Source:NCBI gene;Acc:100153162]	ENSSSCT00000001648,ENSSSCT00000036018	831	955	831	1104	1003	1067	9	40	69	20	67	51	0	54	7	80	122	51	26.07	24.5	27.29	34.74	34.81	35.21	1.51	3.53	5.55	5.75	8.5	6.6	0	4.68	0.98	8.05	11.36	5.92	51.56	47.87	54.66	84.32
ENSSSCG00000001478	7	25344822	25470470	+	known	protein_coding	BMP5	bone morphogenetic protein 5 [Source:NCBI gene;Acc:100151964]	ENSSSCT00000038757	1	0	0	0	0	0	5	3	18	17	33	91	3	0	0	36	127	76	0.01	0	0	0	0	0	0.36	0.1	0.58	2.18	1.65	4.67	0.89	0	0	1.44	4.67	3.51	0.02	0	0	0
ENSSSCG00000001479	7	25596593	25794944	+	known	protein_coding	HMGCLL1	3-hydroxymethyl-3-methylglutaryl-CoA lyase like 1 [Source:NCBI gene;Acc:100627473]	ENSSSCT00000001650,ENSSSCT00000045002,ENSSSCT00000067879,ENSSSCT00000073911,ENSSSCT00000084649	191	222	192	0	0	0	9	67	34	12	96	12	5	3	7	19	39	26	2.69	2.56	2.81	0	0	0	0.72	4.37	2.18	2.2	6.19	0.95	1.84	0.13	0.54	1.13	1.61	1.76	5.33	5	5.63	0
ENSSSCG00000001480	7	25787209	25808637	-	known	protein_coding	GFRAL	GDNF family receptor alpha like [Source:HGNC Symbol;Acc:HGNC:32789]	ENSSSCT00000043313	0	0	1	0	0	0	0	0	0	0	0	5	0	0	0	0	0	0	0	0	0.04	0	0	0	0	0	0	0	0	0.8	0	0	0	0	0	0	0	0	0.08	0
ENSSSCG00000001481	7	25826294	25929702	-	known	protein_coding	HCRTR2	hypocretin receptor 2 [Source:NCBI gene;Acc:397428]	ENSSSCT00000001653	1	0	1	0	0	0	0	0	0	5	1	4	0	0	0	2	12	1	0.01	0	0.01	0	0	0	0	0	0	0.47	0.04	0.15	0	0	0	0.06	0.32	0.03	0.02	0	0.02	0
ENSSSCG00000001483	7	26058168	26137655	-	known	protein_coding	FAM83B	family with sequence similarity 83 member B [Source:NCBI gene;Acc:100155972]	ENSSSCT00000001655,ENSSSCT00000091241	385	448	403	218	214	187	83	150	147	57	186	103	35	228	151	139	50	10	2.45	2.33	2.68	1.39	1.51	1.24	4.77	4.97	4.51	4.06	6.52	3.17	7.65	5.38	5.72	2.94	1.44	0.25	4.85	4.55	5.37	3.37
ENSSSCG00000001484	7	26446306	26522965	-	known	protein_coding	TINAG	tubulointerstitial nephritis antigen [Source:NCBI gene;Acc:100153159]	ENSSSCT00000001656,ENSSSCT00000023260,ENSSSCT00000031207,ENSSSCT00000074365	0	0	0	0	0	0	2	1	6	5	0	5	0	2	0	0	0	1	0	0	0	0	0	0	0.49	0.03	0.51	1.31	0	0.25	0	0.19	0	0	0	0.04	0	0	0	0
ENSSSCG00000001485	7	26561359	26793724	-	known	protein_coding	MLIP	muscular LMNA interacting protein [Source:NCBI gene;Acc:100623023]	ENSSSCT00000001657,ENSSSCT00000029860,ENSSSCT00000043149,ENSSSCT00000048682,ENSSSCT00000055044,ENSSSCT00000055866,ENSSSCT00000058001,ENSSSCT00000058556,ENSSSCT00000059140	0	0	0	4	9	7	7	1	1	0	0	4	0	0	1	3	0	2	0	0	0	0.05	0.12	0.08	0.46	0.05	0.04	0	0	0.22	0	0	0.06	0.12	0	0.11	0	0	0	0.12
ENSSSCG00000001486	7	26860140	26990017	-	known	protein_coding	LRRC1	leucine rich repeat containing 1 [Source:NCBI gene;Acc:100154780]	ENSSSCT00000001658,ENSSSCT00000089956	718	961	727	54	43	49	100	146	180	43	224	57	90	452	307	42	52	27	10.68	11.7	11.3	0.8	0.71	0.76	8.6	6.12	6.99	6.62	13.46	3.51	32.02	18.13	20.4	2.02	2.29	1.49	21.12	22.85	22.62	1.95
ENSSSCG00000001487	7	27062044	27106111	+	known	protein_coding	KLHL31	kelch like family member 31 [Source:NCBI gene;Acc:100152767]	ENSSSCT00000001659	0	0	0	1	2	1	2	0	0	8	0	0	0	0	1	5	2	3	0	0	0	0.01	0.02	0.01	0.09	0	0	0.62	0	0	0	0	0.03	0.12	0.04	0.08	0	0	0	0.02
ENSSSCG00000001488	7	27209564	27253535	+	known	protein_coding	GCLC	glutamate-cysteine ligase catalytic subunit [Source:NCBI gene;Acc:100522018]	ENSSSCT00000001660,ENSSSCT00000054492	968	1219	933	1487	1428	1474	1228	468	958	178	119	204	55	240	122	65	189	56	12.41	12.79	12.5	19.07	20.22	19.71	91.28	16.94	32.15	23.65	6.18	10.85	16.92	8.29	7.01	2.69	7.2	2.68	24.55	24.97	25.03	46.28
ENSSSCG00000001490	7	27389874	27895570	-	known	protein_coding	KHDRBS2	KH RNA binding domain containing, signal transduction associated 2 [Source:NCBI gene;Acc:100153184]	ENSSSCT00000001662,ENSSSCT00000043989,ENSSSCT00000063385	43	52	33	1	0	1	0	0	0	0	11	11	0	0	0	17	98	95	1.84	1.77	1.46	0.04	0	0.05	0	0	0	0	1.86	1.97	0	0	0	2.34	12.16	15.06	3.64	3.47	2.93	0.11
ENSSSCG00000001493	7	28274626	28631514	-	known	protein_coding	PRIM2	DNA primase subunit 2 [Source:NCBI gene;Acc:100156829]	ENSSSCT00000001665,ENSSSCT00000056396,ENSSSCT00000057374,ENSSSCT00000066210	1041	1301	1024	577	522	501	108	139	152	30	178	170	5	62	63	246	266	311	35.04	36.12	36.15	19.55	19.65	17.81	19.53	11.99	12.22	9.13	23.04	21.86	3.42	5.46	8.87	24.5	24.78	35.12	69.3	70.56	72.41	47.47
ENSSSCG00000001497	7	28680549	28765484	-	known	protein_coding	ZNF451	zinc finger protein 451 [Source:NCBI gene;Acc:100155018]	ENSSSCT00000001669,ENSSSCT00000043470,ENSSSCT00000060957,ENSSSCT00000070959,ENSSSCT00000081796,ENSSSCT00000089351,ENSSSCT00000090954	1748	2203	1708	928	825	895	77	60	83	29	123	190	18	213	81	141	276	75	21.05	21.3	21.72	11.55	11.07	11.4	4.39	1.78	2.65	3.12	5.43	7.95	4.8	6.92	4.19	4.03	8.88	2.34	41.62	41.6	43.5	28.05
ENSSSCG00000001498	7	28769888	28811928	-	known	protein_coding	BEND6	BEN domain containing 6 [Source:NCBI gene;Acc:100153820]	ENSSSCT00000001670,ENSSSCT00000052436	6	15	15	537	496	479	5	1	0	6	4	13	6	1	2	9	8	11	0.13	0.4	0.37	11.71	11.94	10.9	0.62	0.26	0	1.34	0.35	2.18	3.71	0.06	0.19	0.63	0.88	1.7	0.26	0.78	0.75	28.43
ENSSSCG00000001499	7	28812334	29300153	+	known	protein_coding	DST	dystonin [Source:NCBI gene;Acc:100152205]	ENSSSCT00000001671,ENSSSCT00000041384,ENSSSCT00000044218,ENSSSCT00000051268,ENSSSCT00000053605,ENSSSCT00000055387,ENSSSCT00000055959,ENSSSCT00000057442,ENSSSCT00000061305,ENSSSCT00000061452	6166	8045	6180	12728	11436	11741	171	339	584	208	404	430	25	295	298	147	506	157	12.59	13.39	13.18	26.05	25.87	25.06	2.05	1.96	3.12	4.36	3.35	3.64	1.24	1.58	2.71	0.98	3.08	1.2	24.9	26.15	26.41	63.24
ENSSSCG00000001500	7	29415089	29609037	+	known	protein_coding	COL21A1	collagen type XXI alpha 1 chain [Source:NCBI gene;Acc:100523618]	ENSSSCT00000001673,ENSSSCT00000048738,ENSSSCT00000076946	452	544	387	0	0	0	39	8	22	5	35	2	6	4	0	11	2	5	5.36	5.27	4.79	0	0	0	2.68	0.27	0.67	0.59	1.69	0.09	1.73	0.13	0	0.41	0.07	0.21	10.6	10.3	9.59	0
ENSSSCG00000001501	7	29624224	29639140	-	known	protein_coding	VPS52	VPS52 subunit of GARP complex [Source:NCBI gene;Acc:100152596]	ENSSSCT00000001674,ENSSSCT00000062106,ENSSSCT00000068945,ENSSSCT00000080320	1469	1787	1504	1530	1446	1488	214	366	548	51	476	416	25	506	267	251	677	302	26.38	26.62	28.24	27.91	29.07	28.15	22.17	18.44	25.86	9.87	36.61	31.38	11.65	26.01	21.85	15.23	37.06	20.58	52.18	52	56.56	67.75
ENSSSCG00000001502	7	29638833	29642918	+	known	protein_coding	RPS18	ribosomal protein S18 [Source:NCBI gene;Acc:396980]	ENSSSCT00000001675,ENSSSCT00000084331	15091	21380	14332	9501	8520	8825	1099	3465	2685	1056	1660	1467	247	1532	1352	4736	1688	2685	2347.69	2871.66	2335.23	1527.27	1497.55	1493.9	880.52	1477.59	1048.01	1702.87	1020	893.28	721.97	712.25	877.49	2356.16	772.17	1464.1	4643.16	5609.58	4677.22	3707.45
ENSSSCG00000001503	7	29643181	29648637	+	known	protein_coding	B3GALT4	beta-1,3-galactosyltransferase 4 [Source:NCBI gene;Acc:100155431]	ENSSSCT00000001676	103	142	102	70	67	50	53	329	438	34	254	185	7	117	90	270	285	202	0.97	1.1	1	0.66	0.7	0.49	2.91	8.8	10.86	3.34	9.73	7.27	1.6	2.97	3.82	8.26	8.01	7.13	1.91	2.14	2.01	1.6
ENSSSCG00000001504	7	29645131	29662400	-	known	protein_coding	WDR46	WD repeat domain 46 [Source:NCBI gene;Acc:100154206]	ENSSSCT00000038333	2400	2897	2361	1403	1312	1386	181	336	439	27	269	107	32	761	255	216	388	183	21.86	21.56	22.47	12.77	13.19	13.15	9.6	8.67	10.5	2.53	9.94	4.08	7.12	18.63	10.45	6.37	10.53	6.25	43.24	42.12	45	31
ENSSSCG00000001505	7	29653649	29660739	+	known	protein_coding	PFDN6	prefoldin subunit 6 [Source:NCBI gene;Acc:100152995]	ENSSSCT00000001678,ENSSSCT00000057017	395	440	375	216	184	175	56	174	137	51	70	69	11	116	68	290	136	251	70.23	67	69.76	43.86	38.05	36.3	38.93	60.56	44.58	65.77	35.29	35.54	29.66	47.62	37.03	116.97	51.27	112.4	138.9	130.87	139.73	106.46
ENSSSCG00000001506	7	29645129	29663189	-	known	protein_coding	RGL2	ral guanine nucleotide dissociation stimulator like 2 [Source:NCBI gene;Acc:100151794]	ENSSSCT00000001677,ENSSSCT00000001679	1416	1693	1360	1042	1042	1082	92	152	309	116	453	224	22	390	176	164	396	199	15.48	14.86	15.9	14.17	15.37	15.25	4.11	3	10.06	7.27	26.82	12.3	6.11	13.71	9.79	3.5	16.09	4.92	30.61	29.03	31.84	34.41
ENSSSCG00000001507	7	29663446	29676335	-	known	protein_coding	ZBTB22	zinc finger and BTB domain containing 22 [Source:NCBI gene;Acc:100157038]	ENSSSCT00000001680,ENSSSCT00000053102,ENSSSCT00000067132,ENSSSCT00000070680,ENSSSCT00000071285	777	977	741	1205	1125	1194	86	312	190	75	399	553	46	2864	3513	328	1021	491	16.52	16.57	16.21	24.64	25.96	25.88	9.92	18.67	9.99	16.69	32.5	47.53	21.85	155.05	313.82	21.03	63.93	38.19	32.67	32.36	32.47	59.82
ENSSSCG00000001509	7	29676854	29681110	-	known	protein_coding	DAXX	death domain associated protein [Source:NCBI gene;Acc:100524813]	ENSSSCT00000001682,ENSSSCT00000056954	1057	1262	1059	1040	935	1025	5	52	51	27	35	20	0	49	20	58	44	37	23.54	22.91	24.66	23.17	23.11	23.89	0.64	3.23	2.97	6.24	3.16	1.85	0	2.98	1.99	4.18	2.92	3.07	46.55	44.75	49.39	56.25
ENSSSCG00000001510	7	29694788	29713690	+	known	protein_coding	KIFC1	kinesin family member C1 [Source:NCBI gene;Acc:100154627]	ENSSSCT00000001683	2244	2994	2261	1619	1566	1692	248	944	1439	50	521	934	18	308	70	234	1523	549	34.6	37.79	36.42	24.97	26.67	27.22	22.14	41	57.9	7.96	32.42	59.58	6.63	12.79	4.78	11.62	69.6	31.45	68.43	73.83	72.95	60.62
ENSSSCG00000001511	7	29694899	29722010	+	known	protein_coding	PHF1	PHD finger protein 1 [Source:NCBI gene;Acc:100153414]	ENSSSCT00000001684,ENSSSCT00000045392,ENSSSCT00000064725	331	418	338	391	360	413	112	466	613	131	224	170	14	168	146	486	230	412	4.27	4.29	4.58	5.68	6.2	6.53	4.61	9.21	11.69	9.61	8.19	6.41	2.1	4.19	5.01	10.34	6.47	10.4	8.44	8.39	9.17	13.79
ENSSSCG00000001512	7	29720094	29721769	-	known	protein_coding	CUTA	cutA divalent cation tolerance homolog [Source:NCBI gene;Acc:100152220]	ENSSSCT00000001685,ENSSSCT00000041325,ENSSSCT00000042331	534	616	479	340	249	291	147	850	751	197	264	262	29	246	178	988	359	761	46.24	40.71	40.48	25.56	20.77	23.34	61.74	173.09	141.5	149.22	78.41	78.77	46.38	51.88	57.23	231.44	77.41	200.99	91.44	79.52	81.09	62.04
ENSSSCG00000001513	7	29723774	29753934	+	known	protein_coding	SYNGAP1	synaptic Ras GTPase activating protein 1 [Source:NCBI gene;Acc:100525524]	ENSSSCT00000001686,ENSSSCT00000041728,ENSSSCT00000078773	2922	3593	2874	886	698	740	2	3	10	27	2	7	0	0	0	8	8	10	22.65	22.87	24.83	8.44	6.92	7.38	0.15	0.05	0.19	1.86	0.05	0.24	0	0	0	0.17	0.22	0.24	44.8	44.67	49.74	20.48
ENSSSCG00000001516	7	29807021	29815318	-	known	protein_coding	NA	BCL2 antagonist/killer 1 [Source:NCBI gene;Acc:397543]	ENSSSCT00000001689,ENSSSCT00000050002	547	762	557	391	424	436	2	7	12	18	19	8	1	57	13	14	31	16	8.19	9.39	9.16	6.78	8.8	7.39	0.16	0.34	0.69	3.04	1.2	0.49	0.58	3.18	1.31	1	1.54	1.28	16.2	18.34	18.35	16.45
ENSSSCG00000001517	7	29816542	29819414	+	known	protein_coding	NA	gametogenetin-binding protein 1-like [Source:NCBI gene;Acc:100156231]	ENSSSCT00000001690	6	1	3	4	8	3	0	0	1	2	1	0	0	2	0	0	5	3	0.4	0.06	0.21	0.27	0.59	0.21	0	0	0.16	1.32	0.26	0	0	0.37	0	0	0.94	0.7	0.79	0.11	0.42	0.65
ENSSSCG00000001518	7	29835898	29902160	+	known	protein_coding	ITPR3	inositol 1,4,5-trisphosphate receptor type 3 [Source:NCBI gene;Acc:100155015]	ENSSSCT00000065425	6570	8336	6364	2797	2467	2787	56	124	157	131	755	162	109	2082	771	25	142	18	30.8	31.87	31.17	13.09	12.76	13.59	1.54	1.65	1.94	6.41	14.42	3.18	12.47	26.17	16.31	0.38	1.99	0.32	60.91	62.25	62.42	31.77
ENSSSCG00000001520	7	29980395	29997356	-	known	protein_coding	LEMD2	LEM domain nuclear envelope protein 2 [Source:NCBI gene;Acc:100511389]	ENSSSCT00000001693,ENSSSCT00000050286,ENSSSCT00000065334,ENSSSCT00000083548	537	685	527	1067	990	1153	196	326	495	75	617	503	52	1256	410	281	924	298	9.12	9.53	9.34	18.14	18.65	20.42	19.15	15.53	21.84	13.12	42.33	35.19	21	57.52	30.94	15.61	46.32	18.71	18.04	18.62	18.71	44.04
ENSSSCG00000001521	7	29998656	30013065	-	known	protein_coding	NA	motilin [Source:NCBI gene;Acc:397466]	ENSSSCT00000001694,ENSSSCT00000088004	0	0	1	1	0	0	0	0	0	5	0	4	0	0	0	0	1	1	0	0	0.01	0.01	0	0	0	0	0	3.01	0	1.73	0	0	0	0	0.42	0.04	0	0	0.02	0.03
ENSSSCG00000001523	7	30179305	30279121	-	known	protein_coding	GRM4	glutamate metabotropic receptor 4 [Source:NCBI gene;Acc:100152616]	ENSSSCT00000001696,ENSSSCT00000076602,ENSSSCT00000078112	198	274	205	2	3	3	1	19	15	26	1197	47	12	212	150	10	91	5	2.78	3.28	3.08	0.03	0.05	0.05	0.09	0.78	0.55	2.79	69.53	2.79	4.33	8.61	10.05	0.49	3.86	0.23	5.49	6.4	6.16	0.07
ENSSSCG00000001527	7	30561749	30667146	-	known	protein_coding	ILRUN	inflammation and lipid regulator with UBA-like and NBR1-like domains [Source:NCBI gene;Acc:100512239]	ENSSSCT00000049038	6062	7442	5907	2501	2314	2443	123	193	281	52	193	162	36	260	180	112	300	101	73.34	73.64	74.67	30.26	30.92	30.81	8.64	6.6	8.9	6.53	9.46	8.14	10.48	8.47	9.76	4.38	10.79	4.56	145.06	143.85	149.57	73.45
ENSSSCG00000001531	7	30708332	30724045	+	known	protein_coding	SNRPC	small nuclear ribonucleoprotein polypeptide C [Source:NCBI gene;Acc:100154606]	ENSSSCT00000001706,ENSSSCT00000055578,ENSSSCT00000076940,ENSSSCT00000090663	1379	1619	1313	499	473	483	268	994	726	234	375	342	29	194	123	1758	702	1268	87.14	82.23	86.19	31.49	33.78	32.13	87.64	142.55	95.83	125.15	75.05	76.82	46.14	27.64	30.15	336.09	114.89	247.46	172.35	160.63	172.62	76.45
ENSSSCG00000001532	7	30731461	30802735	+	known	protein_coding	UHRF1BP1	UHRF1 binding protein 1 [Source:NCBI gene;Acc:106504065]	ENSSSCT00000001707,ENSSSCT00000058688	498	663	490	628	546	642	21	18	32	1	92	130	11	158	125	9	177	11	5.56	6.05	5.71	7.01	6.73	7.47	1.36	0.57	0.94	0.12	4.28	6.03	3.04	4.88	6.26	0.33	5.87	0.46	10.99	11.82	11.44	17.01
ENSSSCG00000001533	7	30799965	30811768	-	known	protein_coding	TAF11	TATA-box binding protein associated factor 11 [Source:NCBI gene;Acc:100151814]	ENSSSCT00000001708,ENSSSCT00000087440	562	772	576	275	249	228	233	472	344	149	171	135	50	297	194	956	266	500	29.48	34.17	33.95	16.62	17.31	14.11	51.93	52.2	35.51	59.88	26.84	21.57	49.9	32.17	33.5	119.89	30.66	71.64	58.31	66.74	68.01	40.34
ENSSSCG00000001534	7	30812920	30995361	+	known	protein_coding	ANKS1A	ankyrin repeat and sterile alpha motif domain containing 1A [Source:NCBI gene;Acc:100625697]	ENSSSCT00000001709,ENSSSCT00000048052,ENSSSCT00000056822,ENSSSCT00000068005,ENSSSCT00000089980	2321	2905	2287	935	815	894	77	102	254	47	372	299	15	537	247	57	422	55	19.27	19.66	19.74	7.79	7.46	7.69	3.73	2.46	5.42	3.6	12.54	10.6	3.14	12.12	9.24	1.55	10.61	1.76	38.11	38.41	39.55	18.9
ENSSSCG00000001535	7	30994661	31161045	-	known	protein_coding	TCP11	t-complex 11 [Source:NCBI gene;Acc:100154604]	ENSSSCT00000001710,ENSSSCT00000058824,ENSSSCT00000085086	38	58	41	57	55	51	6	26	31	12	19	64	1	26	17	10	34	29	0.91	1.14	1.07	1.45	1.52	1.33	0.86	1.79	2.08	2.9	1.94	6.68	0.7	1.81	2.02	0.8	2.6	2.69	1.81	2.22	2.14	3.51
ENSSSCG00000001536	7	31114209	31150000	+	known	protein_coding	SCUBE3	signal peptide, CUB domain and EGF like domain containing 3 [Source:NCBI gene;Acc:100738130]	ENSSSCT00000001711,ENSSSCT00000065256,ENSSSCT00000086798	316	352	290	21	26	24	50	12	20	31	638	377	0	7	5	101	297	27	4.1	3.72	3.91	0.26	0.37	0.32	3.83	0.43	0.67	4.24	33.98	20.35	0	0.25	0.28	4.23	11.46	1.32	8.1	7.27	7.84	0.64
ENSSSCG00000001537	7	31160648	31216413	+	known	protein_coding	ZNF76	zinc finger protein 76 [Source:NCBI gene;Acc:106504047]	ENSSSCT00000029389,ENSSSCT00000035214,ENSSSCT00000057832,ENSSSCT00000061340	917	1027	803	739	747	813	62	161	326	12	305	144	14	364	204	86	253	129	9.23	7.89	9.09	5.42	5.85	6.24	5.43	7.14	13.43	0.77	16.41	8.44	4.76	15.69	12.69	3.08	10.91	6	18.26	15.41	18.2	13.16
ENSSSCG00000001538	7	31161364	31216415	+	known	protein_coding	DEF6	DEF6 guanine nucleotide exchange factor [Source:NCBI gene;Acc:100154998]	ENSSSCT00000001713	120	208	166	319	206	259	14	16	15	15	51	30	5	45	3	6	27	13	0.91	1.28	1.3	2.39	1.71	2.03	0.63	0.33	0.3	1.17	1.56	0.95	0.98	0.92	0.1	0.15	0.6	0.37	1.79	2.49	2.61	5.8
ENSSSCG00000001539	7	31222589	31295212	+	known	protein_coding	PPARD	peroxisome proliferator activated receptor delta [Source:NCBI gene;Acc:397297]	ENSSSCT00000001714,ENSSSCT00000050811	1063	1328	1015	827	697	868	69	85	138	39	281	140	27	1170	514	25	247	32	15.74	16.1	15.7	12.26	11.39	13.4	5.92	3.55	5.35	5.95	16.85	8.6	9.58	46.81	34.06	1.2	10.85	1.76	31.12	31.44	31.44	29.76
ENSSSCG00000001543	7	31317573	31333638	+	known	protein_coding	RPL10A	ribosomal protein L10a [Source:NCBI gene;Acc:100037993]	ENSSSCT00000001720,ENSSSCT00000001724,ENSSSCT00000045474	9249	12761	8476	5110	4516	4666	535	1048	892	366	493	654	129	748	467	1845	937	1456	440.18	475.99	420.71	240.56	237.53	219.79	145.4	140.32	109.96	173.59	94.55	127.01	141.49	100.27	98.2	283.77	132.03	255.4	870.57	929.82	842.64	583.96
ENSSSCG00000001544	7	31336560	31361835	-	known	protein_coding	TEAD3	TEA domain transcription factor 3 [Source:NCBI gene;Acc:654299]	ENSSSCT00000001722,ENSSSCT00000071242,ENSSSCT00000079379,ENSSSCT00000079468,ENSSSCT00000091268	1620	1961	1632	1215	1043	1185	11	41	78	59	211	92	6	182	82	51	98	26	28.03	27.75	29.32	20.87	19.72	21.25	1.21	2.05	3.59	12.1	15.05	6.58	2.61	8.65	6.37	3.04	5.18	1.67	55.43	54.21	58.72	50.66
ENSSSCG00000001546	7	31313388	31330617	+	known	protein_coding	FANCE	FA complementation group E [Source:HGNC Symbol;Acc:HGNC:3586]	ENSSSCT00000026873	651	714	639	257	241	223	56	94	154	0	156	100	5	212	99	74	153	72	8.95	8.03	9.17	3.53	3.66	3.2	4.46	3.66	5.54	0	8.69	5.68	1.8	7.86	6.09	3.3	6.25	3.69	17.69	15.69	18.37	8.57
ENSSSCG00000001549	7	31440821	31585350	-	known	protein_coding	FKBP5	FKBP prolyl isomerase 5 [Source:NCBI gene;Acc:100155423]	ENSSSCT00000001727,ENSSSCT00000050456,ENSSSCT00000051929,ENSSSCT00000064805,ENSSSCT00000066360	3592	4550	3485	1359	1290	1311	294	65	152	25	113	400	12	21	16	89	569	100	48.1	50.52	49.01	18.74	19.54	18.8	22.08	2.46	4.88	3.98	5.66	20.69	3.87	0.71	0.89	3.21	21.97	4.5	95.14	98.69	98.16	45.5
ENSSSCG00000001550	7	31586555	31603617	+	known	protein_coding	ARMC12	armadillo repeat containing 12 [Source:NCBI gene;Acc:100157423]	ENSSSCT00000001728,ENSSSCT00000087278	30	39	23	3	6	3	0	0	1	22	9	19	0	2	0	2	21	2	0.28	0.31	0.24	0.03	0.06	0.03	0	0	0.02	2.32	0.37	0.87	0	0.05	0	0.06	0.69	0.09	0.56	0.6	0.48	0.07
ENSSSCG00000001551	7	31605421	31607926	+	known	protein_coding	NA	colipase like 2 [Source:NCBI gene;Acc:102160105]	ENSSSCT00000001729	0	0	0	0	0	0	0	4	0	0	0	0	0	0	4	0	0	0	0	0	0	0	0	0	0	2.49	0	0	0	0	0	0	3.8	0	0	0	0	0	0	0
ENSSSCG00000001552	7	31618919	31621138	-	known	protein_coding	CLPS	colipase [Source:NCBI gene;Acc:397407]	ENSSSCT00000001730,ENSSSCT00000083900	0	0	0	0	0	0	0	0	0	0	0	0	0	0	0	0	0	0	0	0	0	0	0	0	0	0	0	0	0	0	0	0	0	0	0	0	0	0	0	0
ENSSSCG00000001553	7	31623849	31642268	+	known	protein_coding	LHFPL5	LHFPL tetraspan subfamily member 5 [Source:NCBI gene;Acc:100152593]	ENSSSCT00000001731	14	23	13	0	0	0	1	0	3	5	0	1	2	0	1	1	6	1	0.21	0.29	0.21	0	0	0	0.09	0	0.12	0.79	0	0.06	0.73	0	0.07	0.05	0.27	0.06	0.42	0.56	0.41	0
ENSSSCG00000001554	7	31645755	31701405	-	known	protein_coding	SRPK1	SRSF protein kinase 1 [Source:NCBI gene;Acc:100155422]	ENSSSCT00000001732,ENSSSCT00000039757,ENSSSCT00000049454,ENSSSCT00000056511,ENSSSCT00000058591,ENSSSCT00000059532,ENSSSCT00000062109	5200	6607	4971	1610	1594	1525	637	449	742	163	742	687	158	928	505	431	984	346	63.78	66.18	63.48	19.68	21.55	19.44	42.59	14.74	22.31	18.97	35.43	33.58	44.23	28.61	26.43	16.13	33.75	15.27	126.15	129.29	127.14	47.78
ENSSSCG00000001555	7	31722990	31792904	-	known	protein_coding	SLC26A8	solute carrier family 26 member 8 [Source:NCBI gene;Acc:100621069]	ENSSSCT00000001733,ENSSSCT00000050404,ENSSSCT00000070620,ENSSSCT00000085099	8	14	7	3	5	2	0	7	3	0	6	4	0	1	0	6	12	2	0.09	0.14	0.09	0.04	0.07	0.02	0	0.23	0.09	0	0.29	0.2	0	0.03	0	0.23	0.42	0.09	0.19	0.27	0.17	0.09
ENSSSCG00000001556	7	31790104	31862038	+	known	protein_coding	MAPK14	mitogen-activated protein kinase 14 [Source:NCBI gene;Acc:100156630]	ENSSSCT00000001734,ENSSSCT00000042455,ENSSSCT00000050343,ENSSSCT00000068003,ENSSSCT00000070436,ENSSSCT00000083687	2148	2488	2063	2336	1971	2089	303	312	529	104	556	490	102	1028	616	182	721	200	31.45	29.87	32.06	34.71	32.74	32.65	25.84	12.55	19.36	14.61	32.84	29.53	34.95	39.87	40.84	7.7	30.7	10.71	62.19	58.36	64.21	84.27
ENSSSCG00000001559	7	31988396	32025245	+	known	protein_coding	PNPLA1	patatin like phospholipase domain containing 1 [Source:NCBI gene;Acc:100154642]	ENSSSCT00000001738	0	2	1	0	1	1	0	0	0	1	0	0	0	0	0	0	0	0	0	0.06	0.04	0	0.04	0.04	0	0	0	0.39	0	0	0	0	0	0	0	0	0	0.12	0.08	0
ENSSSCG00000001560	7	32035342	32054632	-	known	protein_coding	BNIP5	BCL2 interacting protein 5 [Source:NCBI gene;Acc:100152200]	ENSSSCT00000001739,ENSSSCT00000058810	1	2	0	0	0	0	0	3	0	1	0	0	0	1	2	7	0	1	0.02	0.02	0	0	0	0	0	0.13	0	0.13	0	0	0	0.04	0.11	0.35	0	0.06	0.03	0.04	0	0
ENSSSCG00000001561	7	32087430	32108187	-	known	protein_coding	ETV7	ETS variant transcription factor 7 [Source:NCBI gene;Acc:100156210]	ENSSSCT00000001740,ENSSSCT00000053128,ENSSSCT00000074174,ENSSSCT00000081281	4	10	18	67	57	72	3	8	7	1	2	9	3	18	37	7	3	5	0.06	0.12	0.27	0.98	0.92	1.09	0.27	0.35	0.29	0.16	0.13	0.58	1.05	0.71	2.44	0.35	0.14	0.29	0.11	0.23	0.54	2.37
ENSSSCG00000001562	7	32115084	32195073	+	known	protein_coding	KCTD20	potassium channel tetramerization domain containing 20 [Source:NCBI gene;Acc:100154621]	ENSSSCT00000001741,ENSSSCT00000051077,ENSSSCT00000051966,ENSSSCT00000073841	1634	1965	1420	1936	1768	1788	227	430	381	116	349	432	44	281	164	543	639	566	17.7	17.37	16.08	20.93	21.14	20.08	24.85	21.88	16.37	14.99	21.3	26.03	16.28	13.11	11.34	28.16	31.07	36.03	35.01	33.93	32.2	50.8
ENSSSCG00000001563	7	32206541	32253636	-	known	protein_coding	STK38	serine/threonine kinase 38 [Source:NCBI gene;Acc:100153410]	ENSSSCT00000001742,ENSSSCT00000065030	696	812	627	1533	1405	1404	155	161	228	55	400	404	49	219	191	327	573	216	10.24	9.7	9.59	22.48	22.74	21.48	13.14	6.62	8.75	8.51	23.72	24.45	17.42	8.65	12.44	15.59	24.95	11.88	20.25	18.95	19.2	54.57
ENSSSCG00000001564	7	32289480	32298589	+	known	protein_coding	SRSF3	serine and arginine rich splicing factor 3 [Source:NCBI gene;Acc:100739153]	ENSSSCT00000001743	9673	11895	9326	3671	3489	3394	5907	3299	3357	1030	1800	1905	571	1864	1077	9661	3812	5275	163.58	164.81	164.79	62.14	65.22	59.92	576.53	156.96	147.99	179.95	122.83	133.05	230.13	85.12	81.2	526.45	190.86	330.89	323.52	321.94	330.07	150.85
ENSSSCG00000001565	7	32359455	32363761	+	known	protein_coding	CDKN1A	cyclin dependent kinase inhibitor 1A [Source:NCBI gene;Acc:100152215]	ENSSSCT00000001744	2665	3112	2572	4493	4299	4012	350	1941	1377	320	888	1599	294	3731	1797	2002	1337	470	77.06	74.06	77.73	130.41	137.67	121.54	57.63	156.23	102.62	94.68	102.62	188.6	198.01	293.28	228.94	184.81	113.41	49.74	152.41	144.67	155.69	316.57
ENSSSCG00000001566	7	32372459	32401980	+	known	protein_coding	RAB44	RAB44, member RAS oncogene family [Source:NCBI gene;Acc:100153789]	ENSSSCT00000001745,ENSSSCT00000056311	7	7	3	0	0	0	2	7	0	0	0	1	0	0	0	1	0	0	0.11	0.09	0.05	0	0	0	0.18	0.3	0	0	0	0.06	0	0	0	0.05	0	0	0.21	0.17	0.1	0
ENSSSCG00000001567	7	32409688	32508380	-	known	protein_coding	CPNE5	copine 5 [Source:NCBI gene;Acc:100152591]	ENSSSCT00000001746,ENSSSCT00000046957,ENSSSCT00000060514	26	22	30	4	4	1	0	4	16	6	15	33	0	3	0	10	39	21	0.37	0.26	0.42	0.06	0.07	0.02	0	0.17	0.58	0.93	0.8	1.88	0	0.11	0	0.43	1.57	1.06	0.73	0.51	0.84	0.15
ENSSSCG00000001570	7	32600759	32614965	+	known	protein_coding	PI16	peptidase inhibitor 16 [Source:NCBI gene;Acc:100155010]	ENSSSCT00000001749	2	2	5	7	4	4	0	0	0	0	1	5	0	0	0	1	1	1	0.03	0.02	0.08	0.1	0.07	0.06	0	0	0	0	0.06	0.31	0	0	0	0.05	0.04	0.06	0.06	0.05	0.16	0.25
ENSSSCG00000001571	7	32617426	32635575	-	known	protein_coding	MTCH1	mitochondrial carrier 1 [Source:NCBI gene;Acc:100152609]	ENSSSCT00000001750,ENSSSCT00000085998	2769	3347	2557	3449	3254	3598	795	3528	3499	589	3114	2057	55	763	514	4088	2961	3622	76.15	75.71	73.49	95.18	99.08	103.62	124.69	270.41	248.33	165.93	342.64	231.07	35.32	57	62.36	359.29	239.13	365.14	150.61	147.9	147.2	231.04
ENSSSCG00000001572	7	32648222	32674537	+	known	protein_coding	FGD2	FYVE, RhoGEF and PH domain containing 2 [Source:NCBI gene;Acc:100524814]	ENSSSCT00000001751,ENSSSCT00000050416	10	11	3	0	0	0	1	5	6	0	4	2	0	0	0	1	2	0	0.21	0.19	0.07	0	0	0	0.13	0.31	0.34	0	0.35	0.18	0	0	0	0.07	0.13	0	0.41	0.37	0.14	0
ENSSSCG00000001573	7	32788005	32793880	+	known	protein_coding	PIM1	Pim-1 proto-oncogene, serine/threonine kinase [Source:NCBI gene;Acc:100157844]	ENSSSCT00000001752	3746	4751	3589	780	700	687	78	347	292	82	211	115	14	141	33	122	153	55	68.22	70.92	68.3	14.22	14.09	13.07	8.19	17.76	13.85	15.41	15.49	8.64	6.06	6.94	2.68	7.15	8.24	3.71	134.92	138.54	136.79	34.53
ENSSSCG00000001574	7	32817959	32818471	-	known	protein_coding	NA	\N	ENSSSCT00000001753	0	0	0	0	0	0	0	0	0	0	0	0	0	0	0	2	0	0	0	0	0	0	0	0	0	0	0	0	0	0	0	0	0	0.99	0	0	0	0	0	0
ENSSSCG00000001576	7	32825268	32825846	-	known	protein_coding	TMEM217	transmembrane protein 217 [Source:NCBI gene;Acc:100155839]	ENSSSCT00000001755	0	0	1	0	0	0	0	0	0	0	0	1	0	0	0	0	0	1	0	0	0.15	0	0	0	0	0	0	0	0	0.51	0	0	0	0	0	0.46	0	0	0.29	0
ENSSSCG00000001577	7	32839146	32914495	+	known	protein_coding	TBC1D22B	TBC1 domain family member 22B [Source:NCBI gene;Acc:100512665]	ENSSSCT00000001756,ENSSSCT00000058002	674	814	620	291	292	321	144	186	302	60	100	84	7	91	46	18	93	24	10.01	9.87	9.57	4.31	4.79	4.96	12.18	7.77	11.56	8.91	5.96	5.14	2.53	3.57	2.95	0.88	4.09	1.3	19.79	19.28	19.17	10.47
ENSSSCG00000001578	7	32931786	33063739	+	known	protein_coding	CMTR1	cap methyltransferase 1 [Source:NCBI gene;Acc:100154061]	ENSSSCT00000001757,ENSSSCT00000001758,ENSSSCT00000024576,ENSSSCT00000028776,ENSSSCT00000071105,ENSSSCT00000072907,ENSSSCT00000075067,ENSSSCT00000077754,ENSSSCT00000084542	3364	3975	3193	2446	2158	2319	437	730	865	144	671	750	49	783	660	677	1125	672	48.23	48.84	49.08	33.86	32.82	33.03	46.53	40.84	38.79	21.21	48.29	53.56	24.54	32.74	43.01	41.61	57.19	47.3	95.39	95.41	98.3	82.19
ENSSSCG00000001582	7	33210157	33269130	-	known	protein_coding	MDGA1	MAM domain containing glycosylphosphatidylinositol anchor 1 [Source:NCBI gene;Acc:397529]	ENSSSCT00000001762	53	75	67	377	286	380	3	7	13	10	26	99	0	0	1	10	142	12	0.68	0.79	0.9	4.86	4.07	5.1	0.22	0.25	0.44	1.34	1.36	5.29	0	0	0.06	0.42	5.43	0.58	1.35	1.54	1.81	11.79
ENSSSCG00000001589	7	34497759	34534629	+	known	protein_coding	GLP1R	glucagon like peptide 1 receptor [Source:NCBI gene;Acc:100154059]	ENSSSCT00000001769,ENSSSCT00000071088	24	22	22	0	0	0	0	4	0	0	0	0	0	22	6	3	3	1	0.8	0.6	0.77	0	0	0	0	0.37	0	0	0	0	0	2	0.86	0.31	0.29	0.12	1.58	1.16	1.54	0
ENSSSCG00000001592	7	34711824	34728835	-	known	protein_coding	KCNK17	potassium two pore domain channel subfamily K member 17 [Source:NCBI gene;Acc:106507367]	ENSSSCT00000001772,ENSSSCT00000076817	4	3	2	0	0	0	0	0	1	0	0	0	0	0	0	0	4	3	0.17	0.1	0.07	0	0	0	0	0	0.11	0	0	0	0	0	0	0	0.48	0.45	0.33	0.2	0.14	0
ENSSSCG00000001594	7	34918893	35096036	-	known	protein_coding	KIF6	kinesin family member 6 [Source:HGNC Symbol;Acc:HGNC:21202]	ENSSSCT00000001774	12	13	16	0	0	0	2	0	7	0	0	0	0	0	0	0	0	0	0.44	0.38	0.6	0	0	0.01	0.47	0	0.7	0	0	0	0	0	0	0	0	0	0.86	0.75	1.21	0
ENSSSCG00000001595	7	35159711	35285941	+	known	protein_coding	DAAM2	dishevelled associated activator of morphogenesis 2 [Source:NCBI gene;Acc:100155713]	ENSSSCT00000001775,ENSSSCT00000061869,ENSSSCT00000069358	45	77	43	3755	3477	3872	5	8	8	29	11	56	0	3	3	25	73	28	0.38	0.55	0.38	31.85	32.57	34.22	0.26	0.19	0.18	2.5	0.39	1.97	0	0.07	0.12	0.69	1.86	0.92	0.76	1.07	0.76	77.32
ENSSSCG00000001596	7	35287365	35320932	-	known	protein_coding	MOCS1	molybdenum cofactor synthesis 1 [Source:NCBI gene;Acc:100154835]	ENSSSCT00000001776,ENSSSCT00000089071	463	542	428	114	93	106	52	63	161	14	41	55	5	70	18	31	111	35	13.47	13.16	13.29	3.25	2.88	3.28	8.08	5.26	13.09	3.91	5.22	6.35	4.06	5.18	2.78	2.8	9.45	3.5	26.64	25.7	26.62	7.9
ENSSSCG00000001597	7	35721651	35914976	-	known	protein_coding	LRFN2	leucine rich repeat and fibronectin type III domain containing 2 [Source:NCBI gene;Acc:100153249]	ENSSSCT00000001777	84	118	106	17	18	24	4	4	15	11	0	4	0	4	3	1	7	1	0.75	0.86	0.99	0.15	0.18	0.22	0.21	0.1	0.35	1.03	0	0.15	0	0.1	0.12	0.03	0.19	0.03	1.49	1.69	1.99	0.37
ENSSSCG00000001611	7	36385873	36409495	+	known	protein_coding	NFYA	nuclear transcription factor Y subunit alpha [Source:NCBI gene;Acc:100151920]	ENSSSCT00000001780,ENSSSCT00000001791,ENSSSCT00000026056,ENSSSCT00000043871	796	999	747	952	907	958	239	201	345	41	634	683	22	408	168	111	822	229	10.77	11.13	10.99	11.25	11.86	11.77	18.48	7.79	12.12	5.38	32	35.62	7.74	14.05	10.25	4.89	30.6	10.55	21.31	21.74	22.01	27.31
ENSSSCG00000001612	7	36410495	36450579	+	known	protein_coding	NA	adenylate cyclase type 10 [Source:NCBI gene;Acc:100737927]	ENSSSCT00000001792,ENSSSCT00000027428,ENSSSCT00000076066	7	14	12	15	4	13	0	1	0	0	0	3	0	0	0	0	4	0	0.07	0.12	0.13	0.16	0.05	0.14	0	0.03	0	0	0	0.13	0	0	0	0	0.13	0	0.15	0.23	0.26	0.39
ENSSSCG00000001613	7	36455634	36460715	-	known	protein_coding	TREML1	triggering receptor expressed on myeloid cells like 1 [Source:NCBI gene;Acc:100154756]	ENSSSCT00000001793	0	0	0	0	0	0	0	0	0	0	0	0	0	0	0	0	0	0	0	0	0	0	0	0	0	0	0	0	0	0	0	0	0	0	0	0	0	0	0	0
ENSSSCG00000001616	7	36482058	36493906	-	known	protein_coding	TREML2	triggering receptor expressed on myeloid cells like 2 [Source:NCBI gene;Acc:100738047]	ENSSSCT00000024614	0	0	0	0	0	0	0	0	0	0	0	2	0	1	1	0	0	0	0	0	0	0	0	0	0	0	0	0	0	0.19	0	0.06	0.11	0	0	0	0	0	0	0
ENSSSCG00000001618	7	36545763	36553130	+	known	protein_coding	NA	natural cytotoxicity triggering receptor 2 [Source:NCBI gene;Acc:100153074]	ENSSSCT00000001799	0	0	0	0	0	0	0	0	0	0	0	0	0	0	0	0	1	0	0	0	0	0	0	0	0	0	0	0	0	0	0	0	0	0	0.12	0	0	0	0	0
ENSSSCG00000001619	7	36754754	36793527	+	known	protein_coding	FOXP4	forkhead box P4 [Source:NCBI gene;Acc:100153907]	ENSSSCT00000001800,ENSSSCT00000039661	3387	4312	3476	2634	2343	2745	27	22	34	138	56	77	1	37	23	46	59	24	60.04	62.79	63.34	47.83	47.54	50.67	1.58	0.76	0.8	20.36	3.03	3.83	0.2	1.8	1.67	1.25	2.01	1.01	118.75	122.66	126.87	116.12
ENSSSCG00000001620	7	36828988	36846994	+	known	protein_coding	MDFI	MyoD family inhibitor [Source:NCBI gene;Acc:100152701]	ENSSSCT00000001801,ENSSSCT00000037770	326	460	339	435	308	426	0	0	1	44	19	20	0	0	2	11	35	18	10.76	12.52	11.7	14.43	11.27	14.76	0	0	0.09	15.18	2.5	2.68	0	0	0.31	1.18	3.4	2.16	21.28	24.46	23.44	35.02
ENSSSCG00000001621	7	36869565	36920875	-	known	protein_coding	TFEB	transcription factor EB [Source:NCBI gene;Acc:100157940]	ENSSSCT00000001802,ENSSSCT00000001808,ENSSSCT00000026847,ENSSSCT00000072218	18	27	21	210	222	234	0	5	4	0	25	19	3	24	18	4	36	6	0.32	0.46	0.47	4.49	5.16	5.2	0	0.43	0.26	0	2.42	1.76	2.15	1.79	2.11	0.23	2.36	0.52	0.64	0.91	0.93	10.89
ENSSSCG00000001624	7	36959466	36969478	-	known	protein_coding	FRS3	fibroblast growth factor receptor substrate 3 [Source:NCBI gene;Acc:100153876]	ENSSSCT00000001806	174	219	179	59	42	57	18	33	51	11	92	56	1	37	10	24	104	45	4.44	4.59	4.77	1.51	1.19	1.52	2.62	2.35	3.36	2.88	9.4	5.84	0.6	2.56	1.13	1.96	7.8	4.22	8.77	8.97	9.55	3.66
ENSSSCG00000001625	7	36922272	36951249	-	known	protein_coding	PGC	progastricsin [Source:NCBI gene;Acc:100521201]	ENSSSCT00000001807,ENSSSCT00000049978	0	0	0	0	0	0	9	38	73	19	1	0	4	19	5	1	0	3	0	0	0	0	0	0	1.99	4.26	7.86	8.14	0.17	0	3.85	1.94	0.82	0.13	0	0.46	0	0	0	0
ENSSSCG00000001629	7	36981383	37030151	-	known	protein_coding	USP49	ubiquitin specific peptidase 49 [Source:NCBI gene;Acc:100739105]	ENSSSCT00000001812	208	223	200	44	44	39	5	24	7	0	19	8	1	5	2	16	13	6	2.05	1.8	2.06	0.43	0.48	0.4	0.29	0.67	0.18	0	0.76	0.33	0.24	0.13	0.09	0.51	0.38	0.22	4.06	3.51	4.13	1.05
ENSSSCG00000001636	7	37282700	37296717	+	known	protein_coding	NA	guanylate cyclase activator 1A [Source:NCBI gene;Acc:100739200]	ENSSSCT00000001820	1	0	2	4	0	4	4	22	32	4	39	40	0	4	6	48	48	62	0.03	0	0.07	0.13	0	0.13	0.71	1.91	2.58	1.28	4.87	5.1	0	0.34	0.83	4.79	4.4	7.09	0.06	0	0.13	0.31
ENSSSCG00000001637	7	37297905	37310170	-	known	protein_coding	GUCA1B	guanylate cyclase activator 1B [Source:NCBI gene;Acc:102167816]	ENSSSCT00000001821	4	4	3	8	12	8	0	1	1	2	0	1	0	0	0	0	4	2	0.13	0.11	0.1	0.26	0.43	0.27	0	0.09	0.08	0.66	0	0.13	0	0	0	0	0.38	0.24	0.26	0.21	0.2	0.63
ENSSSCG00000001638	7	37318348	37329171	-	known	protein_coding	MRPS10	mitochondrial ribosomal protein S10 [Source:NCBI gene;Acc:100155549]	ENSSSCT00000001822,ENSSSCT00000090067	901	1285	870	715	646	635	494	775	745	205	331	347	123	660	478	1436	523	1053	36.51	43	36.95	29.19	29.17	27	113.85	86.61	77.48	85.79	53.19	57.32	114.29	74	85.12	185.92	62.13	155.5	72.21	84.01	74	70.87
ENSSSCG00000001639	7	37333947	37656235	-	known	protein_coding	TRERF1	transcriptional regulating factor 1 [Source:NCBI gene;Acc:100153071]	ENSSSCT00000037969,ENSSSCT00000045133,ENSSSCT00000055960	521	742	521	612	548	605	4	7	16	3	95	106	1	4	2	35	87	48	3.58	4.17	3.74	4.21	4.17	4.35	0.16	0.14	0.3	0.22	2.68	3.06	0.16	0.08	0.06	0.79	1.8	1.24	7.09	8.15	7.49	10.21
ENSSSCG00000001641	7	37655847	37784359	+	known	protein_coding	UBR2	ubiquitin protein ligase E3 component n-recognin 2 [Source:NCBI gene;Acc:100522688]	ENSSSCT00000001825,ENSSSCT00000037445,ENSSSCT00000037458	1733	1994	1546	1457	1346	1310	54	82	112	44	132	203	25	241	137	91	159	78	12.24	11.49	11.39	10.26	10.47	9.62	2.26	1.65	2.13	3.5	4.02	6.09	4.55	4.85	4.38	2.11	3.61	2.1	24.2	22.44	22.81	24.91
ENSSSCG00000001646	7	37824186	37933602	+	known	protein_coding	BICRAL	BRD4 interacting chromatin remodeling complex associated protein like [Source:NCBI gene;Acc:100134970]	ENSSSCT00000001830,ENSSSCT00000037067,ENSSSCT00000044198	640	749	620	574	462	500	17	12	34	17	56	59	8	93	30	21	43	22	5.1	4.86	5.14	4.54	4.04	4.13	0.78	0.27	0.7	1.39	1.78	1.96	1.58	1.98	1.06	0.54	0.99	0.67	10.08	9.5	10.29	11.01
ENSSSCG00000001650	7	38006050	38012189	+	known	protein_coding	PTCRA	pre T cell antigen receptor alpha [Source:NCBI gene;Acc:100126289]	ENSSSCT00000001835	0	0	0	0	0	0	0	1	2	0	0	1	0	0	0	5	0	0	0	0	0	0	0	0	0	0.14	0.25	0	0	0.2	0	0	0	0.78	0	0	0	0	0	0
ENSSSCG00000001651	7	38014750	38025159	+	known	protein_coding	CNPY3	canopy FGF signaling regulator 3 [Source:NCBI gene;Acc:100126290]	ENSSSCT00000001836,ENSSSCT00000068318,ENSSSCT00000076579	268	323	228	396	361	387	170	462	440	37	175	120	11	202	71	252	270	267	5.82	5.75	5.17	8.61	8.67	8.78	22.05	28.89	25.61	9.04	15.74	10.7	6.15	12.12	7.06	18.66	17.69	21.48	11.5	11.24	10.36	20.91
ENSSSCG00000001653	7	38039858	38052370	-	known	protein_coding	PEX6	peroxisomal biogenesis factor 6 [Source:NCBI gene;Acc:100126288]	ENSSSCT00000001838,ENSSSCT00000048016,ENSSSCT00000060429	833	1054	853	679	662	750	67	115	236	13	278	191	10	418	199	31	401	50	13.05	12.55	13.34	10.77	10.59	11.58	5.6	4.75	9	2.55	16.41	11.56	3.63	16.47	13.08	1.47	17.38	2.69	25.8	24.52	26.71	26.15
ENSSSCG00000001654	7	38055589	38079867	+	known	protein_coding	PPP2R5D	protein phosphatase 2 regulatory subunit B'delta [Source:NCBI gene;Acc:100134967]	ENSSSCT00000001840,ENSSSCT00000045460,ENSSSCT00000046677,ENSSSCT00000058834,ENSSSCT00000070779	2676	3233	2657	2217	2043	2236	290	826	1004	165	933	787	32	565	308	656	1066	669	47	46.57	49.87	39.55	39.85	42.08	24.91	32.73	37.5	25.71	56.86	51.89	12.29	23.71	21.32	27.63	46.32	34.14	92.96	90.96	99.89	96
ENSSSCG00000001655	7	38074439	38081897	-	known	protein_coding	MEA1	male-enhanced antigen 1 [Source:NCBI gene;Acc:100126291]	ENSSSCT00000001841,ENSSSCT00000052913,ENSSSCT00000073227	923	1131	799	640	497	573	201	861	815	200	689	433	28	395	242	1076	753	851	34.73	30.79	28.25	24.96	21.63	22.44	53.05	127.81	82.06	101.52	87.07	49.7	18.53	42.58	46.6	209.84	72.36	175.32	68.68	60.14	56.57	60.59
ENSSSCG00000001656	7	38087258	38094548	+	known	protein_coding	RRP36	ribosomal RNA processing 36 [Source:NCBI gene;Acc:100141407]	ENSSSCT00000001846	742	863	721	744	650	702	193	448	350	118	225	152	38	199	99	1013	342	593	12.85	12.25	13.05	12.9	12.44	12.69	19.28	21.82	15.79	21.1	15.72	10.87	15.67	9.31	7.64	56.51	17.53	38.07	25.41	23.92	26.13	31.31
ENSSSCG00000001657	7	38097852	38115822	-	known	protein_coding	CUL7	cullin 7 [Source:NCBI gene;Acc:100141398]	ENSSSCT00000001847	1392	1657	1317	1269	1024	1318	64	63	241	25	717	494	5	108	102	37	743	61	12.86	12.51	12.71	11.71	10.44	12.68	3.44	1.65	5.85	2.4	26.89	19	1.12	2.68	4.23	1.11	20.44	2.11	25.43	24.43	25.46	28.43
ENSSSCG00000001658	7	38116177	38121758	-	known	protein_coding	NA	mitochondrial ribosomal protein L2 [Source:NCBI gene;Acc:100151914]	ENSSSCT00000001849,ENSSSCT00000057691,ENSSSCT00000059796	1092	1345	1006	404	375	364	112	682	563	128	295	264	7	248	158	814	339	542	46.87	47.76	45.14	17.46	17.86	16.43	26.95	80.48	61.46	55.59	50.04	45.56	7.71	29.16	29.47	110.33	42.23	83.84	92.7	93.29	90.4	42.38
ENSSSCG00000001659	7	38120789	38134535	+	known	protein_coding	KLC4	kinesin light chain 4 [Source:NCBI gene;Acc:100157157]	ENSSSCT00000001850,ENSSSCT00000037182,ENSSSCT00000058717	773	970	736	515	418	457	72	277	406	40	336	344	25	302	155	251	647	215	15.58	16.09	15.53	10.38	9.3	9.61	9.14	16.71	22.73	9.3	30.07	29.44	14.46	17.84	14.5	18.09	38.83	18.31	30.82	31.43	31.1	25.2
ENSSSCG00000001660	7	38135666	38205657	+	known	protein_coding	PTK7	protein tyrosine kinase 7 (inactive) [Source:NCBI gene;Acc:100153873]	ENSSSCT00000001851,ENSSSCT00000047424,ENSSSCT00000077846,ENSSSCT00000078291,ENSSSCT00000079921,ENSSSCT00000086784	6065	7649	6254	23749	20425	23823	206	490	1144	339	2620	1664	93	362	784	537	3383	635	72.56	74.96	78.16	284.56	270.03	297.59	14.3	17.51	40.64	63.53	133.16	99.51	26.77	14.74	42.03	20.78	128.52	31.41	143.5	146.43	156.54	690.78
ENSSSCG00000001661	7	38213063	38222140	+	known	protein_coding	SRF	serum response factor [Source:NCBI gene;Acc:100155958]	ENSSSCT00000001852	2828	3169	2596	2125	1854	2176	37	64	90	45	86	53	4	104	56	47	74	23	50.79	46.65	48.72	38.21	36.81	40.81	3.83	3.23	4.21	8.34	6.23	3.93	1.71	5.05	4.48	2.72	3.93	1.53	100.46	91.13	97.58	92.77
ENSSSCG00000001664	7	38276278	38319485	+	known	protein_coding	TTBK1	tau tubulin kinase 1 [Source:NCBI gene;Acc:100155509]	ENSSSCT00000001855,ENSSSCT00000043103,ENSSSCT00000086141	187	229	173	18	12	15	0	0	2	10	0	9	0	1	0	2	11	2	1.79	1.93	1.79	0.29	0.2	0.25	0	0	0.06	0.74	0	0.44	0	0.06	0	0.13	0.33	0.07	3.54	3.77	3.58	0.7
ENSSSCG00000001667	7	38359504	38389113	-	known	protein_coding	ZNF318	zinc finger protein 318 [Source:NCBI gene;Acc:100153069]	ENSSSCT00000001859	823	963	814	1162	1042	1121	95	133	247	69	267	303	2	94	55	68	384	78	5.44	5.2	5.62	7.67	7.6	7.71	3.67	2.5	4.3	4.75	7.18	8.37	0.32	1.67	1.64	1.46	7.58	1.94	10.76	10.15	11.26	18.63
ENSSSCG00000001672	7	38334833	38347285	-	known	protein_coding	CRIP3	cysteine rich protein 3 [Source:NCBI gene;Acc:100154285]	ENSSSCT00000001865,ENSSSCT00000049905,ENSSSCT00000088060	70	73	49	2	2	2	29	243	241	4	11	8	0	0	6	7	1	15	5.26	4.46	3.52	0.03	0.03	0.03	10.87	46.47	41.85	0.95	2.68	0.94	0	0	1.75	2.52	0.04	1.06	10.4	8.72	7.06	0.07
ENSSSCG00000001676	7	38501969	38504718	-	known	protein_coding	LRRC73	leucine rich repeat containing 73 [Source:NCBI gene;Acc:100736626]	ENSSSCT00000001870	47	41	50	17	25	26	0	5	6	2	3	4	0	0	1	6	6	6	2.34	1.69	2.6	0.85	1.38	1.36	0	0.68	0.75	1	0.59	0.79	0	0	0.21	0.94	0.86	1.07	4.62	3.3	5.21	2.07
ENSSSCG00000001679	7	38530725	38569570	-	known	protein_coding	XPO5	exportin 5 [Source:NCBI gene;Acc:100155084]	ENSSSCT00000028506	15248	17582	14387	5871	5357	5760	592	403	1170	187	997	1592	64	875	620	299	1609	290	131.05	123.43	129.19	50.41	50.83	51.56	29.64	9.82	26.42	16.72	34.81	57.01	13.32	20.21	23.96	8.33	41.21	9.33	259.18	241.11	258.74	122.38
ENSSSCG00000001680	7	38432732	38452686	+	known	protein_coding	ABCC10	ATP binding cassette subfamily C member 10 [Source:NCBI gene;Acc:100152696]	ENSSSCT00000001875	755	938	670	507	446	487	26	34	95	5	143	93	5	199	89	47	147	24	7.76	7.88	7.19	5.21	5.06	5.21	1.55	0.99	2.56	0.53	5.96	3.97	1.24	5.5	4.1	1.56	4.5	0.92	15.35	15.39	14.41	12.64
ENSSSCG00000001682	7	38452608	38458230	-	known	protein_coding	DLK2	delta like non-canonical Notch ligand 2 [Source:NCBI gene;Acc:100145892]	ENSSSCT00000001877,ENSSSCT00000001878	20	23	25	1	1	2	0	2	0	11	3	4	2	7	4	3	6	0	0.68	0.62	0.86	0.03	0.04	0.07	0	0.19	0	3.53	0.4	0.55	0.92	0.64	0.59	0.32	0.43	0	1.34	1.22	1.72	0.08
ENSSSCG00000001683	7	38567775	38601790	+	known	protein_coding	POLH	DNA polymerase eta [Source:NCBI gene;Acc:100153104]	ENSSSCT00000001879,ENSSSCT00000043330,ENSSSCT00000052882,ENSSSCT00000063506	326	374	318	981	874	894	42	22	77	8	69	144	8	43	31	23	175	70	4.5	4.09	4.5	13.28	12.74	12.54	3.98	1.14	3.15	1.34	4.49	7.84	3.03	1.44	2.09	1.24	8.15	3.85	8.9	7.99	9.02	32.24
ENSSSCG00000001688	7	38475236	38501520	+	known	protein_coding	TJAP1	tight junction associated protein 1 [Source:NCBI gene;Acc:100736996]	ENSSSCT00000001869,ENSSSCT00000001884,ENSSSCT00000047986,ENSSSCT00000056753	506	580	495	413	433	384	27	33	89	22	73	72	2	62	24	37	123	14	7.1	7.03	7.39	6.2	7.01	6.09	2.19	1.45	4.05	3.58	4.84	4.36	0.9	2.87	1.87	1.98	6.04	0.88	14.05	13.72	14.81	15.05
ENSSSCG00000001689	7	38603474	38613448	-	known	protein_coding	GTPBP2	GTP binding protein 2 [Source:NCBI gene;Acc:100514413]	ENSSSCT00000017803	936	1059	874	1669	1455	1627	8	24	27	4	23	28	1	16	13	16	45	25	15.22	14.11	14.85	27.16	26.15	27.62	0.75	1.1	1.15	0.67	1.51	1.88	0.39	0.7	0.94	0.84	2.17	1.51	30.1	27.56	29.75	65.94
ENSSSCG00000001691	7	38625787	38641410	+	known	protein_coding	RSPH9	radial spoke head component 9 [Source:NCBI gene;Acc:100157153]	ENSSSCT00000001888	9	12	8	2	1	1	0	10	4	1	1	3	0	0	4	40	9	14	0.59	0.66	0.55	0.13	0.07	0.07	0	1.78	0.66	0.66	0.26	0.78	0	0	1.12	8.19	1.69	3.25	1.17	1.29	1.11	0.32
ENSSSCG00000001692	7	38635469	38657054	-	known	protein_coding	MRPS18A	mitochondrial ribosomal protein S18A [Source:NCBI gene;Acc:100154748]	ENSSSCT00000001889,ENSSSCT00000069014,ENSSSCT00000081673,ENSSSCT00000084873	357	434	336	262	177	193	179	784	675	226	323	174	29	289	193	1176	362	653	12.82	13.64	12.13	10.22	8.66	7.55	61.01	137.75	110.12	146.29	82.78	43.89	35.65	53.47	53.22	232.56	65.14	147.22	25.36	26.65	24.3	24.81
ENSSSCG00000001695	7	38746052	38761038	+	known	protein_coding	VEGFA	vascular endothelial growth factor A [Source:NCBI gene;Acc:397157]	ENSSSCT00000001892,ENSSSCT00000064013,ENSSSCT00000068911,ENSSSCT00000073564,ENSSSCT00000074202	280	347	248	2400	2114	2207	319	298	605	125	105	245	244	1241	536	80	297	17	9.68	10.77	8.56	62.69	66.45	61.37	46.2	19.9	37.96	36.46	10.23	32.9	147.08	83.93	62.1	7.75	22.93	1.83	19.15	21.04	17.15	152.17
ENSSSCG00000001696	7	39124872	39139431	-	known	protein_coding	NA	mitochondrial ribosomal protein L14 [Source:NCBI gene;Acc:100157118]	ENSSSCT00000001895,ENSSSCT00000041724,ENSSSCT00000043554,ENSSSCT00000055504	760	881	680	388	332	344	102	636	445	189	219	181	17	188	143	1014	351	715	31.44	29.82	29.73	16.57	15.43	15.76	26.45	80.86	52.17	84.79	39.1	31.3	17.79	22.54	28.57	147.85	46.72	118.34	62.19	58.26	59.55	40.22
ENSSSCG00000001697	7	39138432	39215736	+	known	protein_coding	TMEM63B	transmembrane protein 63B [Source:NCBI gene;Acc:100151872]	ENSSSCT00000036360,ENSSSCT00000038739,ENSSSCT00000039005	1786	2113	1744	1892	1700	1873	41	182	229	105	246	114	40	1108	472	50	208	49	29.16	28.26	29.73	30.82	30.69	31.93	3.84	8.42	9.89	17.62	16.37	7.9	15.59	48.55	34.3	2.69	10.37	3.02	57.67	55.2	59.55	74.81
ENSSSCG00000001698	7	39168677	39191396	+	known	protein_coding	CAPN11	calpain 11 [Source:NCBI gene;Acc:100156753]	ENSSSCT00000001897,ENSSSCT00000072998	3	5	4	0	0	0	1	0	5	11	0	4	0	0	0	0	2	0	0.05	0.07	0.07	0	0	0	0.09	0	0.2	1.75	0	0.25	0	0	0	0	0.11	0	0.09	0.14	0.15	0
ENSSSCG00000001700	7	39217332	39234688	+	known	protein_coding	SLC29A1	solute carrier family 29 member 1 (Augustine blood group) [Source:NCBI gene;Acc:396631]	ENSSSCT00000001899,ENSSSCT00000039238,ENSSSCT00000045651,ENSSSCT00000052837,ENSSSCT00000053303,ENSSSCT00000058430,ENSSSCT00000064476	5247	6241	5043	608	587	665	1757	5138	9363	535	200	541	147	4590	3150	206	959	356	119.23	114.55	117.08	14.53	15.82	16.27	190.63	272.51	477.95	104.83	15.42	43.01	65.52	223.95	252.45	11.17	50.35	25.4	235.81	223.76	234.5	35.27
ENSSSCG00000001701	7	39244458	39254002	+	known	protein_coding	HSP90AB1	heat shock protein 90 alpha family class B member 1 [Source:NCBI gene;Acc:396742]	ENSSSCT00000001901,ENSSSCT00000038665,ENSSSCT00000044897,ENSSSCT00000045361,ENSSSCT00000054552,ENSSSCT00000061944	96880	115378	91609	27275	25382	26090	3426	5782	6200	1621	4054	5033	657	7934	3647	5341	6853	3839	2089.83	2044.48	2067.53	590.34	606.25	588.56	412.71	329.66	330.79	341.11	320.87	425.05	317.75	412.18	314.51	340.58	402.2	272.42	4133.18	3993.74	4141.06	1433.06
ENSSSCG00000001702	7	39247915	39254466	-	known	protein_coding	SLC35B2	solute carrier family 35 member B2 [Source:NCBI gene;Acc:100516086]	ENSSSCT00000001902,ENSSSCT00000076016	699	838	583	992	910	1023	809	1448	1555	420	1221	1321	195	1964	1176	1480	1994	1241	7.03	6.89	6.13	9.99	10.11	10.73	47.39	41.26	41.08	43.67	49.87	55.29	47.43	52.97	53.17	48.29	59.75	46.65	13.9	13.46	12.27	24.24
ENSSSCG00000001703	7	39255075	39263339	-	known	protein_coding	NFKBIE	NFKB inhibitor epsilon [Source:NCBI gene;Acc:100153486]	ENSSSCT00000001903	755	936	723	289	294	291	138	243	256	69	236	127	4	249	162	74	302	92	16.63	16.93	16.65	6.38	7.17	6.7	17.45	14.99	14.63	15.64	20.89	11.49	2.08	14.86	15.83	5.23	19.62	7.48	32.9	33.07	33.34	15.49
ENSSSCG00000001705	7	39275595	39299507	-	known	protein_coding	TCTE1	t-complex-associated-testis-expressed 1 [Source:NCBI gene;Acc:100156326]	ENSSSCT00000001905	47	54	24	6	12	17	1	5	8	4	17	25	0	2	0	21	20	18	0.82	0.77	0.44	0.1	0.23	0.31	0.1	0.24	0.36	0.72	1.19	1.8	0	0.09	0	1.18	1.03	1.16	1.62	1.51	0.88	0.25
ENSSSCG00000001706	7	39299460	39313778	-	known	protein_coding	AARS2	alanyl-tRNA synthetase 2, mitochondrial [Source:NCBI gene;Acc:100155115]	ENSSSCT00000001906,ENSSSCT00000041366,ENSSSCT00000063672,ENSSSCT00000068601	1065	1318	1073	369	331	387	104	127	399	28	395	417	4	160	115	70	657	117	14.18	14.45	15.15	4.95	4.89	5.41	8.01	5.36	14.92	3.56	22.76	24.29	1.48	5.89	6.36	3.19	27.76	6.22	28.04	28.23	30.34	12.02
ENSSSCG00000001708	7	39384556	39431248	+	known	protein_coding	CDC5L	cell division cycle 5 like [Source:NCBI gene;Acc:100153900]	ENSSSCT00000001908	2784	3340	2548	1915	1824	1794	469	589	775	168	582	682	87	726	450	702	816	547	21.86	21.41	20.9	15.02	15.81	14.67	21.47	13.12	16	13.73	18.57	22.33	16.57	15.31	15.9	17.89	19.1	16.09	43.23	41.83	41.86	36.46
ENSSSCG00000001709	7	39751927	40161114	-	known	protein_coding	SUPT3H	SPT3 homolog, SAGA and STAGA complex component [Source:NCBI gene;Acc:100154712]	ENSSSCT00000001909,ENSSSCT00000070511,ENSSSCT00000080864,ENSSSCT00000081163,ENSSSCT00000087129	780	921	737	428	344	373	75	313	306	53	216	352	16	128	104	248	317	344	10.49	10.03	10.1	6.18	5.38	5.43	5.81	13.52	12.08	7.92	12.09	21.21	5.8	5.05	7.4	12.03	14.9	17.53	20.75	19.6	20.23	15.01
ENSSSCG00000001710	7	40106513	40459686	+	known	protein_coding	RUNX2	RUNX family transcription factor 2 [Source:NCBI gene;Acc:100737965]	ENSSSCT00000001910,ENSSSCT00000044704,ENSSSCT00000053493,ENSSSCT00000059192,ENSSSCT00000083673,ENSSSCT00000088700,ENSSSCT00000089878,ENSSSCT00000090875	5	2	5	797	620	645	12	10	4	16	23	17	4	13	15	53	42	46	0.04	0.02	0.04	11.48	10.23	9.71	0.69	0.29	0.09	2.19	1.66	0.61	1.6	0.3	1.61	1.82	1.99	3.11	0.09	0.05	0.09	27.87
ENSSSCG00000001715	7	40920031	41008500	-	known	protein_coding	ENPP5	ectonucleotide pyrophosphatase/phosphodiesterase family member 5 [Source:NCBI gene;Acc:100153376]	ENSSSCT00000001917,ENSSSCT00000043931	1155	1423	1014	51	32	45	265	274	623	55	470	67	123	2727	1498	1	35	4	15.42	16.34	13.68	0.61	0.42	0.56	18.41	10.83	20.25	6.8	23.18	3.44	35.37	89.71	80.19	0.04	1.23	0.19	30.5	31.92	27.39	1.48
ENSSSCG00000001716	7	40980523	41227021	-	known	protein_coding	RCAN2	regulator of calcineurin 2 [Source:NCBI gene;Acc:100738282]	ENSSSCT00000001918,ENSSSCT00000061108	992	1179	917	1073	966	1086	93	146	100	31	26	61	1	157	132	126	104	98	21.17	20.66	20.46	23.22	23.08	24.52	11.45	8.8	5.58	6.92	2.27	5.42	0.51	9.18	12.67	8.7	6.63	7.76	41.88	40.35	40.97	56.37
ENSSSCG00000001718	7	41344804	41426343	-	known	protein_coding	CYP39A1	cytochrome P450, family 39, subfamily A, polypeptide 1 [Source:NCBI gene;Acc:100113410]	ENSSSCT00000001920,ENSSSCT00000001922,ENSSSCT00000058655,ENSSSCT00000062954	291	338	250	275	227	242	78	227	270	31	300	322	19	108	66	294	376	466	9.94	10.15	9.1	9.87	8.8	8.72	12.88	16.05	19.15	8.6	28.07	32.21	9.67	7.94	8.72	20.58	27.52	40.71	19.66	19.82	18.22	23.96
ENSSSCG00000001720	7	41426170	41457884	+	known	protein_coding	SLC25A27	solute carrier family 25 member 27 [Source:NCBI gene;Acc:100157774]	ENSSSCT00000001923,ENSSSCT00000031260,ENSSSCT00000064761,ENSSSCT00000068946,ENSSSCT00000072050,ENSSSCT00000080274,ENSSSCT00000080682,ENSSSCT00000090693	669	814	657	497	476	512	96	409	604	19	188	219	7	100	128	54	221	120	9.65	9.87	10.45	8.65	9.28	9.75	10.9	24.73	37.45	4.06	11.89	12.68	4.8	5.52	14.6	3.13	10.95	6.73	19.08	19.28	20.94	20.99
ENSSSCG00000001723	7	41486843	41531331	-	known	protein_coding	PLA2G7	phospholipase A2 group VII [Source:NCBI gene;Acc:396593]	ENSSSCT00000001927,ENSSSCT00000043742,ENSSSCT00000060864,ENSSSCT00000061063,ENSSSCT00000064616,ENSSSCT00000071676	489	553	489	0	3	1	651	1351	1082	86	1	8	6	1	28	20	16	21	11.93	11.06	12.34	0	0.1	0.02	91.3	102.17	74.53	23.06	0.12	0.9	4.4	0.08	3.43	1.81	1.45	2.08	23.59	21.6	24.71	0
ENSSSCG00000001724	7	41576487	41625017	+	known	protein_coding	NA	meprin A subunit alpha [Source:NCBI gene;Acc:100154136]	ENSSSCT00000001928,ENSSSCT00000022332,ENSSSCT00000068097,ENSSSCT00000075538,ENSSSCT00000079416,ENSSSCT00000082046	0	0	0	0	0	0	0	0	0	2	0	0	0	0	0	0	1	0	0	0	0	0	0	0	0	0	0	0.4	0	0	0	0	0	0	0.06	0	0	0	0	0
ENSSSCG00000001725	7	41640258	41769286	-	known	protein_coding	ADGRF5	adhesion G protein-coupled receptor F5 [Source:NCBI gene;Acc:100152930]	ENSSSCT00000001929	0	0	0	0	0	0	0	0	2	0	0	4	0	3	3	2	1	2	0	0	0	0	0	0	0	0	0.05	0	0	0.14	0	0.07	0.12	0.06	0.03	0.07	0	0	0	0
ENSSSCG00000001726	7	41806393	41853657	-	known	protein_coding	ADGRF1	adhesion G protein-coupled receptor F1 [Source:NCBI gene;Acc:100158176]	ENSSSCT00000001930,ENSSSCT00000048032	0	0	0	0	0	0	0	3	3	2	0	0	0	3	1	0	0	0	0	0	0	0	0	0	0	0.14	0.13	0.35	0	0	0	0.13	0.08	0	0	0	0	0	0	0
ENSSSCG00000001727	7	42020227	42091516	-	known	protein_coding	TNFRSF21	TNF receptor superfamily member 21 [Source:NCBI gene;Acc:100513161]	ENSSSCT00000035929,ENSSSCT00000088469	2324	2667	2159	618	616	707	856	454	677	313	282	414	162	3979	1949	169	531	126	33.86	31	32.36	8.93	9.74	10.48	75.32	18.92	26.12	49.69	16.33	24.95	61.61	160.41	132.49	8.76	23	7.07	66.96	60.56	64.81	21.67
ENSSSCG00000001729	7	42570069	42769980	-	known	protein_coding	PTCHD4	patched domain containing 4 [Source:NCBI gene;Acc:100626713]	ENSSSCT00000001933	88	125	107	0	0	0	0	4	3	10	0	8	0	1	0	2	2	2	0.78	0.9	0.99	0	0	0	0	0.1	0.07	0.92	0	0.29	0	0.02	0	0.06	0.05	0.07	1.54	1.76	1.98	0
ENSSSCG00000001731	7	43624832	43643600	+	known	protein_coding	CENPQ	centromere protein Q [Source:NCBI gene;Acc:100513550]	ENSSSCT00000058765	445	547	414	129	93	102	143	97	192	3	113	177	3	71	53	96	181	155	3.57	3.59	3.47	1.04	0.82	0.85	6.7	2.21	4.06	0.27	3.69	5.91	0.58	1.53	1.92	2.5	4.34	4.68	7.06	7.01	6.96	2.51
ENSSSCG00000001732	7	43597292	43624609	-	known	protein_coding	MMUT	methylmalonyl-CoA mutase [Source:NCBI gene;Acc:399535]	ENSSSCT00000040446,ENSSSCT00000040749	474	610	506	524	513	532	116	160	274	20	141	191	55	574	328	45	159	164	7.6	8.01	8.47	8.4	9.09	8.9	10.74	7.22	11.46	3.31	9.14	12.65	21.04	24.82	23.45	2.33	7.55	9.78	15.02	15.64	16.97	20.4
ENSSSCG00000001734	7	43669328	43670062	+	known	pseudogene	NA	\N	ENSSSCT00000001939	60	61	67	27	22	22	45	106	128	14	32	66	6	18	46	101	72	66	6.32	5.41	7.42	2.86	2.64	2.44	24.81	29.05	32.34	14.19	12.67	26.23	12.84	5.36	19.81	32	20.98	23.42	12.49	10.57	14.86	6.94
ENSSSCG00000001735	7	43703930	43730066	-	known	protein_coding	RHAG	Rh associated glycoprotein [Source:NCBI gene;Acc:100516620]	ENSSSCT00000001940	4	3	2	0	0	0	1	1	1	0	1	4	0	0	8	2	1	6	0.09	0.06	0.05	0	0	0	0.14	0.07	0.06	0	0.1	0.39	0	0	0.84	0.15	0.07	0.52	0.19	0.11	0.1	0
ENSSSCG00000001736	7	43751182	43770004	-	known	protein_coding	CRISP2	cysteine rich secretory protein 2 [Source:NCBI gene;Acc:397369]	ENSSSCT00000001941	0	0	0	0	1	0	0	1	0	5	0	0	0	0	0	7	0	0	0	0	0	0	0.05	0	0	0.13	0	2.33	0	0	0	0	0	1.02	0	0	0	0	0	0
ENSSSCG00000001738	7	43839210	43840940	-	known	protein_coding	PGK2	phosphoglycerate kinase 2 [Source:NCBI gene;Acc:396673]	ENSSSCT00000001943	0	0	0	0	0	0	0	0	0	0	0	0	0	0	0	0	0	0	0	0	0	0	0	0	0	0	0	0	0	0	0	0	0	0	0	0	0	0	0	0
ENSSSCG00000001739	7	43883539	43911664	-	known	protein_coding	CRISP1	cysteine rich secretory protein 1 [Source:NCBI gene;Acc:396812]	ENSSSCT00000001944,ENSSSCT00000070170	0	0	0	0	0	0	0	0	0	0	0	0	0	0	0	0	0	0	0	0	0	0	0	0	0	0	0	0	0	0	0	0	0	0	0	0	0	0	0	0
ENSSSCG00000001741	7	43982233	43993156	-	known	protein_coding	DEFB114	defensin beta 114 [Source:NCBI gene;Acc:100170135]	ENSSSCT00000001947	0	0	0	0	0	0	0	0	0	1	0	0	0	0	0	0	0	0	0	0	0	0	0	0	0	0	0	0.84	0	0	0	0	0	0	0	0	0	0	0	0
ENSSSCG00000001743	7	44019706	44024335	-	known	protein_coding	DEFB110	defensin, beta 110 locus [Source:NCBI gene;Acc:404702]	ENSSSCT00000033386	0	0	0	0	0	0	0	0	0	0	0	3	0	0	0	0	0	0	0	0	0	0	0	0	0	0	0	0	0	2.64	0	0	0	0	0	0	0	0	0	0
ENSSSCG00000001744	7	44640078	44702561	+	known	protein_coding	TFAP2D	transcription factor AP-2 delta [Source:NCBI gene;Acc:100155785]	ENSSSCT00000001950	0	0	0	0	0	0	0	0	0	0	0	0	0	0	0	0	0	0	0	0	0	0	0	0	0	0	0	0	0	0	0	0	0	0	0	0	0	0	0	0
ENSSSCG00000001746	7	45447357	45925113	-	known	protein_coding	PKHD1	PKHD1 ciliary IPT domain containing fibrocystin/polyductin [Source:NCBI gene;Acc:100517169]	ENSSSCT00000001952,ENSSSCT00000038709,ENSSSCT00000040071,ENSSSCT00000042213	37	33	35	0	0	0	0	5	2	8	1	10	0	0	0	4	4	4	0.11	0.08	0.15	0	0	0	0	0.04	0.02	0.26	0.01	0.13	0	0	0	0.04	0.04	0.05	0.23	0.16	0.29	0
ENSSSCG00000001748	7	46013584	46017153	+	known	protein_coding	IL17A	interleukin 17A [Source:NCBI gene;Acc:449530]	ENSSSCT00000001954	0	0	0	0	0	0	0	0	0	1	0	0	0	0	0	0	0	0	0	0	0	0	0	0	0	0	0	0.51	0	0	0	0	0	0	0	0	0	0	0	0
ENSSSCG00000001749	7	46058326	46066120	-	known	protein_coding	IL17F	interleukin 17F [Source:NCBI gene;Acc:100037933]	ENSSSCT00000034743	0	1	0	0	0	0	0	0	0	5	0	2	0	0	0	0	0	0	0	0.04	0	0	0	0	0	0	0	2.18	0	0.35	0	0	0	0	0	0	0	0.07	0	0
ENSSSCG00000001750	7	46104677	46234480	+	known	protein_coding	PAQR8	progestin and adipoQ receptor family member 8 [Source:NCBI gene;Acc:396559]	ENSSSCT00000001956,ENSSSCT00000061228,ENSSSCT00000070539,ENSSSCT00000081499,ENSSSCT00000088813	193	226	178	294	274	307	46	505	280	151	213	203	761	7956	4507	42	328	110	3.03	2.83	2.81	4.31	4.34	4.81	4.19	22.73	11.91	22.99	12.92	11.71	263.43	312.1	299.54	1.81	14.08	5.97	6	5.53	5.64	10.45
ENSSSCG00000001751	7	47382764	47425950	-	known	protein_coding	CHRNA5	cholinergic receptor nicotinic alpha 5 subunit [Source:NCBI gene;Acc:100156023]	ENSSSCT00000045443	20	33	19	1	0	0	0	24	0	2	5	5	3	117	114	1	6	2	0.34	0.46	0.33	0.02	0	0	0	1.14	0	0.35	0.34	0.35	1.2	5.32	8.56	0.05	0.3	0.12	0.67	0.89	0.67	0.04
ENSSSCG00000001752	7	47361778	47384303	+	known	protein_coding	CHRNA3	cholinergic receptor nicotinic alpha 3 subunit [Source:NCBI gene;Acc:100151989]	ENSSSCT00000001958,ENSSSCT00000053544,ENSSSCT00000062231	345	391	310	17	12	18	2	3	2	3	27	132	3	0	1	42	520	117	5.7	4.23	4.3	0.39	0.36	0.36	0.16	0.18	0.07	1.2	3.74	12.67	0.98	0	0.06	3.23	41.92	12.05	11.27	8.26	8.62	0.95
ENSSSCG00000001755	7	47449033	47474648	-	known	protein_coding	HYKK	hydroxylysine kinase [Source:NCBI gene;Acc:100155220]	ENSSSCT00000001961	48	62	55	20	33	30	39	55	54	30	19	17	7	5	22	44	35	53	0.47	0.5	0.56	0.2	0.36	0.31	2.25	1.52	1.4	3.06	0.76	0.69	1.66	0.13	0.97	1.39	1.03	1.94	0.93	0.97	1.13	0.48
ENSSSCG00000001756	7	47479629	47529227	-	known	protein_coding	IREB2	iron responsive element binding protein 2 [Source:NCBI gene;Acc:100153993]	ENSSSCT00000001962	4365	5362	4302	1635	1526	1573	405	295	460	88	674	909	108	756	483	177	729	186	43.96	44.13	45.27	16.46	16.97	16.5	23.72	8.41	12.16	9.21	27.54	38.08	26.27	20.48	21.84	5.77	21.85	7	86.94	86.21	90.67	39.95
ENSSSCG00000001757	7	47641162	47666287	+	known	protein_coding	WDR61	WD repeat domain 61 [Source:NCBI gene;Acc:100153204]	ENSSSCT00000001963,ENSSSCT00000067395	2142	2560	2077	1131	982	1045	434	624	682	137	230	370	74	322	209	1162	737	1167	27.29	26.67	27.64	14.42	13.82	13.89	32.08	22.45	22.74	18.09	11.86	19.55	22.65	11.05	11.92	47.85	27.89	55.44	53.97	52.1	55.36	35
ENSSSCG00000001760	7	47705120	47762541	+	known	protein_coding	ACSBG1	acyl-CoA synthetase bubblegum family member 1 [Source:NCBI gene;Acc:100156446]	ENSSSCT00000001967,ENSSSCT00000001968,ENSSSCT00000037251,ENSSSCT00000075806	138	132	106	12	9	6	275	256	340	105	98	150	113	620	367	252	169	183	1.81	1.8	1.34	0.09	0.08	0.05	13.09	5.93	7.3	8.8	3.25	5.1	22.37	13.6	13.48	6.68	4.11	5.6	3.58	3.52	2.68	0.23
ENSSSCG00000001762	7	47788791	47813400	+	known	protein_coding	CIB2	calcium and integrin binding family member 2 [Source:NCBI gene;Acc:100156043]	ENSSSCT00000001970,ENSSSCT00000087316	513	748	569	280	227	264	82	511	554	116	495	271	50	1362	506	355	528	481	23.37	27.87	27.1	13.03	11.73	12.77	20.87	66.89	66.41	56.7	92.69	51.62	49.46	179.03	101.74	51.61	71.88	80.44	46.23	54.45	54.28	31.63
ENSSSCG00000001764	7	47813512	47824760	-	known	protein_coding	SH2D7	SH2 domain containing 7 [Source:NCBI gene;Acc:100154016]	ENSSSCT00000001973	1	1	1	1	0	0	0	0	1	0	0	0	0	0	0	3	0	1	0.02	0.01	0.02	0.02	0	0	0	0	0.04	0	0	0	0	0	0	0.17	0	0.06	0.03	0.03	0.04	0.04
ENSSSCG00000001765	7	47929035	47994486	-	known	protein_coding	ADAMTS7	ADAM metallopeptidase with thrombospondin type 1 motif 7 [Source:NCBI gene;Acc:100154398]	ENSSSCT00000001974	1616	1957	1560	1182	1108	1255	62	120	186	21	628	305	12	120	32	91	424	83	14.93	14.77	15.06	10.91	11.3	12.08	3.34	3.14	4.51	2.02	23.56	11.73	2.68	2.98	1.33	2.73	11.67	2.87	29.53	28.86	30.17	26.5
ENSSSCG00000001769	7	48050045	48075796	+	known	protein_coding	MORF4L1	mortality factor 4 like 1 [Source:NCBI gene;Acc:100154823]	ENSSSCT00000001981,ENSSSCT00000034669,ENSSSCT00000086088,ENSSSCT00000090347	5670	6827	5571	5348	5055	4694	244	552	257	108	233	213	63	160	129	574	472	1206	164	162.64	168.58	155.89	162.56	142.69	40.36	44.21	18.84	31.84	26.95	23.74	42.79	12.67	16.5	53.2	40.1	128.37	324.35	317.71	337.65	378.42
ENSSSCG00000001770	7	48083569	48106041	-	known	protein_coding	CTSH	cathepsin H [Source:NCBI gene;Acc:396969]	ENSSSCT00000001983,ENSSSCT00000001985,ENSSSCT00000090788	464	566	419	1954	1706	1938	323	1218	623	537	434	142	269	3074	1541	739	188	440	9.35	9.18	8.55	39.29	36.84	39.54	54.89	104.56	47.68	178.9	55.55	15.95	170.3	267.28	212.36	74.52	17.6	48.42	18.49	17.93	17.13	95.37
ENSSSCG00000001771	7	48121419	48246749	-	known	protein_coding	RASGRF1	Ras protein specific guanine nucleotide releasing factor 1 [Source:NCBI gene;Acc:100157221]	ENSSSCT00000001986,ENSSSCT00000044252	93	130	78	0	0	1	0	5	1	3	84	0	0	0	0	0	0	3	0.86	0.97	0.75	0	0	0.01	0	0.13	0.02	0.3	3.12	0	0	0	0	0	0	0.11	1.7	1.9	1.5	0
ENSSSCG00000001773	7	48431318	48442645	+	known	protein_coding	TMED3	transmembrane p24 trafficking protein 3 [Source:NCBI gene;Acc:100155219]	ENSSSCT00000001988,ENSSSCT00000077055	690	825	605	1435	1301	1400	143	422	471	97	314	171	25	356	162	837	501	670	31.06	29.15	28.03	70.49	69.02	70.52	27.16	31.39	32.44	26.51	33.52	18.64	29.63	25.77	19.07	71.38	39.26	65.55	61.42	56.95	56.14	171.11
ENSSSCG00000001775	7	48501078	48539315	+	known	protein_coding	MINAR1	membrane integral NOTCH2 associated receptor 1 [Source:NCBI gene;Acc:100622753]	ENSSSCT00000043247,ENSSSCT00000046777,ENSSSCT00000048628	37	52	41	0	0	0	1	0	4	5	15	10	0	0	0	3	5	2	0.29	0.33	0.33	0	0	0	0.05	0	0.08	0.36	0.47	0.33	0	0	0	0.07	0.12	0.06	0.58	0.65	0.67	0
ENSSSCG00000001776	7	48560753	48562039	-	known	protein_coding	NA	\N	ENSSSCT00000001991	0	0	1	0	0	0	0	0	0	2	0	0	0	0	0	0	0	0	0	0	0.06	0	0	0	0	0	0	1.08	0	0	0	0	0	0	0	0	0	0	0.11	0
ENSSSCG00000001779	7	48967566	49034703	+	known	protein_coding	ZFAND6	zinc finger AN1-type containing 6 [Source:NCBI gene;Acc:100155656]	ENSSSCT00000001994,ENSSSCT00000043845,ENSSSCT00000062071	1980	2385	1904	887	835	881	811	1564	1511	172	673	843	191	1230	777	1482	1113	2207	67.21	67.33	67.79	29.56	30.57	31.27	152.16	143.15	127.77	57.26	86.68	113.89	146.98	106.6	111.96	159.01	105.57	270.68	132.92	131.52	135.78	71.75
ENSSSCG00000001780	7	49047983	49105598	+	known	protein_coding	FAH	fumarylacetoacetate hydrolase [Source:NCBI gene;Acc:100623036]	ENSSSCT00000001995,ENSSSCT00000070849	404	454	328	121	90	107	195	712	1035	114	191	180	16	110	82	345	291	302	16.09	14.83	13.68	4.66	3.8	4.2	40.44	69.35	92.98	40.11	26.3	25.63	12.57	12.38	13.61	41.23	30.41	37.46	31.81	28.96	27.39	11.32
ENSSSCG00000001782	7	49540602	49599321	+	known	protein_coding	ABHD17C	abhydrolase domain containing 17C [Source:NCBI gene;Acc:100522555]	ENSSSCT00000034526	3191	3887	3100	340	287	330	381	525	668	112	247	228	122	475	358	159	272	49	67.42	67.39	68.44	7.2	6.71	7.29	46.23	31.09	36.64	24.36	20.99	19.81	60.93	27.16	33.58	10.79	16.96	3.82	133.33	131.63	137.08	17.47
ENSSSCG00000001786	7	49912211	49940707	+	known	protein_coding	CFAP161	cilia and flagella associated protein 161 [Source:NCBI gene;Acc:100156420]	ENSSSCT00000002001	2	3	0	0	0	0	0	0	0	14	0	0	0	0	0	6	0	2	0.05	0.06	0	0	0	0	0	0	0	3.48	0	0	0	0	0	0.47	0	0.18	0.1	0.12	0	0
ENSSSCG00000001787	7	49974068	50102332	+	known	protein_coding	IL16	interleukin 16 [Source:NCBI gene;Acc:396589]	ENSSSCT00000002002,ENSSSCT00000034701	4	3	3	161	152	132	1	0	0	6	0	0	5	0	3	0	2	4	0.06	0.03	0.03	1.89	1.83	1.75	0.06	0	0	1.37	0	0	1.32	0	0.3	0	0.06	0.26	0.11	0.05	0.07	4.6
ENSSSCG00000001788	7	50107035	50118629	-	known	protein_coding	STARD5	StAR related lipid transfer domain containing 5 [Source:NCBI gene;Acc:100523317]	ENSSSCT00000002003	158	160	133	41	26	20	1	32	30	14	63	32	5	126	52	30	37	50	7.81	6.56	6.87	2.04	1.43	1.04	0.28	4.32	3.75	6.96	12.24	6.32	5.54	17.12	11.1	4.66	5.28	8.84	15.44	12.81	13.76	4.96
ENSSSCG00000001789	7	50124860	50263705	-	known	protein_coding	TMC3	transmembrane channel like 3 [Source:NCBI gene;Acc:100152791]	ENSSSCT00000002005,ENSSSCT00000090986	6	14	4	0	0	0	0	0	0	4	1	2	0	0	0	5	1	1	0.04	0.3	0.03	0	0	0	0	0	0	0.3	0.03	0.06	0	0	0	0.12	0.02	0.03	0.08	0.59	0.06	0
ENSSSCG00000001790	7	50238587	50239816	-	known	protein_coding	NA	\N	ENSSSCT00000002006	0	0	0	0	0	0	0	0	0	0	0	0	0	0	0	0	0	0	0	0	0	0	0	0	0	0	0	0	0	0	0	0	0	0	0	0	0	0	0	0
ENSSSCG00000001792	7	50839725	50977070	-	known	protein_coding	EFL1	elongation factor like GTPase 1 [Source:NCBI gene;Acc:100155652]	ENSSSCT00000002008,ENSSSCT00000029552,ENSSSCT00000048968,ENSSSCT00000088779	2639	3435	2645	2256	2182	2226	323	330	372	89	506	314	104	920	546	256	428	201	37.31	39.73	39.1	31.89	34.06	32.81	26.48	13.18	13.77	13.05	28.97	18.38	35.28	35.12	34.56	11.71	17.94	10.59	73.8	77.61	78.31	77.42
ENSSSCG00000001793	7	51006355	51363621	-	known	protein_coding	ADAMTSL3	ADAMTS like 3 [Source:NCBI gene;Acc:100157238]	ENSSSCT00000002009,ENSSSCT00000042317,ENSSSCT00000045912	1	1	1	2440	2302	2349	0	10	0	2	4	2	2	27	10	4	3	1	0.01	0.01	0.01	17.25	17.92	17.22	0	0.2	0	0.15	0.15	0.07	0.35	0.52	0.32	0.12	0.08	0.03	0.01	0.01	0.02	41.88
ENSSSCG00000001795	7	51377618	51540296	-	known	protein_coding	SH3GL3	SH3 domain containing GRB2 like 3, endophilin A3 [Source:NCBI gene;Acc:100157660]	ENSSSCT00000002011,ENSSSCT00000029711,ENSSSCT00000079068,ENSSSCT00000085906,ENSSSCT00000088685	4	5	2	536	593	570	0	2	0	16	4	20	4	2	1	54	62	26	0.1	0.11	0.07	15.87	19.59	17.37	0	0.19	0	1.49	0.43	1.26	2.53	0.18	0.14	5.43	5.69	3.09	0.2	0.22	0.13	38.53
ENSSSCG00000001798	7	51651172	51679776	+	known	protein_coding	BNC1	basonuclin 1 [Source:NCBI gene;Acc:100156444]	ENSSSCT00000002014,ENSSSCT00000047099	3	4	10	19	13	15	0	1	0	12	99	6	3	10	15	6	0	1	0.03	0.04	0.12	0.21	0.16	0.17	0	0.03	0	1.4	4.46	0.28	0.81	0.3	0.76	0.22	0	0.04	0.07	0.07	0.23	0.52
ENSSSCG00000001800	7	51815530	51845163	-	known	protein_coding	TM6SF1	transmembrane 6 superfamily member 1 [Source:NCBI gene;Acc:100155238]	ENSSSCT00000002016,ENSSSCT00000045143,ENSSSCT00000051337,ENSSSCT00000053739,ENSSSCT00000063256,ENSSSCT00000080658	383	442	345	310	321	322	17	8	14	3	42	83	4	3	3	11	79	32	9.91	9.39	9.26	7.91	8.99	8.55	2.52	0.68	0.89	0.8	4.45	8.93	2.43	0.21	0.34	0.88	5.92	2.92	19.59	18.35	18.55	19.21
ENSSSCG00000001801	7	51877354	51924869	+	known	protein_coding	BTBD1	BTB domain containing 1 [Source:NCBI gene;Acc:100154013]	ENSSSCT00000002017,ENSSSCT00000037824	789	1039	805	1388	1227	1319	291	155	331	46	307	578	84	450	275	151	563	204	18.5	20.01	19.72	32.7	31.83	32.39	39.08	10.16	20.1	11.08	28.89	55.58	46.35	28.59	28.56	11.35	38.88	17.61	36.58	39.08	39.5	79.38
ENSSSCG00000001804	7	52001578	52096847	+	known	protein_coding	HOMER2	homer scaffold protein 2 [Source:NCBI gene;Acc:100156419]	ENSSSCT00000057026	1157	1384	970	114	115	99	282	543	736	59	53	367	0	9	18	358	372	433	17.99	17.62	15.76	1.77	1.98	1.61	25.35	23.79	29.87	9.49	3.33	23.6	0	0.38	1.25	17.96	17.14	25.01	35.58	34.43	31.57	4.31
ENSSSCG00000001805	7	52108868	52140302	-	known	protein_coding	WHAMM	WASP homolog associated with actin, golgi membranes and microtubules [Source:NCBI gene;Acc:100153988]	ENSSSCT00000002021	248	293	233	247	191	249	30	53	38	21	80	84	2	99	54	95	105	70	4.32	4.18	4.24	4.31	3.68	4.53	3.01	2.6	1.72	3.78	5.62	6.04	0.83	4.66	4.19	5.33	5.41	4.52	8.54	8.17	8.49	10.45
ENSSSCG00000001806	7	52144506	52194139	+	known	protein_coding	FSD2	fibronectin type III and SPRY domain containing 2 [Source:NCBI gene;Acc:100513991]	ENSSSCT00000002022,ENSSSCT00000068273	4	2	2	0	2	0	0	1	0	0	2	2	0	0	0	0	2	0	0.07	0.03	0.04	0	0.04	0	0	0.05	0	0	0.14	0.14	0	0	0	0	0.1	0	0.14	0.06	0.07	0
ENSSSCG00000001807	7	52202778	52294152	+	known	protein_coding	AP3B2	adaptor related protein complex 3 subunit beta 2 [Source:NCBI gene;Acc:100154412]	ENSSSCT00000002023,ENSSSCT00000024280,ENSSSCT00000072468,ENSSSCT00000080895,ENSSSCT00000085197,ENSSSCT00000089909	563	659	584	3	2	3	10	2	4	0	23	55	0	4	1	30	140	30	7.81	7.47	8.44	0.03	0.05	0.1	1.55	0.18	0.33	0	1.32	3.28	0	0.36	0.14	2.24	5.75	2.04	15.45	14.6	16.91	0.08
ENSSSCG00000001808	7	52304472	52383734	+	known	protein_coding	CPEB1	cytoplasmic polyadenylation element binding protein 1 [Source:NCBI gene;Acc:100048944]	ENSSSCT00000002024,ENSSSCT00000002025,ENSSSCT00000002028,ENSSSCT00000053355,ENSSSCT00000067774	35	37	20	23	27	22	0	1	1	0	0	7	0	1	0	3	9	14	0.6	0.52	0.37	0.41	0.54	0.39	0	0.05	0.05	0	0	0.5	0	0.05	0	0.16	0.46	0.88	1.19	1.02	0.74	0.99
ENSSSCG00000001810	7	52410779	52556884	-	known	protein_coding	PDE8A	phosphodiesterase 8A [Source:NCBI gene;Acc:100514527]	ENSSSCT00000002027,ENSSSCT00000002031,ENSSSCT00000002032	248	241	209	1616	1463	1574	227	163	333	36	12	9	32	51	70	7	37	20	3.35	2.66	2.95	21.83	21.82	22.18	17.75	6.21	11.76	5.03	0.68	0.52	10.36	1.86	4.23	0.32	1.48	1.01	6.63	5.2	5.91	52.99
ENSSSCG00000001814	7	52958106	53129960	+	known	protein_coding	IQGAP1	IQ motif containing GTPase activating protein 1 [Source:NCBI gene;Acc:100157656]	ENSSSCT00000002033,ENSSSCT00000051912,ENSSSCT00000060262	5098	6046	4593	19180	17651	18284	957	903	1496	303	1656	1015	637	5895	3757	281	939	278	34.7	33.59	32.69	129.68	131.89	128.96	38.54	18.2	27.25	21.8	46.58	30.07	104.73	106.89	114.7	6.69	19.75	7.88	68.63	65.61	65.47	314.79
ENSSSCG00000001816	7	53317540	53412647	+	known	protein_coding	BLM	BLM RecQ like helicase [Source:NCBI gene;Acc:100141304]	ENSSSCT00000002034,ENSSSCT00000002035,ENSSSCT00000062097,ENSSSCT00000067673	1501	1985	1444	393	414	373	322	162	372	28	252	301	17	70	51	71	427	108	15.9	17.36	16.09	4.24	4.94	4.18	20.18	4.97	10.52	3.14	11.01	13.42	4.49	2.04	2.49	2.5	13.7	4.32	31.44	33.92	32.22	10.3
ENSSSCG00000001817	7	53460017	53472790	+	known	protein_coding	FURIN	furin, paired basic amino acid cleaving enzyme [Source:NCBI gene;Acc:100156882]	ENSSSCT00000048292,ENSSSCT00000050479	6099	7739	6033	3560	3292	3855	2034	2359	4029	1013	978	512	215	6190	3299	227	531	110	78.72	81.83	81.33	46.05	46.94	51.92	152.13	85.16	135.42	133.93	50.41	27.2	65.56	214.88	188.93	9.25	19.95	5.19	155.7	159.86	162.89	111.78
ENSSSCG00000001818	7	53472946	53485082	+	known	protein_coding	FES	FES proto-oncogene, tyrosine kinase [Source:NCBI gene;Acc:100155631]	ENSSSCT00000002037,ENSSSCT00000073848,ENSSSCT00000082386	1690	2021	1574	1260	1175	1336	118	323	449	23	83	96	2	229	104	70	265	83	29	27.53	27.06	20.55	21.06	23.06	13.5	16.54	21.61	5.02	6.41	7.4	1	11.16	8.69	4.38	13.29	5.62	57.36	53.78	54.2	49.88
ENSSSCG00000001819	7	53498963	53519688	+	known	protein_coding	MAN2A2	mannosidase alpha class 2A member 2 [Source:NCBI gene;Acc:100154397]	ENSSSCT00000041598,ENSSSCT00000060039	2515	2911	2403	3109	2867	2995	34	45	110	53	650	726	66	1647	803	55	927	56	20.66	19.53	20.62	25.48	25.96	25.58	1.62	1.05	2.37	4.52	21.69	24.83	13.06	36.35	29.61	1.46	22.69	1.71	40.86	38.16	41.31	61.85
ENSSSCG00000001820	7	53525987	53527896	-	known	protein_coding	HDDC3	HD domain containing 3 [Source:NCBI gene;Acc:100153189]	ENSSSCT00000002039,ENSSSCT00000038010,ENSSSCT00000082428	293	328	259	238	204	221	11	56	51	18	33	24	2	21	28	36	81	97	33.11	32.05	32.27	32.16	29.54	26.63	2.67	8.66	7.4	7.88	5.2	6.51	1.96	2.38	5.26	5.88	15.39	21.51	65.48	62.61	64.62	78.08
ENSSSCG00000001821	7	53529605	53545960	+	known	protein_coding	UNC45A	unc-45 myosin chaperone A [Source:NCBI gene;Acc:100151986]	ENSSSCT00000002040,ENSSSCT00000053103,ENSSSCT00000082625,ENSSSCT00000083128	2849	3648	2965	2740	2603	2870	402	752	1381	86	1419	1023	38	1117	666	359	1417	395	47.66	49.82	51.79	45.75	48.23	50.09	38.53	34.43	58.39	13.76	92.84	67.63	14.88	46.5	46.26	18.54	68.89	24.27	94.26	97.31	103.73	111.07
ENSSSCG00000001822	7	53531274	53558128	+	known	protein_coding	RCCD1	RCC1 domain containing 1 [Source:NCBI gene;Acc:100155673]	ENSSSCT00000002041,ENSSSCT00000031481	513	575	417	319	156	326	47	92	143	6	35	48	0	33	16	17	122	24	4.81	4.58	4.21	3.22	1.89	3.26	3.25	3.44	4.96	1.02	2.33	2.67	0	1.07	1.18	0.9	3.78	1.17	9.51	8.95	8.44	7.81
ENSSSCG00000001823	7	53590776	53637714	+	known	protein_coding	UROC1	urocanate hydratase 1 [Source:NCBI gene;Acc:100157217]	ENSSSCT00000002042,ENSSSCT00000055408,ENSSSCT00000059821,ENSSSCT00000071108,ENSSSCT00000071947,ENSSSCT00000080824,ENSSSCT00000091639	180	189	147	1	2	3	148	295	836	12	0	19	1	2	6	1	0	2	1.75	1.45	1.42	0.02	0.02	0.03	9.98	10.36	26.82	1.4	0	0.89	0.39	0.05	0.44	0.03	0	0.07	3.45	2.83	2.84	0.04
ENSSSCG00000001824	7	53640123	53672579	+	known	protein_coding	ZXDC	ZXD family zinc finger C [Source:NCBI gene;Acc:100156021]	ENSSSCT00000039116,ENSSSCT00000057328	1065	1318	1109	522	453	509	124	102	350	46	336	254	18	519	220	96	514	73	13.94	14.12	15.16	6.84	6.55	6.95	9.46	3.76	12.01	6.52	17.77	13.75	5.64	18.29	12.85	4.1	20.02	3.6	27.57	27.58	30.36	16.6
ENSSSCG00000001825	7	53672130	53784882	-	known	protein_coding	SLC41A3	solute carrier family 41 member 3 [Source:NCBI gene;Acc:100154393]	ENSSSCT00000002044,ENSSSCT00000038723,ENSSSCT00000049063,ENSSSCT00000062600,ENSSSCT00000068600,ENSSSCT00000073215	1132	1467	1077	465	413	485	61	172	276	8	121	83	4	51	18	69	165	47	25.73	27.04	25.32	10.13	9.59	11.71	6.76	9.76	13.43	1.72	9.67	6.39	1.97	2.88	1.67	4.52	9.76	3.44	50.89	52.83	50.71	24.6
ENSSSCG00000001826	7	53909425	53949630	+	known	protein_coding	CFAP100	cilia and flagella associated protein 100 [Source:NCBI gene;Acc:100155072]	ENSSSCT00000002046,ENSSSCT00000063639	58	82	72	54	42	42	9	5	25	0	28	15	0	0	0	17	26	20	1.47	1.71	1.92	1.39	1.19	1.11	1.32	0.36	1.66	0	2.88	1.58	0	0	0	1.4	1.96	1.86	2.92	3.33	3.84	3.38
ENSSSCG00000001830	7	54322505	54322966	-	known	protein_coding	NA	myeloid-associated differentiation marker-like [Source:NCBI gene;Acc:100153863]	ENSSSCT00000002050	0	0	0	0	0	0	0	0	0	0	0	0	0	0	0	0	0	0	0	0	0	0	0	0	0	0	0	0	0	0	0	0	0	0	0	0	0	0	0	0
ENSSSCG00000001832	7	54449588	54520153	+	known	protein_coding	ACAN	aggrecan [Source:NCBI gene;Acc:397255]	ENSSSCT00000002052,ENSSSCT00000042657,ENSSSCT00000051705,ENSSSCT00000064359,ENSSSCT00000067012,ENSSSCT00000076809	1615	2062	1799	31	23	35	1	15	21	12	9	15	0	0	0	11	95	20	8.96	9.38	10.52	0.19	0.13	0.2	0.03	0.22	0.29	0.65	0.19	0.36	0	0	0	0.19	1.63	0.4	17.72	18.32	21.07	0.46
ENSSSCG00000001834	7	54539614	54571637	-	known	protein_coding	MFGE8	milk fat globule EGF and factor V/VIII domain containing [Source:NCBI gene;Acc:397545]	ENSSSCT00000002056,ENSSSCT00000044002,ENSSSCT00000047898,ENSSSCT00000083278,ENSSSCT00000083646,ENSSSCT00000084547	806	968	698	4161	3594	3899	2080	6317	9768	755	1707	546	180	1116	719	322	709	325	22.95	22.74	20.75	120.95	114.43	117.77	338.4	490.61	704.54	213.04	190.4	62.87	123.33	87.12	89.46	28.89	58.12	33.83	45.4	44.43	41.56	293.62
ENSSSCG00000001835	7	54655726	54837484	+	known	protein_coding	ABHD2	abhydrolase domain containing 2 [Source:NCBI gene;Acc:100153434]	ENSSSCT00000059553,ENSSSCT00000062921	591	631	538	1703	1701	1854	60	76	45	89	21	37	38	595	274	56	54	28	5.01	4.36	4.76	14.41	15.9	16.35	2.97	1.82	1	7.84	0.71	1.29	7.83	13.54	10.42	1.53	1.37	0.89	9.9	8.52	9.52	34.98
ENSSSCG00000001836	7	54771978	54889014	-	known	protein_coding	RLBP1	retinaldehyde binding protein 1 [Source:NCBI gene;Acc:100521278]	ENSSSCT00000002058,ENSSSCT00000046543,ENSSSCT00000049467,ENSSSCT00000057356	661	799	623	2516	2243	2250	4	11	6	42	14	10	13	93	42	25	20	10	6.12	6.01	5.99	23.13	22.78	21.56	0.21	0.59	0.14	4.02	0.52	0.38	3.04	2.3	1.96	0.8	0.78	0.59	12.09	11.73	11.99	56.15
ENSSSCG00000001837	7	54744742	54890997	+	known	protein_coding	FANCI	FA complementation group I [Source:NCBI gene;Acc:100156260]	ENSSSCT00000002057,ENSSSCT00000002059,ENSSSCT00000051989,ENSSSCT00000054463	1952	2421	1972	851	836	837	249	122	331	23	227	295	36	152	122	117	602	96	20.1	20.47	21.2	8.74	9.41	9.01	14.87	3.71	8.95	1.83	9.44	13.05	8.47	4.08	5.58	3.32	19.5	4.05	39.76	39.99	42.46	21.21
ENSSSCG00000001838	7	54889153	54906856	-	known	protein_coding	POLG	DNA polymerase gamma, catalytic subunit [Source:NCBI gene;Acc:100157469]	ENSSSCT00000002060,ENSSSCT00000037527,ENSSSCT00000052858	1928	2470	1914	1794	1786	1944	267	182	543	136	474	424	30	699	347	80	718	106	22.24	23.36	23.08	20.55	22.64	23.26	18.08	5.92	16.26	16.82	21.92	20.2	8.25	21.58	17.99	3.07	24.36	4.59	43.98	45.63	46.22	49.89
ENSSSCG00000001840	7	55200593	55220497	-	known	protein_coding	KIF7	kinesin family member 7 [Source:NCBI gene;Acc:100624604]	ENSSSCT00000002062,ENSSSCT00000002065,ENSSSCT00000079300	2047	2501	1978	1810	1652	1728	112	114	276	51	539	322	10	288	71	56	610	52	21.95	21.91	22.11	19.47	19.61	19.38	6.96	3.39	7.79	5.72	23.49	14.1	2.61	8.29	3.45	1.95	19.52	2.01	43.42	42.79	44.28	47.26
ENSSSCG00000001841	7	55046245	55072218	-	known	protein_coding	RHCG	Rh family C glycoprotein [Source:NCBI gene;Acc:733644]	ENSSSCT00000002063	25	49	38	7	16	13	6	6	8	0	0	4	0	0	0	0	6	5	0.51	0.82	0.81	0.14	0.36	0.28	0.7	0.34	0.42	0	0	0.34	0	0	0	0	0.36	0.38	1.01	1.6	1.62	0.35
ENSSSCG00000001844	7	55235426	55250797	-	known	protein_coding	PLIN1	perilipin 1 [Source:NCBI gene;Acc:654411]	ENSSSCT00000002066,ENSSSCT00000002067,ENSSSCT00000087781	4	7	10	2	2	3	0	3	0	0	1	0	0	0	2	6	1	1	0.06	0.08	0.15	0.03	0.03	0.04	0	0.12	0	0	0.06	0	0	0	0.13	0.27	0.04	0.05	0.11	0.16	0.3	0.07
ENSSSCG00000001846	7	55264264	55316397	+	known	protein_coding	WDR93	WD repeat domain 93 [Source:NCBI gene;Acc:100156276]	ENSSSCT00000002069,ENSSSCT00000075242	21	23	17	0	0	1	1	10	3	0	5	6	4	9	0	6	7	12	1.34	1.14	0.71	0	0	0.14	0.67	3.04	0.18	0	1.41	1.49	2.14	1.03	0	0.44	1.08	1.77	2.65	2.23	1.42	0
ENSSSCG00000001847	7	55322010	55325732	-	known	protein_coding	MESP1	mesoderm posterior bHLH transcription factor 1 [Source:NCBI gene;Acc:100155863]	ENSSSCT00000002070	2	3	3	10	13	14	1	18	25	11	24	37	0	3	1	63	51	82	0.06	0.07	0.1	0.3	0.43	0.44	0.17	1.5	1.95	3.36	2.87	4.45	0	0.24	0.13	6.01	4.46	8.97	0.12	0.14	0.19	0.73
ENSSSCG00000001848	7	55343134	55345904	+	known	protein_coding	MESP2	mesoderm posterior bHLH transcription factor 2 [Source:NCBI gene;Acc:100153433]	ENSSSCT00000002071	35	53	29	171	168	190	6	54	53	11	31	26	3	5	0	33	53	55	1.08	1.34	0.93	5.29	5.73	6.13	1.05	4.62	4.18	3.46	3.81	3.32	2.14	0.42	0	3.24	4.79	6.19	2.13	2.63	1.87	12.84
ENSSSCG00000001849	7	55351083	55373881	-	known	protein_coding	ANPEP	alanyl aminopeptidase, membrane [Source:NCBI gene;Acc:397520]	ENSSSCT00000002072,ENSSSCT00000035626,ENSSSCT00000068880,ENSSSCT00000073917,ENSSSCT00000077115,ENSSSCT00000086218	178	203	157	4001	3471	3756	211	213	630	119	27	129	51	0	4	22	39	2	2.5	2.35	2.33	57.03	54.59	56.58	17.12	8.61	23.14	18.61	1.62	7.51	18.18	0	0.28	1.03	1.64	0.12	4.95	4.58	4.67	138.43
ENSSSCG00000001850	7	55394189	55483995	-	known	protein_coding	NA	actin related protein 2/3 complex inhibitor [Source:NCBI gene;Acc:100689297]	ENSSSCT00000002073,ENSSSCT00000025884,ENSSSCT00000051940	191	188	222	819	766	766	128	264	329	32	356	358	14	554	219	426	671	538	6.63	7.22	7.79	39.23	36.82	37.49	17.12	22.99	21.81	7.88	38.33	39.63	9.11	44.19	28.33	43.34	56.98	67.38	13.11	14.1	15.61	95.24
ENSSSCG00000001852	7	55651606	55681426	-	known	protein_coding	IDH2	isocitrate dehydrogenase (NADP(+)) 2 [Source:NCBI gene;Acc:397603]	ENSSSCT00000002075,ENSSSCT00000038437,ENSSSCT00000044124	3489	4340	3294	1796	1587	1779	120	286	349	135	229	277	3	122	43	390	415	262	70.93	72.53	69.93	36.58	35.75	37.9	15.27	16.29	18.41	28.24	18.71	23.14	2.89	6.7	4.17	25.44	24.88	19.97	140.28	141.68	140.07	88.8
ENSSSCG00000001858	7	55794834	55798590	-	known	protein_coding	CIB1	calcium and integrin binding 1 [Source:NCBI gene;Acc:100157484]	ENSSSCT00000002083,ENSSSCT00000066733,ENSSSCT00000078124,ENSSSCT00000087191	1337	1636	1321	661	660	683	208	1167	861	210	253	189	32	667	394	1027	391	729	83.27	84.77	86.22	41.9	45.84	45.55	85.46	234.03	160.66	164.87	68.49	53.32	51.28	151.52	130.55	246.11	81.07	187.75	164.68	165.59	172.68	101.71
ENSSSCG00000001862	7	56440620	56540253	-	known	protein_coding	ETFA	electron transfer flavoprotein subunit alpha [Source:NCBI gene;Acc:396615]	ENSSSCT00000002087,ENSSSCT00000041113,ENSSSCT00000042105,ENSSSCT00000051143,ENSSSCT00000067424,ENSSSCT00000067930,ENSSSCT00000072496,ENSSSCT00000079559,ENSSSCT00000079975,ENSSSCT00000089913	3138	4069	2909	1471	1274	1280	770	1777	1636	214	614	685	163	1108	930	1788	791	1794	140.72	150.64	135.57	67.4	64.36	61.65	208.19	249.18	213.29	107.92	120	137.36	180.49	145.8	193.94	285.23	117.9	318.97	278.31	294.27	271.53	163.61
ENSSSCG00000001863	7	56311530	56439909	+	known	protein_coding	TMEM266	transmembrane protein 266 [Source:NCBI gene;Acc:100152648]	ENSSSCT00000002088,ENSSSCT00000002089	14	16	14	2	0	2	0	4	5	3	1	3	0	0	0	0	6	0	0.32	0.3	0.33	0.05	0	0.05	0	0.36	0.41	0.99	0.13	0.39	0	0	0	0	0.4	0	0.62	0.58	0.66	0.11
ENSSSCG00000001865	7	56583151	57012312	-	known	protein_coding	SCAPER	S-phase cyclin A associated protein in the ER [Source:NCBI gene;Acc:100154669]	ENSSSCT00000002090,ENSSSCT00000040228,ENSSSCT00000056817,ENSSSCT00000072676,ENSSSCT00000079135,ENSSSCT00000082477,ENSSSCT00000090036	356	394	322	336	299	351	52	99	83	35	168	115	7	103	88	98	171	150	3.66	3.21	3.43	3.43	3.28	3.68	3.19	3.05	2.38	3.88	7.41	5.94	1.85	2.93	4.29	3.33	5.61	5.96	7.24	6.27	6.87	8.34
ENSSSCG00000001866	7	57041003	57059331	+	known	protein_coding	RCN2	reticulocalbin 2 [Source:NCBI gene;Acc:100153840]	ENSSSCT00000002091,ENSSSCT00000080275	2490	2988	2351	1724	1552	1567	651	874	809	139	920	1289	135	492	370	1546	1367	2350	61.03	57.44	59.04	42.55	42.79	38.88	109.06	66.88	56.55	45.31	100.69	143.42	107.08	39.48	45.18	133.08	108.63	238.02	120.7	112.2	118.24	103.3
ENSSSCG00000001867	7	57102756	57146754	+	known	protein_coding	PSTPIP1	proline-serine-threonine phosphatase interacting protein 1 [Source:NCBI gene;Acc:100152628]	ENSSSCT00000002092,ENSSSCT00000033134,ENSSSCT00000073396	6	2	3	3	1	5	1	0	2	4	1	1	0	0	0	1	1	2	0.09	0.03	0.05	0.05	0.02	0.08	0.09	0	0.08	0.64	0.06	0.06	0	0	0	0.05	0.05	0.27	0.18	0.05	0.1	0.11
ENSSSCG00000001868	7	57159465	57187409	-	known	protein_coding	TSPAN3	tetraspanin 3 [Source:NCBI gene;Acc:100157865]	ENSSSCT00000002093,ENSSSCT00000042894,ENSSSCT00000080172,ENSSSCT00000091357	3755	4658	3576	2983	2568	2622	1304	3070	2929	296	2134	2093	163	1205	721	4243	3166	4409	107.87	110.46	107.43	87.92	82.34	79.24	222.69	255.83	226.47	91.19	254.65	254.19	116.82	102.28	97.47	410.47	277.52	486.87	213.33	215.78	215.16	213.42
ENSSSCG00000001869	7	57223851	57503639	-	known	protein_coding	PEAK1	pseudopodium enriched atypical kinase 1 [Source:NCBI gene;Acc:100152646]	ENSSSCT00000002094	497	583	475	1902	1637	1715	46	42	69	26	137	86	28	335	210	30	128	33	3.55	3.4	3.55	13.59	12.92	12.77	1.92	0.85	1.3	1.94	3.98	2.57	4.86	6.43	6.76	0.7	2.73	0.89	7.03	6.65	7.11	32.98
ENSSSCG00000001871	7	57504464	57570024	+	known	protein_coding	HMG20A	high mobility group 20A [Source:NCBI gene;Acc:100156673]	ENSSSCT00000002096,ENSSSCT00000028136	1669	2025	1564	1601	1374	1397	386	430	764	77	852	1191	41	579	251	366	1465	604	23	22.92	22.64	22.17	20.93	20.15	30.51	16.62	27.55	11.73	47.86	68.86	13.61	21.07	15.1	16.26	60.17	30.82	45.49	44.77	45.35	53.81
ENSSSCG00000001872	7	57684589	57890126	-	known	protein_coding	LINGO1	leucine rich repeat and Ig domain containing 1 [Source:NCBI gene;Acc:100155465]	ENSSSCT00000002097,ENSSSCT00000054117,ENSSSCT00000088136	308	404	294	16	16	11	1	6	6	8	21	20	0	0	0	5	40	11	5.63	5.86	5.52	0.3	0.28	0.19	0.07	0.21	0.31	1.65	1.23	1.19	0	0	0	0.2	2.1	0.62	11.13	11.45	11.06	0.73
ENSSSCG00000001873	7	57949455	57988337	+	known	protein_coding	CSPG4	chondroitin sulfate proteoglycan 4 [Source:NCBI gene;Acc:733676]	ENSSSCT00000002098	64	86	53	12087	10858	12699	1	1	0	28	51	12	13	2	3	9	24	2	0.4	0.44	0.35	75.47	74.92	82.63	0.04	0.02	0	1.82	1.3	0.31	1.98	0.03	0.08	0.18	0.45	0.05	0.79	0.86	0.69	183.21
ENSSSCG00000001875	7	57991790	58014972	-	known	protein_coding	SNX33	sorting nexin 33 [Source:NCBI gene;Acc:100153032]	ENSSSCT00000002100,ENSSSCT00000046454	1423	1767	1421	1366	1254	1322	121	156	254	87	260	125	20	842	324	71	182	45	20.07	20.4	20.94	19.28	19.54	19.45	9.88	6.21	9.37	12.71	14.83	7.3	6.76	32.02	20.43	3.23	7.62	2.36	39.7	39.85	41.95	46.79
ENSSSCG00000001877	7	58038953	58071277	+	known	protein_coding	SNUPN	snurportin 1 [Source:NCBI gene;Acc:100157075]	ENSSSCT00000002102,ENSSSCT00000038353	354	438	327	326	281	288	79	329	279	66	196	144	11	99	79	319	253	270	12.11	13.18	11.8	11.85	11.18	10.61	11.18	29.19	24.09	19.69	26.56	19.22	3.98	7.04	11.58	34.22	25.03	32.18	23.95	25.75	23.64	28.78
ENSSSCG00000001878	7	58078389	58164405	+	known	protein_coding	PTPN9	protein tyrosine phosphatase non-receptor type 9 [Source:NCBI gene;Acc:100513481]	ENSSSCT00000002103	1089	1219	951	1369	1214	1259	259	350	598	45	384	449	47	579	243	136	526	156	11.61	10.63	10.6	14.59	14.3	13.99	16.06	10.56	16.73	4.98	16.61	19.91	12.09	16.62	11.63	4.7	16.69	6.21	22.97	20.76	21.22	35.43
ENSSSCG00000001879	7	57935607	57938958	-	known	protein_coding	ODF3L1	outer dense fiber of sperm tails 3 like 1 [Source:NCBI gene;Acc:100155878]	ENSSSCT00000002104	0	1	0	0	0	0	0	0	0	0	0	1	0	0	0	0	1	0	0	0.05	0	0	0	0	0	0	0	0	0	0.24	0	0	0	0	0.18	0	0	0.1	0	0
ENSSSCG00000001880	7	58176166	58245762	+	known	protein_coding	SIN3A	SIN3 transcription regulator family member A [Source:NCBI gene;Acc:100621221]	ENSSSCT00000051465,ENSSSCT00000052755,ENSSSCT00000054251,ENSSSCT00000070159	3955	4758	3652	1904	1707	1631	71	57	129	7	245	153	6	287	130	39	280	48	39.17	38.54	37.7	18.66	18.53	16.76	3.96	1.6	3.48	0.76	9.92	6.21	1.52	7.49	5.62	1.19	8.38	1.88	77.47	75.29	75.51	45.29
ENSSSCG00000001881	7	58248384	58261203	+	known	protein_coding	MAN2C1	mannosidase alpha class 2C member 1 [Source:NCBI gene;Acc:100156538]	ENSSSCT00000002106,ENSSSCT00000037996,ENSSSCT00000054742,ENSSSCT00000079697	1293	1582	1130	680	614	704	92	115	227	13	275	289	9	490	155	59	471	103	21.33	21.32	19.31	10.89	10.9	11.81	8.77	5.33	9.89	2.07	17.79	19.52	3.49	21.19	11.55	3.05	22.39	6.39	42.18	41.65	38.67	26.44
ENSSSCG00000001882	7	58261761	58283092	-	known	protein_coding	NEIL1	nei like DNA glycosylase 1 [Source:NCBI gene;Acc:100155341]	ENSSSCT00000002107,ENSSSCT00000042301	66	90	68	47	33	38	0	49	38	2	41	18	6	38	28	21	27	65	1.95	2.21	2.1	1.42	1.1	1.17	0	4.31	3.21	0.67	5.37	2.41	4.56	3.41	4.04	2.2	2.6	7.79	3.85	4.32	4.2	3.46
ENSSSCG00000001884	7	58276954	58283114	-	known	protein_coding	COMMD4	COMM domain containing 4 [Source:NCBI gene;Acc:100152086]	ENSSSCT00000002109,ENSSSCT00000050253,ENSSSCT00000067027,ENSSSCT00000079008,ENSSSCT00000079772,ENSSSCT00000079947	216	270	198	308	298	303	48	388	232	76	122	64	14	269	177	337	143	348	38.69	43.68	39.01	56.45	59.33	61.27	24.92	83.57	48.39	73.38	35.84	23.28	22.64	65.78	60.54	82.99	30.68	97.12	76.52	85.33	78.13	137.03
ENSSSCG00000001885	7	58379554	58390104	-	known	protein_coding	C15orf39	chromosome 7 C15orf39 homolog [Source:NCBI gene;Acc:100154113]	ENSSSCT00000002110,ENSSSCT00000091342	967	1196	997	298	306	302	150	157	577	128	38	115	24	609	217	40	162	8	11.56	11.44	12.16	3.53	3.9	3.69	9.82	5	17.4	12.84	1.66	5.4	6.63	17.75	10.82	1.34	5.39	0.31	22.85	22.36	24.35	8.57
ENSSSCG00000001887	7	58550197	58608056	-	known	protein_coding	SCAMP5	secretory carrier membrane protein 5 [Source:NCBI gene;Acc:100156508]	ENSSSCT00000002113,ENSSSCT00000066974,ENSSSCT00000068662,ENSSSCT00000080094,ENSSSCT00000089481	1276	1502	1139	676	676	746	125	180	407	67	399	255	19	328	160	68	479	105	21.92	20.74	20.21	11.45	12.64	13.12	11.79	8.4	16.82	11.11	26.2	16.8	7.85	13.62	11.58	3.42	23.39	6.63	43.35	40.51	40.48	27.79
ENSSSCG00000001888	7	58608543	58610078	+	known	protein_coding	RPP25	ribonuclease P and MRP subunit p25 [Source:NCBI gene;Acc:100157338]	ENSSSCT00000002114	97	102	86	14	14	13	10	56	17	25	1	8	6	61	37	27	11	20	3.6	3.12	3.33	0.52	0.58	0.51	2.09	5.74	1.61	9.43	0.15	1.2	5.1	6.18	6	3.18	1.19	2.69	7.11	6.1	6.68	1.27
ENSSSCG00000001892	7	58672664	58699142	+	known	protein_coding	SCAMP2	secretory carrier membrane protein 2 [Source:NCBI gene;Acc:100154517]	ENSSSCT00000002118,ENSSSCT00000048461,ENSSSCT00000050781,ENSSSCT00000067452,ENSSSCT00000089208	1608	1743	1400	1509	1414	1437	645	1294	1769	181	1016	554	81	1971	963	420	827	423	36.16	32.22	32.94	34.02	35.2	33.86	85.28	83.87	105.69	43.16	94.18	52.66	43.99	123.97	98.47	31.13	56.2	35.92	71.52	62.94	65.97	82.58
ENSSSCG00000001895	7	58712744	58716997	-	known	protein_coding	CPLX3	complexin 3 [Source:NCBI gene;Acc:100520917]	ENSSSCT00000002123	4	2	0	0	0	0	0	0	0	5	0	3	0	0	0	1	33	2	0.16	0.07	0	0	0	0	0	0	0	2.01	0	0.48	0	0	0	0.13	3.81	0.29	0.31	0.13	0	0
ENSSSCG00000001898	7	58699984	58707188	+	known	protein_coding	ULK3	unc-51 like kinase 3 [Source:NCBI gene;Acc:100520750]	ENSSSCT00000002126,ENSSSCT00000057758,ENSSSCT00000064590,ENSSSCT00000069070	632	793	664	502	518	496	87	138	280	28	242	119	6	287	118	87	238	97	12.91	13.29	14.18	10.2	11.59	10.49	10.6	7.88	14.87	6.2	20.07	10.06	2.97	15.84	10.6	5.73	14.45	7.35	25.54	25.96	28.41	24.77
ENSSSCG00000001899	7	58717821	58730196	-	known	protein_coding	LMAN1L	lectin, mannose binding 1 like [Source:NCBI gene;Acc:100158128]	ENSSSCT00000002127,ENSSSCT00000069438	0	0	0	0	0	0	0	0	0	0	0	0	0	0	0	0	0	0	0	0	0	0	0	0	0	0	0	0	0	0	0	0	0	0	0	0	0	0	0	0
ENSSSCG00000001900	7	58736529	58755260	-	known	protein_coding	CSK	CSK, non-receptor tyrosine kinase [Source:NCBI gene;Acc:100154110]	ENSSSCT00000002128,ENSSSCT00000047150,ENSSSCT00000053105	1300	1582	1267	716	728	780	104	183	321	95	385	199	12	119	69	138	353	156	22.45	22.38	22.85	12.36	13.89	14.08	10.39	8.94	14.45	17.29	26.95	14.13	4.9	5.62	5.31	7.78	18.16	10.13	44.4	43.72	45.76	30.01
ENSSSCG00000001901	7	58779475	58786100	-	known	protein_coding	CYP1A2	cytochrome P450, family 1, subfamily A, polypeptide 2 [Source:NCBI gene;Acc:100152910]	ENSSSCT00000002129	0	0	0	0	0	0	1	0	0	0	0	1	0	0	0	1	0	0	0	0	0	0	0	0	0.15	0	0	0	0	0.11	0	0	0	0.08	0	0	0	0	0	0
ENSSSCG00000001903	7	58828726	58897923	+	known	protein_coding	EDC3	enhancer of mRNA decapping 3 [Source:NCBI gene;Acc:100156966]	ENSSSCT00000002132,ENSSSCT00000041525	1736	1953	1624	1220	1100	1252	481	484	887	105	913	543	49	826	328	256	1018	230	18.43	16.84	18.19	13.34	13.33	14.3	32.07	13.25	23.67	9.37	40.39	25.72	13.89	25.72	15.85	8.69	33.15	6.59	36.46	32.9	36.44	32.39
ENSSSCG00000001904	7	58895416	58909548	-	known	protein_coding	CLK3	CDC like kinase 3 [Source:NCBI gene;Acc:100155768]	ENSSSCT00000050759,ENSSSCT00000056292	829	967	765	651	540	613	160	653	659	86	517	352	12	301	196	201	407	362	10.7	10.24	10.34	8.52	7.75	8.36	12.5	24.44	23.05	11.41	27.39	19.62	3.04	10.62	11.96	8.52	16.18	18.18	21.16	20	20.72	20.68
ENSSSCG00000001905	7	58929453	58998681	-	known	protein_coding	ARID3B	AT-rich interaction domain 3B [Source:NCBI gene;Acc:100521805]	ENSSSCT00000002134,ENSSSCT00000082441	3014	3796	3011	182	138	172	346	372	1077	171	1814	942	67	629	532	234	768	180	25.33	26.29	27.13	1.43	1.4	1.25	15.77	7.57	23.41	12.41	64.5	29.76	15.03	14.69	19.25	5.29	21.13	4.7	50.09	51.36	54.34	3.48
ENSSSCG00000001906	7	58780105	58809755	+	known	protein_coding	CYP1A1	cytochrome P450 1A1 [Source:NCBI gene;Acc:403103]	ENSSSCT00000002135	6	11	4	348	403	382	6694	461	2670	415	1748	199	10	5	50	517	222	207	0.09	0.13	0.06	5.19	6.63	5.94	576.88	19.36	103.89	63.98	105.25	12.27	3.56	0.2	3.33	24.86	9.81	11.46	0.18	0.26	0.12	12.59
ENSSSCG00000001907	7	59070709	59243740	+	known	protein_coding	UBL7	ubiquitin like 7 [Source:NCBI gene;Acc:100157747]	ENSSSCT00000002136,ENSSSCT00000077953	306	390	320	419	351	389	97	625	541	131	453	331	16	413	301	558	515	634	13.28	14.02	14.51	18.43	16.85	17.75	23.36	73.81	59.09	56.94	76.91	57.12	15.59	48.61	56.13	75.66	64.29	98.15	26.26	27.38	29.07	44.73
ENSSSCG00000001908	7	59190179	59291021	-	known	protein_coding	CCDC33	coiled-coil domain containing 33 [Source:NCBI gene;Acc:100622018]	ENSSSCT00000002137,ENSSSCT00000056378	0	1	0	1	1	1	0	2	0	2	0	0	0	17	2	0	0	0	0	0.02	0	0.06	0.06	0.02	0	0.12	0	1.12	0	0	0	0.95	0.48	0	0	0	0	0.03	0	0.14
ENSSSCG00000001909	7	59318010	59347267	+	known	protein_coding	STRA6	signaling receptor and transporter of retinol STRA6 [Source:NCBI gene;Acc:100153335]	ENSSSCT00000002138,ENSSSCT00000066854	7	9	17	170	174	154	0	0	6	8	81	57	1	5	4	24	313	70	0.12	0.13	0.3	2.91	3.29	2.75	0	0	0.27	1.42	5.6	4.03	0.41	0.23	0.31	1.32	15.87	4.45	0.24	0.25	0.61	7.08
ENSSSCG00000001910	7	59349674	59352807	-	known	protein_coding	ISLR	immunoglobulin superfamily containing leucine rich repeat [Source:NCBI gene;Acc:100152082]	ENSSSCT00000002139,ENSSSCT00000076582	113	125	107	956	772	839	10	29	28	14	45	14	4	54	21	24	10	2	2.76	2.53	2.81	23.45	20.79	21.64	1.48	2.1	1.88	3.73	4.69	1.49	2.43	3.81	2.41	2	0.76	0.19	5.46	4.95	5.62	56.91
ENSSSCG00000001912	7	59405048	59450150	-	known	protein_coding	PML	promyelocytic leukemia [Source:NCBI gene;Acc:100157336]	ENSSSCT00000002141,ENSSSCT00000038698,ENSSSCT00000040910,ENSSSCT00000081527	1259	1649	1295	1777	1333	1665	95	201	394	63	363	222	12	193	180	77	293	48	11.15	12.16	12.39	16.11	13.45	16.1	5.47	5.2	9.15	5.07	13.85	8.76	2.21	4.3	6.51	1.92	7.94	1.77	22.05	23.74	24.81	39.12
ENSSSCG00000001913	7	59452117	59462615	+	known	protein_coding	STOML1	stomatin like 1 [Source:NCBI gene;Acc:100156113]	ENSSSCT00000002142,ENSSSCT00000069839,ENSSSCT00000082589,ENSSSCT00000087775	109	152	114	284	207	255	5	9	23	0	32	19	1	39	10	17	70	36	2.66	2.97	2.87	7.17	5.88	6.58	0.69	0.67	1.42	0	3.4	2.01	0.61	2.73	1.35	1.3	5.44	3.2	5.26	5.81	5.75	17.39
ENSSSCG00000001914	7	59481412	59505149	-	known	protein_coding	LOXL1	lysyl oxidase like 1 [Source:NCBI gene;Acc:100154899]	ENSSSCT00000002143	308	311	209	1456	1300	1601	2868	5576	7468	116	834	559	31	6	85	560	1335	655	6.75	5.6	4.79	31.99	31.53	36.69	360.82	342.38	424.74	26.17	73.48	50.35	16.04	0.36	8.27	39.4	86.31	52.96	13.35	10.93	9.59	77.65
ENSSSCG00000001915	7	59535614	59548897	-	known	protein_coding	TBC1D21	TBC1 domain family member 21 [Source:NCBI gene;Acc:100152488]	ENSSSCT00000002144,ENSSSCT00000025925,ENSSSCT00000071505	0	0	0	0	0	0	0	0	0	0	0	0	0	0	0	0	0	0	0	0	0	0	0	0	0	0	0	0	0	0	0	0	0	0	0	0	0	0	0	0
ENSSSCG00000001916	7	59503316	59677107	+	known	protein_coding	INSYN1	inhibitory synaptic factor 1 [Source:NCBI gene;Acc:100156505]	ENSSSCT00000002145	9	8	6	16	20	22	0	0	1	0	1	4	0	0	0	0	0	1	0.15	0.11	0.1	0.26	0.36	0.37	0	0	0.04	0	0.07	0.27	0	0	0	0	0	0.06	0.29	0.21	0.2	0.63
ENSSSCG00000001917	7	59629638	59733778	-	known	protein_coding	CD276	CD276 molecule [Source:NCBI gene;Acc:100153704]	ENSSSCT00000002146,ENSSSCT00000040970,ENSSSCT00000041077,ENSSSCT00000051793,ENSSSCT00000079065	2322	2884	2154	3991	3568	4236	239	597	1083	174	859	681	15	215	171	148	1061	205	36.46	36.65	35.56	61	60.82	67.04	23.72	27.75	47.77	28.44	56.92	46.3	5.48	9.23	11.28	8.29	52.09	13.29	72.11	71.6	71.23	148.07
ENSSSCG00000001918	7	59713204	59840594	+	known	protein_coding	NPTN	neuroplastin [Source:NCBI gene;Acc:100155307]	ENSSSCT00000002147,ENSSSCT00000037384,ENSSSCT00000040276,ENSSSCT00000040856	2168	2639	2059	4239	3772	3905	450	761	797	132	601	395	156	862	598	263	353	325	56.95	50.88	53.78	122.69	115.33	119.57	73.93	65.06	63.05	33.11	61.3	31.56	118.52	64.91	82.54	23.65	19.52	31.49	112.64	99.39	107.72	297.84
ENSSSCG00000001920	7	60010482	60053823	+	known	protein_coding	HCN4	hyperpolarization activated cyclic nucleotide gated potassium channel 4 [Source:NCBI gene;Acc:100156534]	ENSSSCT00000002149	93	124	83	10	4	9	2	0	1	14	4	12	0	0	0	2	22	1	0.6	0.65	0.56	0.06	0.03	0.06	0.08	0	0.02	0.94	0.1	0.32	0	0	0	0.04	0.42	0.02	1.18	1.27	1.12	0.16
ENSSSCG00000001921	7	60064994	60300562	-	known	protein_coding	NEO1	neogenin 1 [Source:NCBI gene;Acc:100510914]	ENSSSCT00000042691,ENSSSCT00000061626	2124	2562	2047	1241	1212	1152	326	328	659	128	1639	1853	30	305	240	579	2824	274	16.72	16.32	16.81	9.94	10.96	9.59	16.7	7.78	14.08	10.98	58.5	66.92	5.97	7.15	9.57	14.38	72.53	7.82	33.07	31.87	33.68	24.13
ENSSSCG00000001924	7	60631913	60823865	-	known	protein_coding	NA	ariadne RBR E3 ubiquitin protein ligase 1 [Source:NCBI gene;Acc:100511268]	ENSSSCT00000002153,ENSSSCT00000030450,ENSSSCT00000044273,ENSSSCT00000047516,ENSSSCT00000084733	2349	2795	2255	1860	1722	1755	393	637	877	90	795	943	162	1093	734	396	1033	619	36.46	35.51	36.22	28.98	29.2	28.47	34.22	28.23	35.28	13.22	51.41	65.17	56.03	45.56	51.05	23.22	51.54	41.13	72.11	69.36	72.54	70.34
ENSSSCG00000001925	7	60584051	60627850	+	known	protein_coding	ADPGK	ADP dependent glucokinase [Source:NCBI gene;Acc:100623786]	ENSSSCT00000002154,ENSSSCT00000069301	968	1235	892	1197	1083	1233	277	539	705	61	282	242	52	455	308	456	478	318	12.45	12.65	12.82	16.44	16.49	15.75	29.4	32.1	38.44	11.76	23.5	20.43	29.83	25.63	26.69	28.64	31.07	22.01	24.61	24.7	25.68	39.92
ENSSSCG00000001926	7	60853871	60884441	-	known	protein_coding	TMEM202	transmembrane protein 202 [Source:NCBI gene;Acc:100153702]	ENSSSCT00000002155,ENSSSCT00000073371	0	0	0	2	0	0	0	0	0	0	0	0	1	4	3	0	1	0	0	0	0	0.17	0	0	0	0	0	0	0	0	1.73	0.89	1.02	0	0.23	0	0	0	0	0.4
ENSSSCG00000001927	7	60877889	60913340	+	known	protein_coding	NA	hexosaminidase subunit alpha [Source:NCBI gene;Acc:100142664]	ENSSSCT00000002156,ENSSSCT00000038032,ENSSSCT00000060464	1471	1872	1407	2768	2361	2571	1466	6795	5107	873	931	564	429	11246	4731	860	804	1441	26.38	27	27.75	53.19	49.47	51.27	162.17	335.26	236.4	155.14	65.83	40.87	204.85	549.81	393.16	48.79	37.71	96.31	52.17	52.75	55.59	129.11
ENSSSCG00000001928	7	60930311	60960158	+	known	protein_coding	NA	CUGBP Elav-like family member 6 [Source:NCBI gene;Acc:100511645]	ENSSSCT00000002157,ENSSSCT00000066981,ENSSSCT00000067349,ENSSSCT00000088755,ENSSSCT00000090751	2	7	2	0	0	0	0	0	0	9	2	1	0	0	0	5	7	2	0.03	0.17	0.08	0	0	0	0	0	0	2.85	0.13	0.08	0	0	0	0.26	0.6	0.28	0.06	0.32	0.16	0
ENSSSCG00000001930	7	60971823	61033803	+	known	protein_coding	NA	pyruvate kinase, muscle [Source:NCBI gene;Acc:100158154]	ENSSSCT00000002158,ENSSSCT00000002159,ENSSSCT00000040582,ENSSSCT00000044430,ENSSSCT00000052668,ENSSSCT00000058619,ENSSSCT00000061200,ENSSSCT00000061690,ENSSSCT00000062838	52441	65329	51076	54580	48950	53019	7632	27198	39733	3740	24981	32866	1773	26576	16603	15474	45696	22670	540.3	554.75	553.6	570.71	567.23	577.38	510.03	885.99	1198.5	446.37	1165.57	1564.66	484.77	826.26	856.06	576.74	1560.01	971.7	1068.58	1083.67	1108.81	1385.41
ENSSSCG00000001931	7	61033856	61078507	+	known	protein_coding	NA	GRAM domain containing 2A [Source:NCBI gene;Acc:100158151]	ENSSSCT00000002162,ENSSSCT00000077307	45	46	32	61	62	40	1	3	0	0	3	2	0	1	9	0	1	3	0.82	0.69	0.61	1.11	1.25	0.76	0.1	0.16	0	0	0.22	0.15	0	0.05	0.75	0	0.05	0.21	1.62	1.34	1.22	2.7
ENSSSCG00000001932	7	61098946	61108699	-	known	protein_coding	NA	\N	ENSSSCT00000002164,ENSSSCT00000068991	0	1	0	0	1	0	0	0	0	0	0	0	0	0	0	0	0	0	0	0.09	0	0	0.11	0	0	0	0	0	0	0	0	0	0	0	0	0	0	0.17	0	0
ENSSSCG00000001934	7	61113802	61193258	+	known	protein_coding	SEC23A	Sec23 homolog A, COPII coat complex component [Source:NCBI gene;Acc:100155766]	ENSSSCT00000002166,ENSSSCT00000044429,ENSSSCT00000086408	1703	2244	1736	5725	5246	5228	1176	974	1991	71	508	749	211	785	612	167	971	470	19.13	20.57	20.38	64.23	65.06	61.09	86.62	33.07	63.77	8.94	25.06	38.54	69.76	24.5	33.14	6.06	35.86	21.85	37.83	40.19	40.81	155.92
ENSSSCG00000001938	7	61890563	61894978	-	known	protein_coding	SSTR1	somatostatin receptor 1 [Source:NCBI gene;Acc:397004]	ENSSSCT00000002170	1	2	1	121	109	119	41	84	257	18	16	8	1	1	5	7	4	1	0.01	0.02	0.01	1.73	1.73	1.78	3.4	3.4	9.63	2.67	0.93	0.47	0.34	0.04	0.32	0.32	0.17	0.05	0.03	0.05	0.03	4.21
ENSSSCG00000001939	7	62228449	62443707	-	known	protein_coding	NA	tetratricopeptide repeat domain 6 [Source:NCBI gene;Acc:100625559]	ENSSSCT00000002171,ENSSSCT00000085799	5	4	1	0	0	0	18	34	47	8	0	5	0	0	3	0	1	1	0.05	0.03	0.01	0	0	0	1.64	1.07	1.07	0.72	0	0.18	0	0	0.41	0	0.09	0.03	0.11	0.06	0.02	0
ENSSSCG00000001942	7	63324710	63346310	-	known	protein_coding	PAX9	paired box 9 [Source:NCBI gene;Acc:100156821]	ENSSSCT00000002174,ENSSSCT00000089806	19	26	14	850	780	742	0	4	8	3	2	15	0	1	1	4	9	13	0.23	0.26	0.18	9.24	9.48	8.5	0	0.14	0.21	0.2	0.1	0.71	0	0.02	0.05	0.13	0.26	0.59	0.46	0.5	0.36	22.44
ENSSSCG00000001944	7	63423058	63425513	+	known	protein_coding	NKX2-8	NK2 homeobox 8 [Source:NCBI gene;Acc:100155618]	ENSSSCT00000002176	0	0	0	0	0	0	4	33	30	0	0	0	0	0	0	0	1	1	0	0	0	0	0	0	0.71	2.86	2.41	0	0	0	0	0	0	0	0.09	0.11	0	0	0	0
ENSSSCG00000001945	7	63487807	63491575	+	known	protein_coding	NKX2-1	NK2 homeobox 1 [Source:NCBI gene;Acc:100154384]	ENSSSCT00000058101	0	0	0	0	0	0	0	0	0	2	0	0	0	0	0	0	0	0	0	0	0	0	0	0	0	0	0	0.51	0	0	0	0	0	0	0	0	0	0	0	0
ENSSSCG00000001946	7	63659270	63687555	+	known	protein_coding	MBIP	MAP3K12 binding inhibitory protein 1 [Source:NCBI gene;Acc:100516143]	ENSSSCT00000002178,ENSSSCT00000066280,ENSSSCT00000078699,ENSSSCT00000078738,ENSSSCT00000088621	1061	1264	954	899	842	801	249	338	381	80	207	493	55	230	170	562	460	724	26.12	25.24	24.4	23.77	26.07	22.41	43.58	29.29	29.03	20.4	23.87	57.57	38.93	18.36	21.08	53.72	42.28	79.57	51.66	49.3	48.86	57.7
ENSSSCG00000001947	7	64083286	64123857	-	known	protein_coding	BRMS1L	BRMS1 like transcriptional repressor [Source:NCBI gene;Acc:100156007]	ENSSSCT00000002179	250	295	223	490	411	361	38	81	104	20	134	124	40	188	139	181	143	244	4.91	4.75	4.58	9.64	8.93	7.41	4.3	4.47	5.31	4.05	10.6	10.03	18.63	9.99	12.14	11.44	8.3	17.73	9.72	9.29	9.17	23.41
ENSSSCG00000001949	7	64374823	64376495	-	known	protein_coding	INSM2	INSM transcriptional repressor 2 [Source:NCBI gene;Acc:100152739]	ENSSSCT00000037776	0	0	0	0	0	0	0	0	0	0	2	1	0	1	0	2	16	2	0	0	0	0	0	0	0	0	0	0	0.31	0.16	0	0.11	0	0.24	1.8	0.28	0	0	0	0
ENSSSCG00000001950	7	64578241	64763281	-	known	protein_coding	PSMA6	protein only RNase P catalytic subunit [Source:NCBI gene;Acc:100519610]	ENSSSCT00000002182,ENSSSCT00000002183,ENSSSCT00000040635,ENSSSCT00000066254,ENSSSCT00000071133,ENSSSCT00000079719,ENSSSCT00000082030,ENSSSCT00000084917,ENSSSCT00000087606,ENSSSCT00000090973	2172	2740	2177	1167	1115	964	685	1412	953	426	601	588	158	931	905	2315	707	1552	127.48	131.75	131.86	75.38	79.35	63.54	207.36	232.55	132.64	265.82	123.7	125.16	202.45	147.09	227.95	454.55	113.96	336.76	252.12	257.36	264.1	182.99
ENSSSCG00000001952	7	64508016	64558057	+	known	protein_coding	NFKBIA	NFKB inhibitor alpha [Source:NCBI gene;Acc:406188]	ENSSSCT00000002184	103	114	109	285	242	253	67	445	363	138	120	89	26	141	132	203	103	200	3.6	3.29	3.98	10.02	9.38	9.28	13.25	43.08	32.52	49.13	16.69	12.61	20.93	13.45	20.21	22.55	10.52	25.42	7.12	6.42	7.98	24.31
ENSSSCG00000001955	7	64828874	64877193	-	known	protein_coding	SRP54	signal recognition particle 54 [Source:NCBI gene;Acc:100154361]	ENSSSCT00000002187,ENSSSCT00000091593	1851	2295	1785	1405	1313	1362	936	1037	1069	147	589	670	228	881	661	915	691	903	35.07	35.26	35.08	25.93	27.09	26.24	101.67	54.16	51.62	28.53	43.53	51.72	99.25	43.91	54.16	57.85	38.62	65.47	69.37	68.87	70.26	62.95
ENSSSCG00000001958	7	64877674	65069889	+	known	protein_coding	BAZ1A	bromodomain adjacent to zinc finger domain 1A [Source:NCBI gene;Acc:100151954]	ENSSSCT00000002190,ENSSSCT00000058166	553	648	472	2162	2014	1926	202	260	271	136	145	128	60	382	265	365	218	267	4.2	4.02	3.75	16.41	16.89	15.24	8.95	5.61	5.42	10.76	4.48	4.06	11.06	7.8	9.06	9	4.94	7.65	8.31	7.85	7.5	39.84
ENSSSCG00000001959	7	65090277	65094519	+	known	protein_coding	CFL2	cofilin 2 [Source:NCBI gene;Acc:497233]	ENSSSCT00000002192,ENSSSCT00000064495	494	608	428	3237	3078	2923	287	401	421	148	235	626	66	62	126	1422	651	1008	8.99	9.05	8.09	59.26	62.04	55.82	29.06	19.87	19.74	27.1	17.05	46.34	28.51	3.12	9.97	84.11	34.22	67.45	17.78	17.69	16.2	143.85
ENSSSCG00000001960	7	65240123	65263198	+	known	protein_coding	EAPP	E2F associated phosphoprotein [Source:NCBI gene;Acc:100153549]	ENSSSCT00000002193	365	508	352	327	272	277	179	378	313	52	148	170	48	208	121	682	236	557	15.96	18.39	16.09	14.4	13.21	12.75	43.85	45.42	34.79	23	25.57	29.87	47.56	24.94	22.98	94.14	29.94	87.72	31.57	35.92	32.23	34.96
ENSSSCG00000001963	7	65805500	65833536	+	known	protein_coding	EGLN3	egl-9 family hypoxia inducible factor 3 [Source:NCBI gene;Acc:100152368]	ENSSSCT00000002196	8451	10929	8241	340	274	294	543	434	252	75	235	410	316	854	1183	228	313	123	136.1	144.16	138.68	5.48	4.88	4.94	50.52	19.68	10.59	12.49	15.28	27.29	121.47	37.12	85.01	11.84	14.93	7.35	269.17	281.61	277.76	13.3
ENSSSCG00000001964	7	65928075	66801611	-	known	protein_coding	NPAS3	neuronal PAS domain protein 3 [Source:NCBI gene;Acc:100621114]	ENSSSCT00000002197,ENSSSCT00000062817,ENSSSCT00000075964,ENSSSCT00000083614	4	0	0	0	0	1	0	0	0	2	4	75	0	0	0	24	113	3	0.07	0	0	0	0	0.02	0	0	0	0.39	0.24	5.86	0	0	0	3.3	5.47	0.31	0.13	0	0	0
ENSSSCG00000001966	7	67494941	67631431	-	known	protein_coding	ARHGAP5	Rho GTPase activating protein 5 [Source:NCBI gene;Acc:100520849]	ENSSSCT00000002199,ENSSSCT00000060419,ENSSSCT00000065462	3381	4201	3120	3034	2814	2753	298	304	399	143	319	523	191	903	578	375	454	246	24.68	25.16	24.35	21.26	21.31	19.84	14.79	8.74	8.77	11.73	10.97	18.37	34.97	20.61	19.63	12.13	11.1	10.14	48.8	49.14	48.78	51.61
ENSSSCG00000001968	7	67784639	68028552	-	known	protein_coding	NUBPL	nucleotide binding protein like [Source:NCBI gene;Acc:100736652]	ENSSSCT00000002201,ENSSSCT00000046357,ENSSSCT00000053055	309	382	280	149	144	125	76	77	133	14	74	137	29	205	84	96	161	149	8	7.86	7.54	3.4	3.65	3.39	8.01	4.76	6.67	5	6.99	10.03	11.77	10.38	8.8	7.76	8.73	9.33	15.81	15.35	15.09	8.26
ENSSSCG00000001970	7	68239324	68259804	+	known	protein_coding	NA	\N	ENSSSCT00000002203	475	581	448	682	654	667	83	69	101	20	153	101	27	260	114	45	117	40	6.44	6.44	6.34	9.24	9.79	9.42	6.51	2.64	3.58	2.81	8.39	5.67	8.78	9.49	6.91	1.97	4.71	2.02	12.73	12.58	12.7	22.44
ENSSSCG00000001971	7	68318417	68422396	+	known	protein_coding	HECTD1	HECT domain E3 ubiquitin protein ligase 1 [Source:NCBI gene;Acc:100152212]	ENSSSCT00000002204	5039	6018	4688	4596	4058	4306	233	230	321	111	486	583	81	669	340	270	694	241	27.14	26.45	26.38	24.72	24.12	24.13	7.34	3.52	4.56	6.24	10.66	13.13	10.64	9.67	8.26	4.73	11.17	4.88	53.69	51.66	52.84	60.01
ENSSSCG00000001972	7	68419211	68471658	-	known	protein_coding	AP4S1	adaptor related protein complex 4 subunit sigma 1 [Source:NCBI gene;Acc:100154615]	ENSSSCT00000002205,ENSSSCT00000075817,ENSSSCT00000091080	157	210	170	270	227	245	53	82	83	46	104	150	42	124	113	153	140	157	1.26	1.36	1.49	2.16	1.97	2.07	2.38	1.79	1.74	3.84	3.29	4.91	8.18	2.56	3.91	3.83	3.24	4.56	2.49	2.66	2.98	5.24
ENSSSCG00000001973	7	68691239	68851008	-	known	protein_coding	SCFD1	sec1 family domain containing 1 [Source:NCBI gene;Acc:100157840]	ENSSSCT00000002206,ENSSSCT00000047473,ENSSSCT00000062123,ENSSSCT00000070679,ENSSSCT00000079321,ENSSSCT00000080155,ENSSSCT00000082820	1385	1798	1341	1096	989	1088	582	876	840	88	296	452	127	404	342	628	482	816	37.87	40.29	38.05	30.17	29.96	31.18	90.72	66.14	59	22.65	31.89	48.95	80.77	29.81	40.94	54.57	38.28	80.64	74.9	78.69	76.22	73.23
ENSSSCG00000001974	7	68852774	68917029	-	known	protein_coding	G2E3	G2/M-phase specific E3 ubiquitin protein ligase [Source:NCBI gene;Acc:100153402]	ENSSSCT00000037099,ENSSSCT00000058731	2575	3170	2539	664	632	605	269	195	345	75	404	591	66	198	90	187	509	302	21.13	21.27	21.79	5.46	5.73	5.18	12.88	4.55	7.45	6.4	13.48	20.24	13.19	4.39	3.33	4.99	12.47	9.29	41.8	41.55	43.63	13.27
ENSSSCG00000001975	7	69527910	69872865	+	known	protein_coding	PRKD1	protein kinase D1 [Source:NCBI gene;Acc:102165436]	ENSSSCT00000002209,ENSSSCT00000059670	928	1076	832	1041	990	1064	127	143	247	28	91	251	8	3	23	59	281	60	13.25	12.57	12.4	14.88	15.63	15.85	10.51	5.75	9.22	4.11	5.25	14.85	2.74	0.12	1.47	2.72	11.91	3.19	26.2	24.56	24.84	36.12
ENSSSCG00000001977	7	74294948	74552433	+	known	protein_coding	STXBP6	syntaxin binding protein 6 [Source:NCBI gene;Acc:100514852]	ENSSSCT00000002211,ENSSSCT00000043257,ENSSSCT00000058457,ENSSSCT00000062764,ENSSSCT00000084438,ENSSSCT00000088185	316	393	281	229	212	194	58	45	49	41	32	299	11	196	35	72	201	84	11.61	8.95	7.52	7.86	8.1	8.39	5.5	2.89	2.86	5.13	2.94	23.85	3.5	14.7	2.57	8.26	13.44	9.44	22.96	17.49	15.06	19.08
ENSSSCG00000001978	7	74705409	74727437	+	known	protein_coding	GZMH	granzyme B (granzyme 2, cytotoxic T-lymphocyte-associated serine esterase 1) [Source:NCBI gene;Acc:100233184]	ENSSSCT00000002212,ENSSSCT00000047682,ENSSSCT00000072877,ENSSSCT00000087120,ENSSSCT00000087727	0	0	0	0	0	0	0	0	0	0	1	0	0	0	0	0	0	2	0	0	0	0	0	0	0	0	0	0	0.29	0	0	0	0	0	0	0.54	0	0	0	0
ENSSSCG00000001979	7	74775346	74778347	-	known	protein_coding	NA	mast cell protease 3 [Source:NCBI gene;Acc:100739080]	ENSSSCT00000002214	0	0	0	0	0	0	0	0	0	0	0	0	0	0	0	0	0	0	0	0	0	0	0	0	0	0	0	0	0	0	0	0	0	0	0	0	0	0	0	0
ENSSSCG00000001982	7	74826875	74830017	+	known	protein_coding	NA	\N	ENSSSCT00000002218	0	0	0	0	0	0	0	0	0	0	0	0	0	0	0	0	0	0	0.05	0	0	0	0	0	0	0	0	0	0	0	0	0	0	0	0	0	0.1	0	0	0
ENSSSCG00000001983	7	74851202	74858943	+	known	protein_coding	SDR39U1	short chain dehydrogenase/reductase family 39U member 1 [Source:NCBI gene;Acc:100152844]	ENSSSCT00000002219,ENSSSCT00000039179,ENSSSCT00000085514	104	101	104	187	190	161	24	77	100	14	145	143	17	170	110	140	238	215	2.34	1.86	1.89	5.35	5.68	5.19	2.45	6.2	6.71	4.58	15.26	14.66	6.4	8.08	7.74	12.64	17.98	27.16	4.64	3.63	3.78	12.99
ENSSSCG00000001984	7	74854379	74874882	-	known	protein_coding	KHNYN	KH and NYN domain containing [Source:NCBI gene;Acc:100158093]	ENSSSCT00000046595	1681	2152	1669	1995	1692	1914	84	107	259	35	544	474	59	1106	515	105	720	73	18.22	19.07	18.9	21.62	20.25	21.62	5.29	3.28	7.36	3.94	23.91	21.36	15.42	32.26	25.04	3.68	23.22	2.96	36.03	37.25	37.86	52.49
ENSSSCG00000001985	7	74864114	74868445	+	known	protein_coding	CBLN3	cerebellin 3 precursor [Source:NCBI gene;Acc:100127149]	ENSSSCT00000002221,ENSSSCT00000082369	4	1	0	7	14	10	0	1	0	1	2	2	0	0	0	0	0	0	0.09	0.02	0	0.15	0.4	0.21	0	0.1	0	0.36	0.28	0.29	0	0	0	0	0	0	0.17	0.03	0	0.36
ENSSSCG00000001986	7	74918982	74931348	-	known	protein_coding	NFATC4	nuclear factor of activated T cells 4 [Source:NCBI gene;Acc:100154469]	ENSSSCT00000002222,ENSSSCT00000059378,ENSSSCT00000077180,ENSSSCT00000079912,ENSSSCT00000086344	106	181	128	809	673	772	3	2	5	3	86	51	5	31	12	10	78	31	1.72	2.29	1.99	12.83	12.04	12.79	0.29	0.06	0.22	0.38	5.32	3.13	1.66	1.16	0.74	0.45	3.67	1.78	3.4	4.48	3.99	31.14
ENSSSCG00000001987	7	74951060	74955192	+	known	protein_coding	RIPK3	receptor interacting serine/threonine kinase 3 [Source:NCBI gene;Acc:100153263]	ENSSSCT00000002223	18	15	16	171	163	161	7	29	2	5	7	4	7	31	6	24	5	16	0.52	0.36	0.5	4.98	5.25	4.88	1.16	2.34	0.15	1.63	0.81	0.42	4.73	2.45	0.77	2.22	0.39	1.7	1.03	0.71	0.99	12.1
ENSSSCG00000001988	7	74952038	74974201	+	known	protein_coding	ADCY4	adenylate cyclase 4 [Source:NCBI gene;Acc:100152067]	ENSSSCT00000002224,ENSSSCT00000046728	29	20	21	5	9	7	1	10	0	9	0	4	0	8	3	2	5	0	0.44	0.22	0.27	0.08	0.1	0.09	0.09	0.42	0	0.54	0	0.19	0	0.32	0.2	0.1	0.18	0	0.86	0.43	0.55	0.18
ENSSSCG00000001989	7	74982306	74985775	+	known	protein_coding	CIDEB	cell death inducing DFFA like effector b [Source:NCBI gene;Acc:100127160]	ENSSSCT00000002226,ENSSSCT00000002227	45	45	30	0	0	0	244	1345	1196	125	2	4	0	0	7	0	0	1	1.58	1.19	1.01	0	0	0	44.54	120.1	98.86	41.04	0.41	0.52	0	0	0.99	0	0	0.12	3.12	2.33	2.02	0
ENSSSCG00000001990	7	74985753	74992946	-	known	protein_coding	NOP9	NOP9 nucleolar protein [Source:NCBI gene;Acc:100154880]	ENSSSCT00000002228,ENSSSCT00000051033	1127	1373	1064	420	409	413	237	494	585	36	161	128	18	214	146	215	275	184	20.52	20.5	20.23	7.66	8.23	7.86	24.97	25.27	27.75	6.76	11.85	9.61	8.21	10.53	11.83	12.6	14.81	12.41	40.59	40.04	40.52	18.58
ENSSSCG00000001991	7	74992115	75002148	+	known	protein_coding	DHRS1	dehydrogenase/reductase 1 [Source:NCBI gene;Acc:100519262]	ENSSSCT00000002229,ENSSSCT00000052962	408	445	323	283	231	274	45	299	185	70	98	65	20	510	210	227	135	211	15.11	13.64	12.54	10.85	9.87	10.98	9.83	31.88	18.32	27.56	14.93	10.18	17.74	54.03	35.54	27.89	15.24	29.51	29.88	26.65	25.12	26.35
ENSSSCG00000001992	7	75021755	75028875	+	known	protein_coding	RABGGTA	Rab geranylgeranyltransferase subunit alpha [Source:NCBI gene;Acc:100049679]	ENSSSCT00000002230,ENSSSCT00000084630	604	758	558	231	201	241	113	492	466	75	183	154	6	232	122	212	245	205	11.2	11.53	10.84	4.29	4.13	4.66	12.4	25.66	22.54	14.87	13.65	11.78	2.9	11.65	10.07	13.08	13.43	14.12	22.15	22.51	21.72	10.41
ENSSSCG00000001993	7	75021761	75047300	+	known	protein_coding	TGM1	transglutaminase 1 [Source:NCBI gene;Acc:100156489]	ENSSSCT00000035836	147	216	195	18	17	13	5	7	8	7	5	4	3	67	52	3	8	8	0.97	1.17	1.35	0.12	0.12	0.09	0.21	0.13	0.14	0.5	0.15	0.11	0.43	1.18	1.55	0.06	0.16	0.21	1.93	2.28	2.69	0.29
ENSSSCG00000001994	7	75056798	75072899	+	known	protein_coding	TINF2	TERF1 interacting nuclear factor 2 [Source:NCBI gene;Acc:100155296]	ENSSSCT00000002232,ENSSSCT00000058537,ENSSSCT00000076804,ENSSSCT00000084723,ENSSSCT00000086897	766	930	784	880	705	788	274	518	594	101	380	398	44	318	226	440	579	408	11.49	11.21	10.67	16.2	15.02	15.38	16.52	15.2	19.2	11.42	19.55	19.93	14.08	9.17	10.47	15.82	20.89	18.92	22.72	21.91	21.36	39.32
ENSSSCG00000002000	7	75100272	75118741	+	known	protein_coding	IPO4	importin 4 [Source:NCBI gene;Acc:100157703]	ENSSSCT00000002237,ENSSSCT00000002238,ENSSSCT00000058885,ENSSSCT00000069453,ENSSSCT00000084964	4098	4907	3785	3827	3584	3859	573	1048	1157	136	770	688	115	1532	688	708	1137	684	47.42	46.09	46.21	37.54	39.53	39.7	26.88	23.92	24.78	11.32	26.54	23.11	22.55	34.91	25.9	18.48	27.87	20.71	93.79	90.04	92.55	91.13
ENSSSCG00000002001	7	75118744	75139630	-	known	protein_coding	REC8	REC8 meiotic recombination protein [Source:NCBI gene;Acc:100152822]	ENSSSCT00000002239	395	560	479	473	358	424	40	188	548	12	54	356	3	10	3	80	744	222	3.93	4.55	4.98	4.7	3.93	4.39	2.31	5.31	14.3	1.2	2.19	14.73	0.71	0.27	0.12	2.58	22.02	8.24	7.77	8.89	9.98	11.42
ENSSSCG00000002002	7	75126609	75139639	-	known	protein_coding	IRF9	interferon regulatory factor 9 [Source:NCBI gene;Acc:780415]	ENSSSCT00000002240,ENSSSCT00000078182,ENSSSCT00000088900	26	38	33	928	729	890	8	116	49	46	28	76	37	255	255	214	22	196	0.8	0.96	1.07	32.4	28.04	31.38	1.38	11.68	4.3	17.56	4.04	10.03	26.93	26.7	39.34	22.88	2.4	26.69	1.57	1.87	2.15	78.66
ENSSSCG00000002003	7	75140207	75160661	-	known	protein_coding	NA	\N	ENSSSCT00000002241,ENSSSCT00000031497,ENSSSCT00000048956	2133	2674	2142	915	714	855	179	180	301	74	306	182	24	263	123	137	458	201	25.6	26	26.5	10.65	8.89	10.03	10.73	5.45	7.98	7.64	13.92	7.16	5.05	8.19	5.06	4.52	14.22	7.24	50.64	50.79	53.09	25.86
ENSSSCG00000002004	7	75151354	75157872	+	known	protein_coding	PSME2	proteasome activator subunit 2 [Source:NCBI gene;Acc:397522]	ENSSSCT00000002242,ENSSSCT00000068593,ENSSSCT00000070874,ENSSSCT00000088360,ENSSSCT00000090209	512	669	511	666	629	576	130	527	403	155	222	197	36	276	417	1055	341	895	31.47	33.57	32.58	42.51	42.58	36.82	62.26	124.91	89.12	141.83	77.17	67.33	61.59	71.8	158.25	299.97	88.23	275.98	62.24	65.58	65.26	103.19
ENSSSCG00000002005	7	75159303	75169021	+	known	protein_coding	EMC9	ER membrane protein complex subunit 9 [Source:NCBI gene;Acc:100153238]	ENSSSCT00000002243	153	185	138	61	39	67	33	81	108	29	68	56	4	59	29	203	188	236	2.95	2.92	2.77	1.18	0.82	1.35	3.65	4.37	5.4	5.75	5.27	4.44	1.82	3.07	2.48	12.55	10.68	16.79	5.83	5.7	5.54	2.87
ENSSSCG00000002006	7	75148754	75171146	-	known	protein_coding	PSME1	proteasome activator subunit 1 [Source:NCBI gene;Acc:397572]	ENSSSCT00000002244,ENSSSCT00000074902,ENSSSCT00000076481,ENSSSCT00000090843	634	874	593	1086	1002	936	151	441	383	148	429	368	39	350	541	933	598	1316	38.28	44.43	37.36	66.64	67.27	60.3	49.28	70.54	55.54	86.33	100.01	83.65	52.92	57.7	141.26	169.05	101.28	274.17	75.71	86.78	74.84	161.76
ENSSSCG00000002007	7	75161833	75168245	-	known	protein_coding	FITM1	fat storage inducing transmembrane protein 1 [Source:NCBI gene;Acc:100147706]	ENSSSCT00000002246	3	1	0	2	2	0	0	0	0	0	0	0	0	0	0	0	8	0	0.09	0.03	0	0.05	0.05	0	0	0	0	0	0	0	0	0	0	0	0.64	0	0.18	0.06	0	0.11
ENSSSCG00000002008	7	75168988	75180953	-	known	protein_coding	DCAF11	DDB1 and CUL4 associated factor 11 [Source:NCBI gene;Acc:100157270]	ENSSSCT00000002247,ENSSSCT00000058228,ENSSSCT00000079370	1684	2002	1500	1457	1349	1444	174	198	273	36	463	466	24	561	139	159	675	178	18.44	17.86	17.11	15.82	16.17	16.34	10.65	6.15	7.8	3.84	20.23	20.97	5.94	16.34	6.76	5.46	21.83	7.29	36.46	34.9	34.27	38.4
ENSSSCG00000002009	7	75187194	75197733	-	known	protein_coding	PCK2	phosphoenolpyruvate carboxykinase 2, mitochondrial [Source:NCBI gene;Acc:403165]	ENSSSCT00000002248,ENSSSCT00000038424,ENSSSCT00000039500,ENSSSCT00000077625	3397	4150	3094	2419	2071	2405	26	67	74	64	33	99	0	58	31	14	97	13	88.08	88.92	84.44	63.06	59.2	66.88	4.05	5.12	5.47	17.54	3.17	10.52	0	4.3	4.35	1.22	7.6	1.48	174.2	173.69	169.12	153.07
ENSSSCG00000002010	7	75199196	75210529	+	known	protein_coding	NRL	neural retina leucine zipper [Source:NCBI gene;Acc:100156487]	ENSSSCT00000002249	1	3	1	9	2	6	0	3	0	4	1	2	0	0	1	2	7	0	0.08	0.21	0.09	0.75	0.18	0.53	0	0.66	0	3.24	0.32	0.64	0	0	0.35	0.51	1.63	0	0.16	0.41	0.17	1.83
ENSSSCG00000002011	7	75213643	75219031	-	known	protein_coding	CPNE6	copine 6 [Source:NCBI gene;Acc:100155292]	ENSSSCT00000002250	0	0	1	0	0	0	0	0	0	0	0	0	0	1	0	0	0	0	0	0	0.03	0	0	0	0	0	0	0	0	0	0	0.08	0	0	0	0	0	0	0.06	0
ENSSSCG00000002012	7	75222528	75241243	-	known	protein_coding	CARMIL3	capping protein regulator and myosin 1 linker 3 [Source:NCBI gene;Acc:100154847]	ENSSSCT00000002251	100	115	81	51	51	49	0	1	1	2	2	7	0	0	0	3	14	4	1.11	1.04	0.94	0.57	0.63	0.57	0	0.03	0.03	0.23	0.09	0.32	0	0	0	0.11	0.46	0.17	2.2	2.04	1.88	1.38
ENSSSCG00000002013	7	75242121	75255600	-	known	protein_coding	DHRS4	dehydrogenase/reductase (SDR family) member 4 [Source:NCBI gene;Acc:397082]	ENSSSCT00000002252,ENSSSCT00000043526,ENSSSCT00000069305,ENSSSCT00000071235,ENSSSCT00000081123,ENSSSCT00000081762,ENSSSCT00000090548	578	637	553	485	446	482	34	153	128	36	107	72	5	62	35	102	187	162	27.5	25.09	27.51	23.21	23.52	24.1	9	19.89	15.39	17.23	20.01	13.68	5.34	8.09	7.19	15.24	25.68	27.58	54.39	49.01	55.11	56.34
ENSSSCG00000002014	7	75522630	75549490	+	known	protein_coding	JPH4	junctophilin 4 [Source:NCBI gene;Acc:100152448]	ENSSSCT00000002253,ENSSSCT00000063590	1651	2052	1601	41	34	35	0	7	2	4	16	35	0	3	0	21	55	9	17.36	18.06	18.05	0.38	0.31	0.27	0	0.17	0.06	0.5	0.7	1.1	0	0.05	0	0.52	1.57	0.31	34.33	35.28	36.15	0.93
ENSSSCG00000002015	7	75533212	75549501	+	known	protein_coding	AP1G2	adaptor related protein complex 1 subunit gamma 2 [Source:NCBI gene;Acc:100157682]	ENSSSCT00000002254,ENSSSCT00000066171	1268	1500	1262	483	406	493	88	221	358	49	419	88	15	434	154	48	226	95	25.62	24.79	26.53	9.75	9.04	10.39	10.18	12.5	18.98	10.16	35.18	7.59	8.28	24.13	13.77	3.22	13.43	7.79	50.67	48.43	53.14	23.67
ENSSSCG00000002016	7	75545951	75552904	-	known	protein_coding	THTPA	thiamine triphosphatase [Source:NCBI gene;Acc:396635]	ENSSSCT00000002255	425	554	409	354	342	359	22	116	130	18	122	116	6	86	38	79	224	111	4.06	4.32	4.08	3.38	3.6	3.56	1.22	3.13	3.26	1.78	4.72	4.61	1.38	2.21	1.63	2.44	6.36	3.96	8.02	8.43	8.17	8.19
ENSSSCG00000002020	7	75618988	75629431	-	known	protein_coding	NA	neuroguidin [Source:NCBI gene;Acc:100513213]	ENSSSCT00000002259,ENSSSCT00000059165	765	842	671	275	273	269	167	277	305	73	134	145	22	126	72	349	206	304	33.76	31.81	29.63	12.45	14.03	12.85	44.46	38.33	35.7	35.93	25.75	27.04	22.8	16.7	16.31	55.92	28.67	57.41	66.77	62.14	59.35	30.21
ENSSSCG00000002023	7	75751760	75770737	-	known	protein_coding	PABPN1	poly(A) binding protein nuclear 1 [Source:NCBI gene;Acc:100155260]	ENSSSCT00000002263,ENSSSCT00000046034,ENSSSCT00000053778,ENSSSCT00000064723,ENSSSCT00000084167	4706	5699	4577	2794	2562	2628	562	1582	2004	445	1317	1521	44	497	342	1589	1889	2049	112.74	113.2	115.8	55.83	57.63	56.35	114.59	167.71	186.81	151.34	188.52	205.98	38.93	50.36	58	173.36	208.27	280.83	222.98	221.13	231.94	135.52
ENSSSCG00000002025	7	75734867	75741112	+	known	protein_coding	SLC22A17	solute carrier family 22 member 17 [Source:NCBI gene;Acc:100152841]	ENSSSCT00000002265	1435	1733	1371	531	442	487	651	1618	2909	104	1323	1464	3	19	38	838	3017	1506	31.46	31.18	31.41	11.67	10.72	11.16	81.9	99.35	165.45	23.46	116.56	131.86	1.55	1.13	3.7	58.97	195.06	121.78	62.22	60.92	62.91	28.32
ENSSSCG00000002026	7	75722181	75731613	+	known	protein_coding	EFS	embryonal Fyn-associated substrate [Source:NCBI gene;Acc:100158092]	ENSSSCT00000002266,ENSSSCT00000079646,ENSSSCT00000082663	688	888	723	64	52	48	35	45	89	26	524	390	4	111	62	70	539	64	13.2	13.95	14.47	1.23	1.1	0.96	3.86	2.67	4.51	5.14	40.45	30.82	2.56	5.87	5.29	4.91	30.55	4.91	26.1	27.25	28.99	2.98
ENSSSCG00000002028	7	75694644	75709871	-	known	protein_coding	CMTM5	CKLF like MARVEL transmembrane domain containing 5 [Source:NCBI gene;Acc:100514659]	ENSSSCT00000002268,ENSSSCT00000069272,ENSSSCT00000075285,ENSSSCT00000077894	10	29	21	0	0	1	2	1	5	13	7	13	0	0	0	20	74	150	0.13	0.34	0.26	0	0	0.01	0.1	0.02	0.12	1.08	0.28	0.94	0	0	0	0.81	2.64	8.33	0.25	0.67	0.53	0
ENSSSCG00000002029	7	75650445	75709232	+	known	protein_coding	MYH7	myosin heavy chain 7 [Source:NCBI gene;Acc:396860]	ENSSSCT00000002271,ENSSSCT00000035069,ENSSSCT00000035771,ENSSSCT00000036352,ENSSSCT00000039377,ENSSSCT00000047799,ENSSSCT00000056252,ENSSSCT00000069589,ENSSSCT00000070541,ENSSSCT00000083571	18	12	19	6	8	3	44	11	39	44	25	121	0	2	3	156	71	36	0.14	0.07	0.14	0.05	0.07	0.02	2.03	0.23	0.71	3.18	0.81	3.8	0	0.04	0.11	3.86	1.3	0.67	0.28	0.14	0.29	0.12
ENSSSCG00000002032	7	75854882	75921931	+	known	protein_coding	SLC7A8	solute carrier family 7 member 8 [Source:NCBI gene;Acc:100522330]	ENSSSCT00000028312,ENSSSCT00000048610,ENSSSCT00000069025,ENSSSCT00000087539	22918	26813	22259	44	35	47	753	1247	2489	430	114	52	38	538	318	25	19	12	258.41	247.1	261.53	0.6	0.42	0.53	57.75	40.56	74.07	50.18	5.02	3.23	14.72	19.32	19.73	1.07	0.63	0.55	511.07	482.7	523.82	1.45
ENSSSCG00000002033	7	75927662	75929771	+	known	protein_coding	CEBPE	CCAAT enhancer binding protein epsilon [Source:NCBI gene;Acc:100157564]	ENSSSCT00000002275	6	8	0	0	0	0	1	0	1	7	0	0	0	0	0	0	1	1	0.22	0.25	0	0	0	0	0.21	0	0.1	2.65	0	0	0	0	0	0	0.11	0.14	0.44	0.48	0	0
ENSSSCG00000002034	7	75951203	75989231	+	known	protein_coding	ACIN1	apoptotic chromatin condensation inducer 1 [Source:NCBI gene;Acc:100156353]	ENSSSCT00000002276,ENSSSCT00000039632,ENSSSCT00000054308,ENSSSCT00000075691	6715	8126	6525	3379	3090	3228	253	252	452	133	348	298	21	322	168	379	508	193	97.61	97.4	99.25	43.21	44.21	43.83	21.34	9.43	15.93	21.96	17.95	15.58	7.33	10.79	8.69	17.8	20.24	10.7	193.04	190.27	198.8	104.9
ENSSSCG00000002035	7	75947769	75950956	-	known	protein_coding	C14orf119	chromosome 7 C14orf119 homolog [Source:NCBI gene;Acc:100522881]	ENSSSCT00000002277	338	437	362	419	373	345	123	385	203	90	177	145	62	351	231	428	243	524	5.71	6.05	6.39	7.08	6.96	6.08	11.99	18.29	8.94	15.7	12.06	10.11	24.95	16.01	17.39	23.29	12.15	32.82	11.29	11.81	12.79	17.19
ENSSSCG00000002036	7	76014901	76021919	+	known	protein_coding	NA	\N	ENSSSCT00000002278	288	235	203	100	97	86	104	555	323	94	174	165	19	140	146	663	256	474	28.55	19.72	21.07	10.15	10.77	9.09	54.52	144.3	77.59	90.2	65.24	62.21	39.49	39.3	59.51	199.13	70.78	159.9	56.46	38.53	42.2	24.63
ENSSSCG00000002037	7	75990217	76001130	+	known	protein_coding	CDH24	cadherin 24 [Source:NCBI gene;Acc:100156315]	ENSSSCT00000002279	752	927	739	106	100	118	105	131	323	27	346	309	4	50	23	74	238	45	11.5	11.61	11.81	1.62	1.69	1.88	9.28	5.64	12.89	4.27	21.37	19.55	1.46	2.06	1.57	3.65	10.79	2.56	22.74	22.67	23.65	3.94
ENSSSCG00000002038	7	76005612	76006703	-	known	protein_coding	PSMB11	proteasome subunit beta 11 [Source:NCBI gene;Acc:100153926]	ENSSSCT00000002280	0	0	0	0	0	0	0	0	3	2	0	0	0	0	0	0	0	0	0	0	0	0	0	0	0	0	0.42	1.13	0	0	0	0	0	0	0	0	0	0	0	0
ENSSSCG00000002039	7	76174500	76185923	-	known	protein_coding	MMP14	matrix metallopeptidase 14 [Source:NCBI gene;Acc:397471]	ENSSSCT00000002281,ENSSSCT00000028131,ENSSSCT00000041835,ENSSSCT00000052991,ENSSSCT00000071363	1616	1893	1527	11695	10403	11148	22	37	72	167	123	53	13	100	60	40	75	20	30.88	28.48	29.82	227.95	221.65	227.71	2.62	2.26	3.69	33.1	7.69	3.49	6.69	4.65	4.24	2.06	4.41	1.8	61.07	55.64	59.73	553.35
ENSSSCG00000002040	7	76187446	76191617	-	known	protein_coding	MRPL52	mitochondrial ribosomal protein L52 [Source:NCBI gene;Acc:100157971]	ENSSSCT00000002282,ENSSSCT00000082683,ENSSSCT00000083155	476	622	424	312	296	281	116	247	203	107	93	101	15	57	48	474	91	232	39.69	42.6	37.76	26.69	30.68	24.37	50.31	53.61	41.52	83.9	29.32	31.56	26.09	12.72	16.52	120.26	21.09	65.73	78.5	83.22	75.63	64.8
ENSSSCG00000002041	7	76144113	76236873	+	known	protein_coding	SLC7A7	solute carrier family 7 member 7 [Source:NCBI gene;Acc:100037972]	ENSSSCT00000002284,ENSSSCT00000043637,ENSSSCT00000043958	181	208	163	164	134	132	1345	2556	3072	153	239	270	75	1079	734	351	259	234	3.5	3.32	3.48	3.08	2.97	2.62	158.54	145.48	169.27	27.46	13.83	16.11	33.59	58.62	64.97	15.35	11.19	11.54	6.91	6.48	6.97	7.48
ENSSSCG00000002042	7	76230997	76266413	-	known	protein_coding	OXA1L	OXA1L mitochondrial inner membrane protein [Source:NCBI gene;Acc:100154992]	ENSSSCT00000002285,ENSSSCT00000076293	2489	3050	2349	1556	1420	1453	539	1327	1237	135	572	475	88	629	411	914	548	577	91.46	92.88	89.73	56.92	57.81	55.24	36.39	69.17	53.31	32.54	62.76	48.97	29.94	35.62	31.35	69.42	42.9	56.21	180.88	181.44	179.72	138.18
ENSSSCG00000002045	7	76362992	76363747	+	known	protein_coding	NA	40S ribosomal protein S3a pseudogene [Source:NCBI gene;Acc:100155572]	ENSSSCT00000002288	6	7	5	5	3	2	2	4	2	0	2	4	2	5	6	5	5	13	0.56	0.55	0.48	0.47	0.31	0.2	0.98	0.97	0.45	0	0.7	1.42	3.84	1.3	2.3	1.41	1.29	4.11	1.1	1.07	0.97	1.14
ENSSSCG00000002050	7	76432029	76457192	+	known	protein_coding	DAD1	defender against cell death 1 [Source:NCBI gene;Acc:396984]	ENSSSCT00000002293,ENSSSCT00000067287,ENSSSCT00000085535	558	705	537	388	342	371	328	1244	1087	369	313	269	35	236	233	2080	347	1040	10.42	16.58	10.6	7.08	17.15	6.98	156.62	379.06	272.55	313.32	122.53	96.67	55.29	89.01	99.18	808.27	90.79	361.17	20.61	32.39	21.24	17.2
ENSSSCG00000002051	7	76397028	76431809	-	known	protein_coding	ABHD4	abhydrolase domain containing 4 [Source:NCBI gene;Acc:100154266]	ENSSSCT00000002294,ENSSSCT00000046844,ENSSSCT00000054768,ENSSSCT00000062365,ENSSSCT00000062949,ENSSSCT00000088477	1390	1679	1332	169	157	138	518	1677	2270	98	469	521	1	208	124	236	783	368	29.6	29.11	29.76	3.66	3.72	3.05	66.58	102.04	125.55	22	39.82	46.18	0.53	11.97	12.13	16.14	49.6	29.53	58.54	56.87	59.61	8.9
ENSSSCG00000002052	7	76392243	76393295	+	known	protein_coding	OR6J1	olfactory receptor 6J1-like [Source:NCBI gene;Acc:100151899]	ENSSSCT00000002295	0	0	0	0	0	0	0	0	0	7	3	0	0	0	0	0	2	0	0	0	0	0	0	0	0	0	0	4.12	0.69	0	0	0	0	0	0.34	0	0	0	0	0
ENSSSCG00000002062	7	76871812	76872413	-	known	protein_coding	NA	\N	ENSSSCT00000002306	0	0	0	0	0	0	0	0	0	0	0	0	0	0	0	0	0	0	0	0	0	0	0	0	0	0	0	0	0	0	0	0	0	0	0	0	0	0	0	0
ENSSSCG00000002071	7	77066896	77067781	-	known	protein_coding	NA	\N	ENSSSCT00000002315	0	0	0	0	0	0	0	0	0	0	0	0	0	0	0	0	0	0	0	0	0	0	0	0	0	0	0	0	0	0	0	0	0	0	0	0	0	0	0	0
ENSSSCG00000002077	7	77024188	77025676	-	known	protein_coding	NA	\N	ENSSSCT00000065670	0	0	0	0	1	0	0	0	0	0	0	0	0	0	0	0	0	0	0	0	0	0	0.12	0	0	0	0	0	0	0	0	0	0	0	0	0	0	0	0	0
ENSSSCG00000002078	7	76998657	77000467	-	known	protein_coding	NA	\N	ENSSSCT00000002349	0	0	0	0	0	0	0	0	0	0	0	0	0	0	0	0	0	0	0	0	0	0	0	0	0	0	0	0	0	0	0	0	0	0	0	0	0	0	0	0
ENSSSCG00000002081	7	77266565	77268291	-	known	protein_coding	NA	\N	ENSSSCT00000002326	1	1	0	0	0	0	0	0	0	0	0	0	0	0	0	5	0	0	0.05	0.04	0	0	0	0	0	0	0	0	0	0	0	0	0	0.74	0	0	0.09	0.08	0	0
ENSSSCG00000002084	7	77287819	77288881	-	known	protein_coding	NA	\N	ENSSSCT00000042163	0	0	0	0	0	0	0	0	0	0	0	1	0	0	0	0	0	0	0	0	0	0	0	0	0	0	0	0	0	0.27	0	0	0	0	0	0	0	0	0	0
ENSSSCG00000002097	7	77405563	77407439	-	known	protein_coding	NA	\N	ENSSSCT00000002346	0	0	0	0	0	0	0	0	0	0	0	2	0	3	0	0	1	2	0	0	0	0	0	0	0	0	0	0	0	0.27	0	0.27	0	0	0.1	0.24	0	0	0	0
ENSSSCG00000002099	7	77419751	77420416	-	known	protein_coding	NA	\N	ENSSSCT00000002348	0	0	0	0	0	0	0	0	0	4	0	0	0	0	0	0	0	0	0	0	0	0	0	0	0	0	0	5.58	0	0	0	0	0	0	0	0	0	0	0	0
ENSSSCG00000002105	7	77517460	77518359	+	known	protein_coding	OR4E1	olfactory receptor 4E1 [Source:NCBI gene;Acc:100526116]	ENSSSCT00000002355	0	0	0	0	0	0	0	0	0	0	0	0	0	0	0	0	0	0	0	0	0	0	0	0	0	0	0	0	0	0	0	0	0	0	0	0	0	0	0	0
ENSSSCG00000002106	7	77528181	77529122	-	known	protein_coding	OR4E2	olfactory receptor 4E2 [Source:NCBI gene;Acc:100510915]	ENSSSCT00000002356	0	0	0	0	0	0	0	0	0	0	0	1	0	0	0	0	0	0	0	0	0	0	0	0	0	0	0	0	0	0.27	0	0	0	0	0	0	0	0	0	0
ENSSSCG00000002127	7	77719554	77780147	+	known	protein_coding	CHD8	chromodomain helicase DNA binding protein 8 [Source:NCBI gene;Acc:100156733]	ENSSSCT00000002379,ENSSSCT00000052517,ENSSSCT00000056768	8094	9559	7234	3650	3374	3550	137	132	273	98	692	687	47	536	285	218	946	116	49.99	48.22	46.82	22.37	22.73	22.83	5.16	2.23	4.35	6.4	16.99	17.22	7.34	8.62	7.71	4.27	17.09	2.71	98.86	94.19	93.77	54.31
ENSSSCG00000002129	7	77814708	77903928	-	known	protein_coding	RPGRIP1	RPGR interacting protein 1 [Source:NCBI gene;Acc:100155563]	ENSSSCT00000002382,ENSSSCT00000069178	4	4	4	2	0	0	0	6	2	0	0	10	0	0	0	0	4	2	0.07	0.06	0.1	0.04	0	0	0	0.31	0.15	0	0	1	0	0	0	0	0.22	0.21	0.14	0.12	0.2	0.09
ENSSSCG00000002130	7	78307070	78308065	+	known	protein_coding	OR6S1	olfactory receptor 6S1 [Source:NCBI gene;Acc:100154303]	ENSSSCT00000002383	0	0	0	0	0	0	0	0	0	0	0	0	0	0	0	0	0	0	0	0	0	0	0	0	0	0	0	0	0	0	0	0	0	0	0	0	0	0	0	0
ENSSSCG00000002131	7	78339347	78340898	+	known	protein_coding	RNASE12	ribonuclease A family member 12 (inactive) [Source:NCBI gene;Acc:100153086]	ENSSSCT00000002384	0	0	0	0	0	0	0	0	0	1	0	0	0	0	0	0	0	0	0	0	0	0	0	0	0	0	0	0.94	0	0	0	0	0	0	0	0	0	0	0	0
ENSSSCG00000002134	7	78391458	78396857	-	known	protein_coding	RNASE10	ribonuclease A family member 10 (inactive) [Source:NCBI gene;Acc:396701]	ENSSSCT00000002387	0	1	1	1	0	0	0	0	0	7	0	2	0	0	0	1	0	4	0	0.01	0.01	0.01	0	0	0	0	0	1.03	0	0.12	0	0	0	0.05	0	0.21	0	0.02	0.03	0.03
ENSSSCG00000002135	7	78424740	78446997	-	known	protein_coding	PNP	purine nucleoside phosphorylase [Source:NCBI gene;Acc:100157138]	ENSSSCT00000002388,ENSSSCT00000055041,ENSSSCT00000062174,ENSSSCT00000085919	4173	5048	4037	301	284	301	12	109	29	37	75	81	22	191	192	318	249	266	87.85	85.39	87.15	6.69	7.31	6.44	2.23	10.57	2.59	7.66	9.99	11.09	15.79	17.25	28.3	34.05	23.59	32.59	173.74	166.8	174.56	16.25
ENSSSCG00000002138	7	78454666	78462260	+	known	protein_coding	OSGEP	O-sialoglycoprotein endopeptidase [Source:NCBI gene;Acc:100153498]	ENSSSCT00000002392,ENSSSCT00000064652,ENSSSCT00000079836	466	586	406	133	127	161	51	149	174	34	70	68	2	49	43	220	130	158	20.14	20.99	18.31	5.82	6.1	7.31	12.34	17.82	19.16	14.85	11.95	11.87	2.14	5.8	8.07	30.04	16.37	24.59	39.83	40.99	36.67	14.13
ENSSSCG00000002140	7	78470321	78479963	+	known	protein_coding	KLHL33	kelch like family member 33 [Source:NCBI gene;Acc:100154698]	ENSSSCT00000002394,ENSSSCT00000038607	2	2	0	0	0	1	0	0	6	15	0	5	0	0	0	2	0	1	0.03	0.02	0	0	0	0.01	0	0	0.21	1.62	0	0.28	0	0	0	0.09	0	0.05	0.05	0.04	0	0
ENSSSCG00000002142	7	78491053	78530184	+	known	protein_coding	TEP1	telomerase associated protein 1 [Source:NCBI gene;Acc:100152287]	ENSSSCT00000002396	655	763	621	2198	1984	2068	11	26	68	17	138	49	5	217	93	8	55	16	4.08	3.88	4.04	13.68	13.65	13.42	0.4	0.46	1.12	1.1	3.5	1.28	0.76	3.63	2.61	0.16	1.02	0.37	8.08	7.58	8.1	33.22
ENSSSCG00000002143	7	78535073	78551393	-	known	protein_coding	PARP2	poly(ADP-ribose) polymerase 2 [Source:NCBI gene;Acc:100518917]	ENSSSCT00000002397,ENSSSCT00000037795	841	1070	836	944	818	781	78	294	381	29	250	225	14	82	83	335	378	607	24.24	25.37	25.17	27.28	26.11	23.57	12.79	23.6	28.28	8.9	28.77	26.43	9.39	6.42	10.53	30.8	31.93	63.98	47.93	49.55	50.41	66.23
ENSSSCG00000002144	7	78553764	78575516	+	known	protein_coding	CCNB1IP1	cyclin B1 interacting protein 1 [Source:HGNC Symbol;Acc:HGNC:19437]	ENSSSCT00000002398	178	237	177	144	137	112	37	74	36	25	43	86	19	84	99	314	93	147	3.61	3.95	3.75	2.93	3.07	2.37	4.32	4.21	1.9	5.23	3.51	7.18	9.13	4.61	8.93	20.48	5.57	11.02	7.14	7.71	7.52	7.11
ENSSSCG00000002145	7	78578009	78600592	+	known	protein_coding	TTC5	tetratricopeptide repeat domain 5 [Source:NCBI gene;Acc:100157553]	ENSSSCT00000002399	400	475	391	254	194	229	105	179	262	37	216	171	19	138	68	275	268	237	4.71	4.57	4.81	2.99	2.52	2.81	7.18	5.96	8.08	4.52	10.31	8.36	5.39	4.38	3.59	10.48	9.38	10.41	9.31	8.93	9.63	7.26
ENSSSCG00000002148	7	78624867	78625841	-	known	protein_coding	OR11H4	olfactory receptor 11H4 [Source:NCBI gene;Acc:100156306]	ENSSSCT00000002402	0	0	0	0	0	0	0	0	0	1	0	1	0	0	0	0	0	0	0	0	0	0	0	0	0	0	0	0.65	0	0.26	0	0	0	0	0	0	0	0	0	0
ENSSSCG00000002170	AEMK02000410.1	285349	286281	-	known	protein_coding	NA	olfactory receptor 4M1-like [Source:NCBI gene;Acc:100153496]	ENSSSCT00000002424	0	0	0	1	0	0	0	0	0	0	1	0	0	0	0	0	6	0	0	0	0	0.07	0	0	0	0	0	0	0.27	0	0	0	0	0	1.18	0	0	0	0	0.17
ENSSSCG00000002175	7	79524951	79525889	+	known	protein_coding	NA	olfactory receptor 4F6-like [Source:NCBI gene;Acc:100152708]	ENSSSCT00000002430	0	0	0	0	0	0	0	0	0	0	1	5	0	0	0	3	0	0	0	0	0	0	0	0	0	0	0	0	0.27	1.34	0	0	0	0.64	0	0	0	0	0	0
ENSSSCG00000002187	7	79340236	79345411	-	known	protein_coding	OR4K17	olfactory receptor family 4 subfamily K member 17 [Source:HGNC Symbol;Acc:HGNC:15355]	ENSSSCT00000002442	0	0	0	0	0	0	0	0	0	1	0	0	0	0	0	0	0	0	0	0	0	0	0	0	0	0	0	0.1	0	0	0	0	0	0	0	0	0	0	0	0
ENSSSCG00000002188	7	79305173	79306110	+	known	pseudogene	NA	\N	ENSSSCT00000002443	0	0	0	0	0	0	0	0	0	1	0	0	0	0	0	0	5	0	0	0	0	0	0	0	0	0	0	0.4	0	0	0	0	0	0	0.97	0	0	0	0	0
ENSSSCG00000002190	7	79857854	79873867	-	known	protein_coding	NA	\N	ENSSSCT00000002445	0	0	0	0	0	0	0	0	0	0	0	0	0	0	0	0	0	0	0	0	0	0	0	0	0	0	0	0	0	0	0	0	0	0	0	0	0	0	0	0
ENSSSCG00000002191	7	79901029	79901928	-	known	protein_coding	NA	olfactory receptor 4L1-like [Source:NCBI gene;Acc:100516720]	ENSSSCT00000002446	0	0	0	0	0	0	0	0	0	2	1	2	0	0	0	1	0	0	0	0	0	0	0	0	0	0	0	1.43	0.28	0.57	0	0	0	0.22	0	0	0	0	0	0
ENSSSCG00000002202	AEMK02000410.1	221321	222292	-	known	protein_coding	NA	olfactory receptor 4K15-like [Source:NCBI gene;Acc:100524094]	ENSSSCT00000002457	0	0	0	0	0	0	0	0	0	0	0	3	0	0	3	0	1	0	0	0	0	0	0	0	0	0	0	0	0	0.77	0	0	0.83	0	0.19	0	0	0	0	0
ENSSSCG00000002235	7	79965467	80152314	+	known	protein_coding	LPCAT4	lysophosphatidylcholine acyltransferase 4 [Source:NCBI gene;Acc:100152542]	ENSSSCT00000002490,ENSSSCT00000042097,ENSSSCT00000042172,ENSSSCT00000065486,ENSSSCT00000070432,ENSSSCT00000084318,ENSSSCT00000090420	1486	1831	1520	709	646	648	21	80	164	28	156	84	1	50	25	58	120	69	42.55	42.09	45.45	20.84	21.13	20.15	3.92	6.64	11.84	7.42	17.24	9.16	0.72	3.61	3.02	4.98	8.74	6.54	84.16	82.22	91.04	50.58
ENSSSCG00000002241	7	80149851	80159413	-	known	protein_coding	NUTM1	NUT midline carcinoma family member 1 [Source:NCBI gene;Acc:100154145]	ENSSSCT00000002496,ENSSSCT00000071900	4	19	14	5	0	2	1	0	0	8	0	2	0	0	0	4	0	2	0.06	0.23	0.21	0.07	0	0.03	0.09	0	0	1.24	0	0.12	0	0	0	0.19	0	0.11	0.12	0.46	0.42	0.18
ENSSSCG00000002243	7	80161495	80268323	+	known	protein_coding	SLC12A6	solute carrier family 12 member 6 [Source:NCBI gene;Acc:100156993]	ENSSSCT00000002498,ENSSSCT00000029279,ENSSSCT00000041678,ENSSSCT00000043797,ENSSSCT00000044837,ENSSSCT00000054913	1087	1277	1040	906	837	946	113	108	139	53	271	310	36	133	112	311	371	198	8.16	7.71	8.07	6.72	6.78	7.3	4.96	2.3	2.75	4.18	8.33	9.74	6.74	2.7	3.81	7.57	8.34	5.63	16.13	15.07	16.15	16.32
ENSSSCG00000002245	7	80288066	80383040	+	known	protein_coding	KATNBL1	katanin regulatory subunit B1 like 1 [Source:NCBI gene;Acc:100154146]	ENSSSCT00000002500,ENSSSCT00000078407,ENSSSCT00000089103	477	616	428	549	490	545	238	241	292	22	181	181	83	358	209	169	211	265	5.99	6.28	5.6	7.63	6.75	6.95	27.27	13.2	13.8	4.22	13.63	11.55	33.96	16.93	15.74	8.97	10.81	16.42	11.85	12.27	11.22	18.53
ENSSSCG00000002251	7	81257492	81270308	+	known	protein_coding	NA	transmembrane and coiled-coil domain-containing protein 5B-like [Source:NCBI gene;Acc:100518318]	ENSSSCT00000002507,ENSSSCT00000074061	0	0	0	0	0	0	0	0	0	0	0	0	0	0	0	0	0	0	0	0	0	0	0	0	0	0	0	0	0	0	0	0	0	0	0	0	0	0	0	0
ENSSSCG00000002252	7	81656763	81669494	-	known	protein_coding	ARRDC4	arrestin domain containing 4 [Source:NCBI gene;Acc:100155895]	ENSSSCT00000002508	917	1208	921	194	148	173	48	114	56	51	113	450	231	1729	1338	241	547	126	11.54	12.44	12.11	2.44	2.06	2.27	3.5	4.05	1.85	6.66	5.76	23.5	69.88	58.63	75.41	9.81	20.45	5.91	22.83	24.3	24.26	5.93
ENSSSCG00000002254	7	83076144	83090536	-	known	protein_coding	NR2F2	nuclear receptor subfamily 2 group F member 2 [Source:NCBI gene;Acc:100153983]	ENSSSCT00000002510,ENSSSCT00000058785	9	5	4	581	460	542	142	139	187	211	1003	1821	231	726	400	1359	764	534	0.12	0.06	0.06	8.61	7.54	8.29	12.3	6.67	6.79	39.74	65.59	113.5	99.77	34.04	29.12	71.7	34.55	31.76	0.24	0.11	0.11	20.9
ENSSSCG00000002257	7	84723932	84962686	-	known	protein_coding	MCTP2	multiple C2 and transmembrane domain containing 2 [Source:NCBI gene;Acc:100155210]	ENSSSCT00000002514,ENSSSCT00000026803,ENSSSCT00000039425,ENSSSCT00000053963,ENSSSCT00000060413,ENSSSCT00000060566	203	226	184	2	3	2	4	9	15	3	39	18	1	35	53	10	7	0	2.48	2.27	2.57	0.04	0.06	0.04	0.31	0.21	0.57	0.39	1.9	0.96	0.46	1.44	2.71	0.48	0.26	0	4.91	4.43	5.16	0.09
ENSSSCG00000002258	7	88262385	88264691	-	known	protein_coding	KLHL25	kelch like family member 25 [Source:HGNC Symbol;Acc:HGNC:25732]	ENSSSCT00000002515	387	518	362	31	36	27	30	32	56	3	74	62	0	59	10	9	134	17	18.99	21.07	18.57	1.53	1.96	1.4	8.2	4.29	6.95	1.48	14.28	12.15	0	7.96	2.12	1.39	18.99	2.99	37.56	41.17	37.19	3.72
ENSSSCG00000002259	7	88105580	88219075	+	known	protein_coding	NA	A-kinase anchoring protein 13 [Source:NCBI gene;Acc:397631]	ENSSSCT00000002516	1552	1742	1382	1037	876	976	35	103	186	38	357	271	40	533	313	74	406	162	13.66	12.53	12.71	9.12	8.51	8.95	1.79	2.57	4.3	3.48	12.76	9.94	8.53	12.61	12.38	2.11	10.65	5.34	27.02	24.47	25.46	22.14
ENSSSCG00000002260	7	87889409	88032098	+	known	protein_coding	NA	\N	ENSSSCT00000032333	76	81	58	26	29	24	5	13	14	0	36	18	1	13	15	6	28	13	6.32	5.66	5.05	2.2	2.7	2.13	2.23	2.87	2.86	0	11.48	5.78	1.76	3.03	5.22	1.53	6.56	3.73	12.51	11.06	10.11	5.34
ENSSSCG00000002262	7	87567379	87766911	-	known	protein_coding	SV2B	synaptic vesicle glycoprotein 2B [Source:NCBI gene;Acc:100157784]	ENSSSCT00000052928	0	3	1	0	0	0	0	0	3	2	0	12	0	0	0	0	9	1	0	0.02	0.01	0	0	0	0	0	0.05	0.14	0	0.34	0	0	0	0	0.18	0.03	0	0.03	0.01	0
ENSSSCG00000002263	7	86777920	87103309	-	known	protein_coding	SLCO3A1	solute carrier organic anion transporter family member 3A1 [Source:NCBI gene;Acc:100156054]	ENSSSCT00000054212	262	329	297	407	399	392	10	19	16	2	30	66	3	2	10	33	76	51	4.84	4.98	5.73	7.53	8.15	7.56	1.06	0.99	0.77	0.38	2.23	5.03	1.32	0.1	0.82	1.96	4.15	3.49	9.57	9.73	11.48	18.27
ENSSSCG00000002265	7	86268959	86304979	+	known	protein_coding	FAM174B	family with sequence similarity 174 member B [Source:NCBI gene;Acc:102162743]	ENSSSCT00000002523	10	10	5	92	82	78	23	106	82	15	14	42	8	41	36	15	41	18	0.22	0.18	0.12	2.04	2.01	1.81	2.92	6.57	4.71	3.42	1.25	3.82	4.18	2.46	3.53	1.07	2.68	1.47	0.44	0.35	0.23	4.95
ENSSSCG00000002266	7	85980759	86107859	-	known	protein_coding	NA	chromodomain helicase DNA binding protein 2 [Source:NCBI gene;Acc:100156869]	ENSSSCT00000002524,ENSSSCT00000025402,ENSSSCT00000027293,ENSSSCT00000037867,ENSSSCT00000043688,ENSSSCT00000047171,ENSSSCT00000061746,ENSSSCT00000063923,ENSSSCT00000068095,ENSSSCT00000081021	1185	1364	1110	1608	1485	1436	152	159	312	51	367	539	40	314	144	183	351	215	9.28	8.76	9.03	12.5	12.71	11.64	8.45	4.1	7.56	5.51	13.07	22.17	10.55	7.75	5.93	5.79	9.58	7.69	18.36	17.11	18.08	30.34
ENSSSCG00000002267	7	85921586	85968888	+	known	protein_coding	RGMA	repulsive guidance molecule BMP co-receptor a [Source:NCBI gene;Acc:100156429]	ENSSSCT00000002525,ENSSSCT00000060872	888	1042	865	385	378	404	1	8	6	21	18	36	0	2	0	77	22	15	13.63	13.15	13.96	5.94	6.43	6.48	0.09	0.31	0.24	3.1	1.12	2.26	0	0.08	0	3.61	0.94	0.72	26.95	25.69	27.96	14.43
ENSSSCG00000002268	7	88538983	88547394	+	known	protein_coding	AKAP5	A-kinase anchoring protein 5 [Source:NCBI gene;Acc:100153460]	ENSSSCT00000002526	619	787	617	129	102	83	2	1	2	0	12	11	2	15	9	7	11	7	7.19	7.47	7.49	1.5	1.31	1	0.13	0.03	0.06	0	0.56	0.53	0.56	0.47	0.47	0.26	0.38	0.3	14.22	14.6	15	3.64
ENSSSCG00000002269	7	88471414	88537600	+	known	protein_coding	MTHFD1	methylenetetrahydrofolate dehydrogenase, cyclohydrolase and formyltetrahydrofolate synthetase 1 [Source:NCBI gene;Acc:414382]	ENSSSCT00000002527,ENSSSCT00000081306,ENSSSCT00000088628,ENSSSCT00000089159	6511	7731	5904	3095	2963	3114	378	781	1360	60	516	698	53	964	597	259	1260	403	105.23	101.71	99.44	50.7	54.42	53.49	33.48	33.1	54.88	9.45	31.29	45.05	20.75	41.87	40.86	11.81	56.43	21.38	208.12	198.69	199.16	123.08
ENSSSCG00000002270	7	88416030	88464973	-	known	protein_coding	NA	coiled-coil domain-containing protein 170-like [Source:NCBI gene;Acc:100522152]	ENSSSCT00000041959	0	1	0	0	0	0	0	0	0	0	0	0	0	0	0	0	0	1	0	0.03	0	0	0	0	0	0	0	0	0	0	0	0	0	0	0	0.12	0	0.05	0	0
ENSSSCG00000002274	7	88607555	88609464	+	known	pseudogene	NA	heat shock protein family A (Hsp70) member 2 [Source:NCBI gene;Acc:100621324]	ENSSSCT00000002532	263	361	304	179	222	195	2	10	9	18	27	148	1	3	10	20	255	56	7.68	8.66	9.26	5.23	7.18	5.94	0.27	0.84	0.69	5.31	3.16	17.56	0.9	0.23	1.34	1.85	21.84	6.02	15.18	16.92	18.54	12.7
ENSSSCG00000002275	7	88614891	88654039	+	known	protein_coding	PPP1R36	protein phosphatase 1 regulatory subunit 36 [Source:NCBI gene;Acc:100157071]	ENSSSCT00000002533	135	177	124	65	60	50	2	1	1	4	5	7	0	0	1	89	46	16	2.12	2.28	2.04	1.02	1.04	0.82	0.18	0.04	0.04	0.65	0.32	0.45	0	0	0.07	4.51	2.14	0.93	4.19	4.45	4.08	2.48
ENSSSCG00000002276	7	88764471	88810994	+	known	protein_coding	PLEKHG3	pleckstrin homology and RhoGEF domain containing G3 [Source:NCBI gene;Acc:100155870]	ENSSSCT00000002534,ENSSSCT00000032357,ENSSSCT00000039052,ENSSSCT00000039299,ENSSSCT00000042191,ENSSSCT00000048600	5681	7218	5589	1130	1032	1111	212	194	559	144	423	127	77	1518	666	93	220	30	65.75	68.08	67.16	12.37	12.51	12.53	14.67	6.48	17.2	16.31	19.98	6.2	21.59	45.71	33.53	3.51	7.29	1.34	130.03	132.98	134.52	30.02
ENSSSCG00000002277	7	88812715	88954306	-	known	protein_coding	SPTB	spectrin beta, erythrocytic [Source:NCBI gene;Acc:100154659]	ENSSSCT00000002535,ENSSSCT00000056858,ENSSSCT00000072910,ENSSSCT00000087608	405	510	372	4	4	6	0	0	0	10	2	3	0	0	0	6	36	2	2.07	2.07	1.92	0.02	0.02	0.03	0	0	0	0.57	0.04	0.07	0	0	0	0.11	0.53	0.04	4.09	4.03	3.85	0.05
ENSSSCG00000002279	7	89007369	89011620	-	known	protein_coding	GPX2	glutathione peroxidase 2 [Source:NCBI gene;Acc:767625]	ENSSSCT00000002537	1	1	3	0	1	1	35	170	356	0	1	0	0	0	6	0	1	2	0.06	0.05	0.18	0	0.06	0.06	11.2	26.77	51.81	0	0.23	0	0	0	1.49	0	0.17	0.41	0.11	0.09	0.36	0
ENSSSCG00000002280	7	89015042	89039484	-	known	protein_coding	RAB15	RAB15, member RAS oncogene family [Source:NCBI gene;Acc:100512115]	ENSSSCT00000046513	941	1030	848	34	32	31	82	163	308	28	395	103	14	315	183	16	239	75	14.07	12.61	13.25	0.51	0.53	0.48	7.09	6.87	12.02	4.33	23.86	6.37	5.01	12.7	12.22	0.77	10.59	4.17	27.82	24.62	26.53	1.23
ENSSSCG00000002281	7	89052504	89131073	+	known	protein_coding	NA	farnesyltransferase, CAAX box, beta [Source:NCBI gene;Acc:100512293]	ENSSSCT00000002539,ENSSSCT00000089222	337	391	347	478	442	489	101	159	221	36	268	229	16	197	122	91	401	199	6.24	5.93	6.71	8.86	9.05	9.45	10.77	8.27	10.65	6.96	19.99	17.48	7.04	9.86	10.05	5.42	21.95	13.64	12.34	11.59	13.44	21.51
ENSSSCG00000002283	7	89211549	89692888	+	known	protein_coding	FUT8	fucosyltransferase 8 [Source:NCBI gene;Acc:396933]	ENSSSCT00000002542,ENSSSCT00000043782,ENSSSCT00000055552	461	610	463	1168	983	1071	58	101	145	17	125	211	13	60	81	82	306	217	7.64	8.29	8.02	19.38	18.01	18.54	5.55	4.71	6.27	2.91	8.36	14.45	5.14	2.69	5.99	4.38	15.03	13.35	15.12	16.18	16.07	47.05
ENSSSCG00000002284	7	90198337	90335338	+	known	protein_coding	CCDC196	coiled-coil domain containing 196 [Source:HGNC Symbol;Acc:HGNC:20100]	ENSSSCT00000002543	0	0	0	0	0	0	0	2	0	3	0	0	7	6	5	1	0	0	0	0	0	0	0	0	0	0.24	0	1.3	0	0	6.82	0.71	0.93	0.14	0	0	0	0	0	0
ENSSSCG00000002285	7	90346590	91041189	+	known	protein_coding	GPHN	gephyrin [Source:NCBI gene;Acc:100153443]	ENSSSCT00000002545,ENSSSCT00000041451,ENSSSCT00000053538,ENSSSCT00000060902,ENSSSCT00000061076,ENSSSCT00000063633,ENSSSCT00000072728,ENSSSCT00000085398,ENSSSCT00000088748	1202	1503	1121	788	725	712	105	150	196	26	154	284	28	150	62	85	466	201	15.59	15.24	14.41	9.35	9.24	8.35	9.66	6.91	8.54	5.31	10.29	18.66	10.53	5.63	4.56	4.75	21.83	10.19	30.84	29.78	28.86	22.71
ENSSSCG00000002286	7	90925943	90953313	+	known	protein_coding	FAM71D	family with sequence similarity 71 member D [Source:NCBI gene;Acc:100152251]	ENSSSCT00000002546,ENSSSCT00000075746	3	4	3	0	0	0	0	0	0	0	0	0	0	0	0	1	0	2	0.11	0.12	0.11	0	0	0	0	0	0	0	0	0	0	0	0	0.12	0	0.27	0.22	0.23	0.23	0
ENSSSCG00000002287	7	90955680	91055620	+	known	protein_coding	MPP5	membrane palmitoylated protein 5 [Source:NCBI gene;Acc:100152635]	ENSSSCT00000002548,ENSSSCT00000060082	1705	2038	1605	705	661	623	674	637	1111	97	342	450	149	1149	671	272	373	202	17.88	17.55	17.66	7.28	7.53	6.73	39.91	18.66	29.99	10.91	14.68	19.77	39.39	31.91	31.3	9	11.46	7.7	35.37	34.28	35.37	17.67
ENSSSCG00000002290	7	91109455	91132843	-	known	protein_coding	PLEK2	pleckstrin 2 [Source:NCBI gene;Acc:100154251]	ENSSSCT00000002551,ENSSSCT00000043946,ENSSSCT00000067739	29	38	36	181	195	202	50	140	20	92	31	16	118	885	447	81	16	26	0.64	0.69	0.83	4.02	4.78	4.66	6.35	9.57	1.28	20.94	2.76	1.45	76.68	57.29	48.24	6.13	1.04	2.13	1.27	1.35	1.67	9.77
ENSSSCG00000002292	7	91247866	91370481	+	known	protein_coding	PLEKHH1	pleckstrin homology, MyTH4 and FERM domain containing H1 [Source:HGNC Symbol;Acc:HGNC:17733]	ENSSSCT00000002553	1254	1606	1201	0	3	3	41	31	63	32	81	81	43	941	528	58	60	44	10.66	11.15	10.66	0	0.03	0.03	2.03	0.75	1.41	2.83	2.8	2.87	8.86	21.5	20.18	1.6	1.52	1.4	21.08	21.78	21.36	0
ENSSSCG00000002294	7	91343987	91385911	+	known	protein_coding	ARG2	arginase 2 [Source:NCBI gene;Acc:100155893]	ENSSSCT00000002555	1158	1456	1148	125	147	132	266	1030	799	143	245	283	54	398	328	570	423	433	46.02	47.83	47.67	4.99	6.47	5.53	59.47	112.86	81	57.65	38.58	45.37	48.98	43.26	56.82	71.71	48.91	62.23	91.02	93.42	95.48	12.1
ENSSSCG00000002295	7	91374625	91413607	-	known	protein_coding	VTI1B	vesicle transport through interaction with t-SNAREs 1B [Source:NCBI gene;Acc:404692]	ENSSSCT00000002556	1183	1454	1128	679	678	671	497	1330	1124	349	579	521	54	460	360	1583	670	1012	7.39	7.41	7.36	4.24	4.67	4.36	18.13	23.59	18.48	22.71	14.71	13.59	8.21	7.71	10.13	32.12	12.49	23.72	14.61	14.47	14.74	10.28
ENSSSCG00000002296	7	91415042	91452405	-	known	protein_coding	NA	retinol dehydrogenase 11 [Source:NCBI gene;Acc:100154684]	ENSSSCT00000002557	2208	2605	2011	903	865	858	955	1546	1975	133	705	970	76	771	604	461	1316	853	39.54	38.23	37.63	16.19	17.12	16.04	98.59	77.82	92.11	24.59	50.9	71.67	32.37	37.3	48.17	26.58	69.72	56.6	78.2	74.69	75.37	39.3
ENSSSCG00000002297	7	91481273	91494923	+	known	protein_coding	RDH12	retinol dehydrogenase 12 [Source:NCBI gene;Acc:100153020]	ENSSSCT00000002558	1	3	5	1	2	0	0	0	0	8	3	5	0	0	6	3	12	8	0.02	0.04	0.09	0.02	0.04	0	0	0	0	1.4	0.21	0.35	0	0	0.45	0.16	0.6	0.5	0.03	0.08	0.18	0.04
ENSSSCG00000002298	7	91518451	91591047	-	known	protein_coding	ZFYVE26	zinc finger FYVE-type containing 26 [Source:NCBI gene;Acc:100155869]	ENSSSCT00000002559,ENSSSCT00000083888,ENSSSCT00000087635,ENSSSCT00000090519	1153	1467	1117	1701	1509	1624	20	60	64	12	282	91	39	590	365	30	152	26	6.85	7.12	6.96	10.16	9.98	10.03	0.67	0.98	0.97	0.72	6.83	2.38	6.06	9.55	9.73	0.56	2.68	0.56	13.54	13.92	13.95	24.67
ENSSSCG00000002305	7	92848116	92913771	+	known	protein_coding	EXD2	exonuclease 3'-5' domain containing 2 [Source:NCBI gene;Acc:100155300]	ENSSSCT00000002567,ENSSSCT00000060618,ENSSSCT00000079649	1189	1504	1222	970	851	806	130	222	377	31	424	326	19	221	105	83	469	76	11.66	12.07	12.54	9.47	9.42	8.35	7.42	6.33	9.75	3.41	16.95	13.42	4.53	5.87	4.63	2.51	13.76	2.77	23.05	23.58	25.11	23
ENSSSCG00000002306	7	92929069	93041442	+	known	protein_coding	GALNT16	polypeptide N-acetylgalactosaminyltransferase 16 [Source:NCBI gene;Acc:100513992]	ENSSSCT00000002568,ENSSSCT00000074669	148	153	135	908	785	823	0	21	10	9	152	607	3	33	38	122	952	155	2.41	2.13	2.22	15.89	14.35	14.45	0	1.03	0.59	1.91	10.26	38.59	1.03	1.71	2.69	5.92	42.45	8.6	4.77	4.17	4.45	38.57
ENSSSCG00000002307	7	93068250	93083981	-	known	protein_coding	ERH	ERH mRNA splicing and mitosis factor [Source:NCBI gene;Acc:100152505]	ENSSSCT00000002569,ENSSSCT00000091532	2676	3439	2365	939	851	964	226	533	550	171	202	161	20	118	103	423	283	703	220.79	238.24	204.13	78.71	78.42	84.66	100.16	128.38	120.34	156.64	69.37	56.23	34.89	29.63	37.91	118.38	72.92	216.38	436.66	465.38	408.85	191.08
ENSSSCG00000002309	7	93152942	93187599	+	known	protein_coding	PLEKHD1	pleckstrin homology and coiled-coil domain containing D1 [Source:NCBI gene;Acc:100156934]	ENSSSCT00000002571	462	596	445	3	3	5	3	4	2	13	30	32	6	136	90	3	114	17	7.21	7.62	7.26	0.05	0.05	0.08	0.27	0.18	0.08	2.1	1.89	2.07	2.24	5.73	6.27	0.15	5.27	0.99	14.26	14.88	14.54	0.11
ENSSSCG00000002310	7	93224130	93226226	-	known	protein_coding	CCDC177	coiled-coil domain containing 177 [Source:NCBI gene;Acc:102160932]	ENSSSCT00000002572	31	52	34	0	0	0	0	0	1	7	0	25	0	0	0	4	42	1	0.8	1.11	0.92	0	0	0	0	0	0.07	1.86	0	2.65	0	0	0	0.33	3.2	0.1	1.59	2.16	1.84	0
ENSSSCG00000002311	7	93253757	93344187	+	known	protein_coding	SUSD6	sushi domain containing 6 [Source:NCBI gene;Acc:100155733]	ENSSSCT00000002573	129	162	128	583	490	542	18	29	26	24	137	45	8	48	58	30	67	75	1.77	1.82	1.84	8.02	7.44	7.77	1.43	1.12	0.93	3.42	7.62	2.56	2.64	1.78	3.57	1.33	2.73	3.84	3.51	3.56	3.68	19.46
ENSSSCG00000002313	7	93397602	93421985	-	known	protein_coding	SLC10A1	solute carrier family 10 member 1 [Source:NCBI gene;Acc:100153302]	ENSSSCT00000002575	111	151	113	37	32	32	168	168	157	48	168	201	51	119	109	306	184	181	0.95	1.06	1.01	0.32	0.3	0.29	8.37	4.07	3.53	4.27	5.83	7.16	10.56	2.73	4.19	8.49	4.69	5.79	1.88	2.06	2.02	0.77
ENSSSCG00000002314	7	93475973	93628330	+	known	protein_coding	SMOC1	SPARC related modular calcium binding 1 [Source:NCBI gene;Acc:100157351]	ENSSSCT00000002576,ENSSSCT00000031975,ENSSSCT00000069207,ENSSSCT00000085917	26	28	28	245	187	202	0	0	0	12	13	315	0	1	3	322	138	68	0.4	0.3	0.51	4.66	4.11	3.93	0	0	0	1.35	0.73	17.07	0	0.09	0.2	15.66	5.4	3.82	0.78	0.58	1.03	11.31
ENSSSCG00000002315	7	93643613	93797254	-	known	protein_coding	SLC8A3	solute carrier family 8 member A3 [Source:NCBI gene;Acc:100152101]	ENSSSCT00000002577,ENSSSCT00000037165,ENSSSCT00000058104,ENSSSCT00000065418	31	34	22	259	240	263	1	3	0	8	14	28	2	38	21	12	75	7	0.31	0.27	0.23	2.55	2.6	2.7	0.06	0.08	0	0.82	0.56	1.15	0.48	1.01	0.93	0.38	2.2	0.26	0.6	0.53	0.45	6.18
ENSSSCG00000002316	7	93861141	93882600	-	known	protein_coding	COX16	cytochrome c oxidase assembly protein COX16 homolog, mitochondrial [Source:NCBI gene;Acc:100525232]	ENSSSCT00000002578	98	126	72	26	20	31	15	43	24	29	26	36	15	31	48	157	52	89	6.45	6.92	4.96	1.73	1.47	2.16	5.4	7.63	3.94	18.98	6.65	9.26	21.45	5.67	13.43	32.07	9.77	20.59	12.76	13.53	9.93	4.21
ENSSSCG00000002321	7	94025655	94028015	+	known	protein_coding	NA	disintegrin and metalloproteinase domain-containing protein 20-like [Source:NCBI gene;Acc:100525409]	ENSSSCT00000002583	0	0	0	0	0	0	0	2	1	8	2	0	0	0	1	0	2	0	0	0	0	0	0	0	0	0.14	0.06	2.07	0.19	0	0	0	0.11	0	0.14	0	0	0	0	0
ENSSSCG00000002322	7	94067011	94086963	+	known	protein_coding	ADAM21	ADAM metallopeptidase domain 21 [Source:HGNC Symbol;Acc:HGNC:200]	ENSSSCT00000002584	1	6	0	0	0	0	0	0	0	1	0	0	0	3	0	1	1	2	0.02	0.1	0	0	0	0	0	0	0	0.21	0	0	0	0.17	0	0.07	0.06	0.15	0.04	0.2	0	0
ENSSSCG00000002329	7	94303085	94380296	-	known	protein_coding	MAP3K9	mitogen-activated protein kinase kinase kinase 9 [Source:NCBI gene;Acc:100155753]	ENSSSCT00000002592,ENSSSCT00000063657	752	961	766	3	4	6	23	44	98	10	102	58	21	229	168	12	57	6	9.23	9.64	9.82	0.04	0.05	0.08	1.64	1.53	3.15	1.27	5.07	2.95	6.2	7.57	9.23	0.48	2.08	0.27	18.25	18.84	19.66	0.09
ENSSSCG00000002330	7	94445001	94618521	+	known	protein_coding	PCNX1	pecanex 1 [Source:NCBI gene;Acc:100154536]	ENSSSCT00000002593,ENSSSCT00000054657,ENSSSCT00000055338,ENSSSCT00000057905	2247	2820	2133	3515	3067	3342	43	52	112	52	296	252	24	131	118	77	281	74	13.17	13.57	13.13	20.68	20.04	20.69	1.49	0.85	1.72	3.09	7.19	6.09	3.55	2.09	3.16	1.45	4.88	1.59	26.06	26.51	26.3	50.21
ENSSSCG00000002332	7	94789887	95171117	+	known	protein_coding	SIPA1L1	signal induced proliferation associated 1 like 1 [Source:NCBI gene;Acc:100157762]	ENSSSCT00000037538	2673	3163	2579	3730	3291	3437	125	242	610	58	385	363	87	2373	1175	67	961	212	11.85	11.44	11.95	16.51	16.1	15.85	3.25	3.05	7.14	2.68	6.96	6.74	9.42	28.22	23.52	0.97	12.74	3.54	23.44	22.35	23.93	40.08
ENSSSCG00000002333	7	95982739	96254303	-	known	protein_coding	DPF3	double PHD fingers 3 [Source:NCBI gene;Acc:100156555]	ENSSSCT00000002596,ENSSSCT00000061046,ENSSSCT00000067265,ENSSSCT00000069443,ENSSSCT00000069810,ENSSSCT00000087139	59	65	62	16	14	11	24	37	55	17	23	53	1	25	8	4	73	76	0.73	0.64	0.85	0.19	0.16	0.16	1.81	1.26	1.72	1.97	1.22	2.6	0.31	0.89	0.26	0.14	3.2	3.9	1.45	1.25	1.71	0.47
ENSSSCG00000002337	7	96323262	96380271	-	known	protein_coding	ZFYVE1	zinc finger FYVE-type containing 1 [Source:NCBI gene;Acc:100154908]	ENSSSCT00000002600,ENSSSCT00000048408,ENSSSCT00000066304	688	975	719	838	769	810	109	186	374	36	417	323	23	581	222	76	406	114	9.44	10.4	10.43	12.14	12.27	11.58	8.75	7.92	12.68	5.61	22.02	17.65	9.06	22.8	14.05	3.18	16.92	5.83	18.68	20.32	20.89	29.47
ENSSSCG00000002340	7	96478181	96569132	+	known	protein_coding	PSEN1	presenilin 1 [Source:NCBI gene;Acc:780411]	ENSSSCT00000002603,ENSSSCT00000083779,ENSSSCT00000088699	790	887	729	1465	1320	1337	427	653	673	116	391	323	141	1644	710	551	555	559	19.59	18.97	22.21	40.91	42.97	37.67	38.14	38.53	33.91	23.13	27.97	22.83	56.18	66.96	53.3	29.07	28.89	36.62	38.75	37.05	44.49	99.31
ENSSSCG00000002341	7	96586451	96625054	+	known	protein_coding	PAPLN	papilin, proteoglycan like sulfated glycoprotein [Source:NCBI gene;Acc:100523451]	ENSSSCT00000002605	15	18	17	48	41	48	47	64	80	35	112	76	81	1357	437	37	59	30	0.11	0.1	0.13	0.33	0.31	0.35	1.92	1.27	1.47	2.55	3.19	2.22	13.79	25.53	13.78	0.84	1.23	0.79	0.21	0.2	0.25	0.81
[truncated: 30,766 more rows]
[truncated: 57 more columns]

## Sheet: Transcripts, number of DEGs
DEG_ID	Comparison	DEG	DEG_UP	DEG_DOWN	p<0.01	p<0.05	p<0.1	q<0.01	q<0.05	q<0.1	abs(log2fc)>=1	abs(log2fc)>=2
DEG001	PEF_1,PEF_2,PEF_3 versus A,A1,A2	17637	9049	8588	15343	18989	21503	13438	16453	18370	34121	23398
[truncated: 7 more rows]

## Sheet: Transcripts_listed
TranId	Chrom	Start	End	Strand	Class	Biotype	Symbol	Description	ParentId	EXP:IVF-ES-11_1:ReadCount	EXP:IVF-ES-11_2:ReadCount	EXP:IVF-ES-11_3:ReadCount	EXP:PEF_1:ReadCount	EXP:PEF_2:ReadCount	EXP:PEF_3:ReadCount	EXP:A:ReadCount	EXP:A1:ReadCount	EXP:A2:ReadCount	EXP:B:ReadCount	EXP:B1:ReadCount	EXP:B2:ReadCount	EXP:C:ReadCount	EXP:C1:ReadCount	EXP:C2:ReadCount	EXP:D:ReadCount	EXP:D1:ReadCount	EXP:D2:ReadCount	EXP:IVF-ES-11_1:RPKM	EXP:IVF-ES-11_2:RPKM	EXP:IVF-ES-11_3:RPKM	EXP:PEF_1:RPKM	EXP:PEF_2:RPKM	EXP:PEF_3:RPKM	EXP:A:RPKM	EXP:A1:RPKM	EXP:A2:RPKM	EXP:B:RPKM	EXP:B1:RPKM	EXP:B2:RPKM	EXP:C:RPKM	EXP:C1:RPKM	EXP:C2:RPKM	EXP:D:RPKM	EXP:D1:RPKM	EXP:D2:RPKM	EXP:IVF-ES-11_1:TPM	EXP:IVF-ES-11_2:TPM	EXP:IVF-ES-11_3:TPM	EXP:PEF_1:TPM
[truncated: 63,041 more rows]
[truncated: 57 more columns]
