# Supplementary material for: Comparison data of transcriptomes from blastocyst seeding samples and cultured cell lines from pigs
Source: Data Brief. 2023 May 7;48:109212. doi: 10.1016/j.dib.2023.109212 (PMC10196955; doi:10.1016/j.dib.2023.109212)
Supplement: Supplementary file 5 [file mmc5.xlsx]

## Sheet: GO Stats
DEG_ID	Comparison	No.DEG	BP_Sig	BP_All	BP_Rate	CC_Sig	CC_All	CC_Rate	MF_Sig	MF_All	MF_Rate
DEG001	PEF_1,PEF_2,PEF_3 versus A,A1,A2	9807	5	102	4.90196	5	55	9.09091	1	48	2.08333
DEG002	PEF_1,PEF_2,PEF_3 versus B,B1,B2	10726	2	102	1.96078	1	55	1.81818	2	48	4.16667
DEG003	PEF_1,PEF_2,PEF_3 versus C,C1,C2	8215	0	102	0	2	55	3.63636	2	48	4.16667
DEG004	PEF_1,PEF_2,PEF_3 versus D,D1,D2	11392	1	102	0.980392	5	55	9.09091	2	48	4.16667
DEG005	IVF-ES-11_1,IVF-ES-11_2,IVF-ES-11_3 versus A,A1,A2	9418	2	102	1.96078	1	55	1.81818	3	48	6.25
DEG006	IVF-ES-11_1,IVF-ES-11_2,IVF-ES-11_3 versus B,B1,B2	10330	2	102	1.96078	1	55	1.81818	0	48	0
DEG007	IVF-ES-11_1,IVF-ES-11_2,IVF-ES-11_3 versus C,C1,C2	9497	1	102	0.980392	2	55	3.63636	1	48	2.08333
DEG008	IVF-ES-11_1,IVF-ES-11_2,IVF-ES-11_3 versus D,D1,D2	11454	3	102	2.94118	5	55	9.09091	1	48	2.08333

## Sheet: Significant
ID	Description	Enriched:PEF_1,PEF_2,PEF_3 versus A,A1,A2:Category	Enriched:PEF_1,PEF_2,PEF_3 versus A,A1,A2:Term	Enriched:PEF_1,PEF_2,PEF_3 versus A,A1,A2:P	Enriched:PEF_1,PEF_2,PEF_3 versus A,A1,A2:NumDEG	Enriched:PEF_1,PEF_2,PEF_3 versus A,A1,A2:NumGENE	Enriched:PEF_1,PEF_2,PEF_3 versus A,A1,A2:MemDEG	Enriched:PEF_1,PEF_2,PEF_3 versus A,A1,A2:MemGENE	Enriched:PEF_1,PEF_2,PEF_3 versus B,B1,B2:Category	Enriched:PEF_1,PEF_2,PEF_3 versus B,B1,B2:Term	Enriched:PEF_1,PEF_2,PEF_3 versus B,B1,B2:P	Enriched:PEF_1,PEF_2,PEF_3 versus B,B1,B2:NumDEG	Enriched:PEF_1,PEF_2,PEF_3 versus B,B1,B2:NumGENE	Enriched:PEF_1,PEF_2,PEF_3 versus B,B1,B2:MemDEG	Enriched:PEF_1,PEF_2,PEF_3 versus B,B1,B2:MemGENE	Enriched:PEF_1,PEF_2,PEF_3 versus C,C1,C2:Category	Enriched:PEF_1,PEF_2,PEF_3 versus C,C1,C2:Term	Enriched:PEF_1,PEF_2,PEF_3 versus C,C1,C2:P	Enriched:PEF_1,PEF_2,PEF_3 versus C,C1,C2:NumDEG	Enriched:PEF_1,PEF_2,PEF_3 versus C,C1,C2:NumGENE	Enriched:PEF_1,PEF_2,PEF_3 versus C,C1,C2:MemDEG	Enriched:PEF_1,PEF_2,PEF_3 versus C,C1,C2:MemGENE	Enriched:PEF_1,PEF_2,PEF_3 versus D,D1,D2:Category	Enriched:PEF_1,PEF_2,PEF_3 versus D,D1,D2:Term	Enriched:PEF_1,PEF_2,PEF_3 versus D,D1,D2:P	Enriched:PEF_1,PEF_2,PEF_3 versus D,D1,D2:NumDEG	Enriched:PEF_1,PEF_2,PEF_3 versus D,D1,D2:NumGENE	Enriched:PEF_1,PEF_2,PEF_3 versus D,D1,D2:MemDEG	Enriched:PEF_1,PEF_2,PEF_3 versus D,D1,D2:MemGENE	Enriched:IVF-ES-11_1,IVF-ES-11_2,IVF-ES-11_3 versus A,A1,A2:Category	Enriched:IVF-ES-11_1,IVF-ES-11_2,IVF-ES-11_3 versus A,A1,A2:Term	Enriched:IVF-ES-11_1,IVF-ES-11_2,IVF-ES-11_3 versus A,A1,A2:P	Enriched:IVF-ES-11_1,IVF-ES-11_2,IVF-ES-11_3 versus A,A1,A2:NumDEG	Enriched:IVF-ES-11_1,IVF-ES-11_2,IVF-ES-11_3 versus A,A1,A2:NumGENE	Enriched:IVF-ES-11_1,IVF-ES-11_2,IVF-ES-11_3 versus A,A1,A2:MemDEG	Enriched:IVF-ES-11_1,IVF-ES-11_2,IVF-ES-11_3 versus A,A1,A2:MemGENE	Enriched:IVF-ES-11_1,IVF-ES-11_2,IVF-ES-11_3 versus B,B1,B2:Category	Enriched:IVF-ES-11_1,IVF-ES-11_2,IVF-ES-11_3 versus B,B1,B2:Term	Enriched:IVF-ES-11_1,IVF-ES-11_2,IVF-ES-11_3 versus B,B1,B2:P	Enriched:IVF-ES-11_1,IVF-ES-11_2,IVF-ES-11_3 versus B,B1,B2:NumDEG	Enriched:IVF-ES-11_1,IVF-ES-11_2,IVF-ES-11_3 versus B,B1,B2:NumGENE	Enriched:IVF-ES-11_1,IVF-ES-11_2,IVF-ES-11_3 versus B,B1,B2:MemDEG	Enriched:IVF-ES-11_1,IVF-ES-11_2,IVF-ES-11_3 versus B,B1,B2:MemGENE	Enriched:IVF-ES-11_1,IVF-ES-11_2,IVF-ES-11_3 versus C,C1,C2:Category	Enriched:IVF-ES-11_1,IVF-ES-11_2,IVF-ES-11_3 versus C,C1,C2:Term	Enriched:IVF-ES-11_1,IVF-ES-11_2,IVF-ES-11_3 versus C,C1,C2:P	Enriched:IVF-ES-11_1,IVF-ES-11_2,IVF-ES-11_3 versus C,C1,C2:NumDEG	Enriched:IVF-ES-11_1,IVF-ES-11_2,IVF-ES-11_3 versus C,C1,C2:NumGENE	Enriched:IVF-ES-11_1,IVF-ES-11_2,IVF-ES-11_3 versus C,C1,C2:MemDEG
GO:0003700	F:DNA-binding transcription factor activity	MF	DNA-binding transcription factor activity	0.0277838	6	6	ENSSSCG00000004952,ENSSSCG00000006328,ENSSSCG00000008645,ENSSSCG00000010224,ENSSSCG00000024191,ENSSSCG00000040185	ENSSSCG00000004952,ENSSSCG00000006328,ENSSSCG00000008645,ENSSSCG00000010224,ENSSSCG00000024191,ENSSSCG00000040185	MF	DNA-binding transcription factor activity	0.6001	3	6	ENSSSCG00000004952,ENSSSCG00000006328,ENSSSCG00000008645	ENSSSCG00000004952,ENSSSCG00000006328,ENSSSCG00000008645,ENSSSCG00000010224,ENSSSCG00000024191,ENSSSCG00000040185	MF	DNA-binding transcription factor activity	0.600067	3	6	ENSSSCG00000004952,ENSSSCG00000010224,ENSSSCG00000040185	ENSSSCG00000004952,ENSSSCG00000006328,ENSSSCG00000008645,ENSSSCG00000010224,ENSSSCG00000024191,ENSSSCG00000040185	MF	DNA-binding transcription factor activity	0.33424	4	6	ENSSSCG00000004952,ENSSSCG00000006328,ENSSSCG00000008645,ENSSSCG00000040185	ENSSSCG00000004952,ENSSSCG00000006328,ENSSSCG00000008645,ENSSSCG00000010224,ENSSSCG00000024191,ENSSSCG00000040185	MF	DNA-binding transcription factor activity	0.407414	4	6	ENSSSCG00000004952,ENSSSCG00000008645,ENSSSCG00000010224,ENSSSCG00000024191	ENSSSCG00000004952,ENSSSCG00000006328,ENSSSCG00000008645,ENSSSCG00000010224,ENSSSCG00000024191,ENSSSCG00000040185	MF	DNA-binding transcription factor activity	0.545275	3	6	ENSSSCG00000004952,ENSSSCG00000008645,ENSSSCG00000010224	ENSSSCG00000004952,ENSSSCG00000006328,ENSSSCG00000008645,ENSSSCG00000010224,ENSSSCG00000024191,ENSSSCG00000040185	MF	DNA-binding transcription factor activity	0.693604	3	6	ENSSSCG00000006328,ENSSSCG00000008645,ENSSSCG00000010224
GO:0003924	F:GTPase activity	MF	GTPase activity	0.802683	6	13	ENSSSCG00000004612,ENSSSCG00000012076,ENSSSCG00000032312,ENSSSCG00000033763,ENSSSCG00000037653,ENSSSCG00000038366	ENSSSCG00000000190,ENSSSCG00000001379,ENSSSCG00000004612,ENSSSCG00000005012,ENSSSCG00000010260,ENSSSCG00000012076,ENSSSCG00000014305,ENSSSCG00000017769,ENSSSCG00000032312,ENSSSCG00000032477,ENSSSCG00000033763,ENSSSCG00000037653,ENSSSCG00000038366	MF	GTPase activity	0.924701	4	13	ENSSSCG00000012076,ENSSSCG00000032312,ENSSSCG00000033763,ENSSSCG00000037653	ENSSSCG00000000190,ENSSSCG00000001379,ENSSSCG00000004612,ENSSSCG00000005012,ENSSSCG00000010260,ENSSSCG00000012076,ENSSSCG00000014305,ENSSSCG00000017769,ENSSSCG00000032312,ENSSSCG00000032477,ENSSSCG00000033763,ENSSSCG00000037653,ENSSSCG00000038366	MF	GTPase activity	0.0765094	9	13	ENSSSCG00000001379,ENSSSCG00000005012,ENSSSCG00000010260,ENSSSCG00000012076,ENSSSCG00000014305,ENSSSCG00000032312,ENSSSCG00000033763,ENSSSCG00000037653,ENSSSCG00000038366	ENSSSCG00000000190,ENSSSCG00000001379,ENSSSCG00000004612,ENSSSCG00000005012,ENSSSCG00000010260,ENSSSCG00000012076,ENSSSCG00000014305,ENSSSCG00000017769,ENSSSCG00000032312,ENSSSCG00000032477,ENSSSCG00000033763,ENSSSCG00000037653,ENSSSCG00000038366	MF	GTPase activity	0.670279	6	13	ENSSSCG00000000190,ENSSSCG00000012076,ENSSSCG00000014305,ENSSSCG00000032312,ENSSSCG00000033763,ENSSSCG00000037653	ENSSSCG00000000190,ENSSSCG00000001379,ENSSSCG00000004612,ENSSSCG00000005012,ENSSSCG00000010260,ENSSSCG00000012076,ENSSSCG00000014305,ENSSSCG00000017769,ENSSSCG00000032312,ENSSSCG00000032477,ENSSSCG00000033763,ENSSSCG00000037653,ENSSSCG00000038366	MF	GTPase activity	0.0149048	11	13	ENSSSCG00000004612,ENSSSCG00000005012,ENSSSCG00000010260,ENSSSCG00000012076,ENSSSCG00000014305,ENSSSCG00000017769,ENSSSCG00000032312,ENSSSCG00000032477,ENSSSCG00000033763,ENSSSCG00000037653,ENSSSCG00000038366	ENSSSCG00000000190,ENSSSCG00000001379,ENSSSCG00000004612,ENSSSCG00000005012,ENSSSCG00000010260,ENSSSCG00000012076,ENSSSCG00000014305,ENSSSCG00000017769,ENSSSCG00000032312,ENSSSCG00000032477,ENSSSCG00000033763,ENSSSCG00000037653,ENSSSCG00000038366	MF	GTPase activity	0.894182	4	13	ENSSSCG00000014305,ENSSSCG00000032312,ENSSSCG00000032477,ENSSSCG00000037653	ENSSSCG00000000190,ENSSSCG00000001379,ENSSSCG00000004612,ENSSSCG00000005012,ENSSSCG00000010260,ENSSSCG00000012076,ENSSSCG00000014305,ENSSSCG00000017769,ENSSSCG00000032312,ENSSSCG00000032477,ENSSSCG00000033763,ENSSSCG00000037653,ENSSSCG00000038366	MF	GTPase activity	0.146835	9	13	ENSSSCG00000001379,ENSSSCG00000005012,ENSSSCG00000010260,ENSSSCG00000012076,ENSSSCG00000014305,ENSSSCG00000032312,ENSSSCG00000032477,ENSSSCG00000037653,ENSSSCG00000038366
GO:0005102	F:signaling receptor binding	MF	signaling receptor binding	0.20765	4	5	ENSSSCG00000001434,ENSSSCG00000001651,ENSSSCG00000004421,ENSSSCG00000026852	ENSSSCG00000001434,ENSSSCG00000001651,ENSSSCG00000004421,ENSSSCG00000007739,ENSSSCG00000026852	MF	signaling receptor binding	0.669691	2	5	ENSSSCG00000001434,ENSSSCG00000026852	ENSSSCG00000001434,ENSSSCG00000001651,ENSSSCG00000004421,ENSSSCG00000007739,ENSSSCG00000026852	MF	signaling receptor binding	0.713024	2	5	ENSSSCG00000004421,ENSSSCG00000026852	ENSSSCG00000001434,ENSSSCG00000001651,ENSSSCG00000004421,ENSSSCG00000007739,ENSSSCG00000026852	MF	signaling receptor binding	0.746504	2	5	ENSSSCG00000001434,ENSSSCG00000026852	ENSSSCG00000001434,ENSSSCG00000001651,ENSSSCG00000004421,ENSSSCG00000007739,ENSSSCG00000026852	MF	signaling receptor binding	0.0278397	5	5	ENSSSCG00000001434,ENSSSCG00000001651,ENSSSCG00000004421,ENSSSCG00000007739,ENSSSCG00000026852	ENSSSCG00000001434,ENSSSCG00000001651,ENSSSCG00000004421,ENSSSCG00000007739,ENSSSCG00000026852	MF	signaling receptor binding	0.281155	3	5	ENSSSCG00000001434,ENSSSCG00000001651,ENSSSCG00000026852	ENSSSCG00000001434,ENSSSCG00000001651,ENSSSCG00000004421,ENSSSCG00000007739,ENSSSCG00000026852	MF	signaling receptor binding	0.780862	2	5	ENSSSCG00000004421,ENSSSCG00000026852
GO:0005179	F:hormone activity	MF	hormone activity	0.526674	7	16	ENSSSCG00000003431,ENSSSCG00000007527,ENSSSCG00000007673,ENSSSCG00000020771,ENSSSCG00000026852,ENSSSCG00000033815,ENSSSCG00000035077	ENSSSCG00000003431,ENSSSCG00000007527,ENSSSCG00000007673,ENSSSCG00000013386,ENSSSCG00000013387,ENSSSCG00000013394,ENSSSCG00000013408,ENSSSCG00000013765,ENSSSCG00000013887,ENSSSCG00000015895,ENSSSCG00000020771,ENSSSCG00000026852,ENSSSCG00000033740,ENSSSCG00000033815,ENSSSCG00000035077,ENSSSCG00000035436	MF	hormone activity	0.0771482	8	16	ENSSSCG00000003431,ENSSSCG00000007527,ENSSSCG00000007673,ENSSSCG00000015895,ENSSSCG00000020771,ENSSSCG00000026852,ENSSSCG00000033815,ENSSSCG00000035077	ENSSSCG00000003431,ENSSSCG00000007527,ENSSSCG00000007673,ENSSSCG00000013386,ENSSSCG00000013387,ENSSSCG00000013394,ENSSSCG00000013408,ENSSSCG00000013765,ENSSSCG00000013887,ENSSSCG00000015895,ENSSSCG00000020771,ENSSSCG00000026852,ENSSSCG00000033740,ENSSSCG00000033815,ENSSSCG00000035077,ENSSSCG00000035436	MF	hormone activity	0.432242	6	16	ENSSSCG00000003431,ENSSSCG00000013408,ENSSSCG00000020771,ENSSSCG00000026852,ENSSSCG00000033815,ENSSSCG00000035077	ENSSSCG00000003431,ENSSSCG00000007527,ENSSSCG00000007673,ENSSSCG00000013386,ENSSSCG00000013387,ENSSSCG00000013394,ENSSSCG00000013408,ENSSSCG00000013765,ENSSSCG00000013887,ENSSSCG00000015895,ENSSSCG00000020771,ENSSSCG00000026852,ENSSSCG00000033740,ENSSSCG00000033815,ENSSSCG00000035077,ENSSSCG00000035436	MF	hormone activity	0.360332	7	16	ENSSSCG00000003431,ENSSSCG00000007527,ENSSSCG00000013386,ENSSSCG00000020771,ENSSSCG00000026852,ENSSSCG00000033740,ENSSSCG00000035077	ENSSSCG00000003431,ENSSSCG00000007527,ENSSSCG00000007673,ENSSSCG00000013386,ENSSSCG00000013387,ENSSSCG00000013394,ENSSSCG00000013408,ENSSSCG00000013765,ENSSSCG00000013887,ENSSSCG00000015895,ENSSSCG00000020771,ENSSSCG00000026852,ENSSSCG00000033740,ENSSSCG00000033815,ENSSSCG00000035077,ENSSSCG00000035436	MF	hormone activity	0.644819	6	16	ENSSSCG00000003431,ENSSSCG00000013408,ENSSSCG00000013765,ENSSSCG00000020771,ENSSSCG00000026852,ENSSSCG00000035077	ENSSSCG00000003431,ENSSSCG00000007527,ENSSSCG00000007673,ENSSSCG00000013386,ENSSSCG00000013387,ENSSSCG00000013394,ENSSSCG00000013408,ENSSSCG00000013765,ENSSSCG00000013887,ENSSSCG00000015895,ENSSSCG00000020771,ENSSSCG00000026852,ENSSSCG00000033740,ENSSSCG00000033815,ENSSSCG00000035077,ENSSSCG00000035436	MF	hormone activity	0.0533483	8	16	ENSSSCG00000003431,ENSSSCG00000007527,ENSSSCG00000013765,ENSSSCG00000015895,ENSSSCG00000020771,ENSSSCG00000026852,ENSSSCG00000033815,ENSSSCG00000035077	ENSSSCG00000003431,ENSSSCG00000007527,ENSSSCG00000007673,ENSSSCG00000013386,ENSSSCG00000013387,ENSSSCG00000013394,ENSSSCG00000013408,ENSSSCG00000013765,ENSSSCG00000013887,ENSSSCG00000015895,ENSSSCG00000020771,ENSSSCG00000026852,ENSSSCG00000033740,ENSSSCG00000033815,ENSSSCG00000035077,ENSSSCG00000035436	MF	hormone activity	0.552543	6	16	ENSSSCG00000003431,ENSSSCG00000007527,ENSSSCG00000013408,ENSSSCG00000020771,ENSSSCG00000026852,ENSSSCG00000035077
GO:0005525	F:GTP binding	MF	GTP binding	0.704484	8	16	ENSSSCG00000004612,ENSSSCG00000010981,ENSSSCG00000012076,ENSSSCG00000026724,ENSSSCG00000032312,ENSSSCG00000033763,ENSSSCG00000037653,ENSSSCG00000038366	ENSSSCG00000000190,ENSSSCG00000001379,ENSSSCG00000004612,ENSSSCG00000005012,ENSSSCG00000010260,ENSSSCG00000010981,ENSSSCG00000012076,ENSSSCG00000014305,ENSSSCG00000017769,ENSSSCG00000021383,ENSSSCG00000026724,ENSSSCG00000032312,ENSSSCG00000032477,ENSSSCG00000033763,ENSSSCG00000037653,ENSSSCG00000038366	MF	GTP binding	0.665086	7	16	ENSSSCG00000010981,ENSSSCG00000012076,ENSSSCG00000021383,ENSSSCG00000026724,ENSSSCG00000032312,ENSSSCG00000033763,ENSSSCG00000037653	ENSSSCG00000000190,ENSSSCG00000001379,ENSSSCG00000004612,ENSSSCG00000005012,ENSSSCG00000010260,ENSSSCG00000010981,ENSSSCG00000012076,ENSSSCG00000014305,ENSSSCG00000017769,ENSSSCG00000021383,ENSSSCG00000026724,ENSSSCG00000032312,ENSSSCG00000032477,ENSSSCG00000033763,ENSSSCG00000037653,ENSSSCG00000038366	MF	GTP binding	0.0484241	11	16	ENSSSCG00000001379,ENSSSCG00000005012,ENSSSCG00000010260,ENSSSCG00000012076,ENSSSCG00000014305,ENSSSCG00000021383,ENSSSCG00000026724,ENSSSCG00000032312,ENSSSCG00000033763,ENSSSCG00000037653,ENSSSCG00000038366	ENSSSCG00000000190,ENSSSCG00000001379,ENSSSCG00000004612,ENSSSCG00000005012,ENSSSCG00000010260,ENSSSCG00000010981,ENSSSCG00000012076,ENSSSCG00000014305,ENSSSCG00000017769,ENSSSCG00000021383,ENSSSCG00000026724,ENSSSCG00000032312,ENSSSCG00000032477,ENSSSCG00000033763,ENSSSCG00000037653,ENSSSCG00000038366	MF	GTP binding	0.539378	8	16	ENSSSCG00000000190,ENSSSCG00000010981,ENSSSCG00000012076,ENSSSCG00000014305,ENSSSCG00000026724,ENSSSCG00000032312,ENSSSCG00000033763,ENSSSCG00000037653	ENSSSCG00000000190,ENSSSCG00000001379,ENSSSCG00000004612,ENSSSCG00000005012,ENSSSCG00000010260,ENSSSCG00000010981,ENSSSCG00000012076,ENSSSCG00000014305,ENSSSCG00000017769,ENSSSCG00000021383,ENSSSCG00000026724,ENSSSCG00000032312,ENSSSCG00000032477,ENSSSCG00000033763,ENSSSCG00000037653,ENSSSCG00000038366	MF	GTP binding	0.013181	13	16	ENSSSCG00000004612,ENSSSCG00000005012,ENSSSCG00000010260,ENSSSCG00000012076,ENSSSCG00000014305,ENSSSCG00000017769,ENSSSCG00000021383,ENSSSCG00000026724,ENSSSCG00000032312,ENSSSCG00000032477,ENSSSCG00000033763,ENSSSCG00000037653,ENSSSCG00000038366	ENSSSCG00000000190,ENSSSCG00000001379,ENSSSCG00000004612,ENSSSCG00000005012,ENSSSCG00000010260,ENSSSCG00000010981,ENSSSCG00000012076,ENSSSCG00000014305,ENSSSCG00000017769,ENSSSCG00000021383,ENSSSCG00000026724,ENSSSCG00000032312,ENSSSCG00000032477,ENSSSCG00000033763,ENSSSCG00000037653,ENSSSCG00000038366	MF	GTP binding	0.766967	6	16	ENSSSCG00000014305,ENSSSCG00000021383,ENSSSCG00000026724,ENSSSCG00000032312,ENSSSCG00000032477,ENSSSCG00000037653	ENSSSCG00000000190,ENSSSCG00000001379,ENSSSCG00000004612,ENSSSCG00000005012,ENSSSCG00000010260,ENSSSCG00000010981,ENSSSCG00000012076,ENSSSCG00000014305,ENSSSCG00000017769,ENSSSCG00000021383,ENSSSCG00000026724,ENSSSCG00000032312,ENSSSCG00000032477,ENSSSCG00000033763,ENSSSCG00000037653,ENSSSCG00000038366	MF	GTP binding	0.231571	10	16	ENSSSCG00000001379,ENSSSCG00000005012,ENSSSCG00000010260,ENSSSCG00000012076,ENSSSCG00000014305,ENSSSCG00000026724,ENSSSCG00000032312,ENSSSCG00000032477,ENSSSCG00000037653,ENSSSCG00000038366
GO:0005634	C:nucleus	CC	nucleus	0.299477	41	79	ENSSSCG00000000396,ENSSSCG00000001952,ENSSSCG00000003017,ENSSSCG00000003431,ENSSSCG00000003885,ENSSSCG00000004421,ENSSSCG00000004952,ENSSSCG00000005215,ENSSSCG00000006328,ENSSSCG00000006610,ENSSSCG00000007585,ENSSSCG00000008645,ENSSSCG00000008898,ENSSSCG00000010224,ENSSSCG00000011538,ENSSSCG00000012014,ENSSSCG00000012076,ENSSSCG00000014298,ENSSSCG00000015231,ENSSSCG00000016635,ENSSSCG00000017202,…	ENSSSCG00000000396,ENSSSCG00000001101,ENSSSCG00000001376,ENSSSCG00000001502,ENSSSCG00000001952,ENSSSCG00000003017,ENSSSCG00000003369,ENSSSCG00000003431,ENSSSCG00000003885,ENSSSCG00000004421,ENSSSCG00000004595,ENSSSCG00000004952,ENSSSCG00000005215,ENSSSCG00000005588,ENSSSCG00000005590,ENSSSCG00000006328,ENSSSCG00000006610,ENSSSCG00000007346,ENSSSCG00000007585,ENSSSCG00000008540,ENSSSCG00000008645,…	CC	nucleus	0.581178	31	79	ENSSSCG00000003431,ENSSSCG00000004952,ENSSSCG00000006328,ENSSSCG00000006610,ENSSSCG00000007585,ENSSSCG00000008645,ENSSSCG00000008898,ENSSSCG00000011538,ENSSSCG00000012076,ENSSSCG00000012119,ENSSSCG00000012606,ENSSSCG00000014298,ENSSSCG00000016635,ENSSSCG00000017202,ENSSSCG00000017626,ENSSSCG00000020785,ENSSSCG00000020864,ENSSSCG00000021383,ENSSSCG00000022742,ENSSSCG00000022998,ENSSSCG00000023971,…	ENSSSCG00000000396,ENSSSCG00000001101,ENSSSCG00000001376,ENSSSCG00000001502,ENSSSCG00000001952,ENSSSCG00000003017,ENSSSCG00000003369,ENSSSCG00000003431,ENSSSCG00000003885,ENSSSCG00000004421,ENSSSCG00000004595,ENSSSCG00000004952,ENSSSCG00000005215,ENSSSCG00000005588,ENSSSCG00000005590,ENSSSCG00000006328,ENSSSCG00000006610,ENSSSCG00000007346,ENSSSCG00000007585,ENSSSCG00000008540,ENSSSCG00000008645,…	CC	nucleus	0.711911	30	79	ENSSSCG00000003017,ENSSSCG00000003431,ENSSSCG00000003885,ENSSSCG00000004421,ENSSSCG00000004952,ENSSSCG00000006610,ENSSSCG00000007585,ENSSSCG00000008898,ENSSSCG00000010224,ENSSSCG00000011538,ENSSSCG00000012014,ENSSSCG00000012076,ENSSSCG00000012119,ENSSSCG00000014298,ENSSSCG00000017626,ENSSSCG00000017950,ENSSSCG00000020785,ENSSSCG00000021383,ENSSSCG00000022742,ENSSSCG00000022998,ENSSSCG00000023684,…	ENSSSCG00000000396,ENSSSCG00000001101,ENSSSCG00000001376,ENSSSCG00000001502,ENSSSCG00000001952,ENSSSCG00000003017,ENSSSCG00000003369,ENSSSCG00000003431,ENSSSCG00000003885,ENSSSCG00000004421,ENSSSCG00000004595,ENSSSCG00000004952,ENSSSCG00000005215,ENSSSCG00000005588,ENSSSCG00000005590,ENSSSCG00000006328,ENSSSCG00000006610,ENSSSCG00000007346,ENSSSCG00000007585,ENSSSCG00000008540,ENSSSCG00000008645,…	CC	nucleus	0.0355661	42	79	ENSSSCG00000000396,ENSSSCG00000001376,ENSSSCG00000003017,ENSSSCG00000003431,ENSSSCG00000004952,ENSSSCG00000005215,ENSSSCG00000005590,ENSSSCG00000006328,ENSSSCG00000006610,ENSSSCG00000007346,ENSSSCG00000007585,ENSSSCG00000008645,ENSSSCG00000009203,ENSSSCG00000012014,ENSSSCG00000012076,ENSSSCG00000012119,ENSSSCG00000012825,ENSSSCG00000014298,ENSSSCG00000015231,ENSSSCG00000016635,ENSSSCG00000017202,…	ENSSSCG00000000396,ENSSSCG00000001101,ENSSSCG00000001376,ENSSSCG00000001502,ENSSSCG00000001952,ENSSSCG00000003017,ENSSSCG00000003369,ENSSSCG00000003431,ENSSSCG00000003885,ENSSSCG00000004421,ENSSSCG00000004595,ENSSSCG00000004952,ENSSSCG00000005215,ENSSSCG00000005588,ENSSSCG00000005590,ENSSSCG00000006328,ENSSSCG00000006610,ENSSSCG00000007346,ENSSSCG00000007585,ENSSSCG00000008540,ENSSSCG00000008645,…	CC	nucleus	0.709692	35	79	ENSSSCG00000000396,ENSSSCG00000001376,ENSSSCG00000001952,ENSSSCG00000003369,ENSSSCG00000003431,ENSSSCG00000003885,ENSSSCG00000004421,ENSSSCG00000004952,ENSSSCG00000006610,ENSSSCG00000008645,ENSSSCG00000010224,ENSSSCG00000012014,ENSSSCG00000012076,ENSSSCG00000014298,ENSSSCG00000016635,ENSSSCG00000017626,ENSSSCG00000017950,ENSSSCG00000020785,ENSSSCG00000021383,ENSSSCG00000022998,ENSSSCG00000023684,…	ENSSSCG00000000396,ENSSSCG00000001101,ENSSSCG00000001376,ENSSSCG00000001502,ENSSSCG00000001952,ENSSSCG00000003017,ENSSSCG00000003369,ENSSSCG00000003431,ENSSSCG00000003885,ENSSSCG00000004421,ENSSSCG00000004595,ENSSSCG00000004952,ENSSSCG00000005215,ENSSSCG00000005588,ENSSSCG00000005590,ENSSSCG00000006328,ENSSSCG00000006610,ENSSSCG00000007346,ENSSSCG00000007585,ENSSSCG00000008540,ENSSSCG00000008645,…	CC	nucleus	0.899236	25	79	ENSSSCG00000001952,ENSSSCG00000003017,ENSSSCG00000003369,ENSSSCG00000003431,ENSSSCG00000004952,ENSSSCG00000006610,ENSSSCG00000008645,ENSSSCG00000010224,ENSSSCG00000012119,ENSSSCG00000012606,ENSSSCG00000012825,ENSSSCG00000017626,ENSSSCG00000017950,ENSSSCG00000020785,ENSSSCG00000021383,ENSSSCG00000022998,ENSSSCG00000029275,ENSSSCG00000029569,ENSSSCG00000029724,ENSSSCG00000035842,ENSSSCG00000036592,…	ENSSSCG00000000396,ENSSSCG00000001101,ENSSSCG00000001376,ENSSSCG00000001502,ENSSSCG00000001952,ENSSSCG00000003017,ENSSSCG00000003369,ENSSSCG00000003431,ENSSSCG00000003885,ENSSSCG00000004421,ENSSSCG00000004595,ENSSSCG00000004952,ENSSSCG00000005215,ENSSSCG00000005588,ENSSSCG00000005590,ENSSSCG00000006328,ENSSSCG00000006610,ENSSSCG00000007346,ENSSSCG00000007585,ENSSSCG00000008540,ENSSSCG00000008645,…	CC	nucleus	0.200468	39	79	ENSSSCG00000000396,ENSSSCG00000001502,ENSSSCG00000001952,ENSSSCG00000003017,ENSSSCG00000003431,ENSSSCG00000003885,ENSSSCG00000004421,ENSSSCG00000006328,ENSSSCG00000006610,ENSSSCG00000008540,ENSSSCG00000008645,ENSSSCG00000008898,ENSSSCG00000010224,ENSSSCG00000011538,ENSSSCG00000012014,ENSSSCG00000012076,ENSSSCG00000012119,ENSSSCG00000012825,ENSSSCG00000014298,ENSSSCG00000016635,ENSSSCG00000017626,…
GO:0005737	C:cytoplasm	CC	cytoplasm	0.0414953	58	101	ENSSSCG00000001414,ENSSSCG00000001655,ENSSSCG00000001952,ENSSSCG00000001992,ENSSSCG00000003017,ENSSSCG00000003431,ENSSSCG00000003779,ENSSSCG00000003885,ENSSSCG00000004195,ENSSSCG00000004952,ENSSSCG00000005215,ENSSSCG00000005273,ENSSSCG00000005981,ENSSSCG00000006066,ENSSSCG00000006328,ENSSSCG00000006610,ENSSSCG00000007039,ENSSSCG00000007585,ENSSSCG00000008645,ENSSSCG00000008898,ENSSSCG00000008949,…	ENSSSCG00000000190,ENSSSCG00000000910,ENSSSCG00000001379,ENSSSCG00000001400,ENSSSCG00000001414,ENSSSCG00000001655,ENSSSCG00000001952,ENSSSCG00000001992,ENSSSCG00000003017,ENSSSCG00000003302,ENSSSCG00000003431,ENSSSCG00000003779,ENSSSCG00000003885,ENSSSCG00000004195,ENSSSCG00000004620,ENSSSCG00000004952,ENSSSCG00000005012,ENSSSCG00000005215,ENSSSCG00000005273,ENSSSCG00000005590,ENSSSCG00000005981,…	CC	cytoplasm	0.524037	40	101	ENSSSCG00000000910,ENSSSCG00000001414,ENSSSCG00000001655,ENSSSCG00000001992,ENSSSCG00000003431,ENSSSCG00000003779,ENSSSCG00000004952,ENSSSCG00000005273,ENSSSCG00000005981,ENSSSCG00000006328,ENSSSCG00000006610,ENSSSCG00000007039,ENSSSCG00000007495,ENSSSCG00000007585,ENSSSCG00000008645,ENSSSCG00000008898,ENSSSCG00000011033,ENSSSCG00000011538,ENSSSCG00000012076,ENSSSCG00000012119,ENSSSCG00000012974,…	ENSSSCG00000000190,ENSSSCG00000000910,ENSSSCG00000001379,ENSSSCG00000001400,ENSSSCG00000001414,ENSSSCG00000001655,ENSSSCG00000001952,ENSSSCG00000001992,ENSSSCG00000003017,ENSSSCG00000003302,ENSSSCG00000003431,ENSSSCG00000003779,ENSSSCG00000003885,ENSSSCG00000004195,ENSSSCG00000004620,ENSSSCG00000004952,ENSSSCG00000005012,ENSSSCG00000005215,ENSSSCG00000005273,ENSSSCG00000005590,ENSSSCG00000005981,…	CC	cytoplasm	0.295334	44	101	ENSSSCG00000000910,ENSSSCG00000001379,ENSSSCG00000001414,ENSSSCG00000003017,ENSSSCG00000003431,ENSSSCG00000003779,ENSSSCG00000003885,ENSSSCG00000004952,ENSSSCG00000005012,ENSSSCG00000005981,ENSSSCG00000006610,ENSSSCG00000007085,ENSSSCG00000007495,ENSSSCG00000007585,ENSSSCG00000008898,ENSSSCG00000009759,ENSSSCG00000010224,ENSSSCG00000011033,ENSSSCG00000011538,ENSSSCG00000012014,ENSSSCG00000012076,…	ENSSSCG00000000190,ENSSSCG00000000910,ENSSSCG00000001379,ENSSSCG00000001400,ENSSSCG00000001414,ENSSSCG00000001655,ENSSSCG00000001952,ENSSSCG00000001992,ENSSSCG00000003017,ENSSSCG00000003302,ENSSSCG00000003431,ENSSSCG00000003779,ENSSSCG00000003885,ENSSSCG00000004195,ENSSSCG00000004620,ENSSSCG00000004952,ENSSSCG00000005012,ENSSSCG00000005215,ENSSSCG00000005273,ENSSSCG00000005590,ENSSSCG00000005981,…	CC	cytoplasm	0.0461446	52	101	ENSSSCG00000000190,ENSSSCG00000000910,ENSSSCG00000001414,ENSSSCG00000001655,ENSSSCG00000001992,ENSSSCG00000003017,ENSSSCG00000003431,ENSSSCG00000003779,ENSSSCG00000004952,ENSSSCG00000005215,ENSSSCG00000005273,ENSSSCG00000005590,ENSSSCG00000005981,ENSSSCG00000006328,ENSSSCG00000006610,ENSSSCG00000007346,ENSSSCG00000007585,ENSSSCG00000008645,ENSSSCG00000011033,ENSSSCG00000012014,ENSSSCG00000012076,…	ENSSSCG00000000190,ENSSSCG00000000910,ENSSSCG00000001379,ENSSSCG00000001400,ENSSSCG00000001414,ENSSSCG00000001655,ENSSSCG00000001952,ENSSSCG00000001992,ENSSSCG00000003017,ENSSSCG00000003302,ENSSSCG00000003431,ENSSSCG00000003779,ENSSSCG00000003885,ENSSSCG00000004195,ENSSSCG00000004620,ENSSSCG00000004952,ENSSSCG00000005012,ENSSSCG00000005215,ENSSSCG00000005273,ENSSSCG00000005590,ENSSSCG00000005981,…	CC	cytoplasm	0.681696	46	101	ENSSSCG00000001414,ENSSSCG00000001655,ENSSSCG00000001952,ENSSSCG00000001992,ENSSSCG00000003431,ENSSSCG00000003885,ENSSSCG00000004195,ENSSSCG00000004952,ENSSSCG00000005012,ENSSSCG00000005981,ENSSSCG00000006066,ENSSSCG00000006610,ENSSSCG00000008645,ENSSSCG00000008949,ENSSSCG00000009759,ENSSSCG00000010224,ENSSSCG00000012014,ENSSSCG00000012076,ENSSSCG00000012974,ENSSSCG00000013333,ENSSSCG00000013408,…	ENSSSCG00000000190,ENSSSCG00000000910,ENSSSCG00000001379,ENSSSCG00000001400,ENSSSCG00000001414,ENSSSCG00000001655,ENSSSCG00000001952,ENSSSCG00000001992,ENSSSCG00000003017,ENSSSCG00000003302,ENSSSCG00000003431,ENSSSCG00000003779,ENSSSCG00000003885,ENSSSCG00000004195,ENSSSCG00000004620,ENSSSCG00000004952,ENSSSCG00000005012,ENSSSCG00000005215,ENSSSCG00000005273,ENSSSCG00000005590,ENSSSCG00000005981,…	CC	cytoplasm	0.670364	36	101	ENSSSCG00000000910,ENSSSCG00000001414,ENSSSCG00000001655,ENSSSCG00000001952,ENSSSCG00000003017,ENSSSCG00000003431,ENSSSCG00000004952,ENSSSCG00000005981,ENSSSCG00000006066,ENSSSCG00000006610,ENSSSCG00000007085,ENSSSCG00000007495,ENSSSCG00000008645,ENSSSCG00000010224,ENSSSCG00000011033,ENSSSCG00000012119,ENSSSCG00000012825,ENSSSCG00000013333,ENSSSCG00000015550,ENSSSCG00000015631,ENSSSCG00000015895,…	ENSSSCG00000000190,ENSSSCG00000000910,ENSSSCG00000001379,ENSSSCG00000001400,ENSSSCG00000001414,ENSSSCG00000001655,ENSSSCG00000001952,ENSSSCG00000001992,ENSSSCG00000003017,ENSSSCG00000003302,ENSSSCG00000003431,ENSSSCG00000003779,ENSSSCG00000003885,ENSSSCG00000004195,ENSSSCG00000004620,ENSSSCG00000004952,ENSSSCG00000005012,ENSSSCG00000005215,ENSSSCG00000005273,ENSSSCG00000005590,ENSSSCG00000005981,…	CC	cytoplasm	0.0579088	53	101	ENSSSCG00000000910,ENSSSCG00000001379,ENSSSCG00000001400,ENSSSCG00000001952,ENSSSCG00000003017,ENSSSCG00000003431,ENSSSCG00000003885,ENSSSCG00000005012,ENSSSCG00000005273,ENSSSCG00000005981,ENSSSCG00000006066,ENSSSCG00000006328,ENSSSCG00000006610,ENSSSCG00000007039,ENSSSCG00000007085,ENSSSCG00000007495,ENSSSCG00000008540,ENSSSCG00000008645,ENSSSCG00000008898,ENSSSCG00000010224,ENSSSCG00000011538,…
GO:0005829	C:cytosol	CC	cytosol	0.188697	42	75	ENSSSCG00000000396,ENSSSCG00000001952,ENSSSCG00000002873,ENSSSCG00000004195,ENSSSCG00000004421,ENSSSCG00000004875,ENSSSCG00000004952,ENSSSCG00000005720,ENSSSCG00000005981,ENSSSCG00000006535,ENSSSCG00000007039,ENSSSCG00000007585,ENSSSCG00000007909,ENSSSCG00000008645,ENSSSCG00000009241,ENSSSCG00000009490,ENSSSCG00000010067,ENSSSCG00000010537,ENSSSCG00000011033,ENSSSCG00000012378,ENSSSCG00000013746,…	ENSSSCG00000000396,ENSSSCG00000000769,ENSSSCG00000001101,ENSSSCG00000001502,ENSSSCG00000001738,ENSSSCG00000001770,ENSSSCG00000001952,ENSSSCG00000002873,ENSSSCG00000003949,ENSSSCG00000004195,ENSSSCG00000004421,ENSSSCG00000004524,ENSSSCG00000004875,ENSSSCG00000004952,ENSSSCG00000005012,ENSSSCG00000005587,ENSSSCG00000005590,ENSSSCG00000005720,ENSSSCG00000005981,ENSSSCG00000006248,ENSSSCG00000006324,…	CC	cytosol	0.48496	32	75	ENSSSCG00000002873,ENSSSCG00000004875,ENSSSCG00000004952,ENSSSCG00000005720,ENSSSCG00000005981,ENSSSCG00000006535,ENSSSCG00000007039,ENSSSCG00000007585,ENSSSCG00000007909,ENSSSCG00000008645,ENSSSCG00000009146,ENSSSCG00000009490,ENSSSCG00000010067,ENSSSCG00000011033,ENSSSCG00000012378,ENSSSCG00000013746,ENSSSCG00000014298,ENSSSCG00000016778,ENSSSCG00000017501,ENSSSCG00000021383,ENSSSCG00000022742,…	ENSSSCG00000000396,ENSSSCG00000000769,ENSSSCG00000001101,ENSSSCG00000001502,ENSSSCG00000001738,ENSSSCG00000001770,ENSSSCG00000001952,ENSSSCG00000002873,ENSSSCG00000003949,ENSSSCG00000004195,ENSSSCG00000004421,ENSSSCG00000004524,ENSSSCG00000004875,ENSSSCG00000004952,ENSSSCG00000005012,ENSSSCG00000005587,ENSSSCG00000005590,ENSSSCG00000005720,ENSSSCG00000005981,ENSSSCG00000006248,ENSSSCG00000006324,…	CC	cytosol	0.230769	35	75	ENSSSCG00000000769,ENSSSCG00000001770,ENSSSCG00000002873,ENSSSCG00000003949,ENSSSCG00000004421,ENSSSCG00000004875,ENSSSCG00000004952,ENSSSCG00000005012,ENSSSCG00000005981,ENSSSCG00000007585,ENSSSCG00000007909,ENSSSCG00000008090,ENSSSCG00000009407,ENSSSCG00000010067,ENSSSCG00000010537,ENSSSCG00000011033,ENSSSCG00000012378,ENSSSCG00000013746,ENSSSCG00000014298,ENSSSCG00000016778,ENSSSCG00000021383,…	ENSSSCG00000000396,ENSSSCG00000000769,ENSSSCG00000001101,ENSSSCG00000001502,ENSSSCG00000001738,ENSSSCG00000001770,ENSSSCG00000001952,ENSSSCG00000002873,ENSSSCG00000003949,ENSSSCG00000004195,ENSSSCG00000004421,ENSSSCG00000004524,ENSSSCG00000004875,ENSSSCG00000004952,ENSSSCG00000005012,ENSSSCG00000005587,ENSSSCG00000005590,ENSSSCG00000005720,ENSSSCG00000005981,ENSSSCG00000006248,ENSSSCG00000006324,…	CC	cytosol	0.0154181	43	75	ENSSSCG00000000396,ENSSSCG00000002873,ENSSSCG00000003949,ENSSSCG00000004875,ENSSSCG00000004952,ENSSSCG00000005587,ENSSSCG00000005590,ENSSSCG00000005720,ENSSSCG00000005981,ENSSSCG00000006535,ENSSSCG00000007585,ENSSSCG00000007909,ENSSSCG00000008645,ENSSSCG00000009203,ENSSSCG00000009241,ENSSSCG00000009407,ENSSSCG00000009490,ENSSSCG00000010067,ENSSSCG00000010537,ENSSSCG00000011033,ENSSSCG00000012378,…	ENSSSCG00000000396,ENSSSCG00000000769,ENSSSCG00000001101,ENSSSCG00000001502,ENSSSCG00000001738,ENSSSCG00000001770,ENSSSCG00000001952,ENSSSCG00000002873,ENSSSCG00000003949,ENSSSCG00000004195,ENSSSCG00000004421,ENSSSCG00000004524,ENSSSCG00000004875,ENSSSCG00000004952,ENSSSCG00000005012,ENSSSCG00000005587,ENSSSCG00000005590,ENSSSCG00000005720,ENSSSCG00000005981,ENSSSCG00000006248,ENSSSCG00000006324,…	CC	cytosol	0.494063	37	75	ENSSSCG00000000396,ENSSSCG00000001770,ENSSSCG00000001952,ENSSSCG00000002873,ENSSSCG00000004195,ENSSSCG00000004421,ENSSSCG00000004875,ENSSSCG00000004952,ENSSSCG00000005012,ENSSSCG00000005981,ENSSSCG00000006535,ENSSSCG00000007909,ENSSSCG00000008090,ENSSSCG00000008645,ENSSSCG00000010067,ENSSSCG00000010537,ENSSSCG00000012378,ENSSSCG00000013746,ENSSSCG00000014298,ENSSSCG00000016778,ENSSSCG00000021383,…	ENSSSCG00000000396,ENSSSCG00000000769,ENSSSCG00000001101,ENSSSCG00000001502,ENSSSCG00000001738,ENSSSCG00000001770,ENSSSCG00000001952,ENSSSCG00000002873,ENSSSCG00000003949,ENSSSCG00000004195,ENSSSCG00000004421,ENSSSCG00000004524,ENSSSCG00000004875,ENSSSCG00000004952,ENSSSCG00000005012,ENSSSCG00000005587,ENSSSCG00000005590,ENSSSCG00000005720,ENSSSCG00000005981,ENSSSCG00000006248,ENSSSCG00000006324,…	CC	cytosol	0.784157	27	75	ENSSSCG00000001770,ENSSSCG00000001952,ENSSSCG00000002873,ENSSSCG00000004952,ENSSSCG00000005981,ENSSSCG00000006324,ENSSSCG00000006535,ENSSSCG00000007909,ENSSSCG00000008090,ENSSSCG00000008645,ENSSSCG00000009146,ENSSSCG00000009407,ENSSSCG00000010067,ENSSSCG00000011033,ENSSSCG00000012378,ENSSSCG00000013746,ENSSSCG00000016778,ENSSSCG00000021383,ENSSSCG00000022351,ENSSSCG00000026257,ENSSSCG00000026554,…	ENSSSCG00000000396,ENSSSCG00000000769,ENSSSCG00000001101,ENSSSCG00000001502,ENSSSCG00000001738,ENSSSCG00000001770,ENSSSCG00000001952,ENSSSCG00000002873,ENSSSCG00000003949,ENSSSCG00000004195,ENSSSCG00000004421,ENSSSCG00000004524,ENSSSCG00000004875,ENSSSCG00000004952,ENSSSCG00000005012,ENSSSCG00000005587,ENSSSCG00000005590,ENSSSCG00000005720,ENSSSCG00000005981,ENSSSCG00000006248,ENSSSCG00000006324,…	CC	cytosol	0.26908	38	75	ENSSSCG00000000396,ENSSSCG00000000769,ENSSSCG00000001502,ENSSSCG00000001770,ENSSSCG00000001952,ENSSSCG00000002873,ENSSSCG00000003949,ENSSSCG00000004421,ENSSSCG00000005012,ENSSSCG00000005720,ENSSSCG00000005981,ENSSSCG00000007039,ENSSSCG00000008090,ENSSSCG00000008540,ENSSSCG00000008645,ENSSSCG00000009407,ENSSSCG00000009490,ENSSSCG00000010067,ENSSSCG00000010537,ENSSSCG00000013746,ENSSSCG00000014298,…
GO:0006357	P:regulation of transcription by RNA polymerase II	BP	regulation of transcription by RNA polymerase II	0.0219992	6	6	ENSSSCG00000005720,ENSSSCG00000006328,ENSSSCG00000010224,ENSSSCG00000017058,ENSSSCG00000024191,ENSSSCG00000035077	ENSSSCG00000005720,ENSSSCG00000006328,ENSSSCG00000010224,ENSSSCG00000017058,ENSSSCG00000024191,ENSSSCG00000035077	BP	regulation of transcription by RNA polymerase II	0.197024	4	6	ENSSSCG00000005720,ENSSSCG00000006328,ENSSSCG00000017058,ENSSSCG00000035077	ENSSSCG00000005720,ENSSSCG00000006328,ENSSSCG00000010224,ENSSSCG00000017058,ENSSSCG00000024191,ENSSSCG00000035077	BP	regulation of transcription by RNA polymerase II	0.542103	3	6	ENSSSCG00000010224,ENSSSCG00000017058,ENSSSCG00000035077	ENSSSCG00000005720,ENSSSCG00000006328,ENSSSCG00000010224,ENSSSCG00000017058,ENSSSCG00000024191,ENSSSCG00000035077	BP	regulation of transcription by RNA polymerase II	0.280059	4	6	ENSSSCG00000005720,ENSSSCG00000006328,ENSSSCG00000017058,ENSSSCG00000035077	ENSSSCG00000005720,ENSSSCG00000006328,ENSSSCG00000010224,ENSSSCG00000017058,ENSSSCG00000024191,ENSSSCG00000035077	BP	regulation of transcription by RNA polymerase II	0.353212	4	6	ENSSSCG00000010224,ENSSSCG00000017058,ENSSSCG00000024191,ENSSSCG00000035077	ENSSSCG00000005720,ENSSSCG00000006328,ENSSSCG00000010224,ENSSSCG00000017058,ENSSSCG00000024191,ENSSSCG00000035077	BP	regulation of transcription by RNA polymerase II	0.433302	3	6	ENSSSCG00000010224,ENSSSCG00000017058,ENSSSCG00000035077	ENSSSCG00000005720,ENSSSCG00000006328,ENSSSCG00000010224,ENSSSCG00000017058,ENSSSCG00000024191,ENSSSCG00000035077	BP	regulation of transcription by RNA polymerase II	0.096253	5	6	ENSSSCG00000005720,ENSSSCG00000006328,ENSSSCG00000010224,ENSSSCG00000017058,ENSSSCG00000035077
GO:0006412	P:translation	BP	translation	0.861348	4	14	ENSSSCG00000004177,ENSSSCG00000025507,ENSSSCG00000027358,ENSSSCG00000034227	ENSSSCG00000001502,ENSSSCG00000003369,ENSSSCG00000004177,ENSSSCG00000009146,ENSSSCG00000009303,ENSSSCG00000014855,ENSSSCG00000025507,ENSSSCG00000027358,ENSSSCG00000034227,ENSSSCG00000035738,ENSSSCG00000035811,ENSSSCG00000035997,ENSSSCG00000037236,ENSSSCG00000038880	BP	translation	0.360292	5	14	ENSSSCG00000004177,ENSSSCG00000009146,ENSSSCG00000027358,ENSSSCG00000034227,ENSSSCG00000037236	ENSSSCG00000001502,ENSSSCG00000003369,ENSSSCG00000004177,ENSSSCG00000009146,ENSSSCG00000009303,ENSSSCG00000014855,ENSSSCG00000025507,ENSSSCG00000027358,ENSSSCG00000034227,ENSSSCG00000035738,ENSSSCG00000035811,ENSSSCG00000035997,ENSSSCG00000037236,ENSSSCG00000038880	BP	translation	0.659671	4	14	ENSSSCG00000004177,ENSSSCG00000027358,ENSSSCG00000034227,ENSSSCG00000035811	ENSSSCG00000001502,ENSSSCG00000003369,ENSSSCG00000004177,ENSSSCG00000009146,ENSSSCG00000009303,ENSSSCG00000014855,ENSSSCG00000025507,ENSSSCG00000027358,ENSSSCG00000034227,ENSSSCG00000035738,ENSSSCG00000035811,ENSSSCG00000035997,ENSSSCG00000037236,ENSSSCG00000038880	BP	translation	0.977871	2	14	ENSSSCG00000004177,ENSSSCG00000025507	ENSSSCG00000001502,ENSSSCG00000003369,ENSSSCG00000004177,ENSSSCG00000009146,ENSSSCG00000009303,ENSSSCG00000014855,ENSSSCG00000025507,ENSSSCG00000027358,ENSSSCG00000034227,ENSSSCG00000035738,ENSSSCG00000035811,ENSSSCG00000035997,ENSSSCG00000037236,ENSSSCG00000038880	BP	translation	0.62279	5	14	ENSSSCG00000003369,ENSSSCG00000004177,ENSSSCG00000027358,ENSSSCG00000034227,ENSSSCG00000035811	ENSSSCG00000001502,ENSSSCG00000003369,ENSSSCG00000004177,ENSSSCG00000009146,ENSSSCG00000009303,ENSSSCG00000014855,ENSSSCG00000025507,ENSSSCG00000027358,ENSSSCG00000034227,ENSSSCG00000035738,ENSSSCG00000035811,ENSSSCG00000035997,ENSSSCG00000037236,ENSSSCG00000038880	BP	translation	0.0483772	7	14	ENSSSCG00000003369,ENSSSCG00000004177,ENSSSCG00000009146,ENSSSCG00000027358,ENSSSCG00000034227,ENSSSCG00000035811,ENSSSCG00000037236	ENSSSCG00000001502,ENSSSCG00000003369,ENSSSCG00000004177,ENSSSCG00000009146,ENSSSCG00000009303,ENSSSCG00000014855,ENSSSCG00000025507,ENSSSCG00000027358,ENSSSCG00000034227,ENSSSCG00000035738,ENSSSCG00000035811,ENSSSCG00000035997,ENSSSCG00000037236,ENSSSCG00000038880	BP	translation	0.318175	6	14	ENSSSCG00000001502,ENSSSCG00000004177,ENSSSCG00000027358,ENSSSCG00000034227,ENSSSCG00000035811,ENSSSCG00000037236
GO:0006886	P:intracellular protein transport	BP	intracellular protein transport	0.839978	3	7	ENSSSCG00000004612,ENSSSCG00000032312,ENSSSCG00000037653	ENSSSCG00000004612,ENSSSCG00000005012,ENSSSCG00000010260,ENSSSCG00000014305,ENSSSCG00000017769,ENSSSCG00000032312,ENSSSCG00000037653	BP	intracellular protein transport	0.901645	2	7	ENSSSCG00000032312,ENSSSCG00000037653	ENSSSCG00000004612,ENSSSCG00000005012,ENSSSCG00000010260,ENSSSCG00000014305,ENSSSCG00000017769,ENSSSCG00000032312,ENSSSCG00000037653	BP	intracellular protein transport	0.167903	5	7	ENSSSCG00000005012,ENSSSCG00000010260,ENSSSCG00000014305,ENSSSCG00000032312,ENSSSCG00000037653	ENSSSCG00000004612,ENSSSCG00000005012,ENSSSCG00000010260,ENSSSCG00000014305,ENSSSCG00000017769,ENSSSCG00000032312,ENSSSCG00000037653	BP	intracellular protein transport	0.742561	3	7	ENSSSCG00000014305,ENSSSCG00000032312,ENSSSCG00000037653	ENSSSCG00000004612,ENSSSCG00000005012,ENSSSCG00000010260,ENSSSCG00000014305,ENSSSCG00000017769,ENSSSCG00000032312,ENSSSCG00000037653	BP	intracellular protein transport	0.0100108	7	7	ENSSSCG00000004612,ENSSSCG00000005012,ENSSSCG00000010260,ENSSSCG00000014305,ENSSSCG00000017769,ENSSSCG00000032312,ENSSSCG00000037653	ENSSSCG00000004612,ENSSSCG00000005012,ENSSSCG00000010260,ENSSSCG00000014305,ENSSSCG00000017769,ENSSSCG00000032312,ENSSSCG00000037653	BP	intracellular protein transport	0.639956	3	7	ENSSSCG00000014305,ENSSSCG00000032312,ENSSSCG00000037653	ENSSSCG00000004612,ENSSSCG00000005012,ENSSSCG00000010260,ENSSSCG00000014305,ENSSSCG00000017769,ENSSSCG00000032312,ENSSSCG00000037653	BP	intracellular protein transport	0.248323	5	7	ENSSSCG00000005012,ENSSSCG00000010260,ENSSSCG00000014305,ENSSSCG00000032312,ENSSSCG00000037653
GO:0007420	P:brain development	BP	brain development	0.581252	3	5	ENSSSCG00000013618,ENSSSCG00000035969,ENSSSCG00000039416	ENSSSCG00000013618,ENSSSCG00000024393,ENSSSCG00000030682,ENSSSCG00000035969,ENSSSCG00000039416	BP	brain development	0.0213594	5	5	ENSSSCG00000013618,ENSSSCG00000024393,ENSSSCG00000030682,ENSSSCG00000035969,ENSSSCG00000039416	ENSSSCG00000013618,ENSSSCG00000024393,ENSSSCG00000030682,ENSSSCG00000035969,ENSSSCG00000039416	BP	brain development	0.146344	4	5	ENSSSCG00000024393,ENSSSCG00000030682,ENSSSCG00000035969,ENSSSCG00000039416	ENSSSCG00000013618,ENSSSCG00000024393,ENSSSCG00000030682,ENSSSCG00000035969,ENSSSCG00000039416	BP	brain development	0.474935	3	5	ENSSSCG00000013618,ENSSSCG00000035969,ENSSSCG00000039416	ENSSSCG00000013618,ENSSSCG00000024393,ENSSSCG00000030682,ENSSSCG00000035969,ENSSSCG00000039416	BP	brain development	0.545449	3	5	ENSSSCG00000013618,ENSSSCG00000035969,ENSSSCG00000039416	ENSSSCG00000013618,ENSSSCG00000024393,ENSSSCG00000030682,ENSSSCG00000035969,ENSSSCG00000039416	BP	brain development	0.390912	3	5	ENSSSCG00000024393,ENSSSCG00000030682,ENSSSCG00000039416	ENSSSCG00000013618,ENSSSCG00000024393,ENSSSCG00000030682,ENSSSCG00000035969,ENSSSCG00000039416	BP	brain development	0.211058	4	5	ENSSSCG00000013618,ENSSSCG00000024393,ENSSSCG00000030682,ENSSSCG00000035969
GO:0008017	F:microtubule binding	MF	microtubule binding	0.236098	4	5	ENSSSCG00000007039,ENSSSCG00000012076,ENSSSCG00000032312,ENSSSCG00000040486	ENSSSCG00000007039,ENSSSCG00000012076,ENSSSCG00000030682,ENSSSCG00000032312,ENSSSCG00000040486	MF	microtubule binding	0.0212174	5	5	ENSSSCG00000007039,ENSSSCG00000012076,ENSSSCG00000030682,ENSSSCG00000032312,ENSSSCG00000040486	ENSSSCG00000007039,ENSSSCG00000012076,ENSSSCG00000030682,ENSSSCG00000032312,ENSSSCG00000040486	MF	microtubule binding	0.415991	3	5	ENSSSCG00000012076,ENSSSCG00000030682,ENSSSCG00000032312	ENSSSCG00000007039,ENSSSCG00000012076,ENSSSCG00000030682,ENSSSCG00000032312,ENSSSCG00000040486	MF	microtubule binding	0.479545	3	5	ENSSSCG00000012076,ENSSSCG00000032312,ENSSSCG00000040486	ENSSSCG00000007039,ENSSSCG00000012076,ENSSSCG00000030682,ENSSSCG00000032312,ENSSSCG00000040486	MF	microtubule binding	0.837025	2	5	ENSSSCG00000012076,ENSSSCG00000032312	ENSSSCG00000007039,ENSSSCG00000012076,ENSSSCG00000030682,ENSSSCG00000032312,ENSSSCG00000040486	MF	microtubule binding	0.729357	2	5	ENSSSCG00000030682,ENSSSCG00000032312	ENSSSCG00000007039,ENSSSCG00000012076,ENSSSCG00000030682,ENSSSCG00000032312,ENSSSCG00000040486	MF	microtubule binding	0.0321306	5	5	ENSSSCG00000007039,ENSSSCG00000012076,ENSSSCG00000030682,ENSSSCG00000032312,ENSSSCG00000040486
GO:0008270	F:zinc ion binding	MF	zinc ion binding	0.105854	14	21	ENSSSCG00000001992,ENSSSCG00000004952,ENSSSCG00000006328,ENSSSCG00000011538,ENSSSCG00000014983,ENSSSCG00000020864,ENSSSCG00000023684,ENSSSCG00000024305,ENSSSCG00000030300,ENSSSCG00000035969,ENSSSCG00000038304,ENSSSCG00000039196,ENSSSCG00000040344,ENSSSCG00000040486	ENSSSCG00000001235,ENSSSCG00000001992,ENSSSCG00000004952,ENSSSCG00000005588,ENSSSCG00000006328,ENSSSCG00000009203,ENSSSCG00000011538,ENSSSCG00000014983,ENSSSCG00000014985,ENSSSCG00000016557,ENSSSCG00000020864,ENSSSCG00000023684,ENSSSCG00000024305,ENSSSCG00000025777,ENSSSCG00000030300,ENSSSCG00000035969,ENSSSCG00000038082,ENSSSCG00000038304,ENSSSCG00000039196,ENSSSCG00000040344,ENSSSCG00000040486	MF	zinc ion binding	0.0253581	14	21	ENSSSCG00000001235,ENSSSCG00000001992,ENSSSCG00000004952,ENSSSCG00000006328,ENSSSCG00000011538,ENSSSCG00000014983,ENSSSCG00000016557,ENSSSCG00000020864,ENSSSCG00000025777,ENSSSCG00000035969,ENSSSCG00000038304,ENSSSCG00000039196,ENSSSCG00000040344,ENSSSCG00000040486	ENSSSCG00000001235,ENSSSCG00000001992,ENSSSCG00000004952,ENSSSCG00000005588,ENSSSCG00000006328,ENSSSCG00000009203,ENSSSCG00000011538,ENSSSCG00000014983,ENSSSCG00000014985,ENSSSCG00000016557,ENSSSCG00000020864,ENSSSCG00000023684,ENSSSCG00000024305,ENSSSCG00000025777,ENSSSCG00000030300,ENSSSCG00000035969,ENSSSCG00000038082,ENSSSCG00000038304,ENSSSCG00000039196,ENSSSCG00000040344,ENSSSCG00000040486	MF	zinc ion binding	0.418395	10	21	ENSSSCG00000001235,ENSSSCG00000004952,ENSSSCG00000011538,ENSSSCG00000016557,ENSSSCG00000023684,ENSSSCG00000025777,ENSSSCG00000030300,ENSSSCG00000035969,ENSSSCG00000039196,ENSSSCG00000040344	ENSSSCG00000001235,ENSSSCG00000001992,ENSSSCG00000004952,ENSSSCG00000005588,ENSSSCG00000006328,ENSSSCG00000009203,ENSSSCG00000011538,ENSSSCG00000014983,ENSSSCG00000014985,ENSSSCG00000016557,ENSSSCG00000020864,ENSSSCG00000023684,ENSSSCG00000024305,ENSSSCG00000025777,ENSSSCG00000030300,ENSSSCG00000035969,ENSSSCG00000038082,ENSSSCG00000038304,ENSSSCG00000039196,ENSSSCG00000040344,ENSSSCG00000040486	MF	zinc ion binding	0.040617	14	21	ENSSSCG00000001992,ENSSSCG00000004952,ENSSSCG00000006328,ENSSSCG00000009203,ENSSSCG00000016557,ENSSSCG00000020864,ENSSSCG00000023684,ENSSSCG00000024305,ENSSSCG00000025777,ENSSSCG00000035969,ENSSSCG00000038304,ENSSSCG00000039196,ENSSSCG00000040344,ENSSSCG00000040486	ENSSSCG00000001235,ENSSSCG00000001992,ENSSSCG00000004952,ENSSSCG00000005588,ENSSSCG00000006328,ENSSSCG00000009203,ENSSSCG00000011538,ENSSSCG00000014983,ENSSSCG00000014985,ENSSSCG00000016557,ENSSSCG00000020864,ENSSSCG00000023684,ENSSSCG00000024305,ENSSSCG00000025777,ENSSSCG00000030300,ENSSSCG00000035969,ENSSSCG00000038082,ENSSSCG00000038304,ENSSSCG00000039196,ENSSSCG00000040344,ENSSSCG00000040486	MF	zinc ion binding	0.645581	10	21	ENSSSCG00000001992,ENSSSCG00000004952,ENSSSCG00000014983,ENSSSCG00000016557,ENSSSCG00000023684,ENSSSCG00000030300,ENSSSCG00000035969,ENSSSCG00000038304,ENSSSCG00000039196,ENSSSCG00000040344	ENSSSCG00000001235,ENSSSCG00000001992,ENSSSCG00000004952,ENSSSCG00000005588,ENSSSCG00000006328,ENSSSCG00000009203,ENSSSCG00000011538,ENSSSCG00000014983,ENSSSCG00000014985,ENSSSCG00000016557,ENSSSCG00000020864,ENSSSCG00000023684,ENSSSCG00000024305,ENSSSCG00000025777,ENSSSCG00000030300,ENSSSCG00000035969,ENSSSCG00000038082,ENSSSCG00000038304,ENSSSCG00000039196,ENSSSCG00000040344,ENSSSCG00000040486	MF	zinc ion binding	0.973539	5	21	ENSSSCG00000001235,ENSSSCG00000004952,ENSSSCG00000014983,ENSSSCG00000016557,ENSSSCG00000039196	ENSSSCG00000001235,ENSSSCG00000001992,ENSSSCG00000004952,ENSSSCG00000005588,ENSSSCG00000006328,ENSSSCG00000009203,ENSSSCG00000011538,ENSSSCG00000014983,ENSSSCG00000014985,ENSSSCG00000016557,ENSSSCG00000020864,ENSSSCG00000023684,ENSSSCG00000024305,ENSSSCG00000025777,ENSSSCG00000030300,ENSSSCG00000035969,ENSSSCG00000038082,ENSSSCG00000038304,ENSSSCG00000039196,ENSSSCG00000040344,ENSSSCG00000040486	MF	zinc ion binding	0.260794	12	21	ENSSSCG00000001235,ENSSSCG00000006328,ENSSSCG00000011538,ENSSSCG00000016557,ENSSSCG00000020864,ENSSSCG00000023684,ENSSSCG00000025777,ENSSSCG00000030300,ENSSSCG00000035969,ENSSSCG00000039196,ENSSSCG00000040344,ENSSSCG00000040486
GO:0015629	C:actin cytoskeleton	CC	actin cytoskeleton	0.0955799	5	6	ENSSSCG00000001959,ENSSSCG00000007585,ENSSSCG00000012974,ENSSSCG00000013849,ENSSSCG00000037653	ENSSSCG00000001959,ENSSSCG00000007585,ENSSSCG00000009203,ENSSSCG00000012974,ENSSSCG00000013849,ENSSSCG00000037653	CC	actin cytoskeleton	0.0343213	5	6	ENSSSCG00000001959,ENSSSCG00000007585,ENSSSCG00000012974,ENSSSCG00000013849,ENSSSCG00000037653	ENSSSCG00000001959,ENSSSCG00000007585,ENSSSCG00000009203,ENSSSCG00000012974,ENSSSCG00000013849,ENSSSCG00000037653	CC	actin cytoskeleton	0.180764	4	6	ENSSSCG00000001959,ENSSSCG00000007585,ENSSSCG00000012974,ENSSSCG00000037653	ENSSSCG00000001959,ENSSSCG00000007585,ENSSSCG00000009203,ENSSSCG00000012974,ENSSSCG00000013849,ENSSSCG00000037653	CC	actin cytoskeleton	0.0548601	5	6	ENSSSCG00000007585,ENSSSCG00000009203,ENSSSCG00000012974,ENSSSCG00000013849,ENSSSCG00000037653	ENSSSCG00000001959,ENSSSCG00000007585,ENSSSCG00000009203,ENSSSCG00000012974,ENSSSCG00000013849,ENSSSCG00000037653	CC	actin cytoskeleton	0.276017	4	6	ENSSSCG00000001959,ENSSSCG00000012974,ENSSSCG00000013849,ENSSSCG00000037653	ENSSSCG00000001959,ENSSSCG00000007585,ENSSSCG00000009203,ENSSSCG00000012974,ENSSSCG00000013849,ENSSSCG00000037653	CC	actin cytoskeleton	0.381647	3	6	ENSSSCG00000001959,ENSSSCG00000013849,ENSSSCG00000037653	ENSSSCG00000001959,ENSSSCG00000007585,ENSSSCG00000009203,ENSSSCG00000012974,ENSSSCG00000013849,ENSSSCG00000037653	CC	actin cytoskeleton	0.553576	3	6	ENSSSCG00000012974,ENSSSCG00000013849,ENSSSCG00000037653
GO:0016323	C:basolateral plasma membrane	CC	basolateral plasma membrane	0.0225291	6	6	ENSSSCG00000006296,ENSSSCG00000008429,ENSSSCG00000009759,ENSSSCG00000012378,ENSSSCG00000027796,ENSSSCG00000029516	ENSSSCG00000006296,ENSSSCG00000008429,ENSSSCG00000009759,ENSSSCG00000012378,ENSSSCG00000027796,ENSSSCG00000029516	CC	basolateral plasma membrane	0.199209	4	6	ENSSSCG00000008429,ENSSSCG00000012378,ENSSSCG00000027796,ENSSSCG00000029516	ENSSSCG00000006296,ENSSSCG00000008429,ENSSSCG00000009759,ENSSSCG00000012378,ENSSSCG00000027796,ENSSSCG00000029516	CC	basolateral plasma membrane	0.546715	3	6	ENSSSCG00000008429,ENSSSCG00000009759,ENSSSCG00000012378	ENSSSCG00000006296,ENSSSCG00000008429,ENSSSCG00000009759,ENSSSCG00000012378,ENSSSCG00000027796,ENSSSCG00000029516	CC	basolateral plasma membrane	0.592842	3	6	ENSSSCG00000006296,ENSSSCG00000012378,ENSSSCG00000029516	ENSSSCG00000006296,ENSSSCG00000008429,ENSSSCG00000009759,ENSSSCG00000012378,ENSSSCG00000027796,ENSSSCG00000029516	CC	basolateral plasma membrane	0.0165078	6	6	ENSSSCG00000006296,ENSSSCG00000008429,ENSSSCG00000009759,ENSSSCG00000012378,ENSSSCG00000027796,ENSSSCG00000029516	ENSSSCG00000006296,ENSSSCG00000008429,ENSSSCG00000009759,ENSSSCG00000012378,ENSSSCG00000027796,ENSSSCG00000029516	CC	basolateral plasma membrane	0.16483	4	6	ENSSSCG00000006296,ENSSSCG00000012378,ENSSSCG00000027796,ENSSSCG00000029516	ENSSSCG00000006296,ENSSSCG00000008429,ENSSSCG00000009759,ENSSSCG00000012378,ENSSSCG00000027796,ENSSSCG00000029516	CC	basolateral plasma membrane	0.982961	1	6	ENSSSCG00000006296
GO:0019899	F:enzyme binding	MF	enzyme binding	0.571436	4	7	ENSSSCG00000003017,ENSSSCG00000004421,ENSSSCG00000004875,ENSSSCG00000034386	ENSSSCG00000003017,ENSSSCG00000003949,ENSSSCG00000004421,ENSSSCG00000004875,ENSSSCG00000005588,ENSSSCG00000029724,ENSSSCG00000034386	MF	enzyme binding	0.890197	2	7	ENSSSCG00000004875,ENSSSCG00000034386	ENSSSCG00000003017,ENSSSCG00000003949,ENSSSCG00000004421,ENSSSCG00000004875,ENSSSCG00000005588,ENSSSCG00000029724,ENSSSCG00000034386	MF	enzyme binding	0.0332327	6	7	ENSSSCG00000003017,ENSSSCG00000003949,ENSSSCG00000004421,ENSSSCG00000004875,ENSSSCG00000029724,ENSSSCG00000034386	ENSSSCG00000003017,ENSSSCG00000003949,ENSSSCG00000004421,ENSSSCG00000004875,ENSSSCG00000005588,ENSSSCG00000029724,ENSSSCG00000034386	MF	enzyme binding	0.445422	4	7	ENSSSCG00000003017,ENSSSCG00000003949,ENSSSCG00000004875,ENSSSCG00000034386	ENSSSCG00000003017,ENSSSCG00000003949,ENSSSCG00000004421,ENSSSCG00000004875,ENSSSCG00000005588,ENSSSCG00000029724,ENSSSCG00000034386	MF	enzyme binding	0.52395	4	7	ENSSSCG00000004421,ENSSSCG00000004875,ENSSSCG00000029724,ENSSSCG00000034386	ENSSSCG00000003017,ENSSSCG00000003949,ENSSSCG00000004421,ENSSSCG00000004875,ENSSSCG00000005588,ENSSSCG00000029724,ENSSSCG00000034386	MF	enzyme binding	0.612514	3	7	ENSSSCG00000003017,ENSSSCG00000029724,ENSSSCG00000034386	ENSSSCG00000003017,ENSSSCG00000003949,ENSSSCG00000004421,ENSSSCG00000004875,ENSSSCG00000005588,ENSSSCG00000029724,ENSSSCG00000034386	MF	enzyme binding	0.487098	4	7	ENSSSCG00000003017,ENSSSCG00000003949,ENSSSCG00000004421,ENSSSCG00000029724
GO:0019901	F:protein kinase binding	MF	protein kinase binding	0.677734	6	11	ENSSSCG00000004952,ENSSSCG00000005215,ENSSSCG00000006296,ENSSSCG00000007585,ENSSSCG00000016522,ENSSSCG00000016635	ENSSSCG00000004595,ENSSSCG00000004952,ENSSSCG00000005215,ENSSSCG00000005587,ENSSSCG00000006296,ENSSSCG00000007585,ENSSSCG00000008540,ENSSSCG00000016522,ENSSSCG00000016635,ENSSSCG00000025777,ENSSSCG00000038694	MF	protein kinase binding	0.902415	4	11	ENSSSCG00000004952,ENSSSCG00000007585,ENSSSCG00000016635,ENSSSCG00000025777	ENSSSCG00000004595,ENSSSCG00000004952,ENSSSCG00000005215,ENSSSCG00000005587,ENSSSCG00000006296,ENSSSCG00000007585,ENSSSCG00000008540,ENSSSCG00000016522,ENSSSCG00000016635,ENSSSCG00000025777,ENSSSCG00000038694	MF	protein kinase binding	0.698634	5	11	ENSSSCG00000004952,ENSSSCG00000007585,ENSSSCG00000016522,ENSSSCG00000025777,ENSSSCG00000038694	ENSSSCG00000004595,ENSSSCG00000004952,ENSSSCG00000005215,ENSSSCG00000005587,ENSSSCG00000006296,ENSSSCG00000007585,ENSSSCG00000008540,ENSSSCG00000016522,ENSSSCG00000016635,ENSSSCG00000025777,ENSSSCG00000038694	MF	protein kinase binding	0.0418689	9	11	ENSSSCG00000004952,ENSSSCG00000005215,ENSSSCG00000005587,ENSSSCG00000006296,ENSSSCG00000007585,ENSSSCG00000016522,ENSSSCG00000016635,ENSSSCG00000025777,ENSSSCG00000038694	ENSSSCG00000004595,ENSSSCG00000004952,ENSSSCG00000005215,ENSSSCG00000005587,ENSSSCG00000006296,ENSSSCG00000007585,ENSSSCG00000008540,ENSSSCG00000016522,ENSSSCG00000016635,ENSSSCG00000025777,ENSSSCG00000038694	MF	protein kinase binding	0.943219	4	11	ENSSSCG00000004952,ENSSSCG00000006296,ENSSSCG00000016635,ENSSSCG00000038694	ENSSSCG00000004595,ENSSSCG00000004952,ENSSSCG00000005215,ENSSSCG00000005587,ENSSSCG00000006296,ENSSSCG00000007585,ENSSSCG00000008540,ENSSSCG00000016522,ENSSSCG00000016635,ENSSSCG00000025777,ENSSSCG00000038694	MF	protein kinase binding	0.95937	3	11	ENSSSCG00000004952,ENSSSCG00000006296,ENSSSCG00000038694	ENSSSCG00000004595,ENSSSCG00000004952,ENSSSCG00000005215,ENSSSCG00000005587,ENSSSCG00000006296,ENSSSCG00000007585,ENSSSCG00000008540,ENSSSCG00000016522,ENSSSCG00000016635,ENSSSCG00000025777,ENSSSCG00000038694	MF	protein kinase binding	0.807864	5	11	ENSSSCG00000006296,ENSSSCG00000008540,ENSSSCG00000016635,ENSSSCG00000025777,ENSSSCG00000038694
GO:0022627	C:cytosolic small ribosomal subunit	CC	cytosolic small ribosomal subunit	0.326213	4	8	ENSSSCG00000004177,ENSSSCG00000013597,ENSSSCG00000021825,ENSSSCG00000027358	ENSSSCG00000001502,ENSSSCG00000004177,ENSSSCG00000013597,ENSSSCG00000014855,ENSSSCG00000021825,ENSSSCG00000027358,ENSSSCG00000029724,ENSSSCG00000037236	CC	cytosolic small ribosomal subunit	0.351325	3	8	ENSSSCG00000004177,ENSSSCG00000027358,ENSSSCG00000037236	ENSSSCG00000001502,ENSSSCG00000004177,ENSSSCG00000013597,ENSSSCG00000014855,ENSSSCG00000021825,ENSSSCG00000027358,ENSSSCG00000029724,ENSSSCG00000037236	CC	cytosolic small ribosomal subunit	0.0437406	5	8	ENSSSCG00000004177,ENSSSCG00000013597,ENSSSCG00000021825,ENSSSCG00000027358,ENSSSCG00000029724	ENSSSCG00000001502,ENSSSCG00000004177,ENSSSCG00000013597,ENSSSCG00000014855,ENSSSCG00000021825,ENSSSCG00000027358,ENSSSCG00000029724,ENSSSCG00000037236	CC	cytosolic small ribosomal subunit	0.956643	1	8	ENSSSCG00000004177	ENSSSCG00000001502,ENSSSCG00000004177,ENSSSCG00000013597,ENSSSCG00000014855,ENSSSCG00000021825,ENSSSCG00000027358,ENSSSCG00000029724,ENSSSCG00000037236	CC	cytosolic small ribosomal subunit	0.0943568	5	8	ENSSSCG00000004177,ENSSSCG00000013597,ENSSSCG00000021825,ENSSSCG00000027358,ENSSSCG00000029724	ENSSSCG00000001502,ENSSSCG00000004177,ENSSSCG00000013597,ENSSSCG00000014855,ENSSSCG00000021825,ENSSSCG00000027358,ENSSSCG00000029724,ENSSSCG00000037236	CC	cytosolic small ribosomal subunit	0.0238477	5	8	ENSSSCG00000004177,ENSSSCG00000013597,ENSSSCG00000027358,ENSSSCG00000029724,ENSSSCG00000037236	ENSSSCG00000001502,ENSSSCG00000004177,ENSSSCG00000013597,ENSSSCG00000014855,ENSSSCG00000021825,ENSSSCG00000027358,ENSSSCG00000029724,ENSSSCG00000037236	CC	cytosolic small ribosomal subunit	0.0132759	6	8	ENSSSCG00000001502,ENSSSCG00000004177,ENSSSCG00000013597,ENSSSCG00000027358,ENSSSCG00000029724,ENSSSCG00000037236
GO:0030018	C:Z disc	CC	Z disc	0.0398567	5	5	ENSSSCG00000001959,ENSSSCG00000005981,ENSSSCG00000015796,ENSSSCG00000020785,ENSSSCG00000036402	ENSSSCG00000001959,ENSSSCG00000005981,ENSSSCG00000015796,ENSSSCG00000020785,ENSSSCG00000036402	CC	Z disc	0.101075	4	5	ENSSSCG00000001959,ENSSSCG00000005981,ENSSSCG00000015796,ENSSSCG00000020785	ENSSSCG00000001959,ENSSSCG00000005981,ENSSSCG00000015796,ENSSSCG00000020785,ENSSSCG00000036402	CC	Z disc	0.393401	3	5	ENSSSCG00000001959,ENSSSCG00000005981,ENSSSCG00000020785	ENSSSCG00000001959,ENSSSCG00000005981,ENSSSCG00000015796,ENSSSCG00000020785,ENSSSCG00000036402	CC	Z disc	0.424081	3	5	ENSSSCG00000005981,ENSSSCG00000015796,ENSSSCG00000020785	ENSSSCG00000001959,ENSSSCG00000005981,ENSSSCG00000015796,ENSSSCG00000020785,ENSSSCG00000036402	CC	Z disc	0.189311	4	5	ENSSSCG00000001959,ENSSSCG00000005981,ENSSSCG00000020785,ENSSSCG00000036402	ENSSSCG00000001959,ENSSSCG00000005981,ENSSSCG00000015796,ENSSSCG00000020785,ENSSSCG00000036402	CC	Z disc	0.0817624	4	5	ENSSSCG00000001959,ENSSSCG00000005981,ENSSSCG00000020785,ENSSSCG00000036402	ENSSSCG00000001959,ENSSSCG00000005981,ENSSSCG00000015796,ENSSSCG00000020785,ENSSSCG00000036402	CC	Z disc	0.174521	4	5	ENSSSCG00000005981,ENSSSCG00000015796,ENSSSCG00000020785,ENSSSCG00000036402
GO:0030182	P:neuron differentiation	BP	neuron differentiation	0.117095	5	6	ENSSSCG00000007527,ENSSSCG00000008645,ENSSSCG00000012845,ENSSSCG00000016267,ENSSSCG00000024351	ENSSSCG00000007527,ENSSSCG00000008645,ENSSSCG00000012845,ENSSSCG00000016267,ENSSSCG00000024351,ENSSSCG00000037443	BP	neuron differentiation	0.0453831	5	6	ENSSSCG00000007527,ENSSSCG00000008645,ENSSSCG00000012845,ENSSSCG00000016267,ENSSSCG00000024351	ENSSSCG00000007527,ENSSSCG00000008645,ENSSSCG00000012845,ENSSSCG00000016267,ENSSSCG00000024351,ENSSSCG00000037443	BP	neuron differentiation	0.794494	2	6	ENSSSCG00000012845,ENSSSCG00000016267	ENSSSCG00000007527,ENSSSCG00000008645,ENSSSCG00000012845,ENSSSCG00000016267,ENSSSCG00000024351,ENSSSCG00000037443	BP	neuron differentiation	0.0720026	5	6	ENSSSCG00000007527,ENSSSCG00000008645,ENSSSCG00000012845,ENSSSCG00000016267,ENSSSCG00000024351	ENSSSCG00000007527,ENSSSCG00000008645,ENSSSCG00000012845,ENSSSCG00000016267,ENSSSCG00000024351,ENSSSCG00000037443	BP	neuron differentiation	0.633401	3	6	ENSSSCG00000008645,ENSSSCG00000012845,ENSSSCG00000016267	ENSSSCG00000007527,ENSSSCG00000008645,ENSSSCG00000012845,ENSSSCG00000016267,ENSSSCG00000024351,ENSSSCG00000037443	BP	neuron differentiation	0.155608	4	6	ENSSSCG00000007527,ENSSSCG00000008645,ENSSSCG00000012845,ENSSSCG00000016267	ENSSSCG00000007527,ENSSSCG00000008645,ENSSSCG00000012845,ENSSSCG00000016267,ENSSSCG00000024351,ENSSSCG00000037443	BP	neuron differentiation	0.0721007	5	6	ENSSSCG00000007527,ENSSSCG00000008645,ENSSSCG00000012845,ENSSSCG00000016267,ENSSSCG00000024351
GO:0030218	P:erythrocyte differentiation	BP	erythrocyte differentiation	0.0298067	5	5	ENSSSCG00000005215,ENSSSCG00000007673,ENSSSCG00000014063,ENSSSCG00000027072,ENSSSCG00000035969	ENSSSCG00000005215,ENSSSCG00000007673,ENSSSCG00000014063,ENSSSCG00000027072,ENSSSCG00000035969	BP	erythrocyte differentiation	0.115677	4	5	ENSSSCG00000007673,ENSSSCG00000014063,ENSSSCG00000027072,ENSSSCG00000035969	ENSSSCG00000005215,ENSSSCG00000007673,ENSSSCG00000014063,ENSSSCG00000027072,ENSSSCG00000035969	BP	erythrocyte differentiation	0.702477	2	5	ENSSSCG00000014063,ENSSSCG00000035969	ENSSSCG00000005215,ENSSSCG00000007673,ENSSSCG00000014063,ENSSSCG00000027072,ENSSSCG00000035969	BP	erythrocyte differentiation	0.130476	4	5	ENSSSCG00000005215,ENSSSCG00000014063,ENSSSCG00000027072,ENSSSCG00000035969	ENSSSCG00000005215,ENSSSCG00000007673,ENSSSCG00000014063,ENSSSCG00000027072,ENSSSCG00000035969	BP	erythrocyte differentiation	0.790248	2	5	ENSSSCG00000014063,ENSSSCG00000035969	ENSSSCG00000005215,ENSSSCG00000007673,ENSSSCG00000014063,ENSSSCG00000027072,ENSSSCG00000035969	BP	erythrocyte differentiation	1	0	5		ENSSSCG00000005215,ENSSSCG00000007673,ENSSSCG00000014063,ENSSSCG00000027072,ENSSSCG00000035969	BP	erythrocyte differentiation	0.777075	2	5	ENSSSCG00000014063,ENSSSCG00000035969
GO:0030425	C:dendrite	CC	dendrite	0.179965	6	8	ENSSSCG00000004421,ENSSSCG00000004612,ENSSSCG00000007039,ENSSSCG00000013333,ENSSSCG00000036145,ENSSSCG00000037653	ENSSSCG00000001101,ENSSSCG00000004421,ENSSSCG00000004612,ENSSSCG00000007039,ENSSSCG00000013333,ENSSSCG00000029724,ENSSSCG00000036145,ENSSSCG00000037653	CC	dendrite	0.72721	3	8	ENSSSCG00000007039,ENSSSCG00000013333,ENSSSCG00000037653	ENSSSCG00000001101,ENSSSCG00000004421,ENSSSCG00000004612,ENSSSCG00000007039,ENSSSCG00000013333,ENSSSCG00000029724,ENSSSCG00000036145,ENSSSCG00000037653	CC	dendrite	0.501404	4	8	ENSSSCG00000004421,ENSSSCG00000013333,ENSSSCG00000029724,ENSSSCG00000037653	ENSSSCG00000001101,ENSSSCG00000004421,ENSSSCG00000004612,ENSSSCG00000007039,ENSSSCG00000013333,ENSSSCG00000029724,ENSSSCG00000036145,ENSSSCG00000037653	CC	dendrite	0.993443	1	8	ENSSSCG00000037653	ENSSSCG00000001101,ENSSSCG00000004421,ENSSSCG00000004612,ENSSSCG00000007039,ENSSSCG00000013333,ENSSSCG00000029724,ENSSSCG00000036145,ENSSSCG00000037653	CC	dendrite	0.366821	5	8	ENSSSCG00000004421,ENSSSCG00000004612,ENSSSCG00000013333,ENSSSCG00000029724,ENSSSCG00000037653	ENSSSCG00000001101,ENSSSCG00000004421,ENSSSCG00000004612,ENSSSCG00000007039,ENSSSCG00000013333,ENSSSCG00000029724,ENSSSCG00000036145,ENSSSCG00000037653	CC	dendrite	0.677718	3	8	ENSSSCG00000013333,ENSSSCG00000029724,ENSSSCG00000037653	ENSSSCG00000001101,ENSSSCG00000004421,ENSSSCG00000004612,ENSSSCG00000007039,ENSSSCG00000013333,ENSSSCG00000029724,ENSSSCG00000036145,ENSSSCG00000037653	CC	dendrite	0.335834	5	8	ENSSSCG00000004421,ENSSSCG00000007039,ENSSSCG00000013333,ENSSSCG00000029724,ENSSSCG00000037653
GO:0032991	C:protein-containing complex	CC	protein-containing complex	0.0480409	10	13	ENSSSCG00000007585,ENSSSCG00000008645,ENSSSCG00000016522,ENSSSCG00000016635,ENSSSCG00000026852,ENSSSCG00000032312,ENSSSCG00000036724,ENSSSCG00000039416,ENSSSCG00000040185,ENSSSCG00000040344	ENSSSCG00000005587,ENSSSCG00000007585,ENSSSCG00000008645,ENSSSCG00000016522,ENSSSCG00000016635,ENSSSCG00000024052,ENSSSCG00000026852,ENSSSCG00000032312,ENSSSCG00000036724,ENSSSCG00000038082,ENSSSCG00000039416,ENSSSCG00000040185,ENSSSCG00000040344	CC	protein-containing complex	0.115012	8	13	ENSSSCG00000007585,ENSSSCG00000008645,ENSSSCG00000016635,ENSSSCG00000026852,ENSSSCG00000032312,ENSSSCG00000036724,ENSSSCG00000039416,ENSSSCG00000040344	ENSSSCG00000005587,ENSSSCG00000007585,ENSSSCG00000008645,ENSSSCG00000016522,ENSSSCG00000016635,ENSSSCG00000024052,ENSSSCG00000026852,ENSSSCG00000032312,ENSSSCG00000036724,ENSSSCG00000038082,ENSSSCG00000039416,ENSSSCG00000040185,ENSSSCG00000040344	CC	protein-containing complex	0.121374	8	13	ENSSSCG00000007585,ENSSSCG00000016522,ENSSSCG00000026852,ENSSSCG00000032312,ENSSSCG00000036724,ENSSSCG00000039416,ENSSSCG00000040185,ENSSSCG00000040344	ENSSSCG00000005587,ENSSSCG00000007585,ENSSSCG00000008645,ENSSSCG00000016522,ENSSSCG00000016635,ENSSSCG00000024052,ENSSSCG00000026852,ENSSSCG00000032312,ENSSSCG00000036724,ENSSSCG00000038082,ENSSSCG00000039416,ENSSSCG00000040185,ENSSSCG00000040344	CC	protein-containing complex	0.000502331	12	13	ENSSSCG00000005587,ENSSSCG00000007585,ENSSSCG00000008645,ENSSSCG00000016522,ENSSSCG00000016635,ENSSSCG00000024052,ENSSSCG00000026852,ENSSSCG00000032312,ENSSSCG00000036724,ENSSSCG00000039416,ENSSSCG00000040185,ENSSSCG00000040344	ENSSSCG00000005587,ENSSSCG00000007585,ENSSSCG00000008645,ENSSSCG00000016522,ENSSSCG00000016635,ENSSSCG00000024052,ENSSSCG00000026852,ENSSSCG00000032312,ENSSSCG00000036724,ENSSSCG00000038082,ENSSSCG00000039416,ENSSSCG00000040185,ENSSSCG00000040344	CC	protein-containing complex	0.248988	8	13	ENSSSCG00000008645,ENSSSCG00000016635,ENSSSCG00000024052,ENSSSCG00000026852,ENSSSCG00000032312,ENSSSCG00000036724,ENSSSCG00000039416,ENSSSCG00000040344	ENSSSCG00000005587,ENSSSCG00000007585,ENSSSCG00000008645,ENSSSCG00000016522,ENSSSCG00000016635,ENSSSCG00000024052,ENSSSCG00000026852,ENSSSCG00000032312,ENSSSCG00000036724,ENSSSCG00000038082,ENSSSCG00000039416,ENSSSCG00000040185,ENSSSCG00000040344	CC	protein-containing complex	0.62347	5	13	ENSSSCG00000008645,ENSSSCG00000026852,ENSSSCG00000032312,ENSSSCG00000036724,ENSSSCG00000039416	ENSSSCG00000005587,ENSSSCG00000007585,ENSSSCG00000008645,ENSSSCG00000016522,ENSSSCG00000016635,ENSSSCG00000024052,ENSSSCG00000026852,ENSSSCG00000032312,ENSSSCG00000036724,ENSSSCG00000038082,ENSSSCG00000039416,ENSSSCG00000040185,ENSSSCG00000040344	CC	protein-containing complex	0.617536	6	13	ENSSSCG00000008645,ENSSSCG00000016635,ENSSSCG00000026852,ENSSSCG00000032312,ENSSSCG00000036724,ENSSSCG00000040344
GO:0034599	P:cellular response to oxidative stress	BP	cellular response to oxidative stress	0.182934	5	7	ENSSSCG00000022742,ENSSSCG00000024305,ENSSSCG00000029275,ENSSSCG00000034386,ENSSSCG00000036145	ENSSSCG00000004826,ENSSSCG00000009203,ENSSSCG00000022742,ENSSSCG00000024305,ENSSSCG00000029275,ENSSSCG00000034386,ENSSSCG00000036145	BP	cellular response to oxidative stress	0.293363	4	7	ENSSSCG00000004826,ENSSSCG00000022742,ENSSSCG00000029275,ENSSSCG00000034386	ENSSSCG00000004826,ENSSSCG00000009203,ENSSSCG00000022742,ENSSSCG00000024305,ENSSSCG00000029275,ENSSSCG00000034386,ENSSSCG00000036145	BP	cellular response to oxidative stress	0.554996	3	7	ENSSSCG00000022742,ENSSSCG00000029275,ENSSSCG00000034386	ENSSSCG00000004826,ENSSSCG00000009203,ENSSSCG00000022742,ENSSSCG00000024305,ENSSSCG00000029275,ENSSSCG00000034386,ENSSSCG00000036145	BP	cellular response to oxidative stress	0.12855	5	7	ENSSSCG00000009203,ENSSSCG00000022742,ENSSSCG00000024305,ENSSSCG00000029275,ENSSSCG00000034386	ENSSSCG00000004826,ENSSSCG00000009203,ENSSSCG00000022742,ENSSSCG00000024305,ENSSSCG00000029275,ENSSSCG00000034386,ENSSSCG00000036145	BP	cellular response to oxidative stress	0.696748	3	7	ENSSSCG00000004826,ENSSSCG00000029275,ENSSSCG00000034386	ENSSSCG00000004826,ENSSSCG00000009203,ENSSSCG00000022742,ENSSSCG00000024305,ENSSSCG00000029275,ENSSSCG00000034386,ENSSSCG00000036145	BP	cellular response to oxidative stress	0.809094	2	7	ENSSSCG00000029275,ENSSSCG00000034386	ENSSSCG00000004826,ENSSSCG00000009203,ENSSSCG00000022742,ENSSSCG00000024305,ENSSSCG00000029275,ENSSSCG00000034386,ENSSSCG00000036145	BP	cellular response to oxidative stress	0.876553	2	7	ENSSSCG00000004826,ENSSSCG00000029275
GO:0042127	P:regulation of cell population proliferation	BP	regulation of cell proliferation	0.0159207	6	6	ENSSSCG00000000396,ENSSSCG00000001952,ENSSSCG00000003017,ENSSSCG00000006610,ENSSSCG00000020771,ENSSSCG00000026724	ENSSSCG00000000396,ENSSSCG00000001952,ENSSSCG00000003017,ENSSSCG00000006610,ENSSSCG00000020771,ENSSSCG00000026724	BP	regulation of cell proliferation	0.483849	3	6	ENSSSCG00000006610,ENSSSCG00000020771,ENSSSCG00000026724	ENSSSCG00000000396,ENSSSCG00000001952,ENSSSCG00000003017,ENSSSCG00000006610,ENSSSCG00000020771,ENSSSCG00000026724	BP	regulation of cell proliferation	0.215046	4	6	ENSSSCG00000003017,ENSSSCG00000006610,ENSSSCG00000020771,ENSSSCG00000026724	ENSSSCG00000000396,ENSSSCG00000001952,ENSSSCG00000003017,ENSSSCG00000006610,ENSSSCG00000020771,ENSSSCG00000026724	BP	regulation of cell proliferation	0.0635993	5	6	ENSSSCG00000000396,ENSSSCG00000003017,ENSSSCG00000006610,ENSSSCG00000020771,ENSSSCG00000026724	ENSSSCG00000000396,ENSSSCG00000001952,ENSSSCG00000003017,ENSSSCG00000006610,ENSSSCG00000020771,ENSSSCG00000026724	BP	regulation of cell proliferation	0.0926438	5	6	ENSSSCG00000000396,ENSSSCG00000001952,ENSSSCG00000006610,ENSSSCG00000020771,ENSSSCG00000026724	ENSSSCG00000000396,ENSSSCG00000001952,ENSSSCG00000003017,ENSSSCG00000006610,ENSSSCG00000020771,ENSSSCG00000026724	BP	regulation of cell proliferation	0.035465	5	6	ENSSSCG00000001952,ENSSSCG00000003017,ENSSSCG00000006610,ENSSSCG00000020771,ENSSSCG00000026724	ENSSSCG00000000396,ENSSSCG00000001952,ENSSSCG00000003017,ENSSSCG00000006610,ENSSSCG00000020771,ENSSSCG00000026724	BP	regulation of cell proliferation	0.0109402	6	6	ENSSSCG00000000396,ENSSSCG00000001952,ENSSSCG00000003017,ENSSSCG00000006610,ENSSSCG00000020771,ENSSSCG00000026724
GO:0043025	C:neuronal cell body	CC	neuronal cell body	0.746007	2	5	ENSSSCG00000022945,ENSSSCG00000036145	ENSSSCG00000009203,ENSSSCG00000010591,ENSSSCG00000022945,ENSSSCG00000029724,ENSSSCG00000036145	CC	neuronal cell body	1	0	5		ENSSSCG00000009203,ENSSSCG00000010591,ENSSSCG00000022945,ENSSSCG00000029724,ENSSSCG00000036145	CC	neuronal cell body	0.589018	2	5	ENSSSCG00000022945,ENSSSCG00000029724	ENSSSCG00000009203,ENSSSCG00000010591,ENSSSCG00000022945,ENSSSCG00000029724,ENSSSCG00000036145	CC	neuronal cell body	0.658973	2	5	ENSSSCG00000009203,ENSSSCG00000022945	ENSSSCG00000009203,ENSSSCG00000010591,ENSSSCG00000022945,ENSSSCG00000029724,ENSSSCG00000036145	CC	neuronal cell body	0.358859	3	5	ENSSSCG00000010591,ENSSSCG00000022945,ENSSSCG00000029724	ENSSSCG00000009203,ENSSSCG00000010591,ENSSSCG00000022945,ENSSSCG00000029724,ENSSSCG00000036145	CC	neuronal cell body	0.84897	1	5	ENSSSCG00000029724	ENSSSCG00000009203,ENSSSCG00000010591,ENSSSCG00000022945,ENSSSCG00000029724,ENSSSCG00000036145	CC	neuronal cell body	0.310007	3	5	ENSSSCG00000010591,ENSSSCG00000022945,ENSSSCG00000029724
GO:0043524	P:negative regulation of neuron apoptotic process	BP	negative regulation of neuron apoptotic process	0.194761	4	6	ENSSSCG00000013333,ENSSSCG00000024305,ENSSSCG00000029275,ENSSSCG00000040486	ENSSSCG00000009203,ENSSSCG00000013333,ENSSSCG00000017723,ENSSSCG00000024305,ENSSSCG00000029275,ENSSSCG00000040486	BP	negative regulation of neuron apoptotic process	0.310862	3	6	ENSSSCG00000013333,ENSSSCG00000029275,ENSSSCG00000040486	ENSSSCG00000009203,ENSSSCG00000013333,ENSSSCG00000017723,ENSSSCG00000024305,ENSSSCG00000029275,ENSSSCG00000040486	BP	negative regulation of neuron apoptotic process	0.635345	2	6	ENSSSCG00000013333,ENSSSCG00000029275	ENSSSCG00000009203,ENSSSCG00000013333,ENSSSCG00000017723,ENSSSCG00000024305,ENSSSCG00000029275,ENSSSCG00000040486	BP	negative regulation of neuron apoptotic process	0.142928	4	6	ENSSSCG00000009203,ENSSSCG00000024305,ENSSSCG00000029275,ENSSSCG00000040486	ENSSSCG00000009203,ENSSSCG00000013333,ENSSSCG00000017723,ENSSSCG00000024305,ENSSSCG00000029275,ENSSSCG00000040486	BP	negative regulation of neuron apoptotic process	0.439835	3	6	ENSSSCG00000013333,ENSSSCG00000017723,ENSSSCG00000029275	ENSSSCG00000009203,ENSSSCG00000013333,ENSSSCG00000017723,ENSSSCG00000024305,ENSSSCG00000029275,ENSSSCG00000040486	BP	negative regulation of neuron apoptotic process	0.592144	2	6	ENSSSCG00000013333,ENSSSCG00000029275	ENSSSCG00000009203,ENSSSCG00000013333,ENSSSCG00000017723,ENSSSCG00000024305,ENSSSCG00000029275,ENSSSCG00000040486	BP	negative regulation of neuron apoptotic process	0.124417	4	6	ENSSSCG00000013333,ENSSSCG00000017723,ENSSSCG00000029275,ENSSSCG00000040486
GO:0043547	P:positive regulation of GTPase activity	BP	positive regulation of GTPase activity	0.247612	4	6	ENSSSCG00000013593,ENSSSCG00000016635,ENSSSCG00000032343,ENSSSCG00000035078	ENSSSCG00000013593,ENSSSCG00000016635,ENSSSCG00000017723,ENSSSCG00000029724,ENSSSCG00000032343,ENSSSCG00000035078	BP	positive regulation of GTPase activity	0.652909	2	6	ENSSSCG00000013593,ENSSSCG00000016635	ENSSSCG00000013593,ENSSSCG00000016635,ENSSSCG00000017723,ENSSSCG00000029724,ENSSSCG00000032343,ENSSSCG00000035078	BP	positive regulation of GTPase activity	0.929977	1	6	ENSSSCG00000029724	ENSSSCG00000013593,ENSSSCG00000016635,ENSSSCG00000017723,ENSSSCG00000029724,ENSSSCG00000032343,ENSSSCG00000035078	BP	positive regulation of GTPase activity	0.759256	2	6	ENSSSCG00000013593,ENSSSCG00000016635	ENSSSCG00000013593,ENSSSCG00000016635,ENSSSCG00000017723,ENSSSCG00000029724,ENSSSCG00000032343,ENSSSCG00000035078	BP	positive regulation of GTPase activity	0.00525297	6	6	ENSSSCG00000013593,ENSSSCG00000016635,ENSSSCG00000017723,ENSSSCG00000029724,ENSSSCG00000032343,ENSSSCG00000035078	ENSSSCG00000013593,ENSSSCG00000016635,ENSSSCG00000017723,ENSSSCG00000029724,ENSSSCG00000032343,ENSSSCG00000035078	BP	positive regulation of GTPase activity	0.609823	2	6	ENSSSCG00000029724,ENSSSCG00000032343	ENSSSCG00000013593,ENSSSCG00000016635,ENSSSCG00000017723,ENSSSCG00000029724,ENSSSCG00000032343,ENSSSCG00000035078	BP	positive regulation of GTPase activity	0.442764	3	6	ENSSSCG00000016635,ENSSSCG00000017723,ENSSSCG00000029724
GO:0045121	C:membrane raft	CC	membrane raft	0.568201	5	9	ENSSSCG00000004421,ENSSSCG00000007039,ENSSSCG00000014298,ENSSSCG00000037653,ENSSSCG00000038366	ENSSSCG00000001404,ENSSSCG00000004421,ENSSSCG00000007039,ENSSSCG00000014296,ENSSSCG00000014298,ENSSSCG00000020906,ENSSSCG00000022725,ENSSSCG00000037653,ENSSSCG00000038366	CC	membrane raft	0.846186	3	9	ENSSSCG00000007039,ENSSSCG00000014298,ENSSSCG00000037653	ENSSSCG00000001404,ENSSSCG00000004421,ENSSSCG00000007039,ENSSSCG00000014296,ENSSSCG00000014298,ENSSSCG00000020906,ENSSSCG00000022725,ENSSSCG00000037653,ENSSSCG00000038366	CC	membrane raft	0.377278	5	9	ENSSSCG00000004421,ENSSSCG00000014298,ENSSSCG00000020906,ENSSSCG00000037653,ENSSSCG00000038366	ENSSSCG00000001404,ENSSSCG00000004421,ENSSSCG00000007039,ENSSSCG00000014296,ENSSSCG00000014298,ENSSSCG00000020906,ENSSSCG00000022725,ENSSSCG00000037653,ENSSSCG00000038366	CC	membrane raft	0.971171	2	9	ENSSSCG00000014298,ENSSSCG00000037653	ENSSSCG00000001404,ENSSSCG00000004421,ENSSSCG00000007039,ENSSSCG00000014296,ENSSSCG00000014298,ENSSSCG00000020906,ENSSSCG00000022725,ENSSSCG00000037653,ENSSSCG00000038366	CC	membrane raft	0.266596	6	9	ENSSSCG00000004421,ENSSSCG00000014298,ENSSSCG00000020906,ENSSSCG00000022725,ENSSSCG00000037653,ENSSSCG00000038366	ENSSSCG00000001404,ENSSSCG00000004421,ENSSSCG00000007039,ENSSSCG00000014296,ENSSSCG00000014298,ENSSSCG00000020906,ENSSSCG00000022725,ENSSSCG00000037653,ENSSSCG00000038366	CC	membrane raft	0.808157	3	9	ENSSSCG00000020906,ENSSSCG00000022725,ENSSSCG00000037653	ENSSSCG00000001404,ENSSSCG00000004421,ENSSSCG00000007039,ENSSSCG00000014296,ENSSSCG00000014298,ENSSSCG00000020906,ENSSSCG00000022725,ENSSSCG00000037653,ENSSSCG00000038366	CC	membrane raft	0.0188992	8	9	ENSSSCG00000004421,ENSSSCG00000007039,ENSSSCG00000014296,ENSSSCG00000014298,ENSSSCG00000020906,ENSSSCG00000022725,ENSSSCG00000037653,ENSSSCG00000038366
GO:0048471	C:perinuclear region of cytoplasm	CC	perinuclear region of cytoplasm	0.00965194	11	14	ENSSSCG00000013333,ENSSSCG00000013746,ENSSSCG00000016267,ENSSSCG00000016635,ENSSSCG00000017410,ENSSSCG00000022742,ENSSSCG00000023684,ENSSSCG00000024305,ENSSSCG00000030300,ENSSSCG00000032312,ENSSSCG00000035077	ENSSSCG00000009203,ENSSSCG00000013333,ENSSSCG00000013746,ENSSSCG00000016267,ENSSSCG00000016635,ENSSSCG00000017410,ENSSSCG00000022742,ENSSSCG00000023684,ENSSSCG00000024305,ENSSSCG00000029724,ENSSSCG00000030300,ENSSSCG00000032312,ENSSSCG00000035077,ENSSSCG00000038082	CC	perinuclear region of cytoplasm	0.0712087	8	14	ENSSSCG00000013333,ENSSSCG00000013746,ENSSSCG00000016267,ENSSSCG00000016635,ENSSSCG00000017410,ENSSSCG00000022742,ENSSSCG00000032312,ENSSSCG00000035077	ENSSSCG00000009203,ENSSSCG00000013333,ENSSSCG00000013746,ENSSSCG00000016267,ENSSSCG00000016635,ENSSSCG00000017410,ENSSSCG00000022742,ENSSSCG00000023684,ENSSSCG00000024305,ENSSSCG00000029724,ENSSSCG00000030300,ENSSSCG00000032312,ENSSSCG00000035077,ENSSSCG00000038082	CC	perinuclear region of cytoplasm	0.00701188	10	14	ENSSSCG00000013333,ENSSSCG00000013746,ENSSSCG00000016267,ENSSSCG00000017410,ENSSSCG00000022742,ENSSSCG00000023684,ENSSSCG00000029724,ENSSSCG00000030300,ENSSSCG00000032312,ENSSSCG00000035077	ENSSSCG00000009203,ENSSSCG00000013333,ENSSSCG00000013746,ENSSSCG00000016267,ENSSSCG00000016635,ENSSSCG00000017410,ENSSSCG00000022742,ENSSSCG00000023684,ENSSSCG00000024305,ENSSSCG00000029724,ENSSSCG00000030300,ENSSSCG00000032312,ENSSSCG00000035077,ENSSSCG00000038082	CC	perinuclear region of cytoplasm	0.0147672	10	14	ENSSSCG00000009203,ENSSSCG00000013746,ENSSSCG00000016267,ENSSSCG00000016635,ENSSSCG00000017410,ENSSSCG00000022742,ENSSSCG00000023684,ENSSSCG00000024305,ENSSSCG00000032312,ENSSSCG00000035077	ENSSSCG00000009203,ENSSSCG00000013333,ENSSSCG00000013746,ENSSSCG00000016267,ENSSSCG00000016635,ENSSSCG00000017410,ENSSSCG00000022742,ENSSSCG00000023684,ENSSSCG00000024305,ENSSSCG00000029724,ENSSSCG00000030300,ENSSSCG00000032312,ENSSSCG00000035077,ENSSSCG00000038082	CC	perinuclear region of cytoplasm	0.0797489	9	14	ENSSSCG00000013333,ENSSSCG00000013746,ENSSSCG00000016267,ENSSSCG00000016635,ENSSSCG00000023684,ENSSSCG00000029724,ENSSSCG00000030300,ENSSSCG00000032312,ENSSSCG00000035077	ENSSSCG00000009203,ENSSSCG00000013333,ENSSSCG00000013746,ENSSSCG00000016267,ENSSSCG00000016635,ENSSSCG00000017410,ENSSSCG00000022742,ENSSSCG00000023684,ENSSSCG00000024305,ENSSSCG00000029724,ENSSSCG00000030300,ENSSSCG00000032312,ENSSSCG00000035077,ENSSSCG00000038082	CC	perinuclear region of cytoplasm	0.290159	6	14	ENSSSCG00000013333,ENSSSCG00000013746,ENSSSCG00000016267,ENSSSCG00000029724,ENSSSCG00000032312,ENSSSCG00000035077	ENSSSCG00000009203,ENSSSCG00000013333,ENSSSCG00000013746,ENSSSCG00000016267,ENSSSCG00000016635,ENSSSCG00000017410,ENSSSCG00000022742,ENSSSCG00000023684,ENSSSCG00000024305,ENSSSCG00000029724,ENSSSCG00000030300,ENSSSCG00000032312,ENSSSCG00000035077,ENSSSCG00000038082	CC	perinuclear region of cytoplasm	0.0564476	9	14	ENSSSCG00000013333,ENSSSCG00000013746,ENSSSCG00000016267,ENSSSCG00000016635,ENSSSCG00000023684,ENSSSCG00000029724,ENSSSCG00000030300,ENSSSCG00000032312,ENSSSCG00000035077
GO:0050821	P:protein stabilization	BP	protein stabilization	0.0250127	5	5	ENSSSCG00000006296,ENSSSCG00000013746,ENSSSCG00000024305,ENSSSCG00000033763,ENSSSCG00000035842	ENSSSCG00000006296,ENSSSCG00000013746,ENSSSCG00000024305,ENSSSCG00000033763,ENSSSCG00000035842	BP	protein stabilization	0.280719	3	5	ENSSSCG00000013746,ENSSSCG00000033763,ENSSSCG00000035842	ENSSSCG00000006296,ENSSSCG00000013746,ENSSSCG00000024305,ENSSSCG00000033763,ENSSSCG00000035842	BP	protein stabilization	0.311529	3	5	ENSSSCG00000013746,ENSSSCG00000033763,ENSSSCG00000035842	ENSSSCG00000006296,ENSSSCG00000013746,ENSSSCG00000024305,ENSSSCG00000033763,ENSSSCG00000035842	BP	protein stabilization	0.0129136	5	5	ENSSSCG00000006296,ENSSSCG00000013746,ENSSSCG00000024305,ENSSSCG00000033763,ENSSSCG00000035842	ENSSSCG00000006296,ENSSSCG00000013746,ENSSSCG00000024305,ENSSSCG00000033763,ENSSSCG00000035842	BP	protein stabilization	0.13693	4	5	ENSSSCG00000006296,ENSSSCG00000013746,ENSSSCG00000033763,ENSSSCG00000035842	ENSSSCG00000006296,ENSSSCG00000013746,ENSSSCG00000024305,ENSSSCG00000033763,ENSSSCG00000035842	BP	protein stabilization	0.243992	3	5	ENSSSCG00000006296,ENSSSCG00000013746,ENSSSCG00000035842	ENSSSCG00000006296,ENSSSCG00000013746,ENSSSCG00000024305,ENSSSCG00000033763,ENSSSCG00000035842	BP	protein stabilization	0.732144	2	5	ENSSSCG00000006296,ENSSSCG00000013746
GO:0071280	P:cellular response to copper ion	BP	cellular response to copper ion	0.0327456	4	5	ENSSSCG00000007039,ENSSSCG00000023684,ENSSSCG00000024305,ENSSSCG00000030300	ENSSSCG00000007039,ENSSSCG00000009203,ENSSSCG00000023684,ENSSSCG00000024305,ENSSSCG00000030300	BP	cellular response to copper ion	0.721181	1	5	ENSSSCG00000007039	ENSSSCG00000007039,ENSSSCG00000009203,ENSSSCG00000023684,ENSSSCG00000024305,ENSSSCG00000030300	BP	cellular response to copper ion	0.347321	2	5	ENSSSCG00000023684,ENSSSCG00000030300	ENSSSCG00000007039,ENSSSCG00000009203,ENSSSCG00000023684,ENSSSCG00000024305,ENSSSCG00000030300	BP	cellular response to copper ion	0.119426	3	5	ENSSSCG00000009203,ENSSSCG00000023684,ENSSSCG00000024305	ENSSSCG00000007039,ENSSSCG00000009203,ENSSSCG00000023684,ENSSSCG00000024305,ENSSSCG00000030300	BP	cellular response to copper ion	0.445938	2	5	ENSSSCG00000023684,ENSSSCG00000030300	ENSSSCG00000007039,ENSSSCG00000009203,ENSSSCG00000023684,ENSSSCG00000024305,ENSSSCG00000030300	BP	cellular response to copper ion	1	0	5		ENSSSCG00000007039,ENSSSCG00000009203,ENSSSCG00000023684,ENSSSCG00000024305,ENSSSCG00000030300	BP	cellular response to copper ion	0.124049	3	5	ENSSSCG00000007039,ENSSSCG00000023684,ENSSSCG00000030300
[truncated: 8 more columns]

## Sheet: All
ID	Description	Enriched:PEF_1,PEF_2,PEF_3 versus A,A1,A2:Category	Enriched:PEF_1,PEF_2,PEF_3 versus A,A1,A2:Term	Enriched:PEF_1,PEF_2,PEF_3 versus A,A1,A2:P	Enriched:PEF_1,PEF_2,PEF_3 versus A,A1,A2:NumDEG	Enriched:PEF_1,PEF_2,PEF_3 versus A,A1,A2:NumGENE	Enriched:PEF_1,PEF_2,PEF_3 versus A,A1,A2:MemDEG	Enriched:PEF_1,PEF_2,PEF_3 versus A,A1,A2:MemGENE	Enriched:PEF_1,PEF_2,PEF_3 versus B,B1,B2:Category	Enriched:PEF_1,PEF_2,PEF_3 versus B,B1,B2:Term	Enriched:PEF_1,PEF_2,PEF_3 versus B,B1,B2:P	Enriched:PEF_1,PEF_2,PEF_3 versus B,B1,B2:NumDEG	Enriched:PEF_1,PEF_2,PEF_3 versus B,B1,B2:NumGENE	Enriched:PEF_1,PEF_2,PEF_3 versus B,B1,B2:MemDEG	Enriched:PEF_1,PEF_2,PEF_3 versus B,B1,B2:MemGENE	Enriched:PEF_1,PEF_2,PEF_3 versus C,C1,C2:Category	Enriched:PEF_1,PEF_2,PEF_3 versus C,C1,C2:Term	Enriched:PEF_1,PEF_2,PEF_3 versus C,C1,C2:P	Enriched:PEF_1,PEF_2,PEF_3 versus C,C1,C2:NumDEG	Enriched:PEF_1,PEF_2,PEF_3 versus C,C1,C2:NumGENE	Enriched:PEF_1,PEF_2,PEF_3 versus C,C1,C2:MemDEG	Enriched:PEF_1,PEF_2,PEF_3 versus C,C1,C2:MemGENE	Enriched:PEF_1,PEF_2,PEF_3 versus D,D1,D2:Category	Enriched:PEF_1,PEF_2,PEF_3 versus D,D1,D2:Term	Enriched:PEF_1,PEF_2,PEF_3 versus D,D1,D2:P	Enriched:PEF_1,PEF_2,PEF_3 versus D,D1,D2:NumDEG	Enriched:PEF_1,PEF_2,PEF_3 versus D,D1,D2:NumGENE	Enriched:PEF_1,PEF_2,PEF_3 versus D,D1,D2:MemDEG	Enriched:PEF_1,PEF_2,PEF_3 versus D,D1,D2:MemGENE	Enriched:IVF-ES-11_1,IVF-ES-11_2,IVF-ES-11_3 versus A,A1,A2:Category	Enriched:IVF-ES-11_1,IVF-ES-11_2,IVF-ES-11_3 versus A,A1,A2:Term	Enriched:IVF-ES-11_1,IVF-ES-11_2,IVF-ES-11_3 versus A,A1,A2:P	Enriched:IVF-ES-11_1,IVF-ES-11_2,IVF-ES-11_3 versus A,A1,A2:NumDEG	Enriched:IVF-ES-11_1,IVF-ES-11_2,IVF-ES-11_3 versus A,A1,A2:NumGENE	Enriched:IVF-ES-11_1,IVF-ES-11_2,IVF-ES-11_3 versus A,A1,A2:MemDEG	Enriched:IVF-ES-11_1,IVF-ES-11_2,IVF-ES-11_3 versus A,A1,A2:MemGENE	Enriched:IVF-ES-11_1,IVF-ES-11_2,IVF-ES-11_3 versus B,B1,B2:Category	Enriched:IVF-ES-11_1,IVF-ES-11_2,IVF-ES-11_3 versus B,B1,B2:Term	Enriched:IVF-ES-11_1,IVF-ES-11_2,IVF-ES-11_3 versus B,B1,B2:P	Enriched:IVF-ES-11_1,IVF-ES-11_2,IVF-ES-11_3 versus B,B1,B2:NumDEG	Enriched:IVF-ES-11_1,IVF-ES-11_2,IVF-ES-11_3 versus B,B1,B2:NumGENE	Enriched:IVF-ES-11_1,IVF-ES-11_2,IVF-ES-11_3 versus B,B1,B2:MemDEG	Enriched:IVF-ES-11_1,IVF-ES-11_2,IVF-ES-11_3 versus B,B1,B2:MemGENE	Enriched:IVF-ES-11_1,IVF-ES-11_2,IVF-ES-11_3 versus C,C1,C2:Category	Enriched:IVF-ES-11_1,IVF-ES-11_2,IVF-ES-11_3 versus C,C1,C2:Term	Enriched:IVF-ES-11_1,IVF-ES-11_2,IVF-ES-11_3 versus C,C1,C2:P	Enriched:IVF-ES-11_1,IVF-ES-11_2,IVF-ES-11_3 versus C,C1,C2:NumDEG	Enriched:IVF-ES-11_1,IVF-ES-11_2,IVF-ES-11_3 versus C,C1,C2:NumGENE	Enriched:IVF-ES-11_1,IVF-ES-11_2,IVF-ES-11_3 versus C,C1,C2:MemDEG
GO:0000122	P:negative regulation of transcription by RNA polymerase II	BP	negative regulation of transcription by RNA polymerase II	0.485753	10	18	ENSSSCG00000003017,ENSSSCG00000004952,ENSSSCG00000007673,ENSSSCG00000008645,ENSSSCG00000009477,ENSSSCG00000011538,ENSSSCG00000013746,ENSSSCG00000022998,ENSSSCG00000031174,ENSSSCG00000035969	ENSSSCG00000001404,ENSSSCG00000003017,ENSSSCG00000004524,ENSSSCG00000004952,ENSSSCG00000007673,ENSSSCG00000008645,ENSSSCG00000009278,ENSSSCG00000009477,ENSSSCG00000011538,ENSSSCG00000013394,ENSSSCG00000013746,ENSSSCG00000022998,ENSSSCG00000025777,ENSSSCG00000031174,ENSSSCG00000031262,ENSSSCG00000035969,ENSSSCG00000037443,ENSSSCG00000038082	BP	negative regulation of transcription by RNA polymerase II	0.232752	10	18	ENSSSCG00000004952,ENSSSCG00000007673,ENSSSCG00000008645,ENSSSCG00000009477,ENSSSCG00000011538,ENSSSCG00000013746,ENSSSCG00000022998,ENSSSCG00000025777,ENSSSCG00000031174,ENSSSCG00000035969	ENSSSCG00000001404,ENSSSCG00000003017,ENSSSCG00000004524,ENSSSCG00000004952,ENSSSCG00000007673,ENSSSCG00000008645,ENSSSCG00000009278,ENSSSCG00000009477,ENSSSCG00000011538,ENSSSCG00000013394,ENSSSCG00000013746,ENSSSCG00000022998,ENSSSCG00000025777,ENSSSCG00000031174,ENSSSCG00000031262,ENSSSCG00000035969,ENSSSCG00000037443,ENSSSCG00000038082	BP	negative regulation of transcription by RNA polymerase II	0.57485	8	18	ENSSSCG00000003017,ENSSSCG00000004952,ENSSSCG00000011538,ENSSSCG00000013746,ENSSSCG00000022998,ENSSSCG00000025777,ENSSSCG00000031262,ENSSSCG00000035969	ENSSSCG00000001404,ENSSSCG00000003017,ENSSSCG00000004524,ENSSSCG00000004952,ENSSSCG00000007673,ENSSSCG00000008645,ENSSSCG00000009278,ENSSSCG00000009477,ENSSSCG00000011538,ENSSSCG00000013394,ENSSSCG00000013746,ENSSSCG00000022998,ENSSSCG00000025777,ENSSSCG00000031174,ENSSSCG00000031262,ENSSSCG00000035969,ENSSSCG00000037443,ENSSSCG00000038082	BP	negative regulation of transcription by RNA polymerase II	0.499615	9	18	ENSSSCG00000003017,ENSSSCG00000004952,ENSSSCG00000008645,ENSSSCG00000009477,ENSSSCG00000013746,ENSSSCG00000022998,ENSSSCG00000025777,ENSSSCG00000031262,ENSSSCG00000035969	ENSSSCG00000001404,ENSSSCG00000003017,ENSSSCG00000004524,ENSSSCG00000004952,ENSSSCG00000007673,ENSSSCG00000008645,ENSSSCG00000009278,ENSSSCG00000009477,ENSSSCG00000011538,ENSSSCG00000013394,ENSSSCG00000013746,ENSSSCG00000022998,ENSSSCG00000025777,ENSSSCG00000031174,ENSSSCG00000031262,ENSSSCG00000035969,ENSSSCG00000037443,ENSSSCG00000038082	BP	negative regulation of transcription by RNA polymerase II	0.958736	6	18	ENSSSCG00000004952,ENSSSCG00000008645,ENSSSCG00000009477,ENSSSCG00000013746,ENSSSCG00000022998,ENSSSCG00000035969	ENSSSCG00000001404,ENSSSCG00000003017,ENSSSCG00000004524,ENSSSCG00000004952,ENSSSCG00000007673,ENSSSCG00000008645,ENSSSCG00000009278,ENSSSCG00000009477,ENSSSCG00000011538,ENSSSCG00000013394,ENSSSCG00000013746,ENSSSCG00000022998,ENSSSCG00000025777,ENSSSCG00000031174,ENSSSCG00000031262,ENSSSCG00000035969,ENSSSCG00000037443,ENSSSCG00000038082	BP	negative regulation of transcription by RNA polymerase II	0.687903	7	18	ENSSSCG00000003017,ENSSSCG00000004952,ENSSSCG00000008645,ENSSSCG00000009278,ENSSSCG00000009477,ENSSSCG00000013746,ENSSSCG00000022998	ENSSSCG00000001404,ENSSSCG00000003017,ENSSSCG00000004524,ENSSSCG00000004952,ENSSSCG00000007673,ENSSSCG00000008645,ENSSSCG00000009278,ENSSSCG00000009477,ENSSSCG00000011538,ENSSSCG00000013394,ENSSSCG00000013746,ENSSSCG00000022998,ENSSSCG00000025777,ENSSSCG00000031174,ENSSSCG00000031262,ENSSSCG00000035969,ENSSSCG00000037443,ENSSSCG00000038082	BP	negative regulation of transcription by RNA polymerase II	0.547086	9	18	ENSSSCG00000003017,ENSSSCG00000008645,ENSSSCG00000011538,ENSSSCG00000013746,ENSSSCG00000022998,ENSSSCG00000025777,ENSSSCG00000031174,ENSSSCG00000031262,ENSSSCG00000035969
GO:0000139	C:Golgi membrane	CC	Golgi membrane	0.97698	3	10	ENSSSCG00000016635,ENSSSCG00000021774,ENSSSCG00000034261	ENSSSCG00000004595,ENSSSCG00000007497,ENSSSCG00000010260,ENSSSCG00000016635,ENSSSCG00000021774,ENSSSCG00000024393,ENSSSCG00000032477,ENSSSCG00000034261,ENSSSCG00000037314,ENSSSCG00000040643	CC	Golgi membrane	0.81005	4	10	ENSSSCG00000016635,ENSSSCG00000021774,ENSSSCG00000024393,ENSSSCG00000034261	ENSSSCG00000004595,ENSSSCG00000007497,ENSSSCG00000010260,ENSSSCG00000016635,ENSSSCG00000021774,ENSSSCG00000024393,ENSSSCG00000032477,ENSSSCG00000034261,ENSSSCG00000037314,ENSSSCG00000040643	CC	Golgi membrane	0.577658	5	10	ENSSSCG00000010260,ENSSSCG00000021774,ENSSSCG00000024393,ENSSSCG00000034261,ENSSSCG00000037314	ENSSSCG00000004595,ENSSSCG00000007497,ENSSSCG00000010260,ENSSSCG00000016635,ENSSSCG00000021774,ENSSSCG00000024393,ENSSSCG00000032477,ENSSSCG00000034261,ENSSSCG00000037314,ENSSSCG00000040643	CC	Golgi membrane	0.94857	3	10	ENSSSCG00000016635,ENSSSCG00000021774,ENSSSCG00000034261	ENSSSCG00000004595,ENSSSCG00000007497,ENSSSCG00000010260,ENSSSCG00000016635,ENSSSCG00000021774,ENSSSCG00000024393,ENSSSCG00000032477,ENSSSCG00000034261,ENSSSCG00000037314,ENSSSCG00000040643	CC	Golgi membrane	0.71988	5	10	ENSSSCG00000010260,ENSSSCG00000016635,ENSSSCG00000032477,ENSSSCG00000034261,ENSSSCG00000037314	ENSSSCG00000004595,ENSSSCG00000007497,ENSSSCG00000010260,ENSSSCG00000016635,ENSSSCG00000021774,ENSSSCG00000024393,ENSSSCG00000032477,ENSSSCG00000034261,ENSSSCG00000037314,ENSSSCG00000040643	CC	Golgi membrane	0.760299	4	10	ENSSSCG00000024393,ENSSSCG00000032477,ENSSSCG00000034261,ENSSSCG00000037314	ENSSSCG00000004595,ENSSSCG00000007497,ENSSSCG00000010260,ENSSSCG00000016635,ENSSSCG00000021774,ENSSSCG00000024393,ENSSSCG00000032477,ENSSSCG00000034261,ENSSSCG00000037314,ENSSSCG00000040643	CC	Golgi membrane	0.464168	6	10	ENSSSCG00000010260,ENSSSCG00000016635,ENSSSCG00000024393,ENSSSCG00000032477,ENSSSCG00000034261,ENSSSCG00000037314
GO:0000788	C:nuclear nucleosome	CC	nuclear nucleosome	0.960403	1	7	ENSSSCG00000035473	ENSSSCG00000016179,ENSSSCG00000031751,ENSSSCG00000033566,ENSSSCG00000034688,ENSSSCG00000035473,ENSSSCG00000044948,ENSSSCG00000047841	CC	nuclear nucleosome	0.929145	1	7	ENSSSCG00000033566	ENSSSCG00000016179,ENSSSCG00000031751,ENSSSCG00000033566,ENSSSCG00000034688,ENSSSCG00000035473,ENSSSCG00000044948,ENSSSCG00000047841	CC	nuclear nucleosome	0.668784	2	7	ENSSSCG00000033566,ENSSSCG00000047841	ENSSSCG00000016179,ENSSSCG00000031751,ENSSSCG00000033566,ENSSSCG00000034688,ENSSSCG00000035473,ENSSSCG00000044948,ENSSSCG00000047841	CC	nuclear nucleosome	0.94383	1	7	ENSSSCG00000035473	ENSSSCG00000016179,ENSSSCG00000031751,ENSSSCG00000033566,ENSSSCG00000034688,ENSSSCG00000035473,ENSSSCG00000044948,ENSSSCG00000047841	CC	nuclear nucleosome	0.953626	1	7	ENSSSCG00000034688	ENSSSCG00000016179,ENSSSCG00000031751,ENSSSCG00000033566,ENSSSCG00000034688,ENSSSCG00000035473,ENSSSCG00000044948,ENSSSCG00000047841	CC	nuclear nucleosome	1	0	7		ENSSSCG00000016179,ENSSSCG00000031751,ENSSSCG00000033566,ENSSSCG00000034688,ENSSSCG00000035473,ENSSSCG00000044948,ENSSSCG00000047841	CC	nuclear nucleosome	0.432774	3	7	ENSSSCG00000033566,ENSSSCG00000034688,ENSSSCG00000047841
GO:0000922	C:spindle pole	CC	spindle pole	0.500035	3	5	ENSSSCG00000014298,ENSSSCG00000032312,ENSSSCG00000040929	ENSSSCG00000003949,ENSSSCG00000005587,ENSSSCG00000014298,ENSSSCG00000032312,ENSSSCG00000040929	CC	spindle pole	0.366656	3	5	ENSSSCG00000014298,ENSSSCG00000032312,ENSSSCG00000040929	ENSSSCG00000003949,ENSSSCG00000005587,ENSSSCG00000014298,ENSSSCG00000032312,ENSSSCG00000040929	CC	spindle pole	0.345653	3	5	ENSSSCG00000003949,ENSSSCG00000014298,ENSSSCG00000032312	ENSSSCG00000003949,ENSSSCG00000005587,ENSSSCG00000014298,ENSSSCG00000032312,ENSSSCG00000040929	CC	spindle pole	0.139194	4	5	ENSSSCG00000003949,ENSSSCG00000005587,ENSSSCG00000014298,ENSSSCG00000032312	ENSSSCG00000003949,ENSSSCG00000005587,ENSSSCG00000014298,ENSSSCG00000032312,ENSSSCG00000040929	CC	spindle pole	0.464802	3	5	ENSSSCG00000014298,ENSSSCG00000032312,ENSSSCG00000040929	ENSSSCG00000003949,ENSSSCG00000005587,ENSSSCG00000014298,ENSSSCG00000032312,ENSSSCG00000040929	CC	spindle pole	0.672349	2	5	ENSSSCG00000032312,ENSSSCG00000040929	ENSSSCG00000003949,ENSSSCG00000005587,ENSSSCG00000014298,ENSSSCG00000032312,ENSSSCG00000040929	CC	spindle pole	0.433691	3	5	ENSSSCG00000003949,ENSSSCG00000014298,ENSSSCG00000032312
GO:0000978	F:RNA polymerase II proximal promoter sequence-specific DNA binding	MF	RNA polymerase II proximal promoter sequence-specific DNA binding	0.60969	3	5	ENSSSCG00000000396,ENSSSCG00000004952,ENSSSCG00000010224	ENSSSCG00000000396,ENSSSCG00000004524,ENSSSCG00000004952,ENSSSCG00000010224,ENSSSCG00000026533	MF	RNA polymerase II proximal promoter sequence-specific DNA binding	0.968422	1	5	ENSSSCG00000004952	ENSSSCG00000000396,ENSSSCG00000004524,ENSSSCG00000004952,ENSSSCG00000010224,ENSSSCG00000026533	MF	RNA polymerase II proximal promoter sequence-specific DNA binding	0.791444	2	5	ENSSSCG00000004952,ENSSSCG00000010224	ENSSSCG00000000396,ENSSSCG00000004524,ENSSSCG00000004952,ENSSSCG00000010224,ENSSSCG00000026533	MF	RNA polymerase II proximal promoter sequence-specific DNA binding	0.821658	2	5	ENSSSCG00000000396,ENSSSCG00000004952	ENSSSCG00000000396,ENSSSCG00000004524,ENSSSCG00000004952,ENSSSCG00000010224,ENSSSCG00000026533	MF	RNA polymerase II proximal promoter sequence-specific DNA binding	0.580606	3	5	ENSSSCG00000000396,ENSSSCG00000004952,ENSSSCG00000010224	ENSSSCG00000000396,ENSSSCG00000004524,ENSSSCG00000004952,ENSSSCG00000010224,ENSSSCG00000026533	MF	RNA polymerase II proximal promoter sequence-specific DNA binding	0.772851	2	5	ENSSSCG00000004952,ENSSSCG00000010224	ENSSSCG00000000396,ENSSSCG00000004524,ENSSSCG00000004952,ENSSSCG00000010224,ENSSSCG00000026533	MF	RNA polymerase II proximal promoter sequence-specific DNA binding	0.854529	2	5	ENSSSCG00000000396,ENSSSCG00000010224
GO:0000981	F:DNA-binding transcription factor activity, RNA polymerase II-specific	MF	DNA-binding transcription factor activity, RNA polymerase II-specific	0.215267	5	7	ENSSSCG00000010224,ENSSSCG00000017950,ENSSSCG00000020864,ENSSSCG00000024191,ENSSSCG00000035969	ENSSSCG00000010224,ENSSSCG00000013394,ENSSSCG00000017950,ENSSSCG00000020864,ENSSSCG00000024191,ENSSSCG00000035969,ENSSSCG00000037443	MF	DNA-binding transcription factor activity, RNA polymerase II-specific	0.857404	2	7	ENSSSCG00000020864,ENSSSCG00000035969	ENSSSCG00000010224,ENSSSCG00000013394,ENSSSCG00000017950,ENSSSCG00000020864,ENSSSCG00000024191,ENSSSCG00000035969,ENSSSCG00000037443	MF	DNA-binding transcription factor activity, RNA polymerase II-specific	0.615769	3	7	ENSSSCG00000010224,ENSSSCG00000017950,ENSSSCG00000035969	ENSSSCG00000010224,ENSSSCG00000013394,ENSSSCG00000017950,ENSSSCG00000020864,ENSSSCG00000024191,ENSSSCG00000035969,ENSSSCG00000037443	MF	DNA-binding transcription factor activity, RNA polymerase II-specific	0.663596	3	7	ENSSSCG00000017950,ENSSSCG00000020864,ENSSSCG00000035969	ENSSSCG00000010224,ENSSSCG00000013394,ENSSSCG00000017950,ENSSSCG00000020864,ENSSSCG00000024191,ENSSSCG00000035969,ENSSSCG00000037443	MF	DNA-binding transcription factor activity, RNA polymerase II-specific	0.44289	4	7	ENSSSCG00000010224,ENSSSCG00000017950,ENSSSCG00000024191,ENSSSCG00000035969	ENSSSCG00000010224,ENSSSCG00000013394,ENSSSCG00000017950,ENSSSCG00000020864,ENSSSCG00000024191,ENSSSCG00000035969,ENSSSCG00000037443	MF	DNA-binding transcription factor activity, RNA polymerase II-specific	0.826977	2	7	ENSSSCG00000010224,ENSSSCG00000017950	ENSSSCG00000010224,ENSSSCG00000013394,ENSSSCG00000017950,ENSSSCG00000020864,ENSSSCG00000024191,ENSSSCG00000035969,ENSSSCG00000037443	MF	DNA-binding transcription factor activity, RNA polymerase II-specific	0.421945	4	7	ENSSSCG00000010224,ENSSSCG00000017950,ENSSSCG00000020864,ENSSSCG00000035969
GO:0001228	F:DNA-binding transcription activator activity, RNA polymerase II-specific	MF	DNA-binding transcription activator activity, RNA polymerase II-specific	0.767319	4	8	ENSSSCG00000000396,ENSSSCG00000004127,ENSSSCG00000004952,ENSSSCG00000010224	ENSSSCG00000000396,ENSSSCG00000004127,ENSSSCG00000004524,ENSSSCG00000004952,ENSSSCG00000010224,ENSSSCG00000025777,ENSSSCG00000026533,ENSSSCG00000029569	MF	DNA-binding transcription activator activity, RNA polymerase II-specific	0.966202	2	8	ENSSSCG00000004952,ENSSSCG00000025777	ENSSSCG00000000396,ENSSSCG00000004127,ENSSSCG00000004524,ENSSSCG00000004952,ENSSSCG00000010224,ENSSSCG00000025777,ENSSSCG00000026533,ENSSSCG00000029569	MF	DNA-binding transcription activator activity, RNA polymerase II-specific	0.60472	4	8	ENSSSCG00000004127,ENSSSCG00000004952,ENSSSCG00000010224,ENSSSCG00000025777	ENSSSCG00000000396,ENSSSCG00000004127,ENSSSCG00000004524,ENSSSCG00000004952,ENSSSCG00000010224,ENSSSCG00000025777,ENSSSCG00000026533,ENSSSCG00000029569	MF	DNA-binding transcription activator activity, RNA polymerase II-specific	0.872676	3	8	ENSSSCG00000000396,ENSSSCG00000004952,ENSSSCG00000025777	ENSSSCG00000000396,ENSSSCG00000004127,ENSSSCG00000004524,ENSSSCG00000004952,ENSSSCG00000010224,ENSSSCG00000025777,ENSSSCG00000026533,ENSSSCG00000029569	MF	DNA-binding transcription activator activity, RNA polymerase II-specific	0.737463	4	8	ENSSSCG00000000396,ENSSSCG00000004127,ENSSSCG00000004952,ENSSSCG00000010224	ENSSSCG00000000396,ENSSSCG00000004127,ENSSSCG00000004524,ENSSSCG00000004952,ENSSSCG00000010224,ENSSSCG00000025777,ENSSSCG00000026533,ENSSSCG00000029569	MF	DNA-binding transcription activator activity, RNA polymerase II-specific	0.817301	3	8	ENSSSCG00000004952,ENSSSCG00000010224,ENSSSCG00000029569	ENSSSCG00000000396,ENSSSCG00000004127,ENSSSCG00000004524,ENSSSCG00000004952,ENSSSCG00000010224,ENSSSCG00000025777,ENSSSCG00000026533,ENSSSCG00000029569	MF	DNA-binding transcription activator activity, RNA polymerase II-specific	0.713771	4	8	ENSSSCG00000000396,ENSSSCG00000004127,ENSSSCG00000010224,ENSSSCG00000025777
GO:0001664	F:G protein-coupled receptor binding	MF	G protein-coupled receptor binding	0.817652	2	6	ENSSSCG00000004421,ENSSSCG00000033763	ENSSSCG00000004421,ENSSSCG00000013765,ENSSSCG00000013887,ENSSSCG00000024634,ENSSSCG00000033763,ENSSSCG00000048627	MF	G protein-coupled receptor binding	0.914867	1	6	ENSSSCG00000033763	ENSSSCG00000004421,ENSSSCG00000013765,ENSSSCG00000013887,ENSSSCG00000024634,ENSSSCG00000033763,ENSSSCG00000048627	MF	G protein-coupled receptor binding	0.684238	2	6	ENSSSCG00000004421,ENSSSCG00000033763	ENSSSCG00000004421,ENSSSCG00000013765,ENSSSCG00000013887,ENSSSCG00000024634,ENSSSCG00000033763,ENSSSCG00000048627	MF	G protein-coupled receptor binding	0.945609	1	6	ENSSSCG00000033763	ENSSSCG00000004421,ENSSSCG00000013765,ENSSSCG00000013887,ENSSSCG00000024634,ENSSSCG00000033763,ENSSSCG00000048627	MF	G protein-coupled receptor binding	0.477724	3	6	ENSSSCG00000004421,ENSSSCG00000013765,ENSSSCG00000033763	ENSSSCG00000004421,ENSSSCG00000013765,ENSSSCG00000013887,ENSSSCG00000024634,ENSSSCG00000033763,ENSSSCG00000048627	MF	G protein-coupled receptor binding	0.897467	1	6	ENSSSCG00000013765	ENSSSCG00000004421,ENSSSCG00000013765,ENSSSCG00000013887,ENSSSCG00000024634,ENSSSCG00000033763,ENSSSCG00000048627	MF	G protein-coupled receptor binding	0.949932	1	6	ENSSSCG00000004421
GO:0001666	P:response to hypoxia	BP	response to hypoxia	0.265794	4	6	ENSSSCG00000004952,ENSSSCG00000007673,ENSSSCG00000024305,ENSSSCG00000039416	ENSSSCG00000004524,ENSSSCG00000004952,ENSSSCG00000007673,ENSSSCG00000024305,ENSSSCG00000038816,ENSSSCG00000039416	BP	response to hypoxia	0.410866	3	6	ENSSSCG00000004952,ENSSSCG00000007673,ENSSSCG00000039416	ENSSSCG00000004524,ENSSSCG00000004952,ENSSSCG00000007673,ENSSSCG00000024305,ENSSSCG00000038816,ENSSSCG00000039416	BP	response to hypoxia	0.727117	2	6	ENSSSCG00000004952,ENSSSCG00000039416	ENSSSCG00000004524,ENSSSCG00000004952,ENSSSCG00000007673,ENSSSCG00000024305,ENSSSCG00000038816,ENSSSCG00000039416	BP	response to hypoxia	0.480582	3	6	ENSSSCG00000004952,ENSSSCG00000024305,ENSSSCG00000039416	ENSSSCG00000004524,ENSSSCG00000004952,ENSSSCG00000007673,ENSSSCG00000024305,ENSSSCG00000038816,ENSSSCG00000039416	BP	response to hypoxia	0.823119	2	6	ENSSSCG00000004952,ENSSSCG00000039416	ENSSSCG00000004524,ENSSSCG00000004952,ENSSSCG00000007673,ENSSSCG00000024305,ENSSSCG00000038816,ENSSSCG00000039416	BP	response to hypoxia	0.690132	2	6	ENSSSCG00000004952,ENSSSCG00000039416	ENSSSCG00000004524,ENSSSCG00000004952,ENSSSCG00000007673,ENSSSCG00000024305,ENSSSCG00000038816,ENSSSCG00000039416	BP	response to hypoxia	1	0	6
GO:0001701	P:in utero embryonic development	BP	in utero embryonic development	0.988951	1	5	ENSSSCG00000004952	ENSSSCG00000004524,ENSSSCG00000004595,ENSSSCG00000004952,ENSSSCG00000023667,ENSSSCG00000038082	BP	in utero embryonic development	0.982955	1	5	ENSSSCG00000004952	ENSSSCG00000004524,ENSSSCG00000004595,ENSSSCG00000004952,ENSSSCG00000023667,ENSSSCG00000038082	BP	in utero embryonic development	0.974132	1	5	ENSSSCG00000004952	ENSSSCG00000004524,ENSSSCG00000004595,ENSSSCG00000004952,ENSSSCG00000023667,ENSSSCG00000038082	BP	in utero embryonic development	0.982171	1	5	ENSSSCG00000004952	ENSSSCG00000004524,ENSSSCG00000004595,ENSSSCG00000004952,ENSSSCG00000023667,ENSSSCG00000038082	BP	in utero embryonic development	0.987423	1	5	ENSSSCG00000004952	ENSSSCG00000004524,ENSSSCG00000004595,ENSSSCG00000004952,ENSSSCG00000023667,ENSSSCG00000038082	BP	in utero embryonic development	0.976346	1	5	ENSSSCG00000004952	ENSSSCG00000004524,ENSSSCG00000004595,ENSSSCG00000004952,ENSSSCG00000023667,ENSSSCG00000038082	BP	in utero embryonic development	1	0	5
GO:0001934	P:positive regulation of protein phosphorylation	BP	positive regulation of protein phosphorylation	0.602284	2	5	ENSSSCG00000003017,ENSSSCG00000024305	ENSSSCG00000003017,ENSSSCG00000014282,ENSSSCG00000024305,ENSSSCG00000029724,ENSSSCG00000038816	BP	positive regulation of protein phosphorylation	1	0	5		ENSSSCG00000003017,ENSSSCG00000014282,ENSSSCG00000024305,ENSSSCG00000029724,ENSSSCG00000038816	BP	positive regulation of protein phosphorylation	0.453435	2	5	ENSSSCG00000003017,ENSSSCG00000029724	ENSSSCG00000003017,ENSSSCG00000014282,ENSSSCG00000024305,ENSSSCG00000029724,ENSSSCG00000038816	BP	positive regulation of protein phosphorylation	0.51146	2	5	ENSSSCG00000003017,ENSSSCG00000024305	ENSSSCG00000003017,ENSSSCG00000014282,ENSSSCG00000024305,ENSSSCG00000029724,ENSSSCG00000038816	BP	positive regulation of protein phosphorylation	0.880077	1	5	ENSSSCG00000029724	ENSSSCG00000003017,ENSSSCG00000014282,ENSSSCG00000024305,ENSSSCG00000029724,ENSSSCG00000038816	BP	positive regulation of protein phosphorylation	0.382141	2	5	ENSSSCG00000003017,ENSSSCG00000029724	ENSSSCG00000003017,ENSSSCG00000014282,ENSSSCG00000024305,ENSSSCG00000029724,ENSSSCG00000038816	BP	positive regulation of protein phosphorylation	0.523385	2	5	ENSSSCG00000003017,ENSSSCG00000029724
GO:0002020	F:protease binding	MF	protease binding	0.516276	3	6	ENSSSCG00000007039,ENSSSCG00000010067,ENSSSCG00000027357	ENSSSCG00000001404,ENSSSCG00000007039,ENSSSCG00000010067,ENSSSCG00000027357,ENSSSCG00000028871,ENSSSCG00000033740	MF	protease binding	0.324108	3	6	ENSSSCG00000007039,ENSSSCG00000010067,ENSSSCG00000027357	ENSSSCG00000001404,ENSSSCG00000007039,ENSSSCG00000010067,ENSSSCG00000027357,ENSSSCG00000028871,ENSSSCG00000033740	MF	protease binding	0.693843	2	6	ENSSSCG00000010067,ENSSSCG00000027357	ENSSSCG00000001404,ENSSSCG00000007039,ENSSSCG00000010067,ENSSSCG00000027357,ENSSSCG00000028871,ENSSSCG00000033740	MF	protease binding	0.389799	3	6	ENSSSCG00000010067,ENSSSCG00000027357,ENSSSCG00000033740	ENSSSCG00000001404,ENSSSCG00000007039,ENSSSCG00000010067,ENSSSCG00000027357,ENSSSCG00000028871,ENSSSCG00000033740	MF	protease binding	0.780075	2	6	ENSSSCG00000010067,ENSSSCG00000027357	ENSSSCG00000001404,ENSSSCG00000007039,ENSSSCG00000010067,ENSSSCG00000027357,ENSSSCG00000028871,ENSSSCG00000033740	MF	protease binding	0.613472	2	6	ENSSSCG00000010067,ENSSSCG00000027357	ENSSSCG00000001404,ENSSSCG00000007039,ENSSSCG00000010067,ENSSSCG00000027357,ENSSSCG00000028871,ENSSSCG00000033740	MF	protease binding	0.452627	3	6	ENSSSCG00000007039,ENSSSCG00000010067,ENSSSCG00000027357
GO:0002181	P:cytoplasmic translation	BP	cytoplasmic translation	0.170621	3	6	ENSSSCG00000013597,ENSSSCG00000021825,ENSSSCG00000025928	ENSSSCG00000008170,ENSSSCG00000013597,ENSSSCG00000021825,ENSSSCG00000025928,ENSSSCG00000027573,ENSSSCG00000037236	BP	cytoplasmic translation	0.276312	2	6	ENSSSCG00000025928,ENSSSCG00000037236	ENSSSCG00000008170,ENSSSCG00000013597,ENSSSCG00000021825,ENSSSCG00000025928,ENSSSCG00000027573,ENSSSCG00000037236	BP	cytoplasmic translation	0.30824	2	6	ENSSSCG00000013597,ENSSSCG00000021825	ENSSSCG00000008170,ENSSSCG00000013597,ENSSSCG00000021825,ENSSSCG00000025928,ENSSSCG00000027573,ENSSSCG00000037236	BP	cytoplasmic translation	0.782164	1	6	ENSSSCG00000025928	ENSSSCG00000008170,ENSSSCG00000013597,ENSSSCG00000021825,ENSSSCG00000025928,ENSSSCG00000027573,ENSSSCG00000037236	BP	cytoplasmic translation	0.141401	3	6	ENSSSCG00000008170,ENSSSCG00000013597,ENSSSCG00000021825	ENSSSCG00000008170,ENSSSCG00000013597,ENSSSCG00000021825,ENSSSCG00000025928,ENSSSCG00000027573,ENSSSCG00000037236	BP	cytoplasmic translation	0.246391	2	6	ENSSSCG00000013597,ENSSSCG00000037236	ENSSSCG00000008170,ENSSSCG00000013597,ENSSSCG00000021825,ENSSSCG00000025928,ENSSSCG00000027573,ENSSSCG00000037236	BP	cytoplasmic translation	0.104373	3	6	ENSSSCG00000008170,ENSSSCG00000013597,ENSSSCG00000037236
GO:0002250	P:adaptive immune response	BP	adaptive immune response	0.885202	2	6	ENSSSCG00000004421,ENSSSCG00000005215	ENSSSCG00000004421,ENSSSCG00000005136,ENSSSCG00000005215,ENSSSCG00000015093,ENSSSCG00000032963,ENSSSCG00000033267	BP	adaptive immune response	0.95939	1	6	ENSSSCG00000015093	ENSSSCG00000004421,ENSSSCG00000005136,ENSSSCG00000005215,ENSSSCG00000015093,ENSSSCG00000032963,ENSSSCG00000033267	BP	adaptive immune response	0.789463	2	6	ENSSSCG00000004421,ENSSSCG00000032963	ENSSSCG00000004421,ENSSSCG00000005136,ENSSSCG00000005215,ENSSSCG00000015093,ENSSSCG00000032963,ENSSSCG00000033267	BP	adaptive immune response	0.96924	1	6	ENSSSCG00000005215	ENSSSCG00000004421,ENSSSCG00000005136,ENSSSCG00000005215,ENSSSCG00000015093,ENSSSCG00000032963,ENSSSCG00000033267	BP	adaptive immune response	0.865024	2	6	ENSSSCG00000004421,ENSSSCG00000005136	ENSSSCG00000004421,ENSSSCG00000005136,ENSSSCG00000005215,ENSSSCG00000015093,ENSSSCG00000032963,ENSSSCG00000033267	BP	adaptive immune response	0.94796	1	6	ENSSSCG00000015093	ENSSSCG00000004421,ENSSSCG00000005136,ENSSSCG00000005215,ENSSSCG00000015093,ENSSSCG00000032963,ENSSSCG00000033267	BP	adaptive immune response	0.850682	2	6	ENSSSCG00000004421,ENSSSCG00000032963
GO:0003677	F:DNA binding	MF	DNA binding	0.891813	5	15	ENSSSCG00000001347,ENSSSCG00000008898,ENSSSCG00000017950,ENSSSCG00000029275,ENSSSCG00000035473	ENSSSCG00000001347,ENSSSCG00000005588,ENSSSCG00000008898,ENSSSCG00000016179,ENSSSCG00000017591,ENSSSCG00000017950,ENSSSCG00000021383,ENSSSCG00000029275,ENSSSCG00000031751,ENSSSCG00000033566,ENSSSCG00000034688,ENSSSCG00000035473,ENSSSCG00000037443,ENSSSCG00000044948,ENSSSCG00000047841	MF	DNA binding	0.906121	4	15	ENSSSCG00000008898,ENSSSCG00000021383,ENSSSCG00000029275,ENSSSCG00000033566	ENSSSCG00000001347,ENSSSCG00000005588,ENSSSCG00000008898,ENSSSCG00000016179,ENSSSCG00000017591,ENSSSCG00000017950,ENSSSCG00000021383,ENSSSCG00000029275,ENSSSCG00000031751,ENSSSCG00000033566,ENSSSCG00000034688,ENSSSCG00000035473,ENSSSCG00000037443,ENSSSCG00000044948,ENSSSCG00000047841	MF	DNA binding	0.520239	6	15	ENSSSCG00000008898,ENSSSCG00000017950,ENSSSCG00000021383,ENSSSCG00000029275,ENSSSCG00000033566,ENSSSCG00000047841	ENSSSCG00000001347,ENSSSCG00000005588,ENSSSCG00000008898,ENSSSCG00000016179,ENSSSCG00000017591,ENSSSCG00000017950,ENSSSCG00000021383,ENSSSCG00000029275,ENSSSCG00000031751,ENSSSCG00000033566,ENSSSCG00000034688,ENSSSCG00000035473,ENSSSCG00000037443,ENSSSCG00000044948,ENSSSCG00000047841	MF	DNA binding	0.932362	4	15	ENSSSCG00000001347,ENSSSCG00000017950,ENSSSCG00000029275,ENSSSCG00000035473	ENSSSCG00000001347,ENSSSCG00000005588,ENSSSCG00000008898,ENSSSCG00000016179,ENSSSCG00000017591,ENSSSCG00000017950,ENSSSCG00000021383,ENSSSCG00000029275,ENSSSCG00000031751,ENSSSCG00000033566,ENSSSCG00000034688,ENSSSCG00000035473,ENSSSCG00000037443,ENSSSCG00000044948,ENSSSCG00000047841	MF	DNA binding	0.867366	5	15	ENSSSCG00000001347,ENSSSCG00000017950,ENSSSCG00000021383,ENSSSCG00000029275,ENSSSCG00000034688	ENSSSCG00000001347,ENSSSCG00000005588,ENSSSCG00000008898,ENSSSCG00000016179,ENSSSCG00000017591,ENSSSCG00000017950,ENSSSCG00000021383,ENSSSCG00000029275,ENSSSCG00000031751,ENSSSCG00000033566,ENSSSCG00000034688,ENSSSCG00000035473,ENSSSCG00000037443,ENSSSCG00000044948,ENSSSCG00000047841	MF	DNA binding	0.866376	4	15	ENSSSCG00000001347,ENSSSCG00000017950,ENSSSCG00000021383,ENSSSCG00000029275	ENSSSCG00000001347,ENSSSCG00000005588,ENSSSCG00000008898,ENSSSCG00000016179,ENSSSCG00000017591,ENSSSCG00000017950,ENSSSCG00000021383,ENSSSCG00000029275,ENSSSCG00000031751,ENSSSCG00000033566,ENSSSCG00000034688,ENSSSCG00000035473,ENSSSCG00000037443,ENSSSCG00000044948,ENSSSCG00000047841	MF	DNA binding	0.440015	7	15	ENSSSCG00000001347,ENSSSCG00000008898,ENSSSCG00000017950,ENSSSCG00000029275,ENSSSCG00000033566,ENSSSCG00000034688,ENSSSCG00000047841
GO:0003682	F:chromatin binding	MF	chromatin binding	0.934715	3	8	ENSSSCG00000010224,ENSSSCG00000036145,ENSSSCG00000040185	ENSSSCG00000004524,ENSSSCG00000005588,ENSSSCG00000010224,ENSSSCG00000021383,ENSSSCG00000025777,ENSSSCG00000029569,ENSSSCG00000036145,ENSSSCG00000040185	MF	chromatin binding	0.968992	2	8	ENSSSCG00000021383,ENSSSCG00000025777	ENSSSCG00000004524,ENSSSCG00000005588,ENSSSCG00000010224,ENSSSCG00000021383,ENSSSCG00000025777,ENSSSCG00000029569,ENSSSCG00000036145,ENSSSCG00000040185	MF	chromatin binding	0.633056	4	8	ENSSSCG00000010224,ENSSSCG00000021383,ENSSSCG00000025777,ENSSSCG00000040185	ENSSSCG00000004524,ENSSSCG00000005588,ENSSSCG00000010224,ENSSSCG00000021383,ENSSSCG00000025777,ENSSSCG00000029569,ENSSSCG00000036145,ENSSSCG00000040185	MF	chromatin binding	0.972984	2	8	ENSSSCG00000025777,ENSSSCG00000040185	ENSSSCG00000004524,ENSSSCG00000005588,ENSSSCG00000010224,ENSSSCG00000021383,ENSSSCG00000025777,ENSSSCG00000029569,ENSSSCG00000036145,ENSSSCG00000040185	MF	chromatin binding	0.984729	2	8	ENSSSCG00000010224,ENSSSCG00000021383	ENSSSCG00000004524,ENSSSCG00000005588,ENSSSCG00000010224,ENSSSCG00000021383,ENSSSCG00000025777,ENSSSCG00000029569,ENSSSCG00000036145,ENSSSCG00000040185	MF	chromatin binding	0.827448	3	8	ENSSSCG00000010224,ENSSSCG00000021383,ENSSSCG00000029569	ENSSSCG00000004524,ENSSSCG00000005588,ENSSSCG00000010224,ENSSSCG00000021383,ENSSSCG00000025777,ENSSSCG00000029569,ENSSSCG00000036145,ENSSSCG00000040185	MF	chromatin binding	0.982622	2	8	ENSSSCG00000010224,ENSSSCG00000025777
GO:0003700	F:DNA-binding transcription factor activity	MF	DNA-binding transcription factor activity	0.0277838	6	6	ENSSSCG00000004952,ENSSSCG00000006328,ENSSSCG00000008645,ENSSSCG00000010224,ENSSSCG00000024191,ENSSSCG00000040185	ENSSSCG00000004952,ENSSSCG00000006328,ENSSSCG00000008645,ENSSSCG00000010224,ENSSSCG00000024191,ENSSSCG00000040185	MF	DNA-binding transcription factor activity	0.6001	3	6	ENSSSCG00000004952,ENSSSCG00000006328,ENSSSCG00000008645	ENSSSCG00000004952,ENSSSCG00000006328,ENSSSCG00000008645,ENSSSCG00000010224,ENSSSCG00000024191,ENSSSCG00000040185	MF	DNA-binding transcription factor activity	0.600067	3	6	ENSSSCG00000004952,ENSSSCG00000010224,ENSSSCG00000040185	ENSSSCG00000004952,ENSSSCG00000006328,ENSSSCG00000008645,ENSSSCG00000010224,ENSSSCG00000024191,ENSSSCG00000040185	MF	DNA-binding transcription factor activity	0.33424	4	6	ENSSSCG00000004952,ENSSSCG00000006328,ENSSSCG00000008645,ENSSSCG00000040185	ENSSSCG00000004952,ENSSSCG00000006328,ENSSSCG00000008645,ENSSSCG00000010224,ENSSSCG00000024191,ENSSSCG00000040185	MF	DNA-binding transcription factor activity	0.407414	4	6	ENSSSCG00000004952,ENSSSCG00000008645,ENSSSCG00000010224,ENSSSCG00000024191	ENSSSCG00000004952,ENSSSCG00000006328,ENSSSCG00000008645,ENSSSCG00000010224,ENSSSCG00000024191,ENSSSCG00000040185	MF	DNA-binding transcription factor activity	0.545275	3	6	ENSSSCG00000004952,ENSSSCG00000008645,ENSSSCG00000010224	ENSSSCG00000004952,ENSSSCG00000006328,ENSSSCG00000008645,ENSSSCG00000010224,ENSSSCG00000024191,ENSSSCG00000040185	MF	DNA-binding transcription factor activity	0.693604	3	6	ENSSSCG00000006328,ENSSSCG00000008645,ENSSSCG00000010224
GO:0003707	F:steroid hormone receptor activity	MF	steroid hormone receptor activity	0.466664	4	6	ENSSSCG00000001750,ENSSSCG00000006328,ENSSSCG00000020864,ENSSSCG00000035969	ENSSSCG00000001750,ENSSSCG00000003551,ENSSSCG00000005588,ENSSSCG00000006328,ENSSSCG00000020864,ENSSSCG00000035969	MF	steroid hormone receptor activity	0.312513	4	6	ENSSSCG00000001750,ENSSSCG00000006328,ENSSSCG00000020864,ENSSSCG00000035969	ENSSSCG00000001750,ENSSSCG00000003551,ENSSSCG00000005588,ENSSSCG00000006328,ENSSSCG00000020864,ENSSSCG00000035969	MF	steroid hormone receptor activity	0.633862	3	6	ENSSSCG00000001750,ENSSSCG00000003551,ENSSSCG00000035969	ENSSSCG00000001750,ENSSSCG00000003551,ENSSSCG00000005588,ENSSSCG00000006328,ENSSSCG00000020864,ENSSSCG00000035969	MF	steroid hormone receptor activity	0.656592	3	6	ENSSSCG00000006328,ENSSSCG00000020864,ENSSSCG00000035969	ENSSSCG00000001750,ENSSSCG00000003551,ENSSSCG00000005588,ENSSSCG00000006328,ENSSSCG00000020864,ENSSSCG00000035969	MF	steroid hormone receptor activity	0.927748	2	6	ENSSSCG00000001750,ENSSSCG00000035969	ENSSSCG00000001750,ENSSSCG00000003551,ENSSSCG00000005588,ENSSSCG00000006328,ENSSSCG00000020864,ENSSSCG00000035969	MF	steroid hormone receptor activity	0.975612	1	6	ENSSSCG00000001750	ENSSSCG00000001750,ENSSSCG00000003551,ENSSSCG00000005588,ENSSSCG00000006328,ENSSSCG00000020864,ENSSSCG00000035969	MF	steroid hormone receptor activity	0.152449	5	6	ENSSSCG00000001750,ENSSSCG00000003551,ENSSSCG00000006328,ENSSSCG00000020864,ENSSSCG00000035969
GO:0003723	F:RNA binding	MF	RNA binding	0.70867	6	12	ENSSSCG00000001347,ENSSSCG00000011270,ENSSSCG00000017626,ENSSSCG00000029275,ENSSSCG00000033741,ENSSSCG00000038304	ENSSSCG00000001347,ENSSSCG00000001376,ENSSSCG00000001400,ENSSSCG00000003369,ENSSSCG00000007503,ENSSSCG00000011270,ENSSSCG00000014855,ENSSSCG00000017626,ENSSSCG00000029275,ENSSSCG00000033741,ENSSSCG00000036592,ENSSSCG00000038304	MF	RNA binding	0.863163	4	12	ENSSSCG00000011270,ENSSSCG00000017626,ENSSSCG00000029275,ENSSSCG00000038304	ENSSSCG00000001347,ENSSSCG00000001376,ENSSSCG00000001400,ENSSSCG00000003369,ENSSSCG00000007503,ENSSSCG00000011270,ENSSSCG00000014855,ENSSSCG00000017626,ENSSSCG00000029275,ENSSSCG00000033741,ENSSSCG00000036592,ENSSSCG00000038304	MF	RNA binding	0.867823	4	12	ENSSSCG00000011270,ENSSSCG00000017626,ENSSSCG00000029275,ENSSSCG00000033741	ENSSSCG00000001347,ENSSSCG00000001376,ENSSSCG00000001400,ENSSSCG00000003369,ENSSSCG00000007503,ENSSSCG00000011270,ENSSSCG00000014855,ENSSSCG00000017626,ENSSSCG00000029275,ENSSSCG00000033741,ENSSSCG00000036592,ENSSSCG00000038304	MF	RNA binding	0.331617	7	12	ENSSSCG00000001347,ENSSSCG00000001376,ENSSSCG00000011270,ENSSSCG00000017626,ENSSSCG00000029275,ENSSSCG00000033741,ENSSSCG00000038304	ENSSSCG00000001347,ENSSSCG00000001376,ENSSSCG00000001400,ENSSSCG00000003369,ENSSSCG00000007503,ENSSSCG00000011270,ENSSSCG00000014855,ENSSSCG00000017626,ENSSSCG00000029275,ENSSSCG00000033741,ENSSSCG00000036592,ENSSSCG00000038304	MF	RNA binding	0.427142	7	12	ENSSSCG00000001347,ENSSSCG00000001376,ENSSSCG00000003369,ENSSSCG00000011270,ENSSSCG00000017626,ENSSSCG00000029275,ENSSSCG00000038304	ENSSSCG00000001347,ENSSSCG00000001376,ENSSSCG00000001400,ENSSSCG00000003369,ENSSSCG00000007503,ENSSSCG00000011270,ENSSSCG00000014855,ENSSSCG00000017626,ENSSSCG00000029275,ENSSSCG00000033741,ENSSSCG00000036592,ENSSSCG00000038304	MF	RNA binding	0.616067	5	12	ENSSSCG00000001347,ENSSSCG00000003369,ENSSSCG00000017626,ENSSSCG00000029275,ENSSSCG00000036592	ENSSSCG00000001347,ENSSSCG00000001376,ENSSSCG00000001400,ENSSSCG00000003369,ENSSSCG00000007503,ENSSSCG00000011270,ENSSSCG00000014855,ENSSSCG00000017626,ENSSSCG00000029275,ENSSSCG00000033741,ENSSSCG00000036592,ENSSSCG00000038304	MF	RNA binding	0.799206	5	12	ENSSSCG00000001347,ENSSSCG00000001400,ENSSSCG00000017626,ENSSSCG00000029275,ENSSSCG00000036592
GO:0003735	F:structural constituent of ribosome	MF	structural constituent of ribosome	0.524965	8	21	ENSSSCG00000004177,ENSSSCG00000013597,ENSSSCG00000021825,ENSSSCG00000025507,ENSSSCG00000025928,ENSSSCG00000026472,ENSSSCG00000027358,ENSSSCG00000034227	ENSSSCG00000001502,ENSSSCG00000003369,ENSSSCG00000004177,ENSSSCG00000008170,ENSSSCG00000009146,ENSSSCG00000009303,ENSSSCG00000013597,ENSSSCG00000014855,ENSSSCG00000021825,ENSSSCG00000025507,ENSSSCG00000025928,ENSSSCG00000026472,ENSSSCG00000027358,ENSSSCG00000027573,ENSSSCG00000029425,ENSSSCG00000034227,ENSSSCG00000035738,ENSSSCG00000035811,ENSSSCG00000035997,ENSSSCG00000037236,ENSSSCG00000038880	MF	structural constituent of ribosome	0.496571	6	21	ENSSSCG00000004177,ENSSSCG00000009146,ENSSSCG00000025928,ENSSSCG00000027358,ENSSSCG00000034227,ENSSSCG00000037236	ENSSSCG00000001502,ENSSSCG00000003369,ENSSSCG00000004177,ENSSSCG00000008170,ENSSSCG00000009146,ENSSSCG00000009303,ENSSSCG00000013597,ENSSSCG00000014855,ENSSSCG00000021825,ENSSSCG00000025507,ENSSSCG00000025928,ENSSSCG00000026472,ENSSSCG00000027358,ENSSSCG00000027573,ENSSSCG00000029425,ENSSSCG00000034227,ENSSSCG00000035738,ENSSSCG00000035811,ENSSSCG00000035997,ENSSSCG00000037236,ENSSSCG00000038880	MF	structural constituent of ribosome	0.578906	6	21	ENSSSCG00000004177,ENSSSCG00000013597,ENSSSCG00000021825,ENSSSCG00000027358,ENSSSCG00000034227,ENSSSCG00000035811	ENSSSCG00000001502,ENSSSCG00000003369,ENSSSCG00000004177,ENSSSCG00000008170,ENSSSCG00000009146,ENSSSCG00000009303,ENSSSCG00000013597,ENSSSCG00000014855,ENSSSCG00000021825,ENSSSCG00000025507,ENSSSCG00000025928,ENSSSCG00000026472,ENSSSCG00000027358,ENSSSCG00000027573,ENSSSCG00000029425,ENSSSCG00000034227,ENSSSCG00000035738,ENSSSCG00000035811,ENSSSCG00000035997,ENSSSCG00000037236,ENSSSCG00000038880	MF	structural constituent of ribosome	0.94541	4	21	ENSSSCG00000004177,ENSSSCG00000025507,ENSSSCG00000025928,ENSSSCG00000026472	ENSSSCG00000001502,ENSSSCG00000003369,ENSSSCG00000004177,ENSSSCG00000008170,ENSSSCG00000009146,ENSSSCG00000009303,ENSSSCG00000013597,ENSSSCG00000014855,ENSSSCG00000021825,ENSSSCG00000025507,ENSSSCG00000025928,ENSSSCG00000026472,ENSSSCG00000027358,ENSSSCG00000027573,ENSSSCG00000029425,ENSSSCG00000034227,ENSSSCG00000035738,ENSSSCG00000035811,ENSSSCG00000035997,ENSSSCG00000037236,ENSSSCG00000038880	MF	structural constituent of ribosome	0.137879	10	21	ENSSSCG00000003369,ENSSSCG00000004177,ENSSSCG00000008170,ENSSSCG00000013597,ENSSSCG00000021825,ENSSSCG00000026472,ENSSSCG00000027358,ENSSSCG00000029425,ENSSSCG00000034227,ENSSSCG00000035811	ENSSSCG00000001502,ENSSSCG00000003369,ENSSSCG00000004177,ENSSSCG00000008170,ENSSSCG00000009146,ENSSSCG00000009303,ENSSSCG00000013597,ENSSSCG00000014855,ENSSSCG00000021825,ENSSSCG00000025507,ENSSSCG00000025928,ENSSSCG00000026472,ENSSSCG00000027358,ENSSSCG00000027573,ENSSSCG00000029425,ENSSSCG00000034227,ENSSSCG00000035738,ENSSSCG00000035811,ENSSSCG00000035997,ENSSSCG00000037236,ENSSSCG00000038880	MF	structural constituent of ribosome	0.117972	8	21	ENSSSCG00000003369,ENSSSCG00000004177,ENSSSCG00000009146,ENSSSCG00000013597,ENSSSCG00000027358,ENSSSCG00000034227,ENSSSCG00000035811,ENSSSCG00000037236	ENSSSCG00000001502,ENSSSCG00000003369,ENSSSCG00000004177,ENSSSCG00000008170,ENSSSCG00000009146,ENSSSCG00000009303,ENSSSCG00000013597,ENSSSCG00000014855,ENSSSCG00000021825,ENSSSCG00000025507,ENSSSCG00000025928,ENSSSCG00000026472,ENSSSCG00000027358,ENSSSCG00000027573,ENSSSCG00000029425,ENSSSCG00000034227,ENSSSCG00000035738,ENSSSCG00000035811,ENSSSCG00000035997,ENSSSCG00000037236,ENSSSCG00000038880	MF	structural constituent of ribosome	0.329364	8	21	ENSSSCG00000001502,ENSSSCG00000004177,ENSSSCG00000008170,ENSSSCG00000013597,ENSSSCG00000027358,ENSSSCG00000034227,ENSSSCG00000035811,ENSSSCG00000037236
GO:0003924	F:GTPase activity	MF	GTPase activity	0.802683	6	13	ENSSSCG00000004612,ENSSSCG00000012076,ENSSSCG00000032312,ENSSSCG00000033763,ENSSSCG00000037653,ENSSSCG00000038366	ENSSSCG00000000190,ENSSSCG00000001379,ENSSSCG00000004612,ENSSSCG00000005012,ENSSSCG00000010260,ENSSSCG00000012076,ENSSSCG00000014305,ENSSSCG00000017769,ENSSSCG00000032312,ENSSSCG00000032477,ENSSSCG00000033763,ENSSSCG00000037653,ENSSSCG00000038366	MF	GTPase activity	0.924701	4	13	ENSSSCG00000012076,ENSSSCG00000032312,ENSSSCG00000033763,ENSSSCG00000037653	ENSSSCG00000000190,ENSSSCG00000001379,ENSSSCG00000004612,ENSSSCG00000005012,ENSSSCG00000010260,ENSSSCG00000012076,ENSSSCG00000014305,ENSSSCG00000017769,ENSSSCG00000032312,ENSSSCG00000032477,ENSSSCG00000033763,ENSSSCG00000037653,ENSSSCG00000038366	MF	GTPase activity	0.0765094	9	13	ENSSSCG00000001379,ENSSSCG00000005012,ENSSSCG00000010260,ENSSSCG00000012076,ENSSSCG00000014305,ENSSSCG00000032312,ENSSSCG00000033763,ENSSSCG00000037653,ENSSSCG00000038366	ENSSSCG00000000190,ENSSSCG00000001379,ENSSSCG00000004612,ENSSSCG00000005012,ENSSSCG00000010260,ENSSSCG00000012076,ENSSSCG00000014305,ENSSSCG00000017769,ENSSSCG00000032312,ENSSSCG00000032477,ENSSSCG00000033763,ENSSSCG00000037653,ENSSSCG00000038366	MF	GTPase activity	0.670279	6	13	ENSSSCG00000000190,ENSSSCG00000012076,ENSSSCG00000014305,ENSSSCG00000032312,ENSSSCG00000033763,ENSSSCG00000037653	ENSSSCG00000000190,ENSSSCG00000001379,ENSSSCG00000004612,ENSSSCG00000005012,ENSSSCG00000010260,ENSSSCG00000012076,ENSSSCG00000014305,ENSSSCG00000017769,ENSSSCG00000032312,ENSSSCG00000032477,ENSSSCG00000033763,ENSSSCG00000037653,ENSSSCG00000038366	MF	GTPase activity	0.0149048	11	13	ENSSSCG00000004612,ENSSSCG00000005012,ENSSSCG00000010260,ENSSSCG00000012076,ENSSSCG00000014305,ENSSSCG00000017769,ENSSSCG00000032312,ENSSSCG00000032477,ENSSSCG00000033763,ENSSSCG00000037653,ENSSSCG00000038366	ENSSSCG00000000190,ENSSSCG00000001379,ENSSSCG00000004612,ENSSSCG00000005012,ENSSSCG00000010260,ENSSSCG00000012076,ENSSSCG00000014305,ENSSSCG00000017769,ENSSSCG00000032312,ENSSSCG00000032477,ENSSSCG00000033763,ENSSSCG00000037653,ENSSSCG00000038366	MF	GTPase activity	0.894182	4	13	ENSSSCG00000014305,ENSSSCG00000032312,ENSSSCG00000032477,ENSSSCG00000037653	ENSSSCG00000000190,ENSSSCG00000001379,ENSSSCG00000004612,ENSSSCG00000005012,ENSSSCG00000010260,ENSSSCG00000012076,ENSSSCG00000014305,ENSSSCG00000017769,ENSSSCG00000032312,ENSSSCG00000032477,ENSSSCG00000033763,ENSSSCG00000037653,ENSSSCG00000038366	MF	GTPase activity	0.146835	9	13	ENSSSCG00000001379,ENSSSCG00000005012,ENSSSCG00000010260,ENSSSCG00000012076,ENSSSCG00000014305,ENSSSCG00000032312,ENSSSCG00000032477,ENSSSCG00000037653,ENSSSCG00000038366
GO:0004129	F:cytochrome-c oxidase activity	MF	cytochrome-c oxidase activity	0.47838	3	5	ENSSSCG00000008195,ENSSSCG00000018075,ENSSSCG00000037792	ENSSSCG00000008195,ENSSSCG00000018075,ENSSSCG00000018082,ENSSSCG00000037792,ENSSSCG00000040325	MF	cytochrome-c oxidase activity	0.291517	3	5	ENSSSCG00000008195,ENSSSCG00000018075,ENSSSCG00000037792	ENSSSCG00000008195,ENSSSCG00000018075,ENSSSCG00000018082,ENSSSCG00000037792,ENSSSCG00000040325	MF	cytochrome-c oxidase activity	0.319448	3	5	ENSSSCG00000008195,ENSSSCG00000018075,ENSSSCG00000037792	ENSSSCG00000008195,ENSSSCG00000018075,ENSSSCG00000018082,ENSSSCG00000037792,ENSSSCG00000040325	MF	cytochrome-c oxidase activity	0.112668	4	5	ENSSSCG00000008195,ENSSSCG00000018075,ENSSSCG00000037792,ENSSSCG00000040325	ENSSSCG00000008195,ENSSSCG00000018075,ENSSSCG00000018082,ENSSSCG00000037792,ENSSSCG00000040325	MF	cytochrome-c oxidase activity	0.766292	2	5	ENSSSCG00000018075,ENSSSCG00000037792	ENSSSCG00000008195,ENSSSCG00000018075,ENSSSCG00000018082,ENSSSCG00000037792,ENSSSCG00000040325	MF	cytochrome-c oxidase activity	0.596417	2	5	ENSSSCG00000018075,ENSSSCG00000037792	ENSSSCG00000008195,ENSSSCG00000018075,ENSSSCG00000018082,ENSSSCG00000037792,ENSSSCG00000040325	MF	cytochrome-c oxidase activity	0.738806	2	5	ENSSSCG00000018075,ENSSSCG00000037792
GO:0004175	F:endopeptidase activity	MF	endopeptidase activity	0.99073	1	6	ENSSSCG00000011171	ENSSSCG00000001770,ENSSSCG00000004595,ENSSSCG00000005590,ENSSSCG00000011171,ENSSSCG00000016778,ENSSSCG00000023666	MF	endopeptidase activity	0.976412	1	6	ENSSSCG00000016778	ENSSSCG00000001770,ENSSSCG00000004595,ENSSSCG00000005590,ENSSSCG00000011171,ENSSSCG00000016778,ENSSSCG00000023666	MF	endopeptidase activity	0.26714	4	6	ENSSSCG00000001770,ENSSSCG00000011171,ENSSSCG00000016778,ENSSSCG00000023666	ENSSSCG00000001770,ENSSSCG00000004595,ENSSSCG00000005590,ENSSSCG00000011171,ENSSSCG00000016778,ENSSSCG00000023666	MF	endopeptidase activity	0.877792	2	6	ENSSSCG00000005590,ENSSSCG00000011171	ENSSSCG00000001770,ENSSSCG00000004595,ENSSSCG00000005590,ENSSSCG00000011171,ENSSSCG00000016778,ENSSSCG00000023666	MF	endopeptidase activity	0.379828	4	6	ENSSSCG00000001770,ENSSSCG00000011171,ENSSSCG00000016778,ENSSSCG00000023666	ENSSSCG00000001770,ENSSSCG00000004595,ENSSSCG00000005590,ENSSSCG00000011171,ENSSSCG00000016778,ENSSSCG00000023666	MF	endopeptidase activity	0.530715	3	6	ENSSSCG00000001770,ENSSSCG00000016778,ENSSSCG00000023666	ENSSSCG00000001770,ENSSSCG00000004595,ENSSSCG00000005590,ENSSSCG00000011171,ENSSSCG00000016778,ENSSSCG00000023666	MF	endopeptidase activity	0.359486	4	6	ENSSSCG00000001770,ENSSSCG00000011171,ENSSSCG00000016778,ENSSSCG00000023666
GO:0004879	F:nuclear receptor activity	MF	nuclear receptor activity	0.643803	3	5	ENSSSCG00000006328,ENSSSCG00000020864,ENSSSCG00000035969	ENSSSCG00000005588,ENSSSCG00000006328,ENSSSCG00000020864,ENSSSCG00000025777,ENSSSCG00000035969	MF	nuclear receptor activity	0.212108	4	5	ENSSSCG00000006328,ENSSSCG00000020864,ENSSSCG00000025777,ENSSSCG00000035969	ENSSSCG00000005588,ENSSSCG00000006328,ENSSSCG00000020864,ENSSSCG00000025777,ENSSSCG00000035969	MF	nuclear receptor activity	0.815959	2	5	ENSSSCG00000025777,ENSSSCG00000035969	ENSSSCG00000005588,ENSSSCG00000006328,ENSSSCG00000020864,ENSSSCG00000025777,ENSSSCG00000035969	MF	nuclear receptor activity	0.220543	4	5	ENSSSCG00000006328,ENSSSCG00000020864,ENSSSCG00000025777,ENSSSCG00000035969	ENSSSCG00000005588,ENSSSCG00000006328,ENSSSCG00000020864,ENSSSCG00000025777,ENSSSCG00000035969	MF	nuclear receptor activity	0.984514	1	5	ENSSSCG00000035969	ENSSSCG00000005588,ENSSSCG00000006328,ENSSSCG00000020864,ENSSSCG00000025777,ENSSSCG00000035969	MF	nuclear receptor activity	1	0	5		ENSSSCG00000005588,ENSSSCG00000006328,ENSSSCG00000020864,ENSSSCG00000025777,ENSSSCG00000035969	MF	nuclear receptor activity	0.26191	4	5	ENSSSCG00000006328,ENSSSCG00000020864,ENSSSCG00000025777,ENSSSCG00000035969
GO:0005102	F:signaling receptor binding	MF	signaling receptor binding	0.20765	4	5	ENSSSCG00000001434,ENSSSCG00000001651,ENSSSCG00000004421,ENSSSCG00000026852	ENSSSCG00000001434,ENSSSCG00000001651,ENSSSCG00000004421,ENSSSCG00000007739,ENSSSCG00000026852	MF	signaling receptor binding	0.669691	2	5	ENSSSCG00000001434,ENSSSCG00000026852	ENSSSCG00000001434,ENSSSCG00000001651,ENSSSCG00000004421,ENSSSCG00000007739,ENSSSCG00000026852	MF	signaling receptor binding	0.713024	2	5	ENSSSCG00000004421,ENSSSCG00000026852	ENSSSCG00000001434,ENSSSCG00000001651,ENSSSCG00000004421,ENSSSCG00000007739,ENSSSCG00000026852	MF	signaling receptor binding	0.746504	2	5	ENSSSCG00000001434,ENSSSCG00000026852	ENSSSCG00000001434,ENSSSCG00000001651,ENSSSCG00000004421,ENSSSCG00000007739,ENSSSCG00000026852	MF	signaling receptor binding	0.0278397	5	5	ENSSSCG00000001434,ENSSSCG00000001651,ENSSSCG00000004421,ENSSSCG00000007739,ENSSSCG00000026852	ENSSSCG00000001434,ENSSSCG00000001651,ENSSSCG00000004421,ENSSSCG00000007739,ENSSSCG00000026852	MF	signaling receptor binding	0.281155	3	5	ENSSSCG00000001434,ENSSSCG00000001651,ENSSSCG00000026852	ENSSSCG00000001434,ENSSSCG00000001651,ENSSSCG00000004421,ENSSSCG00000007739,ENSSSCG00000026852	MF	signaling receptor binding	0.780862	2	5	ENSSSCG00000004421,ENSSSCG00000026852
GO:0005125	F:cytokine activity	MF	cytokine activity	0.838176	9	22	ENSSSCG00000002873,ENSSSCG00000003017,ENSSSCG00000007673,ENSSSCG00000010067,ENSSSCG00000014278,ENSSSCG00000015037,ENSSSCG00000020771,ENSSSCG00000033520,ENSSSCG00000035077	ENSSSCG00000001403,ENSSSCG00000001404,ENSSSCG00000002873,ENSSSCG00000003017,ENSSSCG00000005136,ENSSSCG00000007673,ENSSSCG00000008090,ENSSSCG00000009216,ENSSSCG00000010067,ENSSSCG00000014278,ENSSSCG00000014281,ENSSSCG00000014282,ENSSSCG00000015037,ENSSSCG00000015435,ENSSSCG00000016047,ENSSSCG00000017044,ENSSSCG00000020771,ENSSSCG00000032963,ENSSSCG00000033267,ENSSSCG00000033520,ENSSSCG00000035077,…	MF	cytokine activity	0.922114	6	22	ENSSSCG00000002873,ENSSSCG00000007673,ENSSSCG00000010067,ENSSSCG00000020771,ENSSSCG00000033520,ENSSSCG00000035077	ENSSSCG00000001403,ENSSSCG00000001404,ENSSSCG00000002873,ENSSSCG00000003017,ENSSSCG00000005136,ENSSSCG00000007673,ENSSSCG00000008090,ENSSSCG00000009216,ENSSSCG00000010067,ENSSSCG00000014278,ENSSSCG00000014281,ENSSSCG00000014282,ENSSSCG00000015037,ENSSSCG00000015435,ENSSSCG00000016047,ENSSSCG00000017044,ENSSSCG00000020771,ENSSSCG00000032963,ENSSSCG00000033267,ENSSSCG00000033520,ENSSSCG00000035077,…	MF	cytokine activity	0.563538	9	22	ENSSSCG00000002873,ENSSSCG00000003017,ENSSSCG00000008090,ENSSSCG00000009216,ENSSSCG00000010067,ENSSSCG00000020771,ENSSSCG00000032963,ENSSSCG00000033520,ENSSSCG00000035077	ENSSSCG00000001403,ENSSSCG00000001404,ENSSSCG00000002873,ENSSSCG00000003017,ENSSSCG00000005136,ENSSSCG00000007673,ENSSSCG00000008090,ENSSSCG00000009216,ENSSSCG00000010067,ENSSSCG00000014278,ENSSSCG00000014281,ENSSSCG00000014282,ENSSSCG00000015037,ENSSSCG00000015435,ENSSSCG00000016047,ENSSSCG00000017044,ENSSSCG00000020771,ENSSSCG00000032963,ENSSSCG00000033267,ENSSSCG00000033520,ENSSSCG00000035077,…	MF	cytokine activity	0.910677	7	22	ENSSSCG00000002873,ENSSSCG00000003017,ENSSSCG00000009216,ENSSSCG00000010067,ENSSSCG00000020771,ENSSSCG00000033520,ENSSSCG00000035077	ENSSSCG00000001403,ENSSSCG00000001404,ENSSSCG00000002873,ENSSSCG00000003017,ENSSSCG00000005136,ENSSSCG00000007673,ENSSSCG00000008090,ENSSSCG00000009216,ENSSSCG00000010067,ENSSSCG00000014278,ENSSSCG00000014281,ENSSSCG00000014282,ENSSSCG00000015037,ENSSSCG00000015435,ENSSSCG00000016047,ENSSSCG00000017044,ENSSSCG00000020771,ENSSSCG00000032963,ENSSSCG00000033267,ENSSSCG00000033520,ENSSSCG00000035077,…	MF	cytokine activity	0.88732	8	22	ENSSSCG00000002873,ENSSSCG00000005136,ENSSSCG00000008090,ENSSSCG00000009216,ENSSSCG00000010067,ENSSSCG00000014278,ENSSSCG00000020771,ENSSSCG00000035077	ENSSSCG00000001403,ENSSSCG00000001404,ENSSSCG00000002873,ENSSSCG00000003017,ENSSSCG00000005136,ENSSSCG00000007673,ENSSSCG00000008090,ENSSSCG00000009216,ENSSSCG00000010067,ENSSSCG00000014278,ENSSSCG00000014281,ENSSSCG00000014282,ENSSSCG00000015037,ENSSSCG00000015435,ENSSSCG00000016047,ENSSSCG00000017044,ENSSSCG00000020771,ENSSSCG00000032963,ENSSSCG00000033267,ENSSSCG00000033520,ENSSSCG00000035077,…	MF	cytokine activity	0.420796	9	22	ENSSSCG00000002873,ENSSSCG00000003017,ENSSSCG00000008090,ENSSSCG00000009216,ENSSSCG00000010067,ENSSSCG00000015037,ENSSSCG00000020771,ENSSSCG00000033520,ENSSSCG00000035077	ENSSSCG00000001403,ENSSSCG00000001404,ENSSSCG00000002873,ENSSSCG00000003017,ENSSSCG00000005136,ENSSSCG00000007673,ENSSSCG00000008090,ENSSSCG00000009216,ENSSSCG00000010067,ENSSSCG00000014278,ENSSSCG00000014281,ENSSSCG00000014282,ENSSSCG00000015037,ENSSSCG00000015435,ENSSSCG00000016047,ENSSSCG00000017044,ENSSSCG00000020771,ENSSSCG00000032963,ENSSSCG00000033267,ENSSSCG00000033520,ENSSSCG00000035077,…	MF	cytokine activity	0.560292	10	22	ENSSSCG00000002873,ENSSSCG00000003017,ENSSSCG00000008090,ENSSSCG00000009216,ENSSSCG00000010067,ENSSSCG00000015037,ENSSSCG00000020771,ENSSSCG00000032963,ENSSSCG00000033520,ENSSSCG00000035077
GO:0005160	F:transforming growth factor beta receptor binding	MF	transforming growth factor beta receptor binding	0.288039	4	5	ENSSSCG00000003017,ENSSSCG00000004952,ENSSSCG00000020771,ENSSSCG00000035077	ENSSSCG00000003017,ENSSSCG00000004952,ENSSSCG00000016047,ENSSSCG00000020771,ENSSSCG00000035077	MF	transforming growth factor beta receptor binding	0.512413	3	5	ENSSSCG00000004952,ENSSSCG00000020771,ENSSSCG00000035077	ENSSSCG00000003017,ENSSSCG00000004952,ENSSSCG00000016047,ENSSSCG00000020771,ENSSSCG00000035077	MF	transforming growth factor beta receptor binding	0.176258	4	5	ENSSSCG00000003017,ENSSSCG00000004952,ENSSSCG00000020771,ENSSSCG00000035077	ENSSSCG00000003017,ENSSSCG00000004952,ENSSSCG00000016047,ENSSSCG00000020771,ENSSSCG00000035077	MF	transforming growth factor beta receptor binding	0.21181	4	5	ENSSSCG00000003017,ENSSSCG00000004952,ENSSSCG00000020771,ENSSSCG00000035077	ENSSSCG00000003017,ENSSSCG00000004952,ENSSSCG00000016047,ENSSSCG00000020771,ENSSSCG00000035077	MF	transforming growth factor beta receptor binding	0.602988	3	5	ENSSSCG00000004952,ENSSSCG00000020771,ENSSSCG00000035077	ENSSSCG00000003017,ENSSSCG00000004952,ENSSSCG00000016047,ENSSSCG00000020771,ENSSSCG00000035077	MF	transforming growth factor beta receptor binding	0.160238	4	5	ENSSSCG00000003017,ENSSSCG00000004952,ENSSSCG00000020771,ENSSSCG00000035077	ENSSSCG00000003017,ENSSSCG00000004952,ENSSSCG00000016047,ENSSSCG00000020771,ENSSSCG00000035077	MF	transforming growth factor beta receptor binding	0.582525	3	5	ENSSSCG00000003017,ENSSSCG00000020771,ENSSSCG00000035077
GO:0005179	F:hormone activity	MF	hormone activity	0.526674	7	16	ENSSSCG00000003431,ENSSSCG00000007527,ENSSSCG00000007673,ENSSSCG00000020771,ENSSSCG00000026852,ENSSSCG00000033815,ENSSSCG00000035077	ENSSSCG00000003431,ENSSSCG00000007527,ENSSSCG00000007673,ENSSSCG00000013386,ENSSSCG00000013387,ENSSSCG00000013394,ENSSSCG00000013408,ENSSSCG00000013765,ENSSSCG00000013887,ENSSSCG00000015895,ENSSSCG00000020771,ENSSSCG00000026852,ENSSSCG00000033740,ENSSSCG00000033815,ENSSSCG00000035077,ENSSSCG00000035436	MF	hormone activity	0.0771482	8	16	ENSSSCG00000003431,ENSSSCG00000007527,ENSSSCG00000007673,ENSSSCG00000015895,ENSSSCG00000020771,ENSSSCG00000026852,ENSSSCG00000033815,ENSSSCG00000035077	ENSSSCG00000003431,ENSSSCG00000007527,ENSSSCG00000007673,ENSSSCG00000013386,ENSSSCG00000013387,ENSSSCG00000013394,ENSSSCG00000013408,ENSSSCG00000013765,ENSSSCG00000013887,ENSSSCG00000015895,ENSSSCG00000020771,ENSSSCG00000026852,ENSSSCG00000033740,ENSSSCG00000033815,ENSSSCG00000035077,ENSSSCG00000035436	MF	hormone activity	0.432242	6	16	ENSSSCG00000003431,ENSSSCG00000013408,ENSSSCG00000020771,ENSSSCG00000026852,ENSSSCG00000033815,ENSSSCG00000035077	ENSSSCG00000003431,ENSSSCG00000007527,ENSSSCG00000007673,ENSSSCG00000013386,ENSSSCG00000013387,ENSSSCG00000013394,ENSSSCG00000013408,ENSSSCG00000013765,ENSSSCG00000013887,ENSSSCG00000015895,ENSSSCG00000020771,ENSSSCG00000026852,ENSSSCG00000033740,ENSSSCG00000033815,ENSSSCG00000035077,ENSSSCG00000035436	MF	hormone activity	0.360332	7	16	ENSSSCG00000003431,ENSSSCG00000007527,ENSSSCG00000013386,ENSSSCG00000020771,ENSSSCG00000026852,ENSSSCG00000033740,ENSSSCG00000035077	ENSSSCG00000003431,ENSSSCG00000007527,ENSSSCG00000007673,ENSSSCG00000013386,ENSSSCG00000013387,ENSSSCG00000013394,ENSSSCG00000013408,ENSSSCG00000013765,ENSSSCG00000013887,ENSSSCG00000015895,ENSSSCG00000020771,ENSSSCG00000026852,ENSSSCG00000033740,ENSSSCG00000033815,ENSSSCG00000035077,ENSSSCG00000035436	MF	hormone activity	0.644819	6	16	ENSSSCG00000003431,ENSSSCG00000013408,ENSSSCG00000013765,ENSSSCG00000020771,ENSSSCG00000026852,ENSSSCG00000035077	ENSSSCG00000003431,ENSSSCG00000007527,ENSSSCG00000007673,ENSSSCG00000013386,ENSSSCG00000013387,ENSSSCG00000013394,ENSSSCG00000013408,ENSSSCG00000013765,ENSSSCG00000013887,ENSSSCG00000015895,ENSSSCG00000020771,ENSSSCG00000026852,ENSSSCG00000033740,ENSSSCG00000033815,ENSSSCG00000035077,ENSSSCG00000035436	MF	hormone activity	0.0533483	8	16	ENSSSCG00000003431,ENSSSCG00000007527,ENSSSCG00000013765,ENSSSCG00000015895,ENSSSCG00000020771,ENSSSCG00000026852,ENSSSCG00000033815,ENSSSCG00000035077	ENSSSCG00000003431,ENSSSCG00000007527,ENSSSCG00000007673,ENSSSCG00000013386,ENSSSCG00000013387,ENSSSCG00000013394,ENSSSCG00000013408,ENSSSCG00000013765,ENSSSCG00000013887,ENSSSCG00000015895,ENSSSCG00000020771,ENSSSCG00000026852,ENSSSCG00000033740,ENSSSCG00000033815,ENSSSCG00000035077,ENSSSCG00000035436	MF	hormone activity	0.552543	6	16	ENSSSCG00000003431,ENSSSCG00000007527,ENSSSCG00000013408,ENSSSCG00000020771,ENSSSCG00000026852,ENSSSCG00000035077
GO:0005496	F:steroid binding	MF	steroid binding	0.621081	3	5	ENSSSCG00000001428,ENSSSCG00000001750,ENSSSCG00000012625	ENSSSCG00000001428,ENSSSCG00000001750,ENSSSCG00000003551,ENSSSCG00000012625,ENSSSCG00000025777	MF	steroid binding	0.458509	3	5	ENSSSCG00000001750,ENSSSCG00000012625,ENSSSCG00000025777	ENSSSCG00000001428,ENSSSCG00000001750,ENSSSCG00000003551,ENSSSCG00000012625,ENSSSCG00000025777	MF	steroid binding	0.461498	3	5	ENSSSCG00000001750,ENSSSCG00000003551,ENSSSCG00000025777	ENSSSCG00000001428,ENSSSCG00000001750,ENSSSCG00000003551,ENSSSCG00000012625,ENSSSCG00000025777	MF	steroid binding	0.821472	2	5	ENSSSCG00000012625,ENSSSCG00000025777	ENSSSCG00000001428,ENSSSCG00000001750,ENSSSCG00000003551,ENSSSCG00000012625,ENSSSCG00000025777	MF	steroid binding	0.583851	3	5	ENSSSCG00000001428,ENSSSCG00000001750,ENSSSCG00000012625	ENSSSCG00000001428,ENSSSCG00000001750,ENSSSCG00000003551,ENSSSCG00000012625,ENSSSCG00000025777	MF	steroid binding	0.950497	1	5	ENSSSCG00000001750	ENSSSCG00000001428,ENSSSCG00000001750,ENSSSCG00000003551,ENSSSCG00000012625,ENSSSCG00000025777	MF	steroid binding	0.551463	3	5	ENSSSCG00000001750,ENSSSCG00000003551,ENSSSCG00000025777
GO:0005506	F:iron ion binding	MF	iron ion binding	0.977729	1	5	ENSSSCG00000001428	ENSSSCG00000001428,ENSSSCG00000003891,ENSSSCG00000010591,ENSSSCG00000015311,ENSSSCG00000025273	MF	iron ion binding	0.678936	2	5	ENSSSCG00000003891,ENSSSCG00000025273	ENSSSCG00000001428,ENSSSCG00000003891,ENSSSCG00000010591,ENSSSCG00000015311,ENSSSCG00000025273	MF	iron ion binding	0.726336	2	5	ENSSSCG00000015311,ENSSSCG00000025273	ENSSSCG00000001428,ENSSSCG00000003891,ENSSSCG00000010591,ENSSSCG00000015311,ENSSSCG00000025273	MF	iron ion binding	1	0	5		ENSSSCG00000001428,ENSSSCG00000003891,ENSSSCG00000010591,ENSSSCG00000015311,ENSSSCG00000025273	MF	iron ion binding	0.189676	4	5	ENSSSCG00000001428,ENSSSCG00000010591,ENSSSCG00000015311,ENSSSCG00000025273	ENSSSCG00000001428,ENSSSCG00000003891,ENSSSCG00000010591,ENSSSCG00000015311,ENSSSCG00000025273	MF	iron ion binding	0.912763	1	5	ENSSSCG00000025273	ENSSSCG00000001428,ENSSSCG00000003891,ENSSSCG00000010591,ENSSSCG00000015311,ENSSSCG00000025273	MF	iron ion binding	0.466642	3	5	ENSSSCG00000010591,ENSSSCG00000015311,ENSSSCG00000025273
GO:0005507	F:copper ion binding	MF	copper ion binding	0.365059	3	5	ENSSSCG00000007039,ENSSSCG00000017950,ENSSSCG00000024305	ENSSSCG00000007039,ENSSSCG00000008090,ENSSSCG00000009203,ENSSSCG00000017950,ENSSSCG00000024305	MF	copper ion binding	0.856604	1	5	ENSSSCG00000007039	ENSSSCG00000007039,ENSSSCG00000008090,ENSSSCG00000009203,ENSSSCG00000017950,ENSSSCG00000024305	MF	copper ion binding	0.559236	2	5	ENSSSCG00000008090,ENSSSCG00000017950	ENSSSCG00000007039,ENSSSCG00000008090,ENSSSCG00000009203,ENSSSCG00000017950,ENSSSCG00000024305	MF	copper ion binding	0.270281	3	5	ENSSSCG00000009203,ENSSSCG00000017950,ENSSSCG00000024305	ENSSSCG00000007039,ENSSSCG00000008090,ENSSSCG00000009203,ENSSSCG00000017950,ENSSSCG00000024305	MF	copper ion binding	0.668864	2	5	ENSSSCG00000008090,ENSSSCG00000017950	ENSSSCG00000007039,ENSSSCG00000008090,ENSSSCG00000009203,ENSSSCG00000017950,ENSSSCG00000024305	MF	copper ion binding	0.472179	2	5	ENSSSCG00000008090,ENSSSCG00000017950	ENSSSCG00000007039,ENSSSCG00000008090,ENSSSCG00000009203,ENSSSCG00000017950,ENSSSCG00000024305	MF	copper ion binding	0.2843	3	5	ENSSSCG00000007039,ENSSSCG00000008090,ENSSSCG00000017950
GO:0005509	F:calcium ion binding	MF	calcium ion binding	0.234115	11	21	ENSSSCG00000001434,ENSSSCG00000006610,ENSSSCG00000011441,ENSSSCG00000013746,ENSSSCG00000016751,ENSSSCG00000017307,ENSSSCG00000025353,ENSSSCG00000034386,ENSSSCG00000036402,ENSSSCG00000037697,ENSSSCG00000040929	ENSSSCG00000001101,ENSSSCG00000001434,ENSSSCG00000001682,ENSSSCG00000006610,ENSSSCG00000009203,ENSSSCG00000011441,ENSSSCG00000012113,ENSSSCG00000012147,ENSSSCG00000012999,ENSSSCG00000013746,ENSSSCG00000016192,ENSSSCG00000016751,ENSSSCG00000017307,ENSSSCG00000024573,ENSSSCG00000025353,ENSSSCG00000031650,ENSSSCG00000034386,ENSSSCG00000036402,ENSSSCG00000037268,ENSSSCG00000037697,ENSSSCG00000040929	MF	calcium ion binding	0.210809	9	21	ENSSSCG00000001434,ENSSSCG00000001682,ENSSSCG00000006610,ENSSSCG00000011441,ENSSSCG00000013746,ENSSSCG00000016751,ENSSSCG00000034386,ENSSSCG00000037697,ENSSSCG00000040929	ENSSSCG00000001101,ENSSSCG00000001434,ENSSSCG00000001682,ENSSSCG00000006610,ENSSSCG00000009203,ENSSSCG00000011441,ENSSSCG00000012113,ENSSSCG00000012147,ENSSSCG00000012999,ENSSSCG00000013746,ENSSSCG00000016192,ENSSSCG00000016751,ENSSSCG00000017307,ENSSSCG00000024573,ENSSSCG00000025353,ENSSSCG00000031650,ENSSSCG00000034386,ENSSSCG00000036402,ENSSSCG00000037268,ENSSSCG00000037697,ENSSSCG00000040929	MF	calcium ion binding	0.895333	5	21	ENSSSCG00000001682,ENSSSCG00000006610,ENSSSCG00000013746,ENSSSCG00000016751,ENSSSCG00000034386	ENSSSCG00000001101,ENSSSCG00000001434,ENSSSCG00000001682,ENSSSCG00000006610,ENSSSCG00000009203,ENSSSCG00000011441,ENSSSCG00000012113,ENSSSCG00000012147,ENSSSCG00000012999,ENSSSCG00000013746,ENSSSCG00000016192,ENSSSCG00000016751,ENSSSCG00000017307,ENSSSCG00000024573,ENSSSCG00000025353,ENSSSCG00000031650,ENSSSCG00000034386,ENSSSCG00000036402,ENSSSCG00000037268,ENSSSCG00000037697,ENSSSCG00000040929	MF	calcium ion binding	0.226521	10	21	ENSSSCG00000001434,ENSSSCG00000006610,ENSSSCG00000009203,ENSSSCG00000011441,ENSSSCG00000012999,ENSSSCG00000013746,ENSSSCG00000025353,ENSSSCG00000034386,ENSSSCG00000037268,ENSSSCG00000037697	ENSSSCG00000001101,ENSSSCG00000001434,ENSSSCG00000001682,ENSSSCG00000006610,ENSSSCG00000009203,ENSSSCG00000011441,ENSSSCG00000012113,ENSSSCG00000012147,ENSSSCG00000012999,ENSSSCG00000013746,ENSSSCG00000016192,ENSSSCG00000016751,ENSSSCG00000017307,ENSSSCG00000024573,ENSSSCG00000025353,ENSSSCG00000031650,ENSSSCG00000034386,ENSSSCG00000036402,ENSSSCG00000037268,ENSSSCG00000037697,ENSSSCG00000040929	MF	calcium ion binding	0.170622	11	21	ENSSSCG00000001434,ENSSSCG00000001682,ENSSSCG00000006610,ENSSSCG00000011441,ENSSSCG00000013746,ENSSSCG00000017307,ENSSSCG00000025353,ENSSSCG00000034386,ENSSSCG00000036402,ENSSSCG00000037268,ENSSSCG00000040929	ENSSSCG00000001101,ENSSSCG00000001434,ENSSSCG00000001682,ENSSSCG00000006610,ENSSSCG00000009203,ENSSSCG00000011441,ENSSSCG00000012113,ENSSSCG00000012147,ENSSSCG00000012999,ENSSSCG00000013746,ENSSSCG00000016192,ENSSSCG00000016751,ENSSSCG00000017307,ENSSSCG00000024573,ENSSSCG00000025353,ENSSSCG00000031650,ENSSSCG00000034386,ENSSSCG00000036402,ENSSSCG00000037268,ENSSSCG00000037697,ENSSSCG00000040929	MF	calcium ion binding	0.288765	8	21	ENSSSCG00000001434,ENSSSCG00000006610,ENSSSCG00000013746,ENSSSCG00000016751,ENSSSCG00000034386,ENSSSCG00000036402,ENSSSCG00000037697,ENSSSCG00000040929	ENSSSCG00000001101,ENSSSCG00000001434,ENSSSCG00000001682,ENSSSCG00000006610,ENSSSCG00000009203,ENSSSCG00000011441,ENSSSCG00000012113,ENSSSCG00000012147,ENSSSCG00000012999,ENSSSCG00000013746,ENSSSCG00000016192,ENSSSCG00000016751,ENSSSCG00000017307,ENSSSCG00000024573,ENSSSCG00000025353,ENSSSCG00000031650,ENSSSCG00000034386,ENSSSCG00000036402,ENSSSCG00000037268,ENSSSCG00000037697,ENSSSCG00000040929	MF	calcium ion binding	0.867593	6	21	ENSSSCG00000006610,ENSSSCG00000011441,ENSSSCG00000013746,ENSSSCG00000025353,ENSSSCG00000036402,ENSSSCG00000037697
GO:0005524	F:ATP binding	MF	ATP binding	0.18506	19	29	ENSSSCG00000002029,ENSSSCG00000003885,ENSSSCG00000004421,ENSSSCG00000004499,ENSSSCG00000005215,ENSSSCG00000006296,ENSSSCG00000006535,ENSSSCG00000007493,ENSSSCG00000007585,ENSSSCG00000008097,ENSSSCG00000009215,ENSSSCG00000011675,ENSSSCG00000016267,ENSSSCG00000017950,ENSSSCG00000024351,ENSSSCG00000026724,ENSSSCG00000030368,ENSSSCG00000034386,ENSSSCG00000036145	ENSSSCG00000001376,ENSSSCG00000001400,ENSSSCG00000001738,ENSSSCG00000002029,ENSSSCG00000003885,ENSSSCG00000004421,ENSSSCG00000004499,ENSSSCG00000005215,ENSSSCG00000005587,ENSSSCG00000006248,ENSSSCG00000006296,ENSSSCG00000006535,ENSSSCG00000007475,ENSSSCG00000007493,ENSSSCG00000007585,ENSSSCG00000008097,ENSSSCG00000009215,ENSSSCG00000011675,ENSSSCG00000016267,ENSSSCG00000017591,ENSSSCG00000017950,…	MF	ATP binding	0.960015	10	29	ENSSSCG00000002029,ENSSSCG00000006535,ENSSSCG00000007585,ENSSSCG00000008097,ENSSSCG00000009215,ENSSSCG00000016267,ENSSSCG00000021383,ENSSSCG00000024351,ENSSSCG00000026724,ENSSSCG00000034386	ENSSSCG00000001376,ENSSSCG00000001400,ENSSSCG00000001738,ENSSSCG00000002029,ENSSSCG00000003885,ENSSSCG00000004421,ENSSSCG00000004499,ENSSSCG00000005215,ENSSSCG00000005587,ENSSSCG00000006248,ENSSSCG00000006296,ENSSSCG00000006535,ENSSSCG00000007475,ENSSSCG00000007493,ENSSSCG00000007585,ENSSSCG00000008097,ENSSSCG00000009215,ENSSSCG00000011675,ENSSSCG00000016267,ENSSSCG00000017591,ENSSSCG00000017950,…	MF	ATP binding	0.894324	11	29	ENSSSCG00000003885,ENSSSCG00000004421,ENSSSCG00000007585,ENSSSCG00000008097,ENSSSCG00000009215,ENSSSCG00000016267,ENSSSCG00000017950,ENSSSCG00000021383,ENSSSCG00000026724,ENSSSCG00000029441,ENSSSCG00000034386	ENSSSCG00000001376,ENSSSCG00000001400,ENSSSCG00000001738,ENSSSCG00000002029,ENSSSCG00000003885,ENSSSCG00000004421,ENSSSCG00000004499,ENSSSCG00000005215,ENSSSCG00000005587,ENSSSCG00000006248,ENSSSCG00000006296,ENSSSCG00000006535,ENSSSCG00000007475,ENSSSCG00000007493,ENSSSCG00000007585,ENSSSCG00000008097,ENSSSCG00000009215,ENSSSCG00000011675,ENSSSCG00000016267,ENSSSCG00000017591,ENSSSCG00000017950,…	MF	ATP binding	0.3771	16	29	ENSSSCG00000001376,ENSSSCG00000002029,ENSSSCG00000005215,ENSSSCG00000005587,ENSSSCG00000006296,ENSSSCG00000006535,ENSSSCG00000007585,ENSSSCG00000008097,ENSSSCG00000009215,ENSSSCG00000011675,ENSSSCG00000016267,ENSSSCG00000017950,ENSSSCG00000024351,ENSSSCG00000026724,ENSSSCG00000030368,ENSSSCG00000034386	ENSSSCG00000001376,ENSSSCG00000001400,ENSSSCG00000001738,ENSSSCG00000002029,ENSSSCG00000003885,ENSSSCG00000004421,ENSSSCG00000004499,ENSSSCG00000005215,ENSSSCG00000005587,ENSSSCG00000006248,ENSSSCG00000006296,ENSSSCG00000006535,ENSSSCG00000007475,ENSSSCG00000007493,ENSSSCG00000007585,ENSSSCG00000008097,ENSSSCG00000009215,ENSSSCG00000011675,ENSSSCG00000016267,ENSSSCG00000017591,ENSSSCG00000017950,…	MF	ATP binding	0.673096	15	29	ENSSSCG00000001376,ENSSSCG00000002029,ENSSSCG00000003885,ENSSSCG00000004421,ENSSSCG00000006296,ENSSSCG00000006535,ENSSSCG00000008097,ENSSSCG00000009215,ENSSSCG00000011675,ENSSSCG00000016267,ENSSSCG00000017950,ENSSSCG00000021383,ENSSSCG00000026724,ENSSSCG00000030368,ENSSSCG00000034386	ENSSSCG00000001376,ENSSSCG00000001400,ENSSSCG00000001738,ENSSSCG00000002029,ENSSSCG00000003885,ENSSSCG00000004421,ENSSSCG00000004499,ENSSSCG00000005215,ENSSSCG00000005587,ENSSSCG00000006248,ENSSSCG00000006296,ENSSSCG00000006535,ENSSSCG00000007475,ENSSSCG00000007493,ENSSSCG00000007585,ENSSSCG00000008097,ENSSSCG00000009215,ENSSSCG00000011675,ENSSSCG00000016267,ENSSSCG00000017591,ENSSSCG00000017950,…	MF	ATP binding	0.850338	11	29	ENSSSCG00000002029,ENSSSCG00000006296,ENSSSCG00000006535,ENSSSCG00000008097,ENSSSCG00000009215,ENSSSCG00000016267,ENSSSCG00000017950,ENSSSCG00000021383,ENSSSCG00000026724,ENSSSCG00000029441,ENSSSCG00000034386	ENSSSCG00000001376,ENSSSCG00000001400,ENSSSCG00000001738,ENSSSCG00000002029,ENSSSCG00000003885,ENSSSCG00000004421,ENSSSCG00000004499,ENSSSCG00000005215,ENSSSCG00000005587,ENSSSCG00000006248,ENSSSCG00000006296,ENSSSCG00000006535,ENSSSCG00000007475,ENSSSCG00000007493,ENSSSCG00000007585,ENSSSCG00000008097,ENSSSCG00000009215,ENSSSCG00000011675,ENSSSCG00000016267,ENSSSCG00000017591,ENSSSCG00000017950,…	MF	ATP binding	0.963034	11	29	ENSSSCG00000001400,ENSSSCG00000003885,ENSSSCG00000004421,ENSSSCG00000006296,ENSSSCG00000008097,ENSSSCG00000009215,ENSSSCG00000016267,ENSSSCG00000017950,ENSSSCG00000024351,ENSSSCG00000026724,ENSSSCG00000029441
GO:0005525	F:GTP binding	MF	GTP binding	0.704484	8	16	ENSSSCG00000004612,ENSSSCG00000010981,ENSSSCG00000012076,ENSSSCG00000026724,ENSSSCG00000032312,ENSSSCG00000033763,ENSSSCG00000037653,ENSSSCG00000038366	ENSSSCG00000000190,ENSSSCG00000001379,ENSSSCG00000004612,ENSSSCG00000005012,ENSSSCG00000010260,ENSSSCG00000010981,ENSSSCG00000012076,ENSSSCG00000014305,ENSSSCG00000017769,ENSSSCG00000021383,ENSSSCG00000026724,ENSSSCG00000032312,ENSSSCG00000032477,ENSSSCG00000033763,ENSSSCG00000037653,ENSSSCG00000038366	MF	GTP binding	0.665086	7	16	ENSSSCG00000010981,ENSSSCG00000012076,ENSSSCG00000021383,ENSSSCG00000026724,ENSSSCG00000032312,ENSSSCG00000033763,ENSSSCG00000037653	ENSSSCG00000000190,ENSSSCG00000001379,ENSSSCG00000004612,ENSSSCG00000005012,ENSSSCG00000010260,ENSSSCG00000010981,ENSSSCG00000012076,ENSSSCG00000014305,ENSSSCG00000017769,ENSSSCG00000021383,ENSSSCG00000026724,ENSSSCG00000032312,ENSSSCG00000032477,ENSSSCG00000033763,ENSSSCG00000037653,ENSSSCG00000038366	MF	GTP binding	0.0484241	11	16	ENSSSCG00000001379,ENSSSCG00000005012,ENSSSCG00000010260,ENSSSCG00000012076,ENSSSCG00000014305,ENSSSCG00000021383,ENSSSCG00000026724,ENSSSCG00000032312,ENSSSCG00000033763,ENSSSCG00000037653,ENSSSCG00000038366	ENSSSCG00000000190,ENSSSCG00000001379,ENSSSCG00000004612,ENSSSCG00000005012,ENSSSCG00000010260,ENSSSCG00000010981,ENSSSCG00000012076,ENSSSCG00000014305,ENSSSCG00000017769,ENSSSCG00000021383,ENSSSCG00000026724,ENSSSCG00000032312,ENSSSCG00000032477,ENSSSCG00000033763,ENSSSCG00000037653,ENSSSCG00000038366	MF	GTP binding	0.539378	8	16	ENSSSCG00000000190,ENSSSCG00000010981,ENSSSCG00000012076,ENSSSCG00000014305,ENSSSCG00000026724,ENSSSCG00000032312,ENSSSCG00000033763,ENSSSCG00000037653	ENSSSCG00000000190,ENSSSCG00000001379,ENSSSCG00000004612,ENSSSCG00000005012,ENSSSCG00000010260,ENSSSCG00000010981,ENSSSCG00000012076,ENSSSCG00000014305,ENSSSCG00000017769,ENSSSCG00000021383,ENSSSCG00000026724,ENSSSCG00000032312,ENSSSCG00000032477,ENSSSCG00000033763,ENSSSCG00000037653,ENSSSCG00000038366	MF	GTP binding	0.013181	13	16	ENSSSCG00000004612,ENSSSCG00000005012,ENSSSCG00000010260,ENSSSCG00000012076,ENSSSCG00000014305,ENSSSCG00000017769,ENSSSCG00000021383,ENSSSCG00000026724,ENSSSCG00000032312,ENSSSCG00000032477,ENSSSCG00000033763,ENSSSCG00000037653,ENSSSCG00000038366	ENSSSCG00000000190,ENSSSCG00000001379,ENSSSCG00000004612,ENSSSCG00000005012,ENSSSCG00000010260,ENSSSCG00000010981,ENSSSCG00000012076,ENSSSCG00000014305,ENSSSCG00000017769,ENSSSCG00000021383,ENSSSCG00000026724,ENSSSCG00000032312,ENSSSCG00000032477,ENSSSCG00000033763,ENSSSCG00000037653,ENSSSCG00000038366	MF	GTP binding	0.766967	6	16	ENSSSCG00000014305,ENSSSCG00000021383,ENSSSCG00000026724,ENSSSCG00000032312,ENSSSCG00000032477,ENSSSCG00000037653	ENSSSCG00000000190,ENSSSCG00000001379,ENSSSCG00000004612,ENSSSCG00000005012,ENSSSCG00000010260,ENSSSCG00000010981,ENSSSCG00000012076,ENSSSCG00000014305,ENSSSCG00000017769,ENSSSCG00000021383,ENSSSCG00000026724,ENSSSCG00000032312,ENSSSCG00000032477,ENSSSCG00000033763,ENSSSCG00000037653,ENSSSCG00000038366	MF	GTP binding	0.231571	10	16	ENSSSCG00000001379,ENSSSCG00000005012,ENSSSCG00000010260,ENSSSCG00000012076,ENSSSCG00000014305,ENSSSCG00000026724,ENSSSCG00000032312,ENSSSCG00000032477,ENSSSCG00000037653,ENSSSCG00000038366
GO:0005576	C:extracellular region	CC	extracellular region	0.664251	9	23	ENSSSCG00000000418,ENSSSCG00000001434,ENSSSCG00000004687,ENSSSCG00000013092,ENSSSCG00000016522,ENSSSCG00000026852,ENSSSCG00000029257,ENSSSCG00000035077,ENSSSCG00000035392	ENSSSCG00000000418,ENSSSCG00000001101,ENSSSCG00000001214,ENSSSCG00000001434,ENSSSCG00000001552,ENSSSCG00000002134,ENSSSCG00000003970,ENSSSCG00000004687,ENSSSCG00000008937,ENSSSCG00000010141,ENSSSCG00000013092,ENSSSCG00000013765,ENSSSCG00000015217,ENSSSCG00000016522,ENSSSCG00000016731,ENSSSCG00000024573,ENSSSCG00000026852,ENSSSCG00000029257,ENSSSCG00000033003,ENSSSCG00000033675,ENSSSCG00000035077,…	CC	extracellular region	0.422519	8	23	ENSSSCG00000001434,ENSSSCG00000002134,ENSSSCG00000013092,ENSSSCG00000026852,ENSSSCG00000029257,ENSSSCG00000033003,ENSSSCG00000035077,ENSSSCG00000035392	ENSSSCG00000000418,ENSSSCG00000001101,ENSSSCG00000001214,ENSSSCG00000001434,ENSSSCG00000001552,ENSSSCG00000002134,ENSSSCG00000003970,ENSSSCG00000004687,ENSSSCG00000008937,ENSSSCG00000010141,ENSSSCG00000013092,ENSSSCG00000013765,ENSSSCG00000015217,ENSSSCG00000016522,ENSSSCG00000016731,ENSSSCG00000024573,ENSSSCG00000026852,ENSSSCG00000029257,ENSSSCG00000033003,ENSSSCG00000033675,ENSSSCG00000035077,…	CC	extracellular region	0.311639	9	23	ENSSSCG00000004687,ENSSSCG00000013092,ENSSSCG00000015217,ENSSSCG00000016522,ENSSSCG00000026852,ENSSSCG00000029257,ENSSSCG00000033003,ENSSSCG00000035077,ENSSSCG00000035392	ENSSSCG00000000418,ENSSSCG00000001101,ENSSSCG00000001214,ENSSSCG00000001434,ENSSSCG00000001552,ENSSSCG00000002134,ENSSSCG00000003970,ENSSSCG00000004687,ENSSSCG00000008937,ENSSSCG00000010141,ENSSSCG00000013092,ENSSSCG00000013765,ENSSSCG00000015217,ENSSSCG00000016522,ENSSSCG00000016731,ENSSSCG00000024573,ENSSSCG00000026852,ENSSSCG00000029257,ENSSSCG00000033003,ENSSSCG00000033675,ENSSSCG00000035077,…	CC	extracellular region	0.653364	8	23	ENSSSCG00000001434,ENSSSCG00000004687,ENSSSCG00000016522,ENSSSCG00000026852,ENSSSCG00000029257,ENSSSCG00000033003,ENSSSCG00000035077,ENSSSCG00000035392	ENSSSCG00000000418,ENSSSCG00000001101,ENSSSCG00000001214,ENSSSCG00000001434,ENSSSCG00000001552,ENSSSCG00000002134,ENSSSCG00000003970,ENSSSCG00000004687,ENSSSCG00000008937,ENSSSCG00000010141,ENSSSCG00000013092,ENSSSCG00000013765,ENSSSCG00000015217,ENSSSCG00000016522,ENSSSCG00000016731,ENSSSCG00000024573,ENSSSCG00000026852,ENSSSCG00000029257,ENSSSCG00000033003,ENSSSCG00000033675,ENSSSCG00000035077,…	CC	extracellular region	0.859959	7	23	ENSSSCG00000001434,ENSSSCG00000013092,ENSSSCG00000013765,ENSSSCG00000026852,ENSSSCG00000029257,ENSSSCG00000035077,ENSSSCG00000035392	ENSSSCG00000000418,ENSSSCG00000001101,ENSSSCG00000001214,ENSSSCG00000001434,ENSSSCG00000001552,ENSSSCG00000002134,ENSSSCG00000003970,ENSSSCG00000004687,ENSSSCG00000008937,ENSSSCG00000010141,ENSSSCG00000013092,ENSSSCG00000013765,ENSSSCG00000015217,ENSSSCG00000016522,ENSSSCG00000016731,ENSSSCG00000024573,ENSSSCG00000026852,ENSSSCG00000029257,ENSSSCG00000033003,ENSSSCG00000033675,ENSSSCG00000035077,…	CC	extracellular region	0.185639	9	23	ENSSSCG00000001434,ENSSSCG00000002134,ENSSSCG00000013092,ENSSSCG00000013765,ENSSSCG00000026852,ENSSSCG00000029257,ENSSSCG00000033003,ENSSSCG00000035077,ENSSSCG00000035392	ENSSSCG00000000418,ENSSSCG00000001101,ENSSSCG00000001214,ENSSSCG00000001434,ENSSSCG00000001552,ENSSSCG00000002134,ENSSSCG00000003970,ENSSSCG00000004687,ENSSSCG00000008937,ENSSSCG00000010141,ENSSSCG00000013092,ENSSSCG00000013765,ENSSSCG00000015217,ENSSSCG00000016522,ENSSSCG00000016731,ENSSSCG00000024573,ENSSSCG00000026852,ENSSSCG00000029257,ENSSSCG00000033003,ENSSSCG00000033675,ENSSSCG00000035077,…	CC	extracellular region	0.614764	8	23	ENSSSCG00000000418,ENSSSCG00000004687,ENSSSCG00000013092,ENSSSCG00000015217,ENSSSCG00000026852,ENSSSCG00000029257,ENSSSCG00000033003,ENSSSCG00000035077
GO:0005615	C:extracellular space	CC	extracellular space	0.921765	27	71	ENSSSCG00000002366,ENSSSCG00000002873,ENSSSCG00000003017,ENSSSCG00000003431,ENSSSCG00000004195,ENSSSCG00000007164,ENSSSCG00000007527,ENSSSCG00000007673,ENSSSCG00000008949,ENSSSCG00000010067,ENSSSCG00000011171,ENSSSCG00000013333,ENSSSCG00000013418,ENSSSCG00000013593,ENSSSCG00000013599,ENSSSCG00000013746,ENSSSCG00000014278,ENSSSCG00000014983,ENSSSCG00000015037,ENSSSCG00000016522,ENSSSCG00000020771,…	ENSSSCG00000001403,ENSSSCG00000001404,ENSSSCG00000001770,ENSSSCG00000002366,ENSSSCG00000002775,ENSSSCG00000002873,ENSSSCG00000003017,ENSSSCG00000003431,ENSSSCG00000003459,ENSSSCG00000004195,ENSSSCG00000005136,ENSSSCG00000006215,ENSSSCG00000007164,ENSSSCG00000007527,ENSSSCG00000007673,ENSSSCG00000008090,ENSSSCG00000008949,ENSSSCG00000008953,ENSSSCG00000008957,ENSSSCG00000009203,ENSSSCG00000009216,…	CC	extracellular space	0.920925	20	71	ENSSSCG00000002873,ENSSSCG00000003431,ENSSSCG00000007164,ENSSSCG00000007527,ENSSSCG00000007673,ENSSSCG00000010067,ENSSSCG00000011349,ENSSSCG00000013333,ENSSSCG00000013593,ENSSSCG00000013599,ENSSSCG00000013746,ENSSSCG00000014983,ENSSSCG00000015895,ENSSSCG00000016557,ENSSSCG00000020771,ENSSSCG00000027357,ENSSSCG00000033815,ENSSSCG00000035077,ENSSSCG00000035392,ENSSSCG00000040929	ENSSSCG00000001403,ENSSSCG00000001404,ENSSSCG00000001770,ENSSSCG00000002366,ENSSSCG00000002775,ENSSSCG00000002873,ENSSSCG00000003017,ENSSSCG00000003431,ENSSSCG00000003459,ENSSSCG00000004195,ENSSSCG00000005136,ENSSSCG00000006215,ENSSSCG00000007164,ENSSSCG00000007527,ENSSSCG00000007673,ENSSSCG00000008090,ENSSSCG00000008949,ENSSSCG00000008953,ENSSSCG00000008957,ENSSSCG00000009203,ENSSSCG00000009216,…	CC	extracellular space	0.52902	26	71	ENSSSCG00000001770,ENSSSCG00000002366,ENSSSCG00000002873,ENSSSCG00000003017,ENSSSCG00000003431,ENSSSCG00000008090,ENSSSCG00000008953,ENSSSCG00000009216,ENSSSCG00000010067,ENSSSCG00000011171,ENSSSCG00000013333,ENSSSCG00000013408,ENSSSCG00000013418,ENSSSCG00000013599,ENSSSCG00000013746,ENSSSCG00000014362,ENSSSCG00000016522,ENSSSCG00000016557,ENSSSCG00000020771,ENSSSCG00000023666,ENSSSCG00000027357,…	ENSSSCG00000001403,ENSSSCG00000001404,ENSSSCG00000001770,ENSSSCG00000002366,ENSSSCG00000002775,ENSSSCG00000002873,ENSSSCG00000003017,ENSSSCG00000003431,ENSSSCG00000003459,ENSSSCG00000004195,ENSSSCG00000005136,ENSSSCG00000006215,ENSSSCG00000007164,ENSSSCG00000007527,ENSSSCG00000007673,ENSSSCG00000008090,ENSSSCG00000008949,ENSSSCG00000008953,ENSSSCG00000008957,ENSSSCG00000009203,ENSSSCG00000009216,…	CC	extracellular space	0.934816	23	71	ENSSSCG00000002873,ENSSSCG00000003017,ENSSSCG00000003431,ENSSSCG00000006215,ENSSSCG00000007527,ENSSSCG00000008957,ENSSSCG00000009203,ENSSSCG00000009216,ENSSSCG00000010067,ENSSSCG00000011171,ENSSSCG00000013386,ENSSSCG00000013593,ENSSSCG00000013599,ENSSSCG00000013746,ENSSSCG00000016522,ENSSSCG00000016557,ENSSSCG00000020771,ENSSSCG00000027357,ENSSSCG00000027555,ENSSSCG00000033740,ENSSSCG00000035077,…	ENSSSCG00000001403,ENSSSCG00000001404,ENSSSCG00000001770,ENSSSCG00000002366,ENSSSCG00000002775,ENSSSCG00000002873,ENSSSCG00000003017,ENSSSCG00000003431,ENSSSCG00000003459,ENSSSCG00000004195,ENSSSCG00000005136,ENSSSCG00000006215,ENSSSCG00000007164,ENSSSCG00000007527,ENSSSCG00000007673,ENSSSCG00000008090,ENSSSCG00000008949,ENSSSCG00000008953,ENSSSCG00000008957,ENSSSCG00000009203,ENSSSCG00000009216,…	CC	extracellular space	0.570795	30	71	ENSSSCG00000001770,ENSSSCG00000002366,ENSSSCG00000002873,ENSSSCG00000003431,ENSSSCG00000004195,ENSSSCG00000005136,ENSSSCG00000007164,ENSSSCG00000008090,ENSSSCG00000008949,ENSSSCG00000008953,ENSSSCG00000009216,ENSSSCG00000010067,ENSSSCG00000011171,ENSSSCG00000013333,ENSSSCG00000013408,ENSSSCG00000013418,ENSSSCG00000013593,ENSSSCG00000013746,ENSSSCG00000014278,ENSSSCG00000014983,ENSSSCG00000016557,…	ENSSSCG00000001403,ENSSSCG00000001404,ENSSSCG00000001770,ENSSSCG00000002366,ENSSSCG00000002775,ENSSSCG00000002873,ENSSSCG00000003017,ENSSSCG00000003431,ENSSSCG00000003459,ENSSSCG00000004195,ENSSSCG00000005136,ENSSSCG00000006215,ENSSSCG00000007164,ENSSSCG00000007527,ENSSSCG00000007673,ENSSSCG00000008090,ENSSSCG00000008949,ENSSSCG00000008953,ENSSSCG00000008957,ENSSSCG00000009203,ENSSSCG00000009216,…	CC	extracellular space	0.112574	28	71	ENSSSCG00000001770,ENSSSCG00000002873,ENSSSCG00000003017,ENSSSCG00000003431,ENSSSCG00000007164,ENSSSCG00000007527,ENSSSCG00000008090,ENSSSCG00000008957,ENSSSCG00000009216,ENSSSCG00000009278,ENSSSCG00000010067,ENSSSCG00000011349,ENSSSCG00000013333,ENSSSCG00000013599,ENSSSCG00000013746,ENSSSCG00000014362,ENSSSCG00000014983,ENSSSCG00000015037,ENSSSCG00000015895,ENSSSCG00000016557,ENSSSCG00000020771,…	ENSSSCG00000001403,ENSSSCG00000001404,ENSSSCG00000001770,ENSSSCG00000002366,ENSSSCG00000002775,ENSSSCG00000002873,ENSSSCG00000003017,ENSSSCG00000003431,ENSSSCG00000003459,ENSSSCG00000004195,ENSSSCG00000005136,ENSSSCG00000006215,ENSSSCG00000007164,ENSSSCG00000007527,ENSSSCG00000007673,ENSSSCG00000008090,ENSSSCG00000008949,ENSSSCG00000008953,ENSSSCG00000008957,ENSSSCG00000009203,ENSSSCG00000009216,…	CC	extracellular space	0.713611	27	71	ENSSSCG00000001770,ENSSSCG00000002366,ENSSSCG00000002873,ENSSSCG00000003017,ENSSSCG00000003431,ENSSSCG00000007527,ENSSSCG00000008090,ENSSSCG00000008953,ENSSSCG00000008957,ENSSSCG00000009216,ENSSSCG00000010067,ENSSSCG00000011171,ENSSSCG00000013333,ENSSSCG00000013408,ENSSSCG00000013418,ENSSSCG00000013599,ENSSSCG00000013746,ENSSSCG00000014362,ENSSSCG00000015037,ENSSSCG00000016557,ENSSSCG00000017723,…
GO:0005623	C:cell	CC	cell	0.893414	3	9	ENSSSCG00000007527,ENSSSCG00000008097,ENSSSCG00000010313	ENSSSCG00000007527,ENSSSCG00000008097,ENSSSCG00000009278,ENSSSCG00000010313,ENSSSCG00000013386,ENSSSCG00000013387,ENSSSCG00000013394,ENSSSCG00000016047,ENSSSCG00000035436	CC	cell	0.795731	3	9	ENSSSCG00000007527,ENSSSCG00000008097,ENSSSCG00000010313	ENSSSCG00000007527,ENSSSCG00000008097,ENSSSCG00000009278,ENSSSCG00000010313,ENSSSCG00000013386,ENSSSCG00000013387,ENSSSCG00000013394,ENSSSCG00000016047,ENSSSCG00000035436	CC	cell	0.931164	2	9	ENSSSCG00000008097,ENSSSCG00000010313	ENSSSCG00000007527,ENSSSCG00000008097,ENSSSCG00000009278,ENSSSCG00000010313,ENSSSCG00000013386,ENSSSCG00000013387,ENSSSCG00000013394,ENSSSCG00000016047,ENSSSCG00000035436	CC	cell	0.621708	4	9	ENSSSCG00000007527,ENSSSCG00000008097,ENSSSCG00000010313,ENSSSCG00000013386	ENSSSCG00000007527,ENSSSCG00000008097,ENSSSCG00000009278,ENSSSCG00000010313,ENSSSCG00000013386,ENSSSCG00000013387,ENSSSCG00000013394,ENSSSCG00000016047,ENSSSCG00000035436	CC	cell	0.969337	2	9	ENSSSCG00000008097,ENSSSCG00000010313	ENSSSCG00000007527,ENSSSCG00000008097,ENSSSCG00000009278,ENSSSCG00000010313,ENSSSCG00000013386,ENSSSCG00000013387,ENSSSCG00000013394,ENSSSCG00000016047,ENSSSCG00000035436	CC	cell	0.75017	3	9	ENSSSCG00000007527,ENSSSCG00000008097,ENSSSCG00000009278	ENSSSCG00000007527,ENSSSCG00000008097,ENSSSCG00000009278,ENSSSCG00000010313,ENSSSCG00000013386,ENSSSCG00000013387,ENSSSCG00000013394,ENSSSCG00000016047,ENSSSCG00000035436	CC	cell	0.96046	2	9	ENSSSCG00000007527,ENSSSCG00000008097
GO:0005634	C:nucleus	CC	nucleus	0.299477	41	79	ENSSSCG00000000396,ENSSSCG00000001952,ENSSSCG00000003017,ENSSSCG00000003431,ENSSSCG00000003885,ENSSSCG00000004421,ENSSSCG00000004952,ENSSSCG00000005215,ENSSSCG00000006328,ENSSSCG00000006610,ENSSSCG00000007585,ENSSSCG00000008645,ENSSSCG00000008898,ENSSSCG00000010224,ENSSSCG00000011538,ENSSSCG00000012014,ENSSSCG00000012076,ENSSSCG00000014298,ENSSSCG00000015231,ENSSSCG00000016635,ENSSSCG00000017202,…	ENSSSCG00000000396,ENSSSCG00000001101,ENSSSCG00000001376,ENSSSCG00000001502,ENSSSCG00000001952,ENSSSCG00000003017,ENSSSCG00000003369,ENSSSCG00000003431,ENSSSCG00000003885,ENSSSCG00000004421,ENSSSCG00000004595,ENSSSCG00000004952,ENSSSCG00000005215,ENSSSCG00000005588,ENSSSCG00000005590,ENSSSCG00000006328,ENSSSCG00000006610,ENSSSCG00000007346,ENSSSCG00000007585,ENSSSCG00000008540,ENSSSCG00000008645,…	CC	nucleus	0.581178	31	79	ENSSSCG00000003431,ENSSSCG00000004952,ENSSSCG00000006328,ENSSSCG00000006610,ENSSSCG00000007585,ENSSSCG00000008645,ENSSSCG00000008898,ENSSSCG00000011538,ENSSSCG00000012076,ENSSSCG00000012119,ENSSSCG00000012606,ENSSSCG00000014298,ENSSSCG00000016635,ENSSSCG00000017202,ENSSSCG00000017626,ENSSSCG00000020785,ENSSSCG00000020864,ENSSSCG00000021383,ENSSSCG00000022742,ENSSSCG00000022998,ENSSSCG00000023971,…	ENSSSCG00000000396,ENSSSCG00000001101,ENSSSCG00000001376,ENSSSCG00000001502,ENSSSCG00000001952,ENSSSCG00000003017,ENSSSCG00000003369,ENSSSCG00000003431,ENSSSCG00000003885,ENSSSCG00000004421,ENSSSCG00000004595,ENSSSCG00000004952,ENSSSCG00000005215,ENSSSCG00000005588,ENSSSCG00000005590,ENSSSCG00000006328,ENSSSCG00000006610,ENSSSCG00000007346,ENSSSCG00000007585,ENSSSCG00000008540,ENSSSCG00000008645,…	CC	nucleus	0.711911	30	79	ENSSSCG00000003017,ENSSSCG00000003431,ENSSSCG00000003885,ENSSSCG00000004421,ENSSSCG00000004952,ENSSSCG00000006610,ENSSSCG00000007585,ENSSSCG00000008898,ENSSSCG00000010224,ENSSSCG00000011538,ENSSSCG00000012014,ENSSSCG00000012076,ENSSSCG00000012119,ENSSSCG00000014298,ENSSSCG00000017626,ENSSSCG00000017950,ENSSSCG00000020785,ENSSSCG00000021383,ENSSSCG00000022742,ENSSSCG00000022998,ENSSSCG00000023684,…	ENSSSCG00000000396,ENSSSCG00000001101,ENSSSCG00000001376,ENSSSCG00000001502,ENSSSCG00000001952,ENSSSCG00000003017,ENSSSCG00000003369,ENSSSCG00000003431,ENSSSCG00000003885,ENSSSCG00000004421,ENSSSCG00000004595,ENSSSCG00000004952,ENSSSCG00000005215,ENSSSCG00000005588,ENSSSCG00000005590,ENSSSCG00000006328,ENSSSCG00000006610,ENSSSCG00000007346,ENSSSCG00000007585,ENSSSCG00000008540,ENSSSCG00000008645,…	CC	nucleus	0.0355661	42	79	ENSSSCG00000000396,ENSSSCG00000001376,ENSSSCG00000003017,ENSSSCG00000003431,ENSSSCG00000004952,ENSSSCG00000005215,ENSSSCG00000005590,ENSSSCG00000006328,ENSSSCG00000006610,ENSSSCG00000007346,ENSSSCG00000007585,ENSSSCG00000008645,ENSSSCG00000009203,ENSSSCG00000012014,ENSSSCG00000012076,ENSSSCG00000012119,ENSSSCG00000012825,ENSSSCG00000014298,ENSSSCG00000015231,ENSSSCG00000016635,ENSSSCG00000017202,…	ENSSSCG00000000396,ENSSSCG00000001101,ENSSSCG00000001376,ENSSSCG00000001502,ENSSSCG00000001952,ENSSSCG00000003017,ENSSSCG00000003369,ENSSSCG00000003431,ENSSSCG00000003885,ENSSSCG00000004421,ENSSSCG00000004595,ENSSSCG00000004952,ENSSSCG00000005215,ENSSSCG00000005588,ENSSSCG00000005590,ENSSSCG00000006328,ENSSSCG00000006610,ENSSSCG00000007346,ENSSSCG00000007585,ENSSSCG00000008540,ENSSSCG00000008645,…	CC	nucleus	0.709692	35	79	ENSSSCG00000000396,ENSSSCG00000001376,ENSSSCG00000001952,ENSSSCG00000003369,ENSSSCG00000003431,ENSSSCG00000003885,ENSSSCG00000004421,ENSSSCG00000004952,ENSSSCG00000006610,ENSSSCG00000008645,ENSSSCG00000010224,ENSSSCG00000012014,ENSSSCG00000012076,ENSSSCG00000014298,ENSSSCG00000016635,ENSSSCG00000017626,ENSSSCG00000017950,ENSSSCG00000020785,ENSSSCG00000021383,ENSSSCG00000022998,ENSSSCG00000023684,…	ENSSSCG00000000396,ENSSSCG00000001101,ENSSSCG00000001376,ENSSSCG00000001502,ENSSSCG00000001952,ENSSSCG00000003017,ENSSSCG00000003369,ENSSSCG00000003431,ENSSSCG00000003885,ENSSSCG00000004421,ENSSSCG00000004595,ENSSSCG00000004952,ENSSSCG00000005215,ENSSSCG00000005588,ENSSSCG00000005590,ENSSSCG00000006328,ENSSSCG00000006610,ENSSSCG00000007346,ENSSSCG00000007585,ENSSSCG00000008540,ENSSSCG00000008645,…	CC	nucleus	0.899236	25	79	ENSSSCG00000001952,ENSSSCG00000003017,ENSSSCG00000003369,ENSSSCG00000003431,ENSSSCG00000004952,ENSSSCG00000006610,ENSSSCG00000008645,ENSSSCG00000010224,ENSSSCG00000012119,ENSSSCG00000012606,ENSSSCG00000012825,ENSSSCG00000017626,ENSSSCG00000017950,ENSSSCG00000020785,ENSSSCG00000021383,ENSSSCG00000022998,ENSSSCG00000029275,ENSSSCG00000029569,ENSSSCG00000029724,ENSSSCG00000035842,ENSSSCG00000036592,…	ENSSSCG00000000396,ENSSSCG00000001101,ENSSSCG00000001376,ENSSSCG00000001502,ENSSSCG00000001952,ENSSSCG00000003017,ENSSSCG00000003369,ENSSSCG00000003431,ENSSSCG00000003885,ENSSSCG00000004421,ENSSSCG00000004595,ENSSSCG00000004952,ENSSSCG00000005215,ENSSSCG00000005588,ENSSSCG00000005590,ENSSSCG00000006328,ENSSSCG00000006610,ENSSSCG00000007346,ENSSSCG00000007585,ENSSSCG00000008540,ENSSSCG00000008645,…	CC	nucleus	0.200468	39	79	ENSSSCG00000000396,ENSSSCG00000001502,ENSSSCG00000001952,ENSSSCG00000003017,ENSSSCG00000003431,ENSSSCG00000003885,ENSSSCG00000004421,ENSSSCG00000006328,ENSSSCG00000006610,ENSSSCG00000008540,ENSSSCG00000008645,ENSSSCG00000008898,ENSSSCG00000010224,ENSSSCG00000011538,ENSSSCG00000012014,ENSSSCG00000012076,ENSSSCG00000012119,ENSSSCG00000012825,ENSSSCG00000014298,ENSSSCG00000016635,ENSSSCG00000017626,…
GO:0005654	C:nucleoplasm	CC	nucleoplasm	0.258567	15	24	ENSSSCG00000001992,ENSSSCG00000004952,ENSSSCG00000005215,ENSSSCG00000005981,ENSSSCG00000009150,ENSSSCG00000010067,ENSSSCG00000010224,ENSSSCG00000010537,ENSSSCG00000015231,ENSSSCG00000017385,ENSSSCG00000017626,ENSSSCG00000022945,ENSSSCG00000034386,ENSSSCG00000034893,ENSSSCG00000036941	ENSSSCG00000001376,ENSSSCG00000001992,ENSSSCG00000003949,ENSSSCG00000004524,ENSSSCG00000004952,ENSSSCG00000005215,ENSSSCG00000005590,ENSSSCG00000005981,ENSSSCG00000008540,ENSSSCG00000009150,ENSSSCG00000010067,ENSSSCG00000010224,ENSSSCG00000010537,ENSSSCG00000015231,ENSSSCG00000017385,ENSSSCG00000017626,ENSSSCG00000022945,ENSSSCG00000023667,ENSSSCG00000024052,ENSSSCG00000029425,ENSSSCG00000029724,…	CC	nucleoplasm	0.990115	6	24	ENSSSCG00000001992,ENSSSCG00000004952,ENSSSCG00000005981,ENSSSCG00000010067,ENSSSCG00000017626,ENSSSCG00000034386	ENSSSCG00000001376,ENSSSCG00000001992,ENSSSCG00000003949,ENSSSCG00000004524,ENSSSCG00000004952,ENSSSCG00000005215,ENSSSCG00000005590,ENSSSCG00000005981,ENSSSCG00000008540,ENSSSCG00000009150,ENSSSCG00000010067,ENSSSCG00000010224,ENSSSCG00000010537,ENSSSCG00000015231,ENSSSCG00000017385,ENSSSCG00000017626,ENSSSCG00000022945,ENSSSCG00000023667,ENSSSCG00000024052,ENSSSCG00000029425,ENSSSCG00000029724,…	CC	nucleoplasm	0.732725	10	24	ENSSSCG00000003949,ENSSSCG00000004952,ENSSSCG00000005981,ENSSSCG00000010067,ENSSSCG00000010224,ENSSSCG00000010537,ENSSSCG00000017626,ENSSSCG00000022945,ENSSSCG00000029724,ENSSSCG00000034386	ENSSSCG00000001376,ENSSSCG00000001992,ENSSSCG00000003949,ENSSSCG00000004524,ENSSSCG00000004952,ENSSSCG00000005215,ENSSSCG00000005590,ENSSSCG00000005981,ENSSSCG00000008540,ENSSSCG00000009150,ENSSSCG00000010067,ENSSSCG00000010224,ENSSSCG00000010537,ENSSSCG00000015231,ENSSSCG00000017385,ENSSSCG00000017626,ENSSSCG00000022945,ENSSSCG00000023667,ENSSSCG00000024052,ENSSSCG00000029425,ENSSSCG00000029724,…	CC	nucleoplasm	0.106643	15	24	ENSSSCG00000001376,ENSSSCG00000001992,ENSSSCG00000003949,ENSSSCG00000004952,ENSSSCG00000005215,ENSSSCG00000005590,ENSSSCG00000005981,ENSSSCG00000010067,ENSSSCG00000010537,ENSSSCG00000015231,ENSSSCG00000017626,ENSSSCG00000022945,ENSSSCG00000024052,ENSSSCG00000034386,ENSSSCG00000034893	ENSSSCG00000001376,ENSSSCG00000001992,ENSSSCG00000003949,ENSSSCG00000004524,ENSSSCG00000004952,ENSSSCG00000005215,ENSSSCG00000005590,ENSSSCG00000005981,ENSSSCG00000008540,ENSSSCG00000009150,ENSSSCG00000010067,ENSSSCG00000010224,ENSSSCG00000010537,ENSSSCG00000015231,ENSSSCG00000017385,ENSSSCG00000017626,ENSSSCG00000022945,ENSSSCG00000023667,ENSSSCG00000024052,ENSSSCG00000029425,ENSSSCG00000029724,…	CC	nucleoplasm	0.331823	14	24	ENSSSCG00000001376,ENSSSCG00000001992,ENSSSCG00000004952,ENSSSCG00000005981,ENSSSCG00000009150,ENSSSCG00000010067,ENSSSCG00000010224,ENSSSCG00000010537,ENSSSCG00000017626,ENSSSCG00000022945,ENSSSCG00000024052,ENSSSCG00000029425,ENSSSCG00000029724,ENSSSCG00000034386	ENSSSCG00000001376,ENSSSCG00000001992,ENSSSCG00000003949,ENSSSCG00000004524,ENSSSCG00000004952,ENSSSCG00000005215,ENSSSCG00000005590,ENSSSCG00000005981,ENSSSCG00000008540,ENSSSCG00000009150,ENSSSCG00000010067,ENSSSCG00000010224,ENSSSCG00000010537,ENSSSCG00000015231,ENSSSCG00000017385,ENSSSCG00000017626,ENSSSCG00000022945,ENSSSCG00000023667,ENSSSCG00000024052,ENSSSCG00000029425,ENSSSCG00000029724,…	CC	nucleoplasm	0.947255	7	24	ENSSSCG00000004952,ENSSSCG00000005981,ENSSSCG00000010067,ENSSSCG00000010224,ENSSSCG00000017626,ENSSSCG00000029724,ENSSSCG00000034386	ENSSSCG00000001376,ENSSSCG00000001992,ENSSSCG00000003949,ENSSSCG00000004524,ENSSSCG00000004952,ENSSSCG00000005215,ENSSSCG00000005590,ENSSSCG00000005981,ENSSSCG00000008540,ENSSSCG00000009150,ENSSSCG00000010067,ENSSSCG00000010224,ENSSSCG00000010537,ENSSSCG00000015231,ENSSSCG00000017385,ENSSSCG00000017626,ENSSSCG00000022945,ENSSSCG00000023667,ENSSSCG00000024052,ENSSSCG00000029425,ENSSSCG00000029724,…	CC	nucleoplasm	0.868898	10	24	ENSSSCG00000003949,ENSSSCG00000005981,ENSSSCG00000008540,ENSSSCG00000009150,ENSSSCG00000010067,ENSSSCG00000010224,ENSSSCG00000010537,ENSSSCG00000017626,ENSSSCG00000022945,ENSSSCG00000029724
GO:0005667	C:transcription factor complex	CC	transcription factor complex	0.555993	3	5	ENSSSCG00000004952,ENSSSCG00000005720,ENSSSCG00000017058	ENSSSCG00000004952,ENSSSCG00000005720,ENSSSCG00000017058,ENSSSCG00000025092,ENSSSCG00000029569	CC	transcription factor complex	0.375795	3	5	ENSSSCG00000004952,ENSSSCG00000005720,ENSSSCG00000017058	ENSSSCG00000004952,ENSSSCG00000005720,ENSSSCG00000017058,ENSSSCG00000025092,ENSSSCG00000029569	CC	transcription factor complex	0.722423	2	5	ENSSSCG00000004952,ENSSSCG00000017058	ENSSSCG00000004952,ENSSSCG00000005720,ENSSSCG00000017058,ENSSSCG00000025092,ENSSSCG00000029569	CC	transcription factor complex	0.462239	3	5	ENSSSCG00000004952,ENSSSCG00000005720,ENSSSCG00000017058	ENSSSCG00000004952,ENSSSCG00000005720,ENSSSCG00000017058,ENSSSCG00000025092,ENSSSCG00000029569	CC	transcription factor complex	0.82285	2	5	ENSSSCG00000004952,ENSSSCG00000017058	ENSSSCG00000004952,ENSSSCG00000005720,ENSSSCG00000017058,ENSSSCG00000025092,ENSSSCG00000029569	CC	transcription factor complex	0.327236	3	5	ENSSSCG00000004952,ENSSSCG00000017058,ENSSSCG00000029569	ENSSSCG00000004952,ENSSSCG00000005720,ENSSSCG00000017058,ENSSSCG00000025092,ENSSSCG00000029569	CC	transcription factor complex	0.784651	2	5	ENSSSCG00000005720,ENSSSCG00000017058
GO:0005681	C:spliceosomal complex	CC	spliceosomal complex	0.981506	1	5	ENSSSCG00000017626	ENSSSCG00000001376,ENSSSCG00000001400,ENSSSCG00000009962,ENSSSCG00000017626,ENSSSCG00000036592	CC	spliceosomal complex	0.951314	1	5	ENSSSCG00000017626	ENSSSCG00000001376,ENSSSCG00000001400,ENSSSCG00000009962,ENSSSCG00000017626,ENSSSCG00000036592	CC	spliceosomal complex	0.958207	1	5	ENSSSCG00000017626	ENSSSCG00000001376,ENSSSCG00000001400,ENSSSCG00000009962,ENSSSCG00000017626,ENSSSCG00000036592	CC	spliceosomal complex	0.787646	2	5	ENSSSCG00000001376,ENSSSCG00000017626	ENSSSCG00000001376,ENSSSCG00000001400,ENSSSCG00000009962,ENSSSCG00000017626,ENSSSCG00000036592	CC	spliceosomal complex	0.843608	2	5	ENSSSCG00000001376,ENSSSCG00000017626	ENSSSCG00000001376,ENSSSCG00000001400,ENSSSCG00000009962,ENSSSCG00000017626,ENSSSCG00000036592	CC	spliceosomal complex	0.708845	2	5	ENSSSCG00000017626,ENSSSCG00000036592	ENSSSCG00000001376,ENSSSCG00000001400,ENSSSCG00000009962,ENSSSCG00000017626,ENSSSCG00000036592	CC	spliceosomal complex	0.536188	3	5	ENSSSCG00000001400,ENSSSCG00000017626,ENSSSCG00000036592
GO:0005730	C:nucleolus	CC	nucleolus	0.361638	7	12	ENSSSCG00000005720,ENSSSCG00000017950,ENSSSCG00000027357,ENSSSCG00000033741,ENSSSCG00000035842,ENSSSCG00000038304,ENSSSCG00000039196	ENSSSCG00000005720,ENSSSCG00000008540,ENSSSCG00000009962,ENSSSCG00000014855,ENSSSCG00000017950,ENSSSCG00000025092,ENSSSCG00000027357,ENSSSCG00000033741,ENSSSCG00000035842,ENSSSCG00000037241,ENSSSCG00000038304,ENSSSCG00000039196	CC	nucleolus	0.502341	5	12	ENSSSCG00000005720,ENSSSCG00000027357,ENSSSCG00000035842,ENSSSCG00000038304,ENSSSCG00000039196	ENSSSCG00000005720,ENSSSCG00000008540,ENSSSCG00000009962,ENSSSCG00000014855,ENSSSCG00000017950,ENSSSCG00000025092,ENSSSCG00000027357,ENSSSCG00000033741,ENSSSCG00000035842,ENSSSCG00000037241,ENSSSCG00000038304,ENSSSCG00000039196	CC	nucleolus	0.568713	5	12	ENSSSCG00000017950,ENSSSCG00000027357,ENSSSCG00000033741,ENSSSCG00000035842,ENSSSCG00000039196	ENSSSCG00000005720,ENSSSCG00000008540,ENSSSCG00000009962,ENSSSCG00000014855,ENSSSCG00000017950,ENSSSCG00000025092,ENSSSCG00000027357,ENSSSCG00000033741,ENSSSCG00000035842,ENSSSCG00000037241,ENSSSCG00000038304,ENSSSCG00000039196	CC	nucleolus	0.0854843	8	12	ENSSSCG00000005720,ENSSSCG00000017950,ENSSSCG00000027357,ENSSSCG00000033741,ENSSSCG00000035842,ENSSSCG00000037241,ENSSSCG00000038304,ENSSSCG00000039196	ENSSSCG00000005720,ENSSSCG00000008540,ENSSSCG00000009962,ENSSSCG00000014855,ENSSSCG00000017950,ENSSSCG00000025092,ENSSSCG00000027357,ENSSSCG00000033741,ENSSSCG00000035842,ENSSSCG00000037241,ENSSSCG00000038304,ENSSSCG00000039196	CC	nucleolus	0.517373	6	12	ENSSSCG00000017950,ENSSSCG00000027357,ENSSSCG00000035842,ENSSSCG00000037241,ENSSSCG00000038304,ENSSSCG00000039196	ENSSSCG00000005720,ENSSSCG00000008540,ENSSSCG00000009962,ENSSSCG00000014855,ENSSSCG00000017950,ENSSSCG00000025092,ENSSSCG00000027357,ENSSSCG00000033741,ENSSSCG00000035842,ENSSSCG00000037241,ENSSSCG00000038304,ENSSSCG00000039196	CC	nucleolus	0.672821	4	12	ENSSSCG00000017950,ENSSSCG00000027357,ENSSSCG00000035842,ENSSSCG00000039196	ENSSSCG00000005720,ENSSSCG00000008540,ENSSSCG00000009962,ENSSSCG00000014855,ENSSSCG00000017950,ENSSSCG00000025092,ENSSSCG00000027357,ENSSSCG00000033741,ENSSSCG00000035842,ENSSSCG00000037241,ENSSSCG00000038304,ENSSSCG00000039196	CC	nucleolus	0.685435	5	12	ENSSSCG00000005720,ENSSSCG00000008540,ENSSSCG00000017950,ENSSSCG00000027357,ENSSSCG00000039196
GO:0005737	C:cytoplasm	CC	cytoplasm	0.0414953	58	101	ENSSSCG00000001414,ENSSSCG00000001655,ENSSSCG00000001952,ENSSSCG00000001992,ENSSSCG00000003017,ENSSSCG00000003431,ENSSSCG00000003779,ENSSSCG00000003885,ENSSSCG00000004195,ENSSSCG00000004952,ENSSSCG00000005215,ENSSSCG00000005273,ENSSSCG00000005981,ENSSSCG00000006066,ENSSSCG00000006328,ENSSSCG00000006610,ENSSSCG00000007039,ENSSSCG00000007585,ENSSSCG00000008645,ENSSSCG00000008898,ENSSSCG00000008949,…	ENSSSCG00000000190,ENSSSCG00000000910,ENSSSCG00000001379,ENSSSCG00000001400,ENSSSCG00000001414,ENSSSCG00000001655,ENSSSCG00000001952,ENSSSCG00000001992,ENSSSCG00000003017,ENSSSCG00000003302,ENSSSCG00000003431,ENSSSCG00000003779,ENSSSCG00000003885,ENSSSCG00000004195,ENSSSCG00000004620,ENSSSCG00000004952,ENSSSCG00000005012,ENSSSCG00000005215,ENSSSCG00000005273,ENSSSCG00000005590,ENSSSCG00000005981,…	CC	cytoplasm	0.524037	40	101	ENSSSCG00000000910,ENSSSCG00000001414,ENSSSCG00000001655,ENSSSCG00000001992,ENSSSCG00000003431,ENSSSCG00000003779,ENSSSCG00000004952,ENSSSCG00000005273,ENSSSCG00000005981,ENSSSCG00000006328,ENSSSCG00000006610,ENSSSCG00000007039,ENSSSCG00000007495,ENSSSCG00000007585,ENSSSCG00000008645,ENSSSCG00000008898,ENSSSCG00000011033,ENSSSCG00000011538,ENSSSCG00000012076,ENSSSCG00000012119,ENSSSCG00000012974,…	ENSSSCG00000000190,ENSSSCG00000000910,ENSSSCG00000001379,ENSSSCG00000001400,ENSSSCG00000001414,ENSSSCG00000001655,ENSSSCG00000001952,ENSSSCG00000001992,ENSSSCG00000003017,ENSSSCG00000003302,ENSSSCG00000003431,ENSSSCG00000003779,ENSSSCG00000003885,ENSSSCG00000004195,ENSSSCG00000004620,ENSSSCG00000004952,ENSSSCG00000005012,ENSSSCG00000005215,ENSSSCG00000005273,ENSSSCG00000005590,ENSSSCG00000005981,…	CC	cytoplasm	0.295334	44	101	ENSSSCG00000000910,ENSSSCG00000001379,ENSSSCG00000001414,ENSSSCG00000003017,ENSSSCG00000003431,ENSSSCG00000003779,ENSSSCG00000003885,ENSSSCG00000004952,ENSSSCG00000005012,ENSSSCG00000005981,ENSSSCG00000006610,ENSSSCG00000007085,ENSSSCG00000007495,ENSSSCG00000007585,ENSSSCG00000008898,ENSSSCG00000009759,ENSSSCG00000010224,ENSSSCG00000011033,ENSSSCG00000011538,ENSSSCG00000012014,ENSSSCG00000012076,…	ENSSSCG00000000190,ENSSSCG00000000910,ENSSSCG00000001379,ENSSSCG00000001400,ENSSSCG00000001414,ENSSSCG00000001655,ENSSSCG00000001952,ENSSSCG00000001992,ENSSSCG00000003017,ENSSSCG00000003302,ENSSSCG00000003431,ENSSSCG00000003779,ENSSSCG00000003885,ENSSSCG00000004195,ENSSSCG00000004620,ENSSSCG00000004952,ENSSSCG00000005012,ENSSSCG00000005215,ENSSSCG00000005273,ENSSSCG00000005590,ENSSSCG00000005981,…	CC	cytoplasm	0.0461446	52	101	ENSSSCG00000000190,ENSSSCG00000000910,ENSSSCG00000001414,ENSSSCG00000001655,ENSSSCG00000001992,ENSSSCG00000003017,ENSSSCG00000003431,ENSSSCG00000003779,ENSSSCG00000004952,ENSSSCG00000005215,ENSSSCG00000005273,ENSSSCG00000005590,ENSSSCG00000005981,ENSSSCG00000006328,ENSSSCG00000006610,ENSSSCG00000007346,ENSSSCG00000007585,ENSSSCG00000008645,ENSSSCG00000011033,ENSSSCG00000012014,ENSSSCG00000012076,…	ENSSSCG00000000190,ENSSSCG00000000910,ENSSSCG00000001379,ENSSSCG00000001400,ENSSSCG00000001414,ENSSSCG00000001655,ENSSSCG00000001952,ENSSSCG00000001992,ENSSSCG00000003017,ENSSSCG00000003302,ENSSSCG00000003431,ENSSSCG00000003779,ENSSSCG00000003885,ENSSSCG00000004195,ENSSSCG00000004620,ENSSSCG00000004952,ENSSSCG00000005012,ENSSSCG00000005215,ENSSSCG00000005273,ENSSSCG00000005590,ENSSSCG00000005981,…	CC	cytoplasm	0.681696	46	101	ENSSSCG00000001414,ENSSSCG00000001655,ENSSSCG00000001952,ENSSSCG00000001992,ENSSSCG00000003431,ENSSSCG00000003885,ENSSSCG00000004195,ENSSSCG00000004952,ENSSSCG00000005012,ENSSSCG00000005981,ENSSSCG00000006066,ENSSSCG00000006610,ENSSSCG00000008645,ENSSSCG00000008949,ENSSSCG00000009759,ENSSSCG00000010224,ENSSSCG00000012014,ENSSSCG00000012076,ENSSSCG00000012974,ENSSSCG00000013333,ENSSSCG00000013408,…	ENSSSCG00000000190,ENSSSCG00000000910,ENSSSCG00000001379,ENSSSCG00000001400,ENSSSCG00000001414,ENSSSCG00000001655,ENSSSCG00000001952,ENSSSCG00000001992,ENSSSCG00000003017,ENSSSCG00000003302,ENSSSCG00000003431,ENSSSCG00000003779,ENSSSCG00000003885,ENSSSCG00000004195,ENSSSCG00000004620,ENSSSCG00000004952,ENSSSCG00000005012,ENSSSCG00000005215,ENSSSCG00000005273,ENSSSCG00000005590,ENSSSCG00000005981,…	CC	cytoplasm	0.670364	36	101	ENSSSCG00000000910,ENSSSCG00000001414,ENSSSCG00000001655,ENSSSCG00000001952,ENSSSCG00000003017,ENSSSCG00000003431,ENSSSCG00000004952,ENSSSCG00000005981,ENSSSCG00000006066,ENSSSCG00000006610,ENSSSCG00000007085,ENSSSCG00000007495,ENSSSCG00000008645,ENSSSCG00000010224,ENSSSCG00000011033,ENSSSCG00000012119,ENSSSCG00000012825,ENSSSCG00000013333,ENSSSCG00000015550,ENSSSCG00000015631,ENSSSCG00000015895,…	ENSSSCG00000000190,ENSSSCG00000000910,ENSSSCG00000001379,ENSSSCG00000001400,ENSSSCG00000001414,ENSSSCG00000001655,ENSSSCG00000001952,ENSSSCG00000001992,ENSSSCG00000003017,ENSSSCG00000003302,ENSSSCG00000003431,ENSSSCG00000003779,ENSSSCG00000003885,ENSSSCG00000004195,ENSSSCG00000004620,ENSSSCG00000004952,ENSSSCG00000005012,ENSSSCG00000005215,ENSSSCG00000005273,ENSSSCG00000005590,ENSSSCG00000005981,…	CC	cytoplasm	0.0579088	53	101	ENSSSCG00000000910,ENSSSCG00000001379,ENSSSCG00000001400,ENSSSCG00000001952,ENSSSCG00000003017,ENSSSCG00000003431,ENSSSCG00000003885,ENSSSCG00000005012,ENSSSCG00000005273,ENSSSCG00000005981,ENSSSCG00000006066,ENSSSCG00000006328,ENSSSCG00000006610,ENSSSCG00000007039,ENSSSCG00000007085,ENSSSCG00000007495,ENSSSCG00000008540,ENSSSCG00000008645,ENSSSCG00000008898,ENSSSCG00000010224,ENSSSCG00000011538,…
GO:0005739	C:mitochondrion	CC	mitochondrion	0.878486	10	24	ENSSSCG00000004672,ENSSSCG00000007909,ENSSSCG00000012845,ENSSSCG00000015231,ENSSSCG00000017950,ENSSSCG00000021767,ENSSSCG00000027072,ENSSSCG00000032580,ENSSSCG00000032985,ENSSSCG00000037792	ENSSSCG00000000769,ENSSSCG00000002013,ENSSSCG00000004672,ENSSSCG00000007909,ENSSSCG00000008571,ENSSSCG00000009203,ENSSSCG00000012845,ENSSSCG00000012999,ENSSSCG00000015231,ENSSSCG00000016156,ENSSSCG00000016778,ENSSSCG00000016863,ENSSSCG00000017950,ENSSSCG00000018082,ENSSSCG00000021767,ENSSSCG00000024052,ENSSSCG00000027072,ENSSSCG00000029425,ENSSSCG00000029724,ENSSSCG00000030318,ENSSSCG00000032580,…	CC	mitochondrion	0.410869	11	24	ENSSSCG00000004672,ENSSSCG00000007909,ENSSSCG00000012845,ENSSSCG00000016156,ENSSSCG00000016778,ENSSSCG00000016863,ENSSSCG00000021767,ENSSSCG00000027072,ENSSSCG00000032580,ENSSSCG00000036808,ENSSSCG00000037792	ENSSSCG00000000769,ENSSSCG00000002013,ENSSSCG00000004672,ENSSSCG00000007909,ENSSSCG00000008571,ENSSSCG00000009203,ENSSSCG00000012845,ENSSSCG00000012999,ENSSSCG00000015231,ENSSSCG00000016156,ENSSSCG00000016778,ENSSSCG00000016863,ENSSSCG00000017950,ENSSSCG00000018082,ENSSSCG00000021767,ENSSSCG00000024052,ENSSSCG00000027072,ENSSSCG00000029425,ENSSSCG00000029724,ENSSSCG00000030318,ENSSSCG00000032580,…	CC	mitochondrion	0.456216	11	24	ENSSSCG00000000769,ENSSSCG00000002013,ENSSSCG00000007909,ENSSSCG00000012845,ENSSSCG00000016156,ENSSSCG00000016778,ENSSSCG00000017950,ENSSSCG00000029724,ENSSSCG00000032580,ENSSSCG00000032985,ENSSSCG00000037792	ENSSSCG00000000769,ENSSSCG00000002013,ENSSSCG00000004672,ENSSSCG00000007909,ENSSSCG00000008571,ENSSSCG00000009203,ENSSSCG00000012845,ENSSSCG00000012999,ENSSSCG00000015231,ENSSSCG00000016156,ENSSSCG00000016778,ENSSSCG00000016863,ENSSSCG00000017950,ENSSSCG00000018082,ENSSSCG00000021767,ENSSSCG00000024052,ENSSSCG00000027072,ENSSSCG00000029425,ENSSSCG00000029724,ENSSSCG00000030318,ENSSSCG00000032580,…	CC	mitochondrion	0.245955	13	24	ENSSSCG00000004672,ENSSSCG00000007909,ENSSSCG00000009203,ENSSSCG00000012845,ENSSSCG00000012999,ENSSSCG00000015231,ENSSSCG00000017950,ENSSSCG00000021767,ENSSSCG00000024052,ENSSSCG00000027072,ENSSSCG00000030318,ENSSSCG00000032580,ENSSSCG00000037792	ENSSSCG00000000769,ENSSSCG00000002013,ENSSSCG00000004672,ENSSSCG00000007909,ENSSSCG00000008571,ENSSSCG00000009203,ENSSSCG00000012845,ENSSSCG00000012999,ENSSSCG00000015231,ENSSSCG00000016156,ENSSSCG00000016778,ENSSSCG00000016863,ENSSSCG00000017950,ENSSSCG00000018082,ENSSSCG00000021767,ENSSSCG00000024052,ENSSSCG00000027072,ENSSSCG00000029425,ENSSSCG00000029724,ENSSSCG00000030318,ENSSSCG00000032580,…	CC	mitochondrion	0.229081	14	24	ENSSSCG00000004672,ENSSSCG00000007909,ENSSSCG00000012845,ENSSSCG00000016156,ENSSSCG00000016778,ENSSSCG00000016863,ENSSSCG00000017950,ENSSSCG00000021767,ENSSSCG00000024052,ENSSSCG00000029425,ENSSSCG00000029724,ENSSSCG00000032580,ENSSSCG00000036808,ENSSSCG00000037792	ENSSSCG00000000769,ENSSSCG00000002013,ENSSSCG00000004672,ENSSSCG00000007909,ENSSSCG00000008571,ENSSSCG00000009203,ENSSSCG00000012845,ENSSSCG00000012999,ENSSSCG00000015231,ENSSSCG00000016156,ENSSSCG00000016778,ENSSSCG00000016863,ENSSSCG00000017950,ENSSSCG00000018082,ENSSSCG00000021767,ENSSSCG00000024052,ENSSSCG00000027072,ENSSSCG00000029425,ENSSSCG00000029724,ENSSSCG00000030318,ENSSSCG00000032580,…	CC	mitochondrion	0.479964	10	24	ENSSSCG00000007909,ENSSSCG00000012845,ENSSSCG00000016156,ENSSSCG00000016778,ENSSSCG00000017950,ENSSSCG00000021767,ENSSSCG00000029724,ENSSSCG00000032580,ENSSSCG00000036808,ENSSSCG00000037792	ENSSSCG00000000769,ENSSSCG00000002013,ENSSSCG00000004672,ENSSSCG00000007909,ENSSSCG00000008571,ENSSSCG00000009203,ENSSSCG00000012845,ENSSSCG00000012999,ENSSSCG00000015231,ENSSSCG00000016156,ENSSSCG00000016778,ENSSSCG00000016863,ENSSSCG00000017950,ENSSSCG00000018082,ENSSSCG00000021767,ENSSSCG00000024052,ENSSSCG00000027072,ENSSSCG00000029425,ENSSSCG00000029724,ENSSSCG00000030318,ENSSSCG00000032580,…	CC	mitochondrion	0.645114	11	24	ENSSSCG00000000769,ENSSSCG00000002013,ENSSSCG00000012845,ENSSSCG00000016156,ENSSSCG00000016778,ENSSSCG00000016863,ENSSSCG00000017950,ENSSSCG00000021767,ENSSSCG00000029724,ENSSSCG00000032580,ENSSSCG00000037792
GO:0005743	C:mitochondrial inner membrane	CC	mitochondrial inner membrane	0.968911	3	10	ENSSSCG00000004672,ENSSSCG00000008195,ENSSSCG00000032985	ENSSSCG00000004672,ENSSSCG00000008195,ENSSSCG00000008571,ENSSSCG00000014855,ENSSSCG00000018082,ENSSSCG00000020686,ENSSSCG00000025273,ENSSSCG00000030318,ENSSSCG00000032985,ENSSSCG00000040325	CC	mitochondrial inner membrane	0.906601	3	10	ENSSSCG00000004672,ENSSSCG00000008195,ENSSSCG00000025273	ENSSSCG00000004672,ENSSSCG00000008195,ENSSSCG00000008571,ENSSSCG00000014855,ENSSSCG00000018082,ENSSSCG00000020686,ENSSSCG00000025273,ENSSSCG00000030318,ENSSSCG00000032985,ENSSSCG00000040325	CC	mitochondrial inner membrane	0.907782	3	10	ENSSSCG00000008195,ENSSSCG00000025273,ENSSSCG00000032985	ENSSSCG00000004672,ENSSSCG00000008195,ENSSSCG00000008571,ENSSSCG00000014855,ENSSSCG00000018082,ENSSSCG00000020686,ENSSSCG00000025273,ENSSSCG00000030318,ENSSSCG00000032985,ENSSSCG00000040325	CC	mitochondrial inner membrane	0.798788	4	10	ENSSSCG00000004672,ENSSSCG00000008195,ENSSSCG00000030318,ENSSSCG00000040325	ENSSSCG00000004672,ENSSSCG00000008195,ENSSSCG00000008571,ENSSSCG00000014855,ENSSSCG00000018082,ENSSSCG00000020686,ENSSSCG00000025273,ENSSSCG00000030318,ENSSSCG00000032985,ENSSSCG00000040325	CC	mitochondrial inner membrane	0.992619	2	10	ENSSSCG00000004672,ENSSSCG00000025273	ENSSSCG00000004672,ENSSSCG00000008195,ENSSSCG00000008571,ENSSSCG00000014855,ENSSSCG00000018082,ENSSSCG00000020686,ENSSSCG00000025273,ENSSSCG00000030318,ENSSSCG00000032985,ENSSSCG00000040325	CC	mitochondrial inner membrane	0.996436	1	10	ENSSSCG00000025273	ENSSSCG00000004672,ENSSSCG00000008195,ENSSSCG00000008571,ENSSSCG00000014855,ENSSSCG00000018082,ENSSSCG00000020686,ENSSSCG00000025273,ENSSSCG00000030318,ENSSSCG00000032985,ENSSSCG00000040325	CC	mitochondrial inner membrane	0.999152	1	10	ENSSSCG00000025273
GO:0005747	C:mitochondrial respiratory chain complex I	CC	mitochondrial respiratory chain complex I	0.88545	1	5	ENSSSCG00000018091	ENSSSCG00000018069,ENSSSCG00000018084,ENSSSCG00000018086,ENSSSCG00000018087,ENSSSCG00000018091	CC	mitochondrial respiratory chain complex I	0.763419	1	5	ENSSSCG00000018087	ENSSSCG00000018069,ENSSSCG00000018084,ENSSSCG00000018086,ENSSSCG00000018087,ENSSSCG00000018091	CC	mitochondrial respiratory chain complex I	0.40658	2	5	ENSSSCG00000018069,ENSSSCG00000018091	ENSSSCG00000018069,ENSSSCG00000018084,ENSSSCG00000018086,ENSSSCG00000018087,ENSSSCG00000018091	CC	mitochondrial respiratory chain complex I	0.490076	2	5	ENSSSCG00000018087,ENSSSCG00000018091	ENSSSCG00000018069,ENSSSCG00000018084,ENSSSCG00000018086,ENSSSCG00000018087,ENSSSCG00000018091	CC	mitochondrial respiratory chain complex I	0.198713	3	5	ENSSSCG00000018069,ENSSSCG00000018084,ENSSSCG00000018091	ENSSSCG00000018069,ENSSSCG00000018084,ENSSSCG00000018086,ENSSSCG00000018087,ENSSSCG00000018091	CC	mitochondrial respiratory chain complex I	1	0	5		ENSSSCG00000018069,ENSSSCG00000018084,ENSSSCG00000018086,ENSSSCG00000018087,ENSSSCG00000018091	CC	mitochondrial respiratory chain complex I	0.158722	3	5	ENSSSCG00000018069,ENSSSCG00000018084,ENSSSCG00000018091
GO:0005759	C:mitochondrial matrix	CC	mitochondrial matrix	0.367361	6	9	ENSSSCG00000003229,ENSSSCG00000007909,ENSSSCG00000009150,ENSSSCG00000017950,ENSSSCG00000032985,ENSSSCG00000035945	ENSSSCG00000003229,ENSSSCG00000007909,ENSSSCG00000009150,ENSSSCG00000009889,ENSSSCG00000016156,ENSSSCG00000017950,ENSSSCG00000032985,ENSSSCG00000035686,ENSSSCG00000035945	CC	mitochondrial matrix	0.702403	4	9	ENSSSCG00000003229,ENSSSCG00000007909,ENSSSCG00000016156,ENSSSCG00000035945	ENSSSCG00000003229,ENSSSCG00000007909,ENSSSCG00000009150,ENSSSCG00000009889,ENSSSCG00000016156,ENSSSCG00000017950,ENSSSCG00000032985,ENSSSCG00000035686,ENSSSCG00000035945	CC	mitochondrial matrix	0.062116	7	9	ENSSSCG00000007909,ENSSSCG00000009889,ENSSSCG00000016156,ENSSSCG00000017950,ENSSSCG00000032985,ENSSSCG00000035686,ENSSSCG00000035945	ENSSSCG00000003229,ENSSSCG00000007909,ENSSSCG00000009150,ENSSSCG00000009889,ENSSSCG00000016156,ENSSSCG00000017950,ENSSSCG00000032985,ENSSSCG00000035686,ENSSSCG00000035945	CC	mitochondrial matrix	0.746379	4	9	ENSSSCG00000003229,ENSSSCG00000007909,ENSSSCG00000017950,ENSSSCG00000035945	ENSSSCG00000003229,ENSSSCG00000007909,ENSSSCG00000009150,ENSSSCG00000009889,ENSSSCG00000016156,ENSSSCG00000017950,ENSSSCG00000032985,ENSSSCG00000035686,ENSSSCG00000035945	CC	mitochondrial matrix	0.325653	6	9	ENSSSCG00000003229,ENSSSCG00000007909,ENSSSCG00000009150,ENSSSCG00000009889,ENSSSCG00000016156,ENSSSCG00000017950	ENSSSCG00000003229,ENSSSCG00000007909,ENSSSCG00000009150,ENSSSCG00000009889,ENSSSCG00000016156,ENSSSCG00000017950,ENSSSCG00000032985,ENSSSCG00000035686,ENSSSCG00000035945	CC	mitochondrial matrix	0.638686	4	9	ENSSSCG00000007909,ENSSSCG00000009889,ENSSSCG00000016156,ENSSSCG00000017950	ENSSSCG00000003229,ENSSSCG00000007909,ENSSSCG00000009150,ENSSSCG00000009889,ENSSSCG00000016156,ENSSSCG00000017950,ENSSSCG00000032985,ENSSSCG00000035686,ENSSSCG00000035945	CC	mitochondrial matrix	0.290376	6	9	ENSSSCG00000009150,ENSSSCG00000009889,ENSSSCG00000016156,ENSSSCG00000017950,ENSSSCG00000035686,ENSSSCG00000035945
GO:0005764	C:lysosome	CC	lysosome	0.401337	8	13	ENSSSCG00000002366,ENSSSCG00000004612,ENSSSCG00000011171,ENSSSCG00000011436,ENSSSCG00000016267,ENSSSCG00000022742,ENSSSCG00000034261,ENSSSCG00000039416	ENSSSCG00000001770,ENSSSCG00000002366,ENSSSCG00000004612,ENSSSCG00000007739,ENSSSCG00000011171,ENSSSCG00000011436,ENSSSCG00000012999,ENSSSCG00000016267,ENSSSCG00000022742,ENSSSCG00000023666,ENSSSCG00000034261,ENSSSCG00000039214,ENSSSCG00000039416	CC	lysosome	0.737614	5	13	ENSSSCG00000011436,ENSSSCG00000016267,ENSSSCG00000022742,ENSSSCG00000034261,ENSSSCG00000039416	ENSSSCG00000001770,ENSSSCG00000002366,ENSSSCG00000004612,ENSSSCG00000007739,ENSSSCG00000011171,ENSSSCG00000011436,ENSSSCG00000012999,ENSSSCG00000016267,ENSSSCG00000022742,ENSSSCG00000023666,ENSSSCG00000034261,ENSSSCG00000039214,ENSSSCG00000039416	CC	lysosome	0.178559	8	13	ENSSSCG00000001770,ENSSSCG00000002366,ENSSSCG00000011171,ENSSSCG00000016267,ENSSSCG00000022742,ENSSSCG00000023666,ENSSSCG00000034261,ENSSSCG00000039416	ENSSSCG00000001770,ENSSSCG00000002366,ENSSSCG00000004612,ENSSSCG00000007739,ENSSSCG00000011171,ENSSSCG00000011436,ENSSSCG00000012999,ENSSSCG00000016267,ENSSSCG00000022742,ENSSSCG00000023666,ENSSSCG00000034261,ENSSSCG00000039214,ENSSSCG00000039416	CC	lysosome	0.651773	6	13	ENSSSCG00000011171,ENSSSCG00000012999,ENSSSCG00000016267,ENSSSCG00000022742,ENSSSCG00000034261,ENSSSCG00000039416	ENSSSCG00000001770,ENSSSCG00000002366,ENSSSCG00000004612,ENSSSCG00000007739,ENSSSCG00000011171,ENSSSCG00000011436,ENSSSCG00000012999,ENSSSCG00000016267,ENSSSCG00000022742,ENSSSCG00000023666,ENSSSCG00000034261,ENSSSCG00000039214,ENSSSCG00000039416	CC	lysosome	0.158906	9	13	ENSSSCG00000001770,ENSSSCG00000002366,ENSSSCG00000004612,ENSSSCG00000007739,ENSSSCG00000011171,ENSSSCG00000016267,ENSSSCG00000023666,ENSSSCG00000034261,ENSSSCG00000039416	ENSSSCG00000001770,ENSSSCG00000002366,ENSSSCG00000004612,ENSSSCG00000007739,ENSSSCG00000011171,ENSSSCG00000011436,ENSSSCG00000012999,ENSSSCG00000016267,ENSSSCG00000022742,ENSSSCG00000023666,ENSSSCG00000034261,ENSSSCG00000039214,ENSSSCG00000039416	CC	lysosome	0.667073	5	13	ENSSSCG00000001770,ENSSSCG00000016267,ENSSSCG00000023666,ENSSSCG00000034261,ENSSSCG00000039416	ENSSSCG00000001770,ENSSSCG00000002366,ENSSSCG00000004612,ENSSSCG00000007739,ENSSSCG00000011171,ENSSSCG00000011436,ENSSSCG00000012999,ENSSSCG00000016267,ENSSSCG00000022742,ENSSSCG00000023666,ENSSSCG00000034261,ENSSSCG00000039214,ENSSSCG00000039416	CC	lysosome	0.702522	6	13	ENSSSCG00000001770,ENSSSCG00000002366,ENSSSCG00000011171,ENSSSCG00000016267,ENSSSCG00000023666,ENSSSCG00000034261
GO:0005768	C:endosome	CC	endosome	0.297759	5	7	ENSSSCG00000004421,ENSSSCG00000011436,ENSSSCG00000015301,ENSSSCG00000032312,ENSSSCG00000037653	ENSSSCG00000004421,ENSSSCG00000005012,ENSSSCG00000011436,ENSSSCG00000015301,ENSSSCG00000022725,ENSSSCG00000032312,ENSSSCG00000037653	CC	endosome	0.705288	3	7	ENSSSCG00000011436,ENSSSCG00000032312,ENSSSCG00000037653	ENSSSCG00000004421,ENSSSCG00000005012,ENSSSCG00000011436,ENSSSCG00000015301,ENSSSCG00000022725,ENSSSCG00000032312,ENSSSCG00000037653	CC	endosome	0.402048	4	7	ENSSSCG00000004421,ENSSSCG00000005012,ENSSSCG00000032312,ENSSSCG00000037653	ENSSSCG00000004421,ENSSSCG00000005012,ENSSSCG00000011436,ENSSSCG00000015301,ENSSSCG00000022725,ENSSSCG00000032312,ENSSSCG00000037653	CC	endosome	0.930932	2	7	ENSSSCG00000032312,ENSSSCG00000037653	ENSSSCG00000004421,ENSSSCG00000005012,ENSSSCG00000011436,ENSSSCG00000015301,ENSSSCG00000022725,ENSSSCG00000032312,ENSSSCG00000037653	CC	endosome	0.0765508	6	7	ENSSSCG00000004421,ENSSSCG00000005012,ENSSSCG00000015301,ENSSSCG00000022725,ENSSSCG00000032312,ENSSSCG00000037653	ENSSSCG00000004421,ENSSSCG00000005012,ENSSSCG00000011436,ENSSSCG00000015301,ENSSSCG00000022725,ENSSSCG00000032312,ENSSSCG00000037653	CC	endosome	0.647956	3	7	ENSSSCG00000022725,ENSSSCG00000032312,ENSSSCG00000037653	ENSSSCG00000004421,ENSSSCG00000005012,ENSSSCG00000011436,ENSSSCG00000015301,ENSSSCG00000022725,ENSSSCG00000032312,ENSSSCG00000037653	CC	endosome	0.224327	5	7	ENSSSCG00000004421,ENSSSCG00000005012,ENSSSCG00000022725,ENSSSCG00000032312,ENSSSCG00000037653
GO:0005783	C:endoplasmic reticulum	CC	endoplasmic reticulum	0.879722	8	19	ENSSSCG00000001651,ENSSSCG00000002366,ENSSSCG00000011436,ENSSSCG00000016522,ENSSSCG00000017950,ENSSSCG00000021774,ENSSSCG00000026554,ENSSSCG00000032580	ENSSSCG00000000211,ENSSSCG00000001651,ENSSSCG00000002366,ENSSSCG00000009146,ENSSSCG00000009303,ENSSSCG00000010260,ENSSSCG00000011436,ENSSSCG00000014305,ENSSSCG00000015311,ENSSSCG00000016192,ENSSSCG00000016522,ENSSSCG00000017950,ENSSSCG00000021774,ENSSSCG00000023667,ENSSSCG00000024393,ENSSSCG00000026554,ENSSSCG00000032580,ENSSSCG00000039345,ENSSSCG00000040643	CC	endoplasmic reticulum	0.895258	6	19	ENSSSCG00000009146,ENSSSCG00000011436,ENSSSCG00000021774,ENSSSCG00000024393,ENSSSCG00000026554,ENSSSCG00000032580	ENSSSCG00000000211,ENSSSCG00000001651,ENSSSCG00000002366,ENSSSCG00000009146,ENSSSCG00000009303,ENSSSCG00000010260,ENSSSCG00000011436,ENSSSCG00000014305,ENSSSCG00000015311,ENSSSCG00000016192,ENSSSCG00000016522,ENSSSCG00000017950,ENSSSCG00000021774,ENSSSCG00000023667,ENSSSCG00000024393,ENSSSCG00000026554,ENSSSCG00000032580,ENSSSCG00000039345,ENSSSCG00000040643	CC	endoplasmic reticulum	0.479096	9	19	ENSSSCG00000002366,ENSSSCG00000010260,ENSSSCG00000014305,ENSSSCG00000015311,ENSSSCG00000016522,ENSSSCG00000017950,ENSSSCG00000021774,ENSSSCG00000024393,ENSSSCG00000032580	ENSSSCG00000000211,ENSSSCG00000001651,ENSSSCG00000002366,ENSSSCG00000009146,ENSSSCG00000009303,ENSSSCG00000010260,ENSSSCG00000011436,ENSSSCG00000014305,ENSSSCG00000015311,ENSSSCG00000016192,ENSSSCG00000016522,ENSSSCG00000017950,ENSSSCG00000021774,ENSSSCG00000023667,ENSSSCG00000024393,ENSSSCG00000026554,ENSSSCG00000032580,ENSSSCG00000039345,ENSSSCG00000040643	CC	endoplasmic reticulum	0.940834	6	19	ENSSSCG00000014305,ENSSSCG00000016522,ENSSSCG00000017950,ENSSSCG00000021774,ENSSSCG00000026554,ENSSSCG00000032580	ENSSSCG00000000211,ENSSSCG00000001651,ENSSSCG00000002366,ENSSSCG00000009146,ENSSSCG00000009303,ENSSSCG00000010260,ENSSSCG00000011436,ENSSSCG00000014305,ENSSSCG00000015311,ENSSSCG00000016192,ENSSSCG00000016522,ENSSSCG00000017950,ENSSSCG00000021774,ENSSSCG00000023667,ENSSSCG00000024393,ENSSSCG00000026554,ENSSSCG00000032580,ENSSSCG00000039345,ENSSSCG00000040643	CC	endoplasmic reticulum	0.834102	8	19	ENSSSCG00000001651,ENSSSCG00000002366,ENSSSCG00000010260,ENSSSCG00000014305,ENSSSCG00000015311,ENSSSCG00000017950,ENSSSCG00000026554,ENSSSCG00000032580	ENSSSCG00000000211,ENSSSCG00000001651,ENSSSCG00000002366,ENSSSCG00000009146,ENSSSCG00000009303,ENSSSCG00000010260,ENSSSCG00000011436,ENSSSCG00000014305,ENSSSCG00000015311,ENSSSCG00000016192,ENSSSCG00000016522,ENSSSCG00000017950,ENSSSCG00000021774,ENSSSCG00000023667,ENSSSCG00000024393,ENSSSCG00000026554,ENSSSCG00000032580,ENSSSCG00000039345,ENSSSCG00000040643	CC	endoplasmic reticulum	0.519082	8	19	ENSSSCG00000001651,ENSSSCG00000009146,ENSSSCG00000014305,ENSSSCG00000017950,ENSSSCG00000024393,ENSSSCG00000026554,ENSSSCG00000032580,ENSSSCG00000039345	ENSSSCG00000000211,ENSSSCG00000001651,ENSSSCG00000002366,ENSSSCG00000009146,ENSSSCG00000009303,ENSSSCG00000010260,ENSSSCG00000011436,ENSSSCG00000014305,ENSSSCG00000015311,ENSSSCG00000016192,ENSSSCG00000016522,ENSSSCG00000017950,ENSSSCG00000021774,ENSSSCG00000023667,ENSSSCG00000024393,ENSSSCG00000026554,ENSSSCG00000032580,ENSSSCG00000039345,ENSSSCG00000040643	CC	endoplasmic reticulum	0.799134	8	19	ENSSSCG00000002366,ENSSSCG00000010260,ENSSSCG00000014305,ENSSSCG00000015311,ENSSSCG00000017950,ENSSSCG00000024393,ENSSSCG00000026554,ENSSSCG00000032580
GO:0005789	C:endoplasmic reticulum membrane	CC	endoplasmic reticulum membrane	0.355292	11	18	ENSSSCG00000001428,ENSSSCG00000002622,ENSSSCG00000004875,ENSSSCG00000009667,ENSSSCG00000011436,ENSSSCG00000013746,ENSSSCG00000022945,ENSSSCG00000026724,ENSSSCG00000028896,ENSSSCG00000032580,ENSSSCG00000033154	ENSSSCG00000001428,ENSSSCG00000002622,ENSSSCG00000003891,ENSSSCG00000004875,ENSSSCG00000006719,ENSSSCG00000009667,ENSSSCG00000011436,ENSSSCG00000013746,ENSSSCG00000014305,ENSSSCG00000015268,ENSSSCG00000015311,ENSSSCG00000022945,ENSSSCG00000026724,ENSSSCG00000028896,ENSSSCG00000032580,ENSSSCG00000033154,ENSSSCG00000034952,ENSSSCG00000039345	CC	endoplasmic reticulum membrane	0.571326	8	18	ENSSSCG00000003891,ENSSSCG00000004875,ENSSSCG00000006719,ENSSSCG00000011436,ENSSSCG00000013746,ENSSSCG00000026724,ENSSSCG00000028896,ENSSSCG00000032580	ENSSSCG00000001428,ENSSSCG00000002622,ENSSSCG00000003891,ENSSSCG00000004875,ENSSSCG00000006719,ENSSSCG00000009667,ENSSSCG00000011436,ENSSSCG00000013746,ENSSSCG00000014305,ENSSSCG00000015268,ENSSSCG00000015311,ENSSSCG00000022945,ENSSSCG00000026724,ENSSSCG00000028896,ENSSSCG00000032580,ENSSSCG00000033154,ENSSSCG00000034952,ENSSSCG00000039345	CC	endoplasmic reticulum membrane	0.426154	9	18	ENSSSCG00000002622,ENSSSCG00000004875,ENSSSCG00000006719,ENSSSCG00000013746,ENSSSCG00000014305,ENSSSCG00000015311,ENSSSCG00000022945,ENSSSCG00000026724,ENSSSCG00000032580	ENSSSCG00000001428,ENSSSCG00000002622,ENSSSCG00000003891,ENSSSCG00000004875,ENSSSCG00000006719,ENSSSCG00000009667,ENSSSCG00000011436,ENSSSCG00000013746,ENSSSCG00000014305,ENSSSCG00000015268,ENSSSCG00000015311,ENSSSCG00000022945,ENSSSCG00000026724,ENSSSCG00000028896,ENSSSCG00000032580,ENSSSCG00000033154,ENSSSCG00000034952,ENSSSCG00000039345	CC	endoplasmic reticulum membrane	0.845889	7	18	ENSSSCG00000002622,ENSSSCG00000004875,ENSSSCG00000013746,ENSSSCG00000014305,ENSSSCG00000022945,ENSSSCG00000026724,ENSSSCG00000032580	ENSSSCG00000001428,ENSSSCG00000002622,ENSSSCG00000003891,ENSSSCG00000004875,ENSSSCG00000006719,ENSSSCG00000009667,ENSSSCG00000011436,ENSSSCG00000013746,ENSSSCG00000014305,ENSSSCG00000015268,ENSSSCG00000015311,ENSSSCG00000022945,ENSSSCG00000026724,ENSSSCG00000028896,ENSSSCG00000032580,ENSSSCG00000033154,ENSSSCG00000034952,ENSSSCG00000039345	CC	endoplasmic reticulum membrane	0.282705	11	18	ENSSSCG00000001428,ENSSSCG00000002622,ENSSSCG00000004875,ENSSSCG00000009667,ENSSSCG00000013746,ENSSSCG00000014305,ENSSSCG00000015311,ENSSSCG00000022945,ENSSSCG00000026724,ENSSSCG00000028896,ENSSSCG00000032580	ENSSSCG00000001428,ENSSSCG00000002622,ENSSSCG00000003891,ENSSSCG00000004875,ENSSSCG00000006719,ENSSSCG00000009667,ENSSSCG00000011436,ENSSSCG00000013746,ENSSSCG00000014305,ENSSSCG00000015268,ENSSSCG00000015311,ENSSSCG00000022945,ENSSSCG00000026724,ENSSSCG00000028896,ENSSSCG00000032580,ENSSSCG00000033154,ENSSSCG00000034952,ENSSSCG00000039345	CC	endoplasmic reticulum membrane	0.152717	10	18	ENSSSCG00000002622,ENSSSCG00000006719,ENSSSCG00000009667,ENSSSCG00000013746,ENSSSCG00000014305,ENSSSCG00000026724,ENSSSCG00000028896,ENSSSCG00000032580,ENSSSCG00000033154,ENSSSCG00000039345	ENSSSCG00000001428,ENSSSCG00000002622,ENSSSCG00000003891,ENSSSCG00000004875,ENSSSCG00000006719,ENSSSCG00000009667,ENSSSCG00000011436,ENSSSCG00000013746,ENSSSCG00000014305,ENSSSCG00000015268,ENSSSCG00000015311,ENSSSCG00000022945,ENSSSCG00000026724,ENSSSCG00000028896,ENSSSCG00000032580,ENSSSCG00000033154,ENSSSCG00000034952,ENSSSCG00000039345	CC	endoplasmic reticulum membrane	0.395241	10	18	ENSSSCG00000002622,ENSSSCG00000006719,ENSSSCG00000013746,ENSSSCG00000014305,ENSSSCG00000015311,ENSSSCG00000022945,ENSSSCG00000026724,ENSSSCG00000032580,ENSSSCG00000033154,ENSSSCG00000034952
GO:0005794	C:Golgi apparatus	CC	Golgi apparatus	0.394388	12	20	ENSSSCG00000001750,ENSSSCG00000004127,ENSSSCG00000004177,ENSSSCG00000004612,ENSSSCG00000007039,ENSSSCG00000014367,ENSSSCG00000016267,ENSSSCG00000016635,ENSSSCG00000021774,ENSSSCG00000032846,ENSSSCG00000036145,ENSSSCG00000036941	ENSSSCG00000001750,ENSSSCG00000004127,ENSSSCG00000004177,ENSSSCG00000004612,ENSSSCG00000005012,ENSSSCG00000005518,ENSSSCG00000007039,ENSSSCG00000007465,ENSSSCG00000009216,ENSSSCG00000011590,ENSSSCG00000014367,ENSSSCG00000016267,ENSSSCG00000016635,ENSSSCG00000017769,ENSSSCG00000021774,ENSSSCG00000024393,ENSSSCG00000025777,ENSSSCG00000032846,ENSSSCG00000036145,ENSSSCG00000036941	CC	Golgi apparatus	0.60648	9	20	ENSSSCG00000001750,ENSSSCG00000004177,ENSSSCG00000007039,ENSSSCG00000014367,ENSSSCG00000016267,ENSSSCG00000016635,ENSSSCG00000021774,ENSSSCG00000024393,ENSSSCG00000025777	ENSSSCG00000001750,ENSSSCG00000004127,ENSSSCG00000004177,ENSSSCG00000004612,ENSSSCG00000005012,ENSSSCG00000005518,ENSSSCG00000007039,ENSSSCG00000007465,ENSSSCG00000009216,ENSSSCG00000011590,ENSSSCG00000014367,ENSSSCG00000016267,ENSSSCG00000016635,ENSSSCG00000017769,ENSSSCG00000021774,ENSSSCG00000024393,ENSSSCG00000025777,ENSSSCG00000032846,ENSSSCG00000036145,ENSSSCG00000036941	CC	Golgi apparatus	0.0680224	13	20	ENSSSCG00000001750,ENSSSCG00000004127,ENSSSCG00000004177,ENSSSCG00000005012,ENSSSCG00000005518,ENSSSCG00000007465,ENSSSCG00000009216,ENSSSCG00000014367,ENSSSCG00000016267,ENSSSCG00000021774,ENSSSCG00000024393,ENSSSCG00000025777,ENSSSCG00000032846	ENSSSCG00000001750,ENSSSCG00000004127,ENSSSCG00000004177,ENSSSCG00000004612,ENSSSCG00000005012,ENSSSCG00000005518,ENSSSCG00000007039,ENSSSCG00000007465,ENSSSCG00000009216,ENSSSCG00000011590,ENSSSCG00000014367,ENSSSCG00000016267,ENSSSCG00000016635,ENSSSCG00000017769,ENSSSCG00000021774,ENSSSCG00000024393,ENSSSCG00000025777,ENSSSCG00000032846,ENSSSCG00000036145,ENSSSCG00000036941	CC	Golgi apparatus	0.699958	9	20	ENSSSCG00000004177,ENSSSCG00000005518,ENSSSCG00000009216,ENSSSCG00000014367,ENSSSCG00000016267,ENSSSCG00000016635,ENSSSCG00000021774,ENSSSCG00000025777,ENSSSCG00000032846	ENSSSCG00000001750,ENSSSCG00000004127,ENSSSCG00000004177,ENSSSCG00000004612,ENSSSCG00000005012,ENSSSCG00000005518,ENSSSCG00000007039,ENSSSCG00000007465,ENSSSCG00000009216,ENSSSCG00000011590,ENSSSCG00000014367,ENSSSCG00000016267,ENSSSCG00000016635,ENSSSCG00000017769,ENSSSCG00000021774,ENSSSCG00000024393,ENSSSCG00000025777,ENSSSCG00000032846,ENSSSCG00000036145,ENSSSCG00000036941	CC	Golgi apparatus	0.498657	11	20	ENSSSCG00000001750,ENSSSCG00000004127,ENSSSCG00000004177,ENSSSCG00000004612,ENSSSCG00000005012,ENSSSCG00000005518,ENSSSCG00000009216,ENSSSCG00000014367,ENSSSCG00000016267,ENSSSCG00000016635,ENSSSCG00000017769	ENSSSCG00000001750,ENSSSCG00000004127,ENSSSCG00000004177,ENSSSCG00000004612,ENSSSCG00000005012,ENSSSCG00000005518,ENSSSCG00000007039,ENSSSCG00000007465,ENSSSCG00000009216,ENSSSCG00000011590,ENSSSCG00000014367,ENSSSCG00000016267,ENSSSCG00000016635,ENSSSCG00000017769,ENSSSCG00000021774,ENSSSCG00000024393,ENSSSCG00000025777,ENSSSCG00000032846,ENSSSCG00000036145,ENSSSCG00000036941	CC	Golgi apparatus	0.830298	7	20	ENSSSCG00000001750,ENSSSCG00000004177,ENSSSCG00000005518,ENSSSCG00000009216,ENSSSCG00000014367,ENSSSCG00000016267,ENSSSCG00000024393	ENSSSCG00000001750,ENSSSCG00000004127,ENSSSCG00000004177,ENSSSCG00000004612,ENSSSCG00000005012,ENSSSCG00000005518,ENSSSCG00000007039,ENSSSCG00000007465,ENSSSCG00000009216,ENSSSCG00000011590,ENSSSCG00000014367,ENSSSCG00000016267,ENSSSCG00000016635,ENSSSCG00000017769,ENSSSCG00000021774,ENSSSCG00000024393,ENSSSCG00000025777,ENSSSCG00000032846,ENSSSCG00000036145,ENSSSCG00000036941	CC	Golgi apparatus	0.148714	13	20	ENSSSCG00000001750,ENSSSCG00000004127,ENSSSCG00000004177,ENSSSCG00000005012,ENSSSCG00000005518,ENSSSCG00000007039,ENSSSCG00000009216,ENSSSCG00000014367,ENSSSCG00000016267,ENSSSCG00000016635,ENSSSCG00000024393,ENSSSCG00000025777,ENSSSCG00000032846
GO:0005829	C:cytosol	CC	cytosol	0.188697	42	75	ENSSSCG00000000396,ENSSSCG00000001952,ENSSSCG00000002873,ENSSSCG00000004195,ENSSSCG00000004421,ENSSSCG00000004875,ENSSSCG00000004952,ENSSSCG00000005720,ENSSSCG00000005981,ENSSSCG00000006535,ENSSSCG00000007039,ENSSSCG00000007585,ENSSSCG00000007909,ENSSSCG00000008645,ENSSSCG00000009241,ENSSSCG00000009490,ENSSSCG00000010067,ENSSSCG00000010537,ENSSSCG00000011033,ENSSSCG00000012378,ENSSSCG00000013746,…	ENSSSCG00000000396,ENSSSCG00000000769,ENSSSCG00000001101,ENSSSCG00000001502,ENSSSCG00000001738,ENSSSCG00000001770,ENSSSCG00000001952,ENSSSCG00000002873,ENSSSCG00000003949,ENSSSCG00000004195,ENSSSCG00000004421,ENSSSCG00000004524,ENSSSCG00000004875,ENSSSCG00000004952,ENSSSCG00000005012,ENSSSCG00000005587,ENSSSCG00000005590,ENSSSCG00000005720,ENSSSCG00000005981,ENSSSCG00000006248,ENSSSCG00000006324,…	CC	cytosol	0.48496	32	75	ENSSSCG00000002873,ENSSSCG00000004875,ENSSSCG00000004952,ENSSSCG00000005720,ENSSSCG00000005981,ENSSSCG00000006535,ENSSSCG00000007039,ENSSSCG00000007585,ENSSSCG00000007909,ENSSSCG00000008645,ENSSSCG00000009146,ENSSSCG00000009490,ENSSSCG00000010067,ENSSSCG00000011033,ENSSSCG00000012378,ENSSSCG00000013746,ENSSSCG00000014298,ENSSSCG00000016778,ENSSSCG00000017501,ENSSSCG00000021383,ENSSSCG00000022742,…	ENSSSCG00000000396,ENSSSCG00000000769,ENSSSCG00000001101,ENSSSCG00000001502,ENSSSCG00000001738,ENSSSCG00000001770,ENSSSCG00000001952,ENSSSCG00000002873,ENSSSCG00000003949,ENSSSCG00000004195,ENSSSCG00000004421,ENSSSCG00000004524,ENSSSCG00000004875,ENSSSCG00000004952,ENSSSCG00000005012,ENSSSCG00000005587,ENSSSCG00000005590,ENSSSCG00000005720,ENSSSCG00000005981,ENSSSCG00000006248,ENSSSCG00000006324,…	CC	cytosol	0.230769	35	75	ENSSSCG00000000769,ENSSSCG00000001770,ENSSSCG00000002873,ENSSSCG00000003949,ENSSSCG00000004421,ENSSSCG00000004875,ENSSSCG00000004952,ENSSSCG00000005012,ENSSSCG00000005981,ENSSSCG00000007585,ENSSSCG00000007909,ENSSSCG00000008090,ENSSSCG00000009407,ENSSSCG00000010067,ENSSSCG00000010537,ENSSSCG00000011033,ENSSSCG00000012378,ENSSSCG00000013746,ENSSSCG00000014298,ENSSSCG00000016778,ENSSSCG00000021383,…	ENSSSCG00000000396,ENSSSCG00000000769,ENSSSCG00000001101,ENSSSCG00000001502,ENSSSCG00000001738,ENSSSCG00000001770,ENSSSCG00000001952,ENSSSCG00000002873,ENSSSCG00000003949,ENSSSCG00000004195,ENSSSCG00000004421,ENSSSCG00000004524,ENSSSCG00000004875,ENSSSCG00000004952,ENSSSCG00000005012,ENSSSCG00000005587,ENSSSCG00000005590,ENSSSCG00000005720,ENSSSCG00000005981,ENSSSCG00000006248,ENSSSCG00000006324,…	CC	cytosol	0.0154181	43	75	ENSSSCG00000000396,ENSSSCG00000002873,ENSSSCG00000003949,ENSSSCG00000004875,ENSSSCG00000004952,ENSSSCG00000005587,ENSSSCG00000005590,ENSSSCG00000005720,ENSSSCG00000005981,ENSSSCG00000006535,ENSSSCG00000007585,ENSSSCG00000007909,ENSSSCG00000008645,ENSSSCG00000009203,ENSSSCG00000009241,ENSSSCG00000009407,ENSSSCG00000009490,ENSSSCG00000010067,ENSSSCG00000010537,ENSSSCG00000011033,ENSSSCG00000012378,…	ENSSSCG00000000396,ENSSSCG00000000769,ENSSSCG00000001101,ENSSSCG00000001502,ENSSSCG00000001738,ENSSSCG00000001770,ENSSSCG00000001952,ENSSSCG00000002873,ENSSSCG00000003949,ENSSSCG00000004195,ENSSSCG00000004421,ENSSSCG00000004524,ENSSSCG00000004875,ENSSSCG00000004952,ENSSSCG00000005012,ENSSSCG00000005587,ENSSSCG00000005590,ENSSSCG00000005720,ENSSSCG00000005981,ENSSSCG00000006248,ENSSSCG00000006324,…	CC	cytosol	0.494063	37	75	ENSSSCG00000000396,ENSSSCG00000001770,ENSSSCG00000001952,ENSSSCG00000002873,ENSSSCG00000004195,ENSSSCG00000004421,ENSSSCG00000004875,ENSSSCG00000004952,ENSSSCG00000005012,ENSSSCG00000005981,ENSSSCG00000006535,ENSSSCG00000007909,ENSSSCG00000008090,ENSSSCG00000008645,ENSSSCG00000010067,ENSSSCG00000010537,ENSSSCG00000012378,ENSSSCG00000013746,ENSSSCG00000014298,ENSSSCG00000016778,ENSSSCG00000021383,…	ENSSSCG00000000396,ENSSSCG00000000769,ENSSSCG00000001101,ENSSSCG00000001502,ENSSSCG00000001738,ENSSSCG00000001770,ENSSSCG00000001952,ENSSSCG00000002873,ENSSSCG00000003949,ENSSSCG00000004195,ENSSSCG00000004421,ENSSSCG00000004524,ENSSSCG00000004875,ENSSSCG00000004952,ENSSSCG00000005012,ENSSSCG00000005587,ENSSSCG00000005590,ENSSSCG00000005720,ENSSSCG00000005981,ENSSSCG00000006248,ENSSSCG00000006324,…	CC	cytosol	0.784157	27	75	ENSSSCG00000001770,ENSSSCG00000001952,ENSSSCG00000002873,ENSSSCG00000004952,ENSSSCG00000005981,ENSSSCG00000006324,ENSSSCG00000006535,ENSSSCG00000007909,ENSSSCG00000008090,ENSSSCG00000008645,ENSSSCG00000009146,ENSSSCG00000009407,ENSSSCG00000010067,ENSSSCG00000011033,ENSSSCG00000012378,ENSSSCG00000013746,ENSSSCG00000016778,ENSSSCG00000021383,ENSSSCG00000022351,ENSSSCG00000026257,ENSSSCG00000026554,…	ENSSSCG00000000396,ENSSSCG00000000769,ENSSSCG00000001101,ENSSSCG00000001502,ENSSSCG00000001738,ENSSSCG00000001770,ENSSSCG00000001952,ENSSSCG00000002873,ENSSSCG00000003949,ENSSSCG00000004195,ENSSSCG00000004421,ENSSSCG00000004524,ENSSSCG00000004875,ENSSSCG00000004952,ENSSSCG00000005012,ENSSSCG00000005587,ENSSSCG00000005590,ENSSSCG00000005720,ENSSSCG00000005981,ENSSSCG00000006248,ENSSSCG00000006324,…	CC	cytosol	0.26908	38	75	ENSSSCG00000000396,ENSSSCG00000000769,ENSSSCG00000001502,ENSSSCG00000001770,ENSSSCG00000001952,ENSSSCG00000002873,ENSSSCG00000003949,ENSSSCG00000004421,ENSSSCG00000005012,ENSSSCG00000005720,ENSSSCG00000005981,ENSSSCG00000007039,ENSSSCG00000008090,ENSSSCG00000008540,ENSSSCG00000008645,ENSSSCG00000009407,ENSSSCG00000009490,ENSSSCG00000010067,ENSSSCG00000010537,ENSSSCG00000013746,ENSSSCG00000014298,…
GO:0005856	C:cytoskeleton	CC	cytoskeleton	0.542885	3	5	ENSSSCG00000005215,ENSSSCG00000007585,ENSSSCG00000033154	ENSSSCG00000005215,ENSSSCG00000007495,ENSSSCG00000007585,ENSSSCG00000012119,ENSSSCG00000033154	CC	cytoskeleton	0.420504	3	5	ENSSSCG00000007495,ENSSSCG00000007585,ENSSSCG00000012119	ENSSSCG00000005215,ENSSSCG00000007495,ENSSSCG00000007585,ENSSSCG00000012119,ENSSSCG00000033154	CC	cytoskeleton	0.378221	3	5	ENSSSCG00000007495,ENSSSCG00000007585,ENSSSCG00000012119	ENSSSCG00000005215,ENSSSCG00000007495,ENSSSCG00000007585,ENSSSCG00000012119,ENSSSCG00000033154	CC	cytoskeleton	0.467554	3	5	ENSSSCG00000005215,ENSSSCG00000007585,ENSSSCG00000012119	ENSSSCG00000005215,ENSSSCG00000007495,ENSSSCG00000007585,ENSSSCG00000012119,ENSSSCG00000033154	CC	cytoskeleton	1	0	5		ENSSSCG00000005215,ENSSSCG00000007495,ENSSSCG00000007585,ENSSSCG00000012119,ENSSSCG00000033154	CC	cytoskeleton	0.365983	3	5	ENSSSCG00000007495,ENSSSCG00000012119,ENSSSCG00000033154	ENSSSCG00000005215,ENSSSCG00000007495,ENSSSCG00000007585,ENSSSCG00000012119,ENSSSCG00000033154	CC	cytoskeleton	0.456381	3	5	ENSSSCG00000007495,ENSSSCG00000012119,ENSSSCG00000033154
GO:0005886	C:plasma membrane	CC	plasma membrane	0.338554	36	64	ENSSSCG00000000396,ENSSSCG00000001750,ENSSSCG00000001952,ENSSSCG00000004499,ENSSSCG00000004952,ENSSSCG00000005215,ENSSSCG00000007039,ENSSSCG00000007585,ENSSSCG00000008429,ENSSSCG00000009215,ENSSSCG00000009477,ENSSSCG00000009759,ENSSSCG00000010067,ENSSSCG00000010313,ENSSSCG00000011033,ENSSSCG00000011436,ENSSSCG00000011695,ENSSSCG00000012845,ENSSSCG00000014298,ENSSSCG00000015301,ENSSSCG00000016267,…	ENSSSCG00000000211,ENSSSCG00000000396,ENSSSCG00000001682,ENSSSCG00000001750,ENSSSCG00000001952,ENSSSCG00000003551,ENSSSCG00000004499,ENSSSCG00000004952,ENSSSCG00000005012,ENSSSCG00000005215,ENSSSCG00000007039,ENSSSCG00000007585,ENSSSCG00000008421,ENSSSCG00000008429,ENSSSCG00000008540,ENSSSCG00000008889,ENSSSCG00000009203,ENSSSCG00000009215,ENSSSCG00000009477,ENSSSCG00000009759,ENSSSCG00000010067,…	CC	plasma membrane	0.286432	31	64	ENSSSCG00000001682,ENSSSCG00000001750,ENSSSCG00000004952,ENSSSCG00000007039,ENSSSCG00000007585,ENSSSCG00000008429,ENSSSCG00000009215,ENSSSCG00000009477,ENSSSCG00000010067,ENSSSCG00000010313,ENSSSCG00000011033,ENSSSCG00000011436,ENSSSCG00000011695,ENSSSCG00000012845,ENSSSCG00000014298,ENSSSCG00000016267,ENSSSCG00000021383,ENSSSCG00000023920,ENSSSCG00000024791,ENSSSCG00000025777,ENSSSCG00000026724,…	ENSSSCG00000000211,ENSSSCG00000000396,ENSSSCG00000001682,ENSSSCG00000001750,ENSSSCG00000001952,ENSSSCG00000003551,ENSSSCG00000004499,ENSSSCG00000004952,ENSSSCG00000005012,ENSSSCG00000005215,ENSSSCG00000007039,ENSSSCG00000007585,ENSSSCG00000008421,ENSSSCG00000008429,ENSSSCG00000008540,ENSSSCG00000008889,ENSSSCG00000009203,ENSSSCG00000009215,ENSSSCG00000009477,ENSSSCG00000009759,ENSSSCG00000010067,…	CC	plasma membrane	0.204526	32	64	ENSSSCG00000001682,ENSSSCG00000001750,ENSSSCG00000003551,ENSSSCG00000004952,ENSSSCG00000005012,ENSSSCG00000007585,ENSSSCG00000008429,ENSSSCG00000009215,ENSSSCG00000009759,ENSSSCG00000010067,ENSSSCG00000010313,ENSSSCG00000011033,ENSSSCG00000011695,ENSSSCG00000012845,ENSSSCG00000014298,ENSSSCG00000015311,ENSSSCG00000016267,ENSSSCG00000016522,ENSSSCG00000020906,ENSSSCG00000021383,ENSSSCG00000022945,…	ENSSSCG00000000211,ENSSSCG00000000396,ENSSSCG00000001682,ENSSSCG00000001750,ENSSSCG00000001952,ENSSSCG00000003551,ENSSSCG00000004499,ENSSSCG00000004952,ENSSSCG00000005012,ENSSSCG00000005215,ENSSSCG00000007039,ENSSSCG00000007585,ENSSSCG00000008421,ENSSSCG00000008429,ENSSSCG00000008540,ENSSSCG00000008889,ENSSSCG00000009203,ENSSSCG00000009215,ENSSSCG00000009477,ENSSSCG00000009759,ENSSSCG00000010067,…	CC	plasma membrane	0.707252	29	64	ENSSSCG00000000396,ENSSSCG00000004952,ENSSSCG00000005215,ENSSSCG00000007585,ENSSSCG00000009203,ENSSSCG00000009215,ENSSSCG00000009477,ENSSSCG00000010067,ENSSSCG00000010313,ENSSSCG00000011033,ENSSSCG00000011695,ENSSSCG00000012845,ENSSSCG00000012999,ENSSSCG00000014298,ENSSSCG00000016267,ENSSSCG00000016522,ENSSSCG00000022945,ENSSSCG00000024791,ENSSSCG00000025777,ENSSSCG00000026724,ENSSSCG00000029516,…	ENSSSCG00000000211,ENSSSCG00000000396,ENSSSCG00000001682,ENSSSCG00000001750,ENSSSCG00000001952,ENSSSCG00000003551,ENSSSCG00000004499,ENSSSCG00000004952,ENSSSCG00000005012,ENSSSCG00000005215,ENSSSCG00000007039,ENSSSCG00000007585,ENSSSCG00000008421,ENSSSCG00000008429,ENSSSCG00000008540,ENSSSCG00000008889,ENSSSCG00000009203,ENSSSCG00000009215,ENSSSCG00000009477,ENSSSCG00000009759,ENSSSCG00000010067,…	CC	plasma membrane	0.147345	37	64	ENSSSCG00000000396,ENSSSCG00000001682,ENSSSCG00000001750,ENSSSCG00000001952,ENSSSCG00000004952,ENSSSCG00000005012,ENSSSCG00000008429,ENSSSCG00000008889,ENSSSCG00000009215,ENSSSCG00000009477,ENSSSCG00000009759,ENSSSCG00000010067,ENSSSCG00000010313,ENSSSCG00000012845,ENSSSCG00000014298,ENSSSCG00000015301,ENSSSCG00000015311,ENSSSCG00000016267,ENSSSCG00000020906,ENSSSCG00000021383,ENSSSCG00000022945,…	ENSSSCG00000000211,ENSSSCG00000000396,ENSSSCG00000001682,ENSSSCG00000001750,ENSSSCG00000001952,ENSSSCG00000003551,ENSSSCG00000004499,ENSSSCG00000004952,ENSSSCG00000005012,ENSSSCG00000005215,ENSSSCG00000007039,ENSSSCG00000007585,ENSSSCG00000008421,ENSSSCG00000008429,ENSSSCG00000008540,ENSSSCG00000008889,ENSSSCG00000009203,ENSSSCG00000009215,ENSSSCG00000009477,ENSSSCG00000009759,ENSSSCG00000010067,…	CC	plasma membrane	0.526423	27	64	ENSSSCG00000001750,ENSSSCG00000001952,ENSSSCG00000004952,ENSSSCG00000008889,ENSSSCG00000009215,ENSSSCG00000009477,ENSSSCG00000010067,ENSSSCG00000011033,ENSSSCG00000012845,ENSSSCG00000016267,ENSSSCG00000020906,ENSSSCG00000021383,ENSSSCG00000023920,ENSSSCG00000026724,ENSSSCG00000027796,ENSSSCG00000029516,ENSSSCG00000031346,ENSSSCG00000032477,ENSSSCG00000033154,ENSSSCG00000034261,ENSSSCG00000034278,…	ENSSSCG00000000211,ENSSSCG00000000396,ENSSSCG00000001682,ENSSSCG00000001750,ENSSSCG00000001952,ENSSSCG00000003551,ENSSSCG00000004499,ENSSSCG00000004952,ENSSSCG00000005012,ENSSSCG00000005215,ENSSSCG00000007039,ENSSSCG00000007585,ENSSSCG00000008421,ENSSSCG00000008429,ENSSSCG00000008540,ENSSSCG00000008889,ENSSSCG00000009203,ENSSSCG00000009215,ENSSSCG00000009477,ENSSSCG00000009759,ENSSSCG00000010067,…	CC	plasma membrane	0.605529	31	64	ENSSSCG00000000396,ENSSSCG00000001750,ENSSSCG00000001952,ENSSSCG00000003551,ENSSSCG00000005012,ENSSSCG00000007039,ENSSSCG00000008540,ENSSSCG00000008889,ENSSSCG00000009215,ENSSSCG00000010067,ENSSSCG00000012845,ENSSSCG00000014296,ENSSSCG00000014298,ENSSSCG00000015311,ENSSSCG00000016267,ENSSSCG00000020906,ENSSSCG00000022945,ENSSSCG00000023920,ENSSSCG00000024791,ENSSSCG00000025777,ENSSSCG00000026724,…
GO:0005887	C:integral component of plasma membrane	CC	integral component of plasma membrane	0.956158	6	16	ENSSSCG00000000735,ENSSSCG00000009759,ENSSSCG00000011942,ENSSSCG00000016635,ENSSSCG00000023920,ENSSSCG00000024351	ENSSSCG00000000211,ENSSSCG00000000735,ENSSSCG00000001404,ENSSSCG00000001481,ENSSSCG00000008421,ENSSSCG00000009759,ENSSSCG00000010629,ENSSSCG00000011590,ENSSSCG00000011942,ENSSSCG00000014362,ENSSSCG00000016635,ENSSSCG00000017271,ENSSSCG00000023557,ENSSSCG00000023920,ENSSSCG00000024351,ENSSSCG00000040643	CC	integral component of plasma membrane	0.864726	6	16	ENSSSCG00000001481,ENSSSCG00000011942,ENSSSCG00000016635,ENSSSCG00000017271,ENSSSCG00000023920,ENSSSCG00000024351	ENSSSCG00000000211,ENSSSCG00000000735,ENSSSCG00000001404,ENSSSCG00000001481,ENSSSCG00000008421,ENSSSCG00000009759,ENSSSCG00000010629,ENSSSCG00000011590,ENSSSCG00000011942,ENSSSCG00000014362,ENSSSCG00000016635,ENSSSCG00000017271,ENSSSCG00000023557,ENSSSCG00000023920,ENSSSCG00000024351,ENSSSCG00000040643	CC	integral component of plasma membrane	0.982476	4	16	ENSSSCG00000000735,ENSSSCG00000009759,ENSSSCG00000011942,ENSSSCG00000014362	ENSSSCG00000000211,ENSSSCG00000000735,ENSSSCG00000001404,ENSSSCG00000001481,ENSSSCG00000008421,ENSSSCG00000009759,ENSSSCG00000010629,ENSSSCG00000011590,ENSSSCG00000011942,ENSSSCG00000014362,ENSSSCG00000016635,ENSSSCG00000017271,ENSSSCG00000023557,ENSSSCG00000023920,ENSSSCG00000024351,ENSSSCG00000040643	CC	integral component of plasma membrane	0.96396	5	16	ENSSSCG00000000735,ENSSSCG00000001481,ENSSSCG00000011942,ENSSSCG00000016635,ENSSSCG00000024351	ENSSSCG00000000211,ENSSSCG00000000735,ENSSSCG00000001404,ENSSSCG00000001481,ENSSSCG00000008421,ENSSSCG00000009759,ENSSSCG00000010629,ENSSSCG00000011590,ENSSSCG00000011942,ENSSSCG00000014362,ENSSSCG00000016635,ENSSSCG00000017271,ENSSSCG00000023557,ENSSSCG00000023920,ENSSSCG00000024351,ENSSSCG00000040643	CC	integral component of plasma membrane	0.981361	5	16	ENSSSCG00000000735,ENSSSCG00000009759,ENSSSCG00000011942,ENSSSCG00000016635,ENSSSCG00000023920	ENSSSCG00000000211,ENSSSCG00000000735,ENSSSCG00000001404,ENSSSCG00000001481,ENSSSCG00000008421,ENSSSCG00000009759,ENSSSCG00000010629,ENSSSCG00000011590,ENSSSCG00000011942,ENSSSCG00000014362,ENSSSCG00000016635,ENSSSCG00000017271,ENSSSCG00000023557,ENSSSCG00000023920,ENSSSCG00000024351,ENSSSCG00000040643	CC	integral component of plasma membrane	0.809005	6	16	ENSSSCG00000001481,ENSSSCG00000010629,ENSSSCG00000011942,ENSSSCG00000014362,ENSSSCG00000017271,ENSSSCG00000023920	ENSSSCG00000000211,ENSSSCG00000000735,ENSSSCG00000001404,ENSSSCG00000001481,ENSSSCG00000008421,ENSSSCG00000009759,ENSSSCG00000010629,ENSSSCG00000011590,ENSSSCG00000011942,ENSSSCG00000014362,ENSSSCG00000016635,ENSSSCG00000017271,ENSSSCG00000023557,ENSSSCG00000023920,ENSSSCG00000024351,ENSSSCG00000040643	CC	integral component of plasma membrane	0.924621	6	16	ENSSSCG00000000735,ENSSSCG00000011942,ENSSSCG00000014362,ENSSSCG00000016635,ENSSSCG00000023920,ENSSSCG00000024351
GO:0005901	C:caveola	CC	caveola	0.810162	2	5	ENSSSCG00000009759,ENSSSCG00000016635	ENSSSCG00000009759,ENSSSCG00000016635,ENSSSCG00000021374,ENSSSCG00000022725,ENSSSCG00000040643	CC	caveola	0.673345	2	5	ENSSSCG00000016635,ENSSSCG00000021374	ENSSSCG00000009759,ENSSSCG00000016635,ENSSSCG00000021374,ENSSSCG00000022725,ENSSSCG00000040643	CC	caveola	0.93527	1	5	ENSSSCG00000009759	ENSSSCG00000009759,ENSSSCG00000016635,ENSSSCG00000021374,ENSSSCG00000022725,ENSSSCG00000040643	CC	caveola	0.721423	2	5	ENSSSCG00000016635,ENSSSCG00000021374	ENSSSCG00000009759,ENSSSCG00000016635,ENSSSCG00000021374,ENSSSCG00000022725,ENSSSCG00000040643	CC	caveola	0.453638	3	5	ENSSSCG00000009759,ENSSSCG00000016635,ENSSSCG00000022725	ENSSSCG00000009759,ENSSSCG00000016635,ENSSSCG00000021374,ENSSSCG00000022725,ENSSSCG00000040643	CC	caveola	0.632501	2	5	ENSSSCG00000021374,ENSSSCG00000022725	ENSSSCG00000009759,ENSSSCG00000016635,ENSSSCG00000021374,ENSSSCG00000022725,ENSSSCG00000040643	CC	caveola	0.771346	2	5	ENSSSCG00000016635,ENSSSCG00000022725
GO:0005925	C:focal adhesion	CC	focal adhesion	0.192566	5	6	ENSSSCG00000005215,ENSSSCG00000007585,ENSSSCG00000010313,ENSSSCG00000016635,ENSSSCG00000040344	ENSSSCG00000005215,ENSSSCG00000007495,ENSSSCG00000007585,ENSSSCG00000010313,ENSSSCG00000016635,ENSSSCG00000040344	CC	focal adhesion	0.128187	5	6	ENSSSCG00000007495,ENSSSCG00000007585,ENSSSCG00000010313,ENSSSCG00000016635,ENSSSCG00000040344	ENSSSCG00000005215,ENSSSCG00000007495,ENSSSCG00000007585,ENSSSCG00000010313,ENSSSCG00000016635,ENSSSCG00000040344	CC	focal adhesion	0.326883	4	6	ENSSSCG00000007495,ENSSSCG00000007585,ENSSSCG00000010313,ENSSSCG00000040344	ENSSSCG00000005215,ENSSSCG00000007495,ENSSSCG00000007585,ENSSSCG00000010313,ENSSSCG00000016635,ENSSSCG00000040344	CC	focal adhesion	0.138221	5	6	ENSSSCG00000005215,ENSSSCG00000007585,ENSSSCG00000010313,ENSSSCG00000016635,ENSSSCG00000040344	ENSSSCG00000005215,ENSSSCG00000007495,ENSSSCG00000007585,ENSSSCG00000010313,ENSSSCG00000016635,ENSSSCG00000040344	CC	focal adhesion	0.762486	3	6	ENSSSCG00000010313,ENSSSCG00000016635,ENSSSCG00000040344	ENSSSCG00000005215,ENSSSCG00000007495,ENSSSCG00000007585,ENSSSCG00000010313,ENSSSCG00000016635,ENSSSCG00000040344	CC	focal adhesion	0.983037	1	6	ENSSSCG00000007495	ENSSSCG00000005215,ENSSSCG00000007495,ENSSSCG00000007585,ENSSSCG00000010313,ENSSSCG00000016635,ENSSSCG00000040344	CC	focal adhesion	0.729612	3	6	ENSSSCG00000007495,ENSSSCG00000016635,ENSSSCG00000040344
GO:0006123	P:mitochondrial electron transport, cytochrome c to oxygen	BP	mitochondrial electron transport, cytochrome c to oxygen	0.484923	3	5	ENSSSCG00000008195,ENSSSCG00000016714,ENSSSCG00000018075	ENSSSCG00000008195,ENSSSCG00000016714,ENSSSCG00000018075,ENSSSCG00000018082,ENSSSCG00000040325	BP	mitochondrial electron transport, cytochrome c to oxygen	0.654698	2	5	ENSSSCG00000008195,ENSSSCG00000018075	ENSSSCG00000008195,ENSSSCG00000016714,ENSSSCG00000018075,ENSSSCG00000018082,ENSSSCG00000040325	BP	mitochondrial electron transport, cytochrome c to oxygen	0.332035	3	5	ENSSSCG00000008195,ENSSSCG00000016714,ENSSSCG00000018075	ENSSSCG00000008195,ENSSSCG00000016714,ENSSSCG00000018075,ENSSSCG00000018082,ENSSSCG00000040325	BP	mitochondrial electron transport, cytochrome c to oxygen	0.114452	4	5	ENSSSCG00000008195,ENSSSCG00000016714,ENSSSCG00000018075,ENSSSCG00000040325	ENSSSCG00000008195,ENSSSCG00000016714,ENSSSCG00000018075,ENSSSCG00000018082,ENSSSCG00000040325	BP	mitochondrial electron transport, cytochrome c to oxygen	0.9587	1	5	ENSSSCG00000018075	ENSSSCG00000008195,ENSSSCG00000016714,ENSSSCG00000018075,ENSSSCG00000018082,ENSSSCG00000040325	BP	mitochondrial electron transport, cytochrome c to oxygen	0.903365	1	5	ENSSSCG00000018075	ENSSSCG00000008195,ENSSSCG00000016714,ENSSSCG00000018075,ENSSSCG00000018082,ENSSSCG00000040325	BP	mitochondrial electron transport, cytochrome c to oxygen	0.952795	1	5	ENSSSCG00000018075
GO:0006334	P:nucleosome assembly	BP	nucleosome assembly	0.951075	1	6	ENSSSCG00000035473	ENSSSCG00000031751,ENSSSCG00000033566,ENSSSCG00000034688,ENSSSCG00000035473,ENSSSCG00000044948,ENSSSCG00000047841	BP	nucleosome assembly	0.918726	1	6	ENSSSCG00000033566	ENSSSCG00000031751,ENSSSCG00000033566,ENSSSCG00000034688,ENSSSCG00000035473,ENSSSCG00000044948,ENSSSCG00000047841	BP	nucleosome assembly	0.628184	2	6	ENSSSCG00000033566,ENSSSCG00000047841	ENSSSCG00000031751,ENSSSCG00000033566,ENSSSCG00000034688,ENSSSCG00000035473,ENSSSCG00000044948,ENSSSCG00000047841	BP	nucleosome assembly	0.932404	1	6	ENSSSCG00000035473	ENSSSCG00000031751,ENSSSCG00000033566,ENSSSCG00000034688,ENSSSCG00000035473,ENSSSCG00000044948,ENSSSCG00000047841	BP	nucleosome assembly	0.943765	1	6	ENSSSCG00000034688	ENSSSCG00000031751,ENSSSCG00000033566,ENSSSCG00000034688,ENSSSCG00000035473,ENSSSCG00000044948,ENSSSCG00000047841	BP	nucleosome assembly	1	0	6		ENSSSCG00000031751,ENSSSCG00000033566,ENSSSCG00000034688,ENSSSCG00000035473,ENSSSCG00000044948,ENSSSCG00000047841	BP	nucleosome assembly	0.375722	3	6	ENSSSCG00000033566,ENSSSCG00000034688,ENSSSCG00000047841
GO:0006335	P:DNA replication-dependent nucleosome assembly	BP	DNA replication-dependent nucleosome assembly	0.951075	1	6	ENSSSCG00000035473	ENSSSCG00000031751,ENSSSCG00000033566,ENSSSCG00000034688,ENSSSCG00000035473,ENSSSCG00000044948,ENSSSCG00000047841	BP	DNA replication-dependent nucleosome assembly	0.918726	1	6	ENSSSCG00000033566	ENSSSCG00000031751,ENSSSCG00000033566,ENSSSCG00000034688,ENSSSCG00000035473,ENSSSCG00000044948,ENSSSCG00000047841	BP	DNA replication-dependent nucleosome assembly	0.628184	2	6	ENSSSCG00000033566,ENSSSCG00000047841	ENSSSCG00000031751,ENSSSCG00000033566,ENSSSCG00000034688,ENSSSCG00000035473,ENSSSCG00000044948,ENSSSCG00000047841	BP	DNA replication-dependent nucleosome assembly	0.932404	1	6	ENSSSCG00000035473	ENSSSCG00000031751,ENSSSCG00000033566,ENSSSCG00000034688,ENSSSCG00000035473,ENSSSCG00000044948,ENSSSCG00000047841	BP	DNA replication-dependent nucleosome assembly	0.943765	1	6	ENSSSCG00000034688	ENSSSCG00000031751,ENSSSCG00000033566,ENSSSCG00000034688,ENSSSCG00000035473,ENSSSCG00000044948,ENSSSCG00000047841	BP	DNA replication-dependent nucleosome assembly	1	0	6		ENSSSCG00000031751,ENSSSCG00000033566,ENSSSCG00000034688,ENSSSCG00000035473,ENSSSCG00000044948,ENSSSCG00000047841	BP	DNA replication-dependent nucleosome assembly	0.375722	3	6	ENSSSCG00000033566,ENSSSCG00000034688,ENSSSCG00000047841
GO:0006336	P:DNA replication-independent nucleosome assembly	BP	DNA replication-independent nucleosome assembly	0.951075	1	6	ENSSSCG00000035473	ENSSSCG00000031751,ENSSSCG00000033566,ENSSSCG00000034688,ENSSSCG00000035473,ENSSSCG00000044948,ENSSSCG00000047841	BP	DNA replication-independent nucleosome assembly	0.918726	1	6	ENSSSCG00000033566	ENSSSCG00000031751,ENSSSCG00000033566,ENSSSCG00000034688,ENSSSCG00000035473,ENSSSCG00000044948,ENSSSCG00000047841	BP	DNA replication-independent nucleosome assembly	0.628184	2	6	ENSSSCG00000033566,ENSSSCG00000047841	ENSSSCG00000031751,ENSSSCG00000033566,ENSSSCG00000034688,ENSSSCG00000035473,ENSSSCG00000044948,ENSSSCG00000047841	BP	DNA replication-independent nucleosome assembly	0.932404	1	6	ENSSSCG00000035473	ENSSSCG00000031751,ENSSSCG00000033566,ENSSSCG00000034688,ENSSSCG00000035473,ENSSSCG00000044948,ENSSSCG00000047841	BP	DNA replication-independent nucleosome assembly	0.943765	1	6	ENSSSCG00000034688	ENSSSCG00000031751,ENSSSCG00000033566,ENSSSCG00000034688,ENSSSCG00000035473,ENSSSCG00000044948,ENSSSCG00000047841	BP	DNA replication-independent nucleosome assembly	1	0	6		ENSSSCG00000031751,ENSSSCG00000033566,ENSSSCG00000034688,ENSSSCG00000035473,ENSSSCG00000044948,ENSSSCG00000047841	BP	DNA replication-independent nucleosome assembly	0.375722	3	6	ENSSSCG00000033566,ENSSSCG00000034688,ENSSSCG00000047841
GO:0006352	P:DNA-templated transcription, initiation	BP	DNA-templated transcription, initiation	0.951075	1	6	ENSSSCG00000035473	ENSSSCG00000031751,ENSSSCG00000033566,ENSSSCG00000034688,ENSSSCG00000035473,ENSSSCG00000044948,ENSSSCG00000047841	BP	DNA-templated transcription, initiation	0.918726	1	6	ENSSSCG00000033566	ENSSSCG00000031751,ENSSSCG00000033566,ENSSSCG00000034688,ENSSSCG00000035473,ENSSSCG00000044948,ENSSSCG00000047841	BP	DNA-templated transcription, initiation	0.628184	2	6	ENSSSCG00000033566,ENSSSCG00000047841	ENSSSCG00000031751,ENSSSCG00000033566,ENSSSCG00000034688,ENSSSCG00000035473,ENSSSCG00000044948,ENSSSCG00000047841	BP	DNA-templated transcription, initiation	0.932404	1	6	ENSSSCG00000035473	ENSSSCG00000031751,ENSSSCG00000033566,ENSSSCG00000034688,ENSSSCG00000035473,ENSSSCG00000044948,ENSSSCG00000047841	BP	DNA-templated transcription, initiation	0.943765	1	6	ENSSSCG00000034688	ENSSSCG00000031751,ENSSSCG00000033566,ENSSSCG00000034688,ENSSSCG00000035473,ENSSSCG00000044948,ENSSSCG00000047841	BP	DNA-templated transcription, initiation	1	0	6		ENSSSCG00000031751,ENSSSCG00000033566,ENSSSCG00000034688,ENSSSCG00000035473,ENSSSCG00000044948,ENSSSCG00000047841	BP	DNA-templated transcription, initiation	0.375722	3	6	ENSSSCG00000033566,ENSSSCG00000034688,ENSSSCG00000047841
GO:0006357	P:regulation of transcription by RNA polymerase II	BP	regulation of transcription by RNA polymerase II	0.0219992	6	6	ENSSSCG00000005720,ENSSSCG00000006328,ENSSSCG00000010224,ENSSSCG00000017058,ENSSSCG00000024191,ENSSSCG00000035077	ENSSSCG00000005720,ENSSSCG00000006328,ENSSSCG00000010224,ENSSSCG00000017058,ENSSSCG00000024191,ENSSSCG00000035077	BP	regulation of transcription by RNA polymerase II	0.197024	4	6	ENSSSCG00000005720,ENSSSCG00000006328,ENSSSCG00000017058,ENSSSCG00000035077	ENSSSCG00000005720,ENSSSCG00000006328,ENSSSCG00000010224,ENSSSCG00000017058,ENSSSCG00000024191,ENSSSCG00000035077	BP	regulation of transcription by RNA polymerase II	0.542103	3	6	ENSSSCG00000010224,ENSSSCG00000017058,ENSSSCG00000035077	ENSSSCG00000005720,ENSSSCG00000006328,ENSSSCG00000010224,ENSSSCG00000017058,ENSSSCG00000024191,ENSSSCG00000035077	BP	regulation of transcription by RNA polymerase II	0.280059	4	6	ENSSSCG00000005720,ENSSSCG00000006328,ENSSSCG00000017058,ENSSSCG00000035077	ENSSSCG00000005720,ENSSSCG00000006328,ENSSSCG00000010224,ENSSSCG00000017058,ENSSSCG00000024191,ENSSSCG00000035077	BP	regulation of transcription by RNA polymerase II	0.353212	4	6	ENSSSCG00000010224,ENSSSCG00000017058,ENSSSCG00000024191,ENSSSCG00000035077	ENSSSCG00000005720,ENSSSCG00000006328,ENSSSCG00000010224,ENSSSCG00000017058,ENSSSCG00000024191,ENSSSCG00000035077	BP	regulation of transcription by RNA polymerase II	0.433302	3	6	ENSSSCG00000010224,ENSSSCG00000017058,ENSSSCG00000035077	ENSSSCG00000005720,ENSSSCG00000006328,ENSSSCG00000010224,ENSSSCG00000017058,ENSSSCG00000024191,ENSSSCG00000035077	BP	regulation of transcription by RNA polymerase II	0.096253	5	6	ENSSSCG00000005720,ENSSSCG00000006328,ENSSSCG00000010224,ENSSSCG00000017058,ENSSSCG00000035077
GO:0006412	P:translation	BP	translation	0.861348	4	14	ENSSSCG00000004177,ENSSSCG00000025507,ENSSSCG00000027358,ENSSSCG00000034227	ENSSSCG00000001502,ENSSSCG00000003369,ENSSSCG00000004177,ENSSSCG00000009146,ENSSSCG00000009303,ENSSSCG00000014855,ENSSSCG00000025507,ENSSSCG00000027358,ENSSSCG00000034227,ENSSSCG00000035738,ENSSSCG00000035811,ENSSSCG00000035997,ENSSSCG00000037236,ENSSSCG00000038880	BP	translation	0.360292	5	14	ENSSSCG00000004177,ENSSSCG00000009146,ENSSSCG00000027358,ENSSSCG00000034227,ENSSSCG00000037236	ENSSSCG00000001502,ENSSSCG00000003369,ENSSSCG00000004177,ENSSSCG00000009146,ENSSSCG00000009303,ENSSSCG00000014855,ENSSSCG00000025507,ENSSSCG00000027358,ENSSSCG00000034227,ENSSSCG00000035738,ENSSSCG00000035811,ENSSSCG00000035997,ENSSSCG00000037236,ENSSSCG00000038880	BP	translation	0.659671	4	14	ENSSSCG00000004177,ENSSSCG00000027358,ENSSSCG00000034227,ENSSSCG00000035811	ENSSSCG00000001502,ENSSSCG00000003369,ENSSSCG00000004177,ENSSSCG00000009146,ENSSSCG00000009303,ENSSSCG00000014855,ENSSSCG00000025507,ENSSSCG00000027358,ENSSSCG00000034227,ENSSSCG00000035738,ENSSSCG00000035811,ENSSSCG00000035997,ENSSSCG00000037236,ENSSSCG00000038880	BP	translation	0.977871	2	14	ENSSSCG00000004177,ENSSSCG00000025507	ENSSSCG00000001502,ENSSSCG00000003369,ENSSSCG00000004177,ENSSSCG00000009146,ENSSSCG00000009303,ENSSSCG00000014855,ENSSSCG00000025507,ENSSSCG00000027358,ENSSSCG00000034227,ENSSSCG00000035738,ENSSSCG00000035811,ENSSSCG00000035997,ENSSSCG00000037236,ENSSSCG00000038880	BP	translation	0.62279	5	14	ENSSSCG00000003369,ENSSSCG00000004177,ENSSSCG00000027358,ENSSSCG00000034227,ENSSSCG00000035811	ENSSSCG00000001502,ENSSSCG00000003369,ENSSSCG00000004177,ENSSSCG00000009146,ENSSSCG00000009303,ENSSSCG00000014855,ENSSSCG00000025507,ENSSSCG00000027358,ENSSSCG00000034227,ENSSSCG00000035738,ENSSSCG00000035811,ENSSSCG00000035997,ENSSSCG00000037236,ENSSSCG00000038880	BP	translation	0.0483772	7	14	ENSSSCG00000003369,ENSSSCG00000004177,ENSSSCG00000009146,ENSSSCG00000027358,ENSSSCG00000034227,ENSSSCG00000035811,ENSSSCG00000037236	ENSSSCG00000001502,ENSSSCG00000003369,ENSSSCG00000004177,ENSSSCG00000009146,ENSSSCG00000009303,ENSSSCG00000014855,ENSSSCG00000025507,ENSSSCG00000027358,ENSSSCG00000034227,ENSSSCG00000035738,ENSSSCG00000035811,ENSSSCG00000035997,ENSSSCG00000037236,ENSSSCG00000038880	BP	translation	0.318175	6	14	ENSSSCG00000001502,ENSSSCG00000004177,ENSSSCG00000027358,ENSSSCG00000034227,ENSSSCG00000035811,ENSSSCG00000037236
GO:0006468	P:protein phosphorylation	BP	protein phosphorylation	0.815806	4	9	ENSSSCG00000001414,ENSSSCG00000003017,ENSSSCG00000036145,ENSSSCG00000040486	ENSSSCG00000001414,ENSSSCG00000003017,ENSSSCG00000004595,ENSSSCG00000005587,ENSSSCG00000011590,ENSSSCG00000025092,ENSSSCG00000036145,ENSSSCG00000038694,ENSSSCG00000040486	BP	protein phosphorylation	0.964108	2	9	ENSSSCG00000001414,ENSSSCG00000040486	ENSSSCG00000001414,ENSSSCG00000003017,ENSSSCG00000004595,ENSSSCG00000005587,ENSSSCG00000011590,ENSSSCG00000025092,ENSSSCG00000036145,ENSSSCG00000038694,ENSSSCG00000040486	BP	protein phosphorylation	0.858894	3	9	ENSSSCG00000001414,ENSSSCG00000003017,ENSSSCG00000038694	ENSSSCG00000001414,ENSSSCG00000003017,ENSSSCG00000004595,ENSSSCG00000005587,ENSSSCG00000011590,ENSSSCG00000025092,ENSSSCG00000036145,ENSSSCG00000038694,ENSSSCG00000040486	BP	protein phosphorylation	0.454951	5	9	ENSSSCG00000001414,ENSSSCG00000003017,ENSSSCG00000005587,ENSSSCG00000038694,ENSSSCG00000040486	ENSSSCG00000001414,ENSSSCG00000003017,ENSSSCG00000004595,ENSSSCG00000005587,ENSSSCG00000011590,ENSSSCG00000025092,ENSSSCG00000036145,ENSSSCG00000038694,ENSSSCG00000040486	BP	protein phosphorylation	0.98551	2	9	ENSSSCG00000001414,ENSSSCG00000038694	ENSSSCG00000001414,ENSSSCG00000003017,ENSSSCG00000004595,ENSSSCG00000005587,ENSSSCG00000011590,ENSSSCG00000025092,ENSSSCG00000036145,ENSSSCG00000038694,ENSSSCG00000040486	BP	protein phosphorylation	0.818432	3	9	ENSSSCG00000001414,ENSSSCG00000003017,ENSSSCG00000038694	ENSSSCG00000001414,ENSSSCG00000003017,ENSSSCG00000004595,ENSSSCG00000005587,ENSSSCG00000011590,ENSSSCG00000025092,ENSSSCG00000036145,ENSSSCG00000038694,ENSSSCG00000040486	BP	protein phosphorylation	0.91621	3	9	ENSSSCG00000003017,ENSSSCG00000038694,ENSSSCG00000040486
GO:0006486	P:protein glycosylation	BP	protein glycosylation	0.927627	2	6	ENSSSCG00000002050,ENSSSCG00000021774	ENSSSCG00000002050,ENSSSCG00000003145,ENSSSCG00000007465,ENSSSCG00000007497,ENSSSCG00000021774,ENSSSCG00000024393	BP	protein glycosylation	0.573691	3	6	ENSSSCG00000002050,ENSSSCG00000021774,ENSSSCG00000024393	ENSSSCG00000002050,ENSSSCG00000003145,ENSSSCG00000007465,ENSSSCG00000007497,ENSSSCG00000021774,ENSSSCG00000024393	BP	protein glycosylation	0.273992	4	6	ENSSSCG00000002050,ENSSSCG00000007465,ENSSSCG00000021774,ENSSSCG00000024393	ENSSSCG00000002050,ENSSSCG00000003145,ENSSSCG00000007465,ENSSSCG00000007497,ENSSSCG00000021774,ENSSSCG00000024393	BP	protein glycosylation	0.877823	2	6	ENSSSCG00000002050,ENSSSCG00000021774	ENSSSCG00000002050,ENSSSCG00000003145,ENSSSCG00000007465,ENSSSCG00000007497,ENSSSCG00000021774,ENSSSCG00000024393	BP	protein glycosylation	0.988623	1	6	ENSSSCG00000002050	ENSSSCG00000002050,ENSSSCG00000003145,ENSSSCG00000007465,ENSSSCG00000007497,ENSSSCG00000021774,ENSSSCG00000024393	BP	protein glycosylation	0.815465	2	6	ENSSSCG00000002050,ENSSSCG00000024393	ENSSSCG00000002050,ENSSSCG00000003145,ENSSSCG00000007465,ENSSSCG00000007497,ENSSSCG00000021774,ENSSSCG00000024393	BP	protein glycosylation	0.904076	2	6	ENSSSCG00000003145,ENSSSCG00000024393
GO:0006508	P:proteolysis	BP	proteolysis	0.991725	1	6	ENSSSCG00000013092	ENSSSCG00000001770,ENSSSCG00000003459,ENSSSCG00000012999,ENSSSCG00000013092,ENSSSCG00000016557,ENSSSCG00000016778	BP	proteolysis	0.590661	3	6	ENSSSCG00000013092,ENSSSCG00000016557,ENSSSCG00000016778	ENSSSCG00000001770,ENSSSCG00000003459,ENSSSCG00000012999,ENSSSCG00000013092,ENSSSCG00000016557,ENSSSCG00000016778	BP	proteolysis	0.284959	4	6	ENSSSCG00000001770,ENSSSCG00000013092,ENSSSCG00000016557,ENSSSCG00000016778	ENSSSCG00000001770,ENSSSCG00000003459,ENSSSCG00000012999,ENSSSCG00000013092,ENSSSCG00000016557,ENSSSCG00000016778	BP	proteolysis	0.881296	2	6	ENSSSCG00000012999,ENSSSCG00000016557	ENSSSCG00000001770,ENSSSCG00000003459,ENSSSCG00000012999,ENSSSCG00000013092,ENSSSCG00000016557,ENSSSCG00000016778	BP	proteolysis	0.39498	4	6	ENSSSCG00000001770,ENSSSCG00000013092,ENSSSCG00000016557,ENSSSCG00000016778	ENSSSCG00000001770,ENSSSCG00000003459,ENSSSCG00000012999,ENSSSCG00000013092,ENSSSCG00000016557,ENSSSCG00000016778	BP	proteolysis	0.238649	4	6	ENSSSCG00000001770,ENSSSCG00000013092,ENSSSCG00000016557,ENSSSCG00000016778	ENSSSCG00000001770,ENSSSCG00000003459,ENSSSCG00000012999,ENSSSCG00000013092,ENSSSCG00000016557,ENSSSCG00000016778	BP	proteolysis	0.382965	4	6	ENSSSCG00000001770,ENSSSCG00000013092,ENSSSCG00000016557,ENSSSCG00000016778
GO:0006874	P:cellular calcium ion homeostasis	BP	cellular calcium ion homeostasis	0.113344	5	6	ENSSSCG00000003017,ENSSSCG00000006296,ENSSSCG00000007527,ENSSSCG00000034386,ENSSSCG00000035078	ENSSSCG00000003017,ENSSSCG00000006296,ENSSSCG00000007527,ENSSSCG00000013394,ENSSSCG00000034386,ENSSSCG00000035078	BP	cellular calcium ion homeostasis	0.799566	2	6	ENSSSCG00000007527,ENSSSCG00000034386	ENSSSCG00000003017,ENSSSCG00000006296,ENSSSCG00000007527,ENSSSCG00000013394,ENSSSCG00000034386,ENSSSCG00000035078	BP	cellular calcium ion homeostasis	0.80299	2	6	ENSSSCG00000003017,ENSSSCG00000034386	ENSSSCG00000003017,ENSSSCG00000006296,ENSSSCG00000007527,ENSSSCG00000013394,ENSSSCG00000034386,ENSSSCG00000035078	BP	cellular calcium ion homeostasis	0.256803	4	6	ENSSSCG00000003017,ENSSSCG00000006296,ENSSSCG00000007527,ENSSSCG00000034386	ENSSSCG00000003017,ENSSSCG00000006296,ENSSSCG00000007527,ENSSSCG00000013394,ENSSSCG00000034386,ENSSSCG00000035078	BP	cellular calcium ion homeostasis	0.629988	3	6	ENSSSCG00000006296,ENSSSCG00000034386,ENSSSCG00000035078	ENSSSCG00000003017,ENSSSCG00000006296,ENSSSCG00000007527,ENSSSCG00000013394,ENSSSCG00000034386,ENSSSCG00000035078	BP	cellular calcium ion homeostasis	0.171155	4	6	ENSSSCG00000003017,ENSSSCG00000006296,ENSSSCG00000007527,ENSSSCG00000034386	ENSSSCG00000003017,ENSSSCG00000006296,ENSSSCG00000007527,ENSSSCG00000013394,ENSSSCG00000034386,ENSSSCG00000035078	BP	cellular calcium ion homeostasis	0.597439	3	6	ENSSSCG00000003017,ENSSSCG00000006296,ENSSSCG00000007527
GO:0006886	P:intracellular protein transport	BP	intracellular protein transport	0.839978	3	7	ENSSSCG00000004612,ENSSSCG00000032312,ENSSSCG00000037653	ENSSSCG00000004612,ENSSSCG00000005012,ENSSSCG00000010260,ENSSSCG00000014305,ENSSSCG00000017769,ENSSSCG00000032312,ENSSSCG00000037653	BP	intracellular protein transport	0.901645	2	7	ENSSSCG00000032312,ENSSSCG00000037653	ENSSSCG00000004612,ENSSSCG00000005012,ENSSSCG00000010260,ENSSSCG00000014305,ENSSSCG00000017769,ENSSSCG00000032312,ENSSSCG00000037653	BP	intracellular protein transport	0.167903	5	7	ENSSSCG00000005012,ENSSSCG00000010260,ENSSSCG00000014305,ENSSSCG00000032312,ENSSSCG00000037653	ENSSSCG00000004612,ENSSSCG00000005012,ENSSSCG00000010260,ENSSSCG00000014305,ENSSSCG00000017769,ENSSSCG00000032312,ENSSSCG00000037653	BP	intracellular protein transport	0.742561	3	7	ENSSSCG00000014305,ENSSSCG00000032312,ENSSSCG00000037653	ENSSSCG00000004612,ENSSSCG00000005012,ENSSSCG00000010260,ENSSSCG00000014305,ENSSSCG00000017769,ENSSSCG00000032312,ENSSSCG00000037653	BP	intracellular protein transport	0.0100108	7	7	ENSSSCG00000004612,ENSSSCG00000005012,ENSSSCG00000010260,ENSSSCG00000014305,ENSSSCG00000017769,ENSSSCG00000032312,ENSSSCG00000037653	ENSSSCG00000004612,ENSSSCG00000005012,ENSSSCG00000010260,ENSSSCG00000014305,ENSSSCG00000017769,ENSSSCG00000032312,ENSSSCG00000037653	BP	intracellular protein transport	0.639956	3	7	ENSSSCG00000014305,ENSSSCG00000032312,ENSSSCG00000037653	ENSSSCG00000004612,ENSSSCG00000005012,ENSSSCG00000010260,ENSSSCG00000014305,ENSSSCG00000017769,ENSSSCG00000032312,ENSSSCG00000037653	BP	intracellular protein transport	0.248323	5	7	ENSSSCG00000005012,ENSSSCG00000010260,ENSSSCG00000014305,ENSSSCG00000032312,ENSSSCG00000037653
GO:0006915	P:apoptotic process	BP	apoptotic process	0.52373	5	9	ENSSSCG00000002050,ENSSSCG00000007673,ENSSSCG00000010981,ENSSSCG00000016714,ENSSSCG00000017385	ENSSSCG00000002050,ENSSSCG00000005587,ENSSSCG00000007673,ENSSSCG00000010981,ENSSSCG00000014296,ENSSSCG00000014855,ENSSSCG00000016714,ENSSSCG00000017385,ENSSSCG00000039345	BP	apoptotic process	0.795243	3	9	ENSSSCG00000002050,ENSSSCG00000007673,ENSSSCG00000010981	ENSSSCG00000002050,ENSSSCG00000005587,ENSSSCG00000007673,ENSSSCG00000010981,ENSSSCG00000014296,ENSSSCG00000014855,ENSSSCG00000016714,ENSSSCG00000017385,ENSSSCG00000039345	BP	apoptotic process	0.949858	2	9	ENSSSCG00000002050,ENSSSCG00000016714	ENSSSCG00000002050,ENSSSCG00000005587,ENSSSCG00000007673,ENSSSCG00000010981,ENSSSCG00000014296,ENSSSCG00000014855,ENSSSCG00000016714,ENSSSCG00000017385,ENSSSCG00000039345	BP	apoptotic process	0.64262	4	9	ENSSSCG00000002050,ENSSSCG00000005587,ENSSSCG00000010981,ENSSSCG00000016714	ENSSSCG00000002050,ENSSSCG00000005587,ENSSSCG00000007673,ENSSSCG00000010981,ENSSSCG00000014296,ENSSSCG00000014855,ENSSSCG00000016714,ENSSSCG00000017385,ENSSSCG00000039345	BP	apoptotic process	0.997734	1	9	ENSSSCG00000002050	ENSSSCG00000002050,ENSSSCG00000005587,ENSSSCG00000007673,ENSSSCG00000010981,ENSSSCG00000014296,ENSSSCG00000014855,ENSSSCG00000016714,ENSSSCG00000017385,ENSSSCG00000039345	BP	apoptotic process	0.922934	2	9	ENSSSCG00000002050,ENSSSCG00000039345	ENSSSCG00000002050,ENSSSCG00000005587,ENSSSCG00000007673,ENSSSCG00000010981,ENSSSCG00000014296,ENSSSCG00000014855,ENSSSCG00000016714,ENSSSCG00000017385,ENSSSCG00000039345	BP	apoptotic process	0.997114	1	9	ENSSSCG00000014296
GO:0006935	P:chemotaxis	BP	chemotaxis	0.96751	1	5	ENSSSCG00000039416	ENSSSCG00000023557,ENSSSCG00000027555,ENSSSCG00000030682,ENSSSCG00000031346,ENSSSCG00000039416	BP	chemotaxis	0.704312	2	5	ENSSSCG00000030682,ENSSSCG00000039416	ENSSSCG00000023557,ENSSSCG00000027555,ENSSSCG00000030682,ENSSSCG00000031346,ENSSSCG00000039416	BP	chemotaxis	0.33361	3	5	ENSSSCG00000027555,ENSSSCG00000030682,ENSSSCG00000039416	ENSSSCG00000023557,ENSSSCG00000027555,ENSSSCG00000030682,ENSSSCG00000031346,ENSSSCG00000039416	BP	chemotaxis	0.744224	2	5	ENSSSCG00000027555,ENSSSCG00000039416	ENSSSCG00000023557,ENSSSCG00000027555,ENSSSCG00000030682,ENSSSCG00000031346,ENSSSCG00000039416	BP	chemotaxis	0.961596	1	5	ENSSSCG00000039416	ENSSSCG00000023557,ENSSSCG00000027555,ENSSSCG00000030682,ENSSSCG00000031346,ENSSSCG00000039416	BP	chemotaxis	0.30946	3	5	ENSSSCG00000030682,ENSSSCG00000031346,ENSSSCG00000039416	ENSSSCG00000023557,ENSSSCG00000027555,ENSSSCG00000030682,ENSSSCG00000031346,ENSSSCG00000039416	BP	chemotaxis	0.747302	2	5	ENSSSCG00000027555,ENSSSCG00000030682
GO:0006954	P:inflammatory response	BP	inflammatory response	0.589831	8	16	ENSSSCG00000003017,ENSSSCG00000010067,ENSSSCG00000011436,ENSSSCG00000011695,ENSSSCG00000013593,ENSSSCG00000015037,ENSSSCG00000032343,ENSSSCG00000033520	ENSSSCG00000003017,ENSSSCG00000006215,ENSSSCG00000008953,ENSSSCG00000008957,ENSSSCG00000010067,ENSSSCG00000011436,ENSSSCG00000011695,ENSSSCG00000013593,ENSSSCG00000014281,ENSSSCG00000015037,ENSSSCG00000017723,ENSSSCG00000023557,ENSSSCG00000031346,ENSSSCG00000032343,ENSSSCG00000033520,ENSSSCG00000037579	BP	inflammatory response	0.850812	5	16	ENSSSCG00000010067,ENSSSCG00000011436,ENSSSCG00000011695,ENSSSCG00000013593,ENSSSCG00000033520	ENSSSCG00000003017,ENSSSCG00000006215,ENSSSCG00000008953,ENSSSCG00000008957,ENSSSCG00000010067,ENSSSCG00000011436,ENSSSCG00000011695,ENSSSCG00000013593,ENSSSCG00000014281,ENSSSCG00000015037,ENSSSCG00000017723,ENSSSCG00000023557,ENSSSCG00000031346,ENSSSCG00000032343,ENSSSCG00000033520,ENSSSCG00000037579	BP	inflammatory response	0.850091	5	16	ENSSSCG00000003017,ENSSSCG00000008953,ENSSSCG00000010067,ENSSSCG00000011695,ENSSSCG00000033520	ENSSSCG00000003017,ENSSSCG00000006215,ENSSSCG00000008953,ENSSSCG00000008957,ENSSSCG00000010067,ENSSSCG00000011436,ENSSSCG00000011695,ENSSSCG00000013593,ENSSSCG00000014281,ENSSSCG00000015037,ENSSSCG00000017723,ENSSSCG00000023557,ENSSSCG00000031346,ENSSSCG00000032343,ENSSSCG00000033520,ENSSSCG00000037579	BP	inflammatory response	0.630251	7	16	ENSSSCG00000003017,ENSSSCG00000006215,ENSSSCG00000008957,ENSSSCG00000010067,ENSSSCG00000011695,ENSSSCG00000013593,ENSSSCG00000033520	ENSSSCG00000003017,ENSSSCG00000006215,ENSSSCG00000008953,ENSSSCG00000008957,ENSSSCG00000010067,ENSSSCG00000011436,ENSSSCG00000011695,ENSSSCG00000013593,ENSSSCG00000014281,ENSSSCG00000015037,ENSSSCG00000017723,ENSSSCG00000023557,ENSSSCG00000031346,ENSSSCG00000032343,ENSSSCG00000033520,ENSSSCG00000037579	BP	inflammatory response	0.945877	5	16	ENSSSCG00000008953,ENSSSCG00000010067,ENSSSCG00000013593,ENSSSCG00000017723,ENSSSCG00000032343	ENSSSCG00000003017,ENSSSCG00000006215,ENSSSCG00000008953,ENSSSCG00000008957,ENSSSCG00000010067,ENSSSCG00000011436,ENSSSCG00000011695,ENSSSCG00000013593,ENSSSCG00000014281,ENSSSCG00000015037,ENSSSCG00000017723,ENSSSCG00000023557,ENSSSCG00000031346,ENSSSCG00000032343,ENSSSCG00000033520,ENSSSCG00000037579	BP	inflammatory response	0.401964	7	16	ENSSSCG00000003017,ENSSSCG00000008957,ENSSSCG00000010067,ENSSSCG00000015037,ENSSSCG00000031346,ENSSSCG00000032343,ENSSSCG00000033520	ENSSSCG00000003017,ENSSSCG00000006215,ENSSSCG00000008953,ENSSSCG00000008957,ENSSSCG00000010067,ENSSSCG00000011436,ENSSSCG00000011695,ENSSSCG00000013593,ENSSSCG00000014281,ENSSSCG00000015037,ENSSSCG00000017723,ENSSSCG00000023557,ENSSSCG00000031346,ENSSSCG00000032343,ENSSSCG00000033520,ENSSSCG00000037579	BP	inflammatory response	0.621269	7	16	ENSSSCG00000003017,ENSSSCG00000008953,ENSSSCG00000008957,ENSSSCG00000010067,ENSSSCG00000015037,ENSSSCG00000017723,ENSSSCG00000033520
GO:0006955	P:immune response	BP	immune response	0.797642	5	12	ENSSSCG00000004687,ENSSSCG00000004952,ENSSSCG00000011436,ENSSSCG00000014278,ENSSSCG00000039416	ENSSSCG00000004687,ENSSSCG00000004952,ENSSSCG00000008090,ENSSSCG00000008953,ENSSSCG00000008957,ENSSSCG00000011436,ENSSSCG00000014278,ENSSSCG00000014281,ENSSSCG00000023557,ENSSSCG00000037579,ENSSSCG00000039214,ENSSSCG00000039416	BP	immune response	0.914182	3	12	ENSSSCG00000004952,ENSSSCG00000011436,ENSSSCG00000039416	ENSSSCG00000004687,ENSSSCG00000004952,ENSSSCG00000008090,ENSSSCG00000008953,ENSSSCG00000008957,ENSSSCG00000011436,ENSSSCG00000014278,ENSSSCG00000014281,ENSSSCG00000023557,ENSSSCG00000037579,ENSSSCG00000039214,ENSSSCG00000039416	BP	immune response	0.5595	5	12	ENSSSCG00000004687,ENSSSCG00000004952,ENSSSCG00000008090,ENSSSCG00000008953,ENSSSCG00000039416	ENSSSCG00000004687,ENSSSCG00000004952,ENSSSCG00000008090,ENSSSCG00000008953,ENSSSCG00000008957,ENSSSCG00000011436,ENSSSCG00000014278,ENSSSCG00000014281,ENSSSCG00000023557,ENSSSCG00000037579,ENSSSCG00000039214,ENSSSCG00000039416	BP	immune response	0.861972	4	12	ENSSSCG00000004687,ENSSSCG00000004952,ENSSSCG00000008957,ENSSSCG00000039416	ENSSSCG00000004687,ENSSSCG00000004952,ENSSSCG00000008090,ENSSSCG00000008953,ENSSSCG00000008957,ENSSSCG00000011436,ENSSSCG00000014278,ENSSSCG00000014281,ENSSSCG00000023557,ENSSSCG00000037579,ENSSSCG00000039214,ENSSSCG00000039416	BP	immune response	0.74865	5	12	ENSSSCG00000004952,ENSSSCG00000008090,ENSSSCG00000008953,ENSSSCG00000014278,ENSSSCG00000039416	ENSSSCG00000004687,ENSSSCG00000004952,ENSSSCG00000008090,ENSSSCG00000008953,ENSSSCG00000008957,ENSSSCG00000011436,ENSSSCG00000014278,ENSSSCG00000014281,ENSSSCG00000023557,ENSSSCG00000037579,ENSSSCG00000039214,ENSSSCG00000039416	BP	immune response	0.702661	4	12	ENSSSCG00000004952,ENSSSCG00000008090,ENSSSCG00000008957,ENSSSCG00000039416	ENSSSCG00000004687,ENSSSCG00000004952,ENSSSCG00000008090,ENSSSCG00000008953,ENSSSCG00000008957,ENSSSCG00000011436,ENSSSCG00000014278,ENSSSCG00000014281,ENSSSCG00000023557,ENSSSCG00000037579,ENSSSCG00000039214,ENSSSCG00000039416	BP	immune response	0.846344	4	12	ENSSSCG00000004687,ENSSSCG00000008090,ENSSSCG00000008953,ENSSSCG00000008957
GO:0007015	P:actin filament organization	BP	actin filament organization	0.750655	2	5	ENSSSCG00000013849,ENSSSCG00000015796	ENSSSCG00000012119,ENSSSCG00000013849,ENSSSCG00000015796,ENSSSCG00000038816,ENSSSCG00000040643	BP	actin filament organization	0.24288	3	5	ENSSSCG00000012119,ENSSSCG00000013849,ENSSSCG00000015796	ENSSSCG00000012119,ENSSSCG00000013849,ENSSSCG00000015796,ENSSSCG00000038816,ENSSSCG00000040643	BP	actin filament organization	0.901551	1	5	ENSSSCG00000012119	ENSSSCG00000012119,ENSSSCG00000013849,ENSSSCG00000015796,ENSSSCG00000038816,ENSSSCG00000040643	BP	actin filament organization	0.319728	3	5	ENSSSCG00000012119,ENSSSCG00000013849,ENSSSCG00000015796	ENSSSCG00000012119,ENSSSCG00000013849,ENSSSCG00000015796,ENSSSCG00000038816,ENSSSCG00000040643	BP	actin filament organization	0.941117	1	5	ENSSSCG00000013849	ENSSSCG00000012119,ENSSSCG00000013849,ENSSSCG00000015796,ENSSSCG00000038816,ENSSSCG00000040643	BP	actin filament organization	0.541353	2	5	ENSSSCG00000012119,ENSSSCG00000013849	ENSSSCG00000012119,ENSSSCG00000013849,ENSSSCG00000015796,ENSSSCG00000038816,ENSSSCG00000040643	BP	actin filament organization	0.335698	3	5	ENSSSCG00000012119,ENSSSCG00000013849,ENSSSCG00000015796
GO:0007049	P:cell cycle	BP	cell cycle	0.992548	2	10	ENSSSCG00000017385,ENSSSCG00000017950	ENSSSCG00000005587,ENSSSCG00000007503,ENSSSCG00000008540,ENSSSCG00000014855,ENSSSCG00000017385,ENSSSCG00000017950,ENSSSCG00000029724,ENSSSCG00000031262,ENSSSCG00000036183,ENSSSCG00000037241	BP	cell cycle	1	0	10		ENSSSCG00000005587,ENSSSCG00000007503,ENSSSCG00000008540,ENSSSCG00000014855,ENSSSCG00000017385,ENSSSCG00000017950,ENSSSCG00000029724,ENSSSCG00000031262,ENSSSCG00000036183,ENSSSCG00000037241	BP	cell cycle	0.879503	3	10	ENSSSCG00000017950,ENSSSCG00000029724,ENSSSCG00000031262	ENSSSCG00000005587,ENSSSCG00000007503,ENSSSCG00000008540,ENSSSCG00000014855,ENSSSCG00000017385,ENSSSCG00000017950,ENSSSCG00000029724,ENSSSCG00000031262,ENSSSCG00000036183,ENSSSCG00000037241	BP	cell cycle	0.754461	4	10	ENSSSCG00000005587,ENSSSCG00000017950,ENSSSCG00000031262,ENSSSCG00000037241	ENSSSCG00000005587,ENSSSCG00000007503,ENSSSCG00000008540,ENSSSCG00000014855,ENSSSCG00000017385,ENSSSCG00000017950,ENSSSCG00000029724,ENSSSCG00000031262,ENSSSCG00000036183,ENSSSCG00000037241	BP	cell cycle	0.942735	3	10	ENSSSCG00000017950,ENSSSCG00000029724,ENSSSCG00000037241	ENSSSCG00000005587,ENSSSCG00000007503,ENSSSCG00000008540,ENSSSCG00000014855,ENSSSCG00000017385,ENSSSCG00000017950,ENSSSCG00000029724,ENSSSCG00000031262,ENSSSCG00000036183,ENSSSCG00000037241	BP	cell cycle	0.949945	2	10	ENSSSCG00000017950,ENSSSCG00000029724	ENSSSCG00000005587,ENSSSCG00000007503,ENSSSCG00000008540,ENSSSCG00000014855,ENSSSCG00000017385,ENSSSCG00000017950,ENSSSCG00000029724,ENSSSCG00000031262,ENSSSCG00000036183,ENSSSCG00000037241	BP	cell cycle	0.789991	4	10	ENSSSCG00000008540,ENSSSCG00000017950,ENSSSCG00000029724,ENSSSCG00000031262
GO:0007050	P:cell cycle arrest	BP	cell cycle arrest	0.707075	3	6	ENSSSCG00000003017,ENSSSCG00000004952,ENSSSCG00000035077	ENSSSCG00000003017,ENSSSCG00000004952,ENSSSCG00000008953,ENSSSCG00000017044,ENSSSCG00000032963,ENSSSCG00000035077	BP	cell cycle arrest	0.822634	2	6	ENSSSCG00000004952,ENSSSCG00000035077	ENSSSCG00000003017,ENSSSCG00000004952,ENSSSCG00000008953,ENSSSCG00000017044,ENSSSCG00000032963,ENSSSCG00000035077	BP	cell cycle arrest	0.0620513	5	6	ENSSSCG00000003017,ENSSSCG00000004952,ENSSSCG00000008953,ENSSSCG00000032963,ENSSSCG00000035077	ENSSSCG00000003017,ENSSSCG00000004952,ENSSSCG00000008953,ENSSSCG00000017044,ENSSSCG00000032963,ENSSSCG00000035077	BP	cell cycle arrest	0.601893	3	6	ENSSSCG00000003017,ENSSSCG00000004952,ENSSSCG00000035077	ENSSSCG00000003017,ENSSSCG00000004952,ENSSSCG00000008953,ENSSSCG00000017044,ENSSSCG00000032963,ENSSSCG00000035077	BP	cell cycle arrest	0.6689	3	6	ENSSSCG00000004952,ENSSSCG00000008953,ENSSSCG00000035077	ENSSSCG00000003017,ENSSSCG00000004952,ENSSSCG00000008953,ENSSSCG00000017044,ENSSSCG00000032963,ENSSSCG00000035077	BP	cell cycle arrest	0.478666	3	6	ENSSSCG00000003017,ENSSSCG00000004952,ENSSSCG00000035077	ENSSSCG00000003017,ENSSSCG00000004952,ENSSSCG00000008953,ENSSSCG00000017044,ENSSSCG00000032963,ENSSSCG00000035077	BP	cell cycle arrest	0.318464	4	6	ENSSSCG00000003017,ENSSSCG00000008953,ENSSSCG00000032963,ENSSSCG00000035077
GO:0007155	P:cell adhesion	BP	cell adhesion	0.83593	3	7	ENSSSCG00000006296,ENSSSCG00000010313,ENSSSCG00000011942	ENSSSCG00000006296,ENSSSCG00000007495,ENSSSCG00000008937,ENSSSCG00000009216,ENSSSCG00000009561,ENSSSCG00000010313,ENSSSCG00000011942	BP	cell adhesion	0.732753	3	7	ENSSSCG00000007495,ENSSSCG00000010313,ENSSSCG00000011942	ENSSSCG00000006296,ENSSSCG00000007495,ENSSSCG00000008937,ENSSSCG00000009216,ENSSSCG00000009561,ENSSSCG00000010313,ENSSSCG00000011942	BP	cell adhesion	0.39594	4	7	ENSSSCG00000007495,ENSSSCG00000009216,ENSSSCG00000010313,ENSSSCG00000011942	ENSSSCG00000006296,ENSSSCG00000007495,ENSSSCG00000008937,ENSSSCG00000009216,ENSSSCG00000009561,ENSSSCG00000010313,ENSSSCG00000011942	BP	cell adhesion	0.499469	4	7	ENSSSCG00000006296,ENSSSCG00000009216,ENSSSCG00000010313,ENSSSCG00000011942	ENSSSCG00000006296,ENSSSCG00000007495,ENSSSCG00000008937,ENSSSCG00000009216,ENSSSCG00000009561,ENSSSCG00000010313,ENSSSCG00000011942	BP	cell adhesion	0.55204	4	7	ENSSSCG00000006296,ENSSSCG00000009216,ENSSSCG00000010313,ENSSSCG00000011942	ENSSSCG00000006296,ENSSSCG00000007495,ENSSSCG00000008937,ENSSSCG00000009216,ENSSSCG00000009561,ENSSSCG00000010313,ENSSSCG00000011942	BP	cell adhesion	0.382696	4	7	ENSSSCG00000006296,ENSSSCG00000007495,ENSSSCG00000009216,ENSSSCG00000011942	ENSSSCG00000006296,ENSSSCG00000007495,ENSSSCG00000008937,ENSSSCG00000009216,ENSSSCG00000009561,ENSSSCG00000010313,ENSSSCG00000011942	BP	cell adhesion	0.494661	4	7	ENSSSCG00000006296,ENSSSCG00000007495,ENSSSCG00000009216,ENSSSCG00000011942
GO:0007179	P:transforming growth factor beta receptor signaling pathway	BP	transforming growth factor beta receptor signaling pathway	0.889765	2	5	ENSSSCG00000003017,ENSSSCG00000004952	ENSSSCG00000003017,ENSSSCG00000004524,ENSSSCG00000004952,ENSSSCG00000013328,ENSSSCG00000016047	BP	transforming growth factor beta receptor signaling pathway	0.97331	1	5	ENSSSCG00000004952	ENSSSCG00000003017,ENSSSCG00000004524,ENSSSCG00000004952,ENSSSCG00000013328,ENSSSCG00000016047	BP	transforming growth factor beta receptor signaling pathway	0.80694	2	5	ENSSSCG00000003017,ENSSSCG00000004952	ENSSSCG00000003017,ENSSSCG00000004524,ENSSSCG00000004952,ENSSSCG00000013328,ENSSSCG00000016047	BP	transforming growth factor beta receptor signaling pathway	0.838359	2	5	ENSSSCG00000003017,ENSSSCG00000004952	ENSSSCG00000003017,ENSSSCG00000004524,ENSSSCG00000004952,ENSSSCG00000013328,ENSSSCG00000016047	BP	transforming growth factor beta receptor signaling pathway	0.983193	1	5	ENSSSCG00000004952	ENSSSCG00000003017,ENSSSCG00000004524,ENSSSCG00000004952,ENSSSCG00000013328,ENSSSCG00000016047	BP	transforming growth factor beta receptor signaling pathway	0.794902	2	5	ENSSSCG00000003017,ENSSSCG00000004952	ENSSSCG00000003017,ENSSSCG00000004524,ENSSSCG00000004952,ENSSSCG00000013328,ENSSSCG00000016047	BP	transforming growth factor beta receptor signaling pathway	0.981595	1	5	ENSSSCG00000003017
GO:0007186	P:G protein-coupled receptor signaling pathway	BP	G protein-coupled receptor signaling pathway	0.926712	4	13	ENSSSCG00000013593,ENSSSCG00000015069,ENSSSCG00000015550,ENSSSCG00000032343	ENSSSCG00000001481,ENSSSCG00000011590,ENSSSCG00000013328,ENSSSCG00000013593,ENSSSCG00000015069,ENSSSCG00000015550,ENSSSCG00000017723,ENSSSCG00000020906,ENSSSCG00000024634,ENSSSCG00000025434,ENSSSCG00000031346,ENSSSCG00000032343,ENSSSCG00000033740	BP	G protein-coupled receptor signaling pathway	0.925887	3	13	ENSSSCG00000001481,ENSSSCG00000013593,ENSSSCG00000015550	ENSSSCG00000001481,ENSSSCG00000011590,ENSSSCG00000013328,ENSSSCG00000013593,ENSSSCG00000015069,ENSSSCG00000015550,ENSSSCG00000017723,ENSSSCG00000020906,ENSSSCG00000024634,ENSSSCG00000025434,ENSSSCG00000031346,ENSSSCG00000032343,ENSSSCG00000033740	BP	G protein-coupled receptor signaling pathway	0.998104	1	13	ENSSSCG00000020906	ENSSSCG00000001481,ENSSSCG00000011590,ENSSSCG00000013328,ENSSSCG00000013593,ENSSSCG00000015069,ENSSSCG00000015550,ENSSSCG00000017723,ENSSSCG00000020906,ENSSSCG00000024634,ENSSSCG00000025434,ENSSSCG00000031346,ENSSSCG00000032343,ENSSSCG00000033740	BP	G protein-coupled receptor signaling pathway	0.704268	5	13	ENSSSCG00000001481,ENSSSCG00000013593,ENSSSCG00000015069,ENSSSCG00000015550,ENSSSCG00000033740	ENSSSCG00000001481,ENSSSCG00000011590,ENSSSCG00000013328,ENSSSCG00000013593,ENSSSCG00000015069,ENSSSCG00000015550,ENSSSCG00000017723,ENSSSCG00000020906,ENSSSCG00000024634,ENSSSCG00000025434,ENSSSCG00000031346,ENSSSCG00000032343,ENSSSCG00000033740	BP	G protein-coupled receptor signaling pathway	0.557486	6	13	ENSSSCG00000013593,ENSSSCG00000015069,ENSSSCG00000015550,ENSSSCG00000017723,ENSSSCG00000020906,ENSSSCG00000032343	ENSSSCG00000001481,ENSSSCG00000011590,ENSSSCG00000013328,ENSSSCG00000013593,ENSSSCG00000015069,ENSSSCG00000015550,ENSSSCG00000017723,ENSSSCG00000020906,ENSSSCG00000024634,ENSSSCG00000025434,ENSSSCG00000031346,ENSSSCG00000032343,ENSSSCG00000033740	BP	G protein-coupled receptor signaling pathway	0.513365	5	13	ENSSSCG00000001481,ENSSSCG00000015550,ENSSSCG00000020906,ENSSSCG00000031346,ENSSSCG00000032343	ENSSSCG00000001481,ENSSSCG00000011590,ENSSSCG00000013328,ENSSSCG00000013593,ENSSSCG00000015069,ENSSSCG00000015550,ENSSSCG00000017723,ENSSSCG00000020906,ENSSSCG00000024634,ENSSSCG00000025434,ENSSSCG00000031346,ENSSSCG00000032343,ENSSSCG00000033740	BP	G protein-coupled receptor signaling pathway	0.991385	2	13	ENSSSCG00000017723,ENSSSCG00000020906
GO:0007189	P:adenylate cyclase-activating G protein-coupled receptor signaling pathway	BP	adenylate cyclase-activating G protein-coupled receptor signaling pathway	0.997204	1	10	ENSSSCG00000033763	ENSSSCG00000008421,ENSSSCG00000010629,ENSSSCG00000013386,ENSSSCG00000013387,ENSSSCG00000013394,ENSSSCG00000013408,ENSSSCG00000015895,ENSSSCG00000033763,ENSSSCG00000039227,ENSSSCG00000051798	BP	adenylate cyclase-activating G protein-coupled receptor signaling pathway	0.897686	2	10	ENSSSCG00000015895,ENSSSCG00000033763	ENSSSCG00000008421,ENSSSCG00000010629,ENSSSCG00000013386,ENSSSCG00000013387,ENSSSCG00000013394,ENSSSCG00000013408,ENSSSCG00000015895,ENSSSCG00000033763,ENSSSCG00000039227,ENSSSCG00000051798	BP	adenylate cyclase-activating G protein-coupled receptor signaling pathway	0.918507	2	10	ENSSSCG00000013408,ENSSSCG00000033763	ENSSSCG00000008421,ENSSSCG00000010629,ENSSSCG00000013386,ENSSSCG00000013387,ENSSSCG00000013394,ENSSSCG00000013408,ENSSSCG00000015895,ENSSSCG00000033763,ENSSSCG00000039227,ENSSSCG00000051798	BP	adenylate cyclase-activating G protein-coupled receptor signaling pathway	0.947871	2	10	ENSSSCG00000013386,ENSSSCG00000033763	ENSSSCG00000008421,ENSSSCG00000010629,ENSSSCG00000013386,ENSSSCG00000013387,ENSSSCG00000013394,ENSSSCG00000013408,ENSSSCG00000015895,ENSSSCG00000033763,ENSSSCG00000039227,ENSSSCG00000051798	BP	adenylate cyclase-activating G protein-coupled receptor signaling pathway	0.96353	2	10	ENSSSCG00000013408,ENSSSCG00000033763	ENSSSCG00000008421,ENSSSCG00000010629,ENSSSCG00000013386,ENSSSCG00000013387,ENSSSCG00000013394,ENSSSCG00000013408,ENSSSCG00000015895,ENSSSCG00000033763,ENSSSCG00000039227,ENSSSCG00000051798	BP	adenylate cyclase-activating G protein-coupled receptor signaling pathway	0.381037	4	10	ENSSSCG00000010629,ENSSSCG00000015895,ENSSSCG00000039227,ENSSSCG00000051798	ENSSSCG00000008421,ENSSSCG00000010629,ENSSSCG00000013386,ENSSSCG00000013387,ENSSSCG00000013394,ENSSSCG00000013408,ENSSSCG00000015895,ENSSSCG00000033763,ENSSSCG00000039227,ENSSSCG00000051798	BP	adenylate cyclase-activating G protein-coupled receptor signaling pathway	0.993372	1	10	ENSSSCG00000013408
GO:0007200	P:phospholipase C-activating G protein-coupled receptor signaling pathway	BP	phospholipase C-activating G protein-coupled receptor signaling pathway	1	0	5		ENSSSCG00000001481,ENSSSCG00000008421,ENSSSCG00000025777,ENSSSCG00000031346,ENSSSCG00000040207	BP	phospholipase C-activating G protein-coupled receptor signaling pathway	0.596428	3	5	ENSSSCG00000001481,ENSSSCG00000025777,ENSSSCG00000040207	ENSSSCG00000001481,ENSSSCG00000008421,ENSSSCG00000025777,ENSSSCG00000031346,ENSSSCG00000040207	BP	phospholipase C-activating G protein-coupled receptor signaling pathway	0.974393	1	5	ENSSSCG00000025777	ENSSSCG00000001481,ENSSSCG00000008421,ENSSSCG00000025777,ENSSSCG00000031346,ENSSSCG00000040207	BP	phospholipase C-activating G protein-coupled receptor signaling pathway	0.607491	3	5	ENSSSCG00000001481,ENSSSCG00000025777,ENSSSCG00000040207	ENSSSCG00000001481,ENSSSCG00000008421,ENSSSCG00000025777,ENSSSCG00000031346,ENSSSCG00000040207	BP	phospholipase C-activating G protein-coupled receptor signaling pathway	0.988674	1	5	ENSSSCG00000040207	ENSSSCG00000001481,ENSSSCG00000008421,ENSSSCG00000025777,ENSSSCG00000031346,ENSSSCG00000040207	BP	phospholipase C-activating G protein-coupled receptor signaling pathway	0.834976	2	5	ENSSSCG00000001481,ENSSSCG00000031346	ENSSSCG00000001481,ENSSSCG00000008421,ENSSSCG00000025777,ENSSSCG00000031346,ENSSSCG00000040207	BP	phospholipase C-activating G protein-coupled receptor signaling pathway	0.882383	2	5	ENSSSCG00000025777,ENSSSCG00000040207
GO:0007204	P:positive regulation of cytosolic calcium ion concentration	BP	positive regulation of cytosolic calcium ion concentration	0.894704	2	5	ENSSSCG00000011695,ENSSSCG00000039416	ENSSSCG00000011695,ENSSSCG00000023557,ENSSSCG00000025777,ENSSSCG00000031346,ENSSSCG00000039416	BP	positive regulation of cytosolic calcium ion concentration	0.548893	3	5	ENSSSCG00000011695,ENSSSCG00000025777,ENSSSCG00000039416	ENSSSCG00000011695,ENSSSCG00000023557,ENSSSCG00000025777,ENSSSCG00000031346,ENSSSCG00000039416	BP	positive regulation of cytosolic calcium ion concentration	0.476044	3	5	ENSSSCG00000011695,ENSSSCG00000025777,ENSSSCG00000039416	ENSSSCG00000011695,ENSSSCG00000023557,ENSSSCG00000025777,ENSSSCG00000031346,ENSSSCG00000039416	BP	positive regulation of cytosolic calcium ion concentration	0.574298	3	5	ENSSSCG00000011695,ENSSSCG00000025777,ENSSSCG00000039416	ENSSSCG00000011695,ENSSSCG00000023557,ENSSSCG00000025777,ENSSSCG00000031346,ENSSSCG00000039416	BP	positive regulation of cytosolic calcium ion concentration	0.984606	1	5	ENSSSCG00000039416	ENSSSCG00000011695,ENSSSCG00000023557,ENSSSCG00000025777,ENSSSCG00000031346,ENSSSCG00000039416	BP	positive regulation of cytosolic calcium ion concentration	0.804583	2	5	ENSSSCG00000031346,ENSSSCG00000039416	ENSSSCG00000011695,ENSSSCG00000023557,ENSSSCG00000025777,ENSSSCG00000031346,ENSSSCG00000039416	BP	positive regulation of cytosolic calcium ion concentration	0.977859	1	5	ENSSSCG00000025777
GO:0007218	P:neuropeptide signaling pathway	BP	neuropeptide signaling pathway	0.631964	3	6	ENSSSCG00000000418,ENSSSCG00000003431,ENSSSCG00000017410	ENSSSCG00000000418,ENSSSCG00000001481,ENSSSCG00000002775,ENSSSCG00000003431,ENSSSCG00000017410,ENSSSCG00000048627	BP	neuropeptide signaling pathway	0.497357	3	6	ENSSSCG00000001481,ENSSSCG00000003431,ENSSSCG00000017410	ENSSSCG00000000418,ENSSSCG00000001481,ENSSSCG00000002775,ENSSSCG00000003431,ENSSSCG00000017410,ENSSSCG00000048627	BP	neuropeptide signaling pathway	0.774541	2	6	ENSSSCG00000003431,ENSSSCG00000017410	ENSSSCG00000000418,ENSSSCG00000001481,ENSSSCG00000002775,ENSSSCG00000003431,ENSSSCG00000017410,ENSSSCG00000048627	BP	neuropeptide signaling pathway	0.535126	3	6	ENSSSCG00000001481,ENSSSCG00000003431,ENSSSCG00000017410	ENSSSCG00000000418,ENSSSCG00000001481,ENSSSCG00000002775,ENSSSCG00000003431,ENSSSCG00000017410,ENSSSCG00000048627	BP	neuropeptide signaling pathway	0.978906	1	6	ENSSSCG00000003431	ENSSSCG00000000418,ENSSSCG00000001481,ENSSSCG00000002775,ENSSSCG00000003431,ENSSSCG00000017410,ENSSSCG00000048627	BP	neuropeptide signaling pathway	0.748012	2	6	ENSSSCG00000001481,ENSSSCG00000003431	ENSSSCG00000000418,ENSSSCG00000001481,ENSSSCG00000002775,ENSSSCG00000003431,ENSSSCG00000017410,ENSSSCG00000048627	BP	neuropeptide signaling pathway	0.822572	2	6	ENSSSCG00000000418,ENSSSCG00000003431
GO:0007275	P:multicellular organism development	BP	multicellular organism development	0.392455	7	12	ENSSSCG00000001655,ENSSSCG00000001750,ENSSSCG00000004672,ENSSSCG00000008898,ENSSSCG00000017950,ENSSSCG00000020864,ENSSSCG00000035969	ENSSSCG00000001655,ENSSSCG00000001750,ENSSSCG00000003551,ENSSSCG00000004672,ENSSSCG00000006056,ENSSSCG00000008898,ENSSSCG00000016179,ENSSSCG00000017950,ENSSSCG00000020864,ENSSSCG00000024052,ENSSSCG00000035969,ENSSSCG00000036129	BP	multicellular organism development	0.374228	6	12	ENSSSCG00000001655,ENSSSCG00000001750,ENSSSCG00000004672,ENSSSCG00000008898,ENSSSCG00000020864,ENSSSCG00000035969	ENSSSCG00000001655,ENSSSCG00000001750,ENSSSCG00000003551,ENSSSCG00000004672,ENSSSCG00000006056,ENSSSCG00000008898,ENSSSCG00000016179,ENSSSCG00000017950,ENSSSCG00000020864,ENSSSCG00000024052,ENSSSCG00000035969,ENSSSCG00000036129	BP	multicellular organism development	0.620663	5	12	ENSSSCG00000001750,ENSSSCG00000003551,ENSSSCG00000008898,ENSSSCG00000017950,ENSSSCG00000035969	ENSSSCG00000001655,ENSSSCG00000001750,ENSSSCG00000003551,ENSSSCG00000004672,ENSSSCG00000006056,ENSSSCG00000008898,ENSSSCG00000016179,ENSSSCG00000017950,ENSSSCG00000020864,ENSSSCG00000024052,ENSSSCG00000035969,ENSSSCG00000036129	BP	multicellular organism development	0.469668	6	12	ENSSSCG00000001655,ENSSSCG00000004672,ENSSSCG00000017950,ENSSSCG00000020864,ENSSSCG00000024052,ENSSSCG00000035969	ENSSSCG00000001655,ENSSSCG00000001750,ENSSSCG00000003551,ENSSSCG00000004672,ENSSSCG00000006056,ENSSSCG00000008898,ENSSSCG00000016179,ENSSSCG00000017950,ENSSSCG00000020864,ENSSSCG00000024052,ENSSSCG00000035969,ENSSSCG00000036129	BP	multicellular organism development	0.335492	7	12	ENSSSCG00000001655,ENSSSCG00000001750,ENSSSCG00000004672,ENSSSCG00000017950,ENSSSCG00000024052,ENSSSCG00000035969,ENSSSCG00000036129	ENSSSCG00000001655,ENSSSCG00000001750,ENSSSCG00000003551,ENSSSCG00000004672,ENSSSCG00000006056,ENSSSCG00000008898,ENSSSCG00000016179,ENSSSCG00000017950,ENSSSCG00000020864,ENSSSCG00000024052,ENSSSCG00000035969,ENSSSCG00000036129	BP	multicellular organism development	0.910617	3	12	ENSSSCG00000001655,ENSSSCG00000001750,ENSSSCG00000017950	ENSSSCG00000001655,ENSSSCG00000001750,ENSSSCG00000003551,ENSSSCG00000004672,ENSSSCG00000006056,ENSSSCG00000008898,ENSSSCG00000016179,ENSSSCG00000017950,ENSSSCG00000020864,ENSSSCG00000024052,ENSSSCG00000035969,ENSSSCG00000036129	BP	multicellular organism development	0.301585	7	12	ENSSSCG00000001750,ENSSSCG00000003551,ENSSSCG00000008898,ENSSSCG00000017950,ENSSSCG00000020864,ENSSSCG00000035969,ENSSSCG00000036129
GO:0007283	P:spermatogenesis	BP	spermatogenesis	0.994279	1	8	ENSSSCG00000001655	ENSSSCG00000001655,ENSSSCG00000004524,ENSSSCG00000006056,ENSSSCG00000007346,ENSSSCG00000008421,ENSSSCG00000024052,ENSSSCG00000036129,ENSSSCG00000037241	BP	spermatogenesis	0.972921	1	8	ENSSSCG00000001655	ENSSSCG00000001655,ENSSSCG00000004524,ENSSSCG00000006056,ENSSSCG00000007346,ENSSSCG00000008421,ENSSSCG00000024052,ENSSSCG00000036129,ENSSSCG00000037241	BP	spermatogenesis	1	0	8		ENSSSCG00000001655,ENSSSCG00000004524,ENSSSCG00000006056,ENSSSCG00000007346,ENSSSCG00000008421,ENSSSCG00000024052,ENSSSCG00000036129,ENSSSCG00000037241	BP	spermatogenesis	0.438677	4	8	ENSSSCG00000001655,ENSSSCG00000007346,ENSSSCG00000024052,ENSSSCG00000037241	ENSSSCG00000001655,ENSSSCG00000004524,ENSSSCG00000006056,ENSSSCG00000007346,ENSSSCG00000008421,ENSSSCG00000024052,ENSSSCG00000036129,ENSSSCG00000037241	BP	spermatogenesis	0.513799	4	8	ENSSSCG00000001655,ENSSSCG00000024052,ENSSSCG00000036129,ENSSSCG00000037241	ENSSSCG00000001655,ENSSSCG00000004524,ENSSSCG00000006056,ENSSSCG00000007346,ENSSSCG00000008421,ENSSSCG00000024052,ENSSSCG00000036129,ENSSSCG00000037241	BP	spermatogenesis	0.964296	1	8	ENSSSCG00000001655	ENSSSCG00000001655,ENSSSCG00000004524,ENSSSCG00000006056,ENSSSCG00000007346,ENSSSCG00000008421,ENSSSCG00000024052,ENSSSCG00000036129,ENSSSCG00000037241	BP	spermatogenesis	0.988434	1	8	ENSSSCG00000036129
GO:0007420	P:brain development	BP	brain development	0.581252	3	5	ENSSSCG00000013618,ENSSSCG00000035969,ENSSSCG00000039416	ENSSSCG00000013618,ENSSSCG00000024393,ENSSSCG00000030682,ENSSSCG00000035969,ENSSSCG00000039416	BP	brain development	0.0213594	5	5	ENSSSCG00000013618,ENSSSCG00000024393,ENSSSCG00000030682,ENSSSCG00000035969,ENSSSCG00000039416	ENSSSCG00000013618,ENSSSCG00000024393,ENSSSCG00000030682,ENSSSCG00000035969,ENSSSCG00000039416	BP	brain development	0.146344	4	5	ENSSSCG00000024393,ENSSSCG00000030682,ENSSSCG00000035969,ENSSSCG00000039416	ENSSSCG00000013618,ENSSSCG00000024393,ENSSSCG00000030682,ENSSSCG00000035969,ENSSSCG00000039416	BP	brain development	0.474935	3	5	ENSSSCG00000013618,ENSSSCG00000035969,ENSSSCG00000039416	ENSSSCG00000013618,ENSSSCG00000024393,ENSSSCG00000030682,ENSSSCG00000035969,ENSSSCG00000039416	BP	brain development	0.545449	3	5	ENSSSCG00000013618,ENSSSCG00000035969,ENSSSCG00000039416	ENSSSCG00000013618,ENSSSCG00000024393,ENSSSCG00000030682,ENSSSCG00000035969,ENSSSCG00000039416	BP	brain development	0.390912	3	5	ENSSSCG00000024393,ENSSSCG00000030682,ENSSSCG00000039416	ENSSSCG00000013618,ENSSSCG00000024393,ENSSSCG00000030682,ENSSSCG00000035969,ENSSSCG00000039416	BP	brain development	0.211058	4	5	ENSSSCG00000013618,ENSSSCG00000024393,ENSSSCG00000030682,ENSSSCG00000035969
GO:0008009	F:chemokine activity	MF	chemokine activity	0.893513	2	7	ENSSSCG00000013593,ENSSSCG00000032343	ENSSSCG00000008953,ENSSSCG00000008957,ENSSSCG00000013593,ENSSSCG00000017723,ENSSSCG00000024634,ENSSSCG00000032343,ENSSSCG00000037579	MF	chemokine activity	0.936432	1	7	ENSSSCG00000013593	ENSSSCG00000008953,ENSSSCG00000008957,ENSSSCG00000013593,ENSSSCG00000017723,ENSSSCG00000024634,ENSSSCG00000032343,ENSSSCG00000037579	MF	chemokine activity	0.950425	1	7	ENSSSCG00000008953	ENSSSCG00000008953,ENSSSCG00000008957,ENSSSCG00000013593,ENSSSCG00000017723,ENSSSCG00000024634,ENSSSCG00000032343,ENSSSCG00000037579	MF	chemokine activity	0.837108	2	7	ENSSSCG00000008957,ENSSSCG00000013593	ENSSSCG00000008953,ENSSSCG00000008957,ENSSSCG00000013593,ENSSSCG00000017723,ENSSSCG00000024634,ENSSSCG00000032343,ENSSSCG00000037579	MF	chemokine activity	0.320102	4	7	ENSSSCG00000008953,ENSSSCG00000013593,ENSSSCG00000017723,ENSSSCG00000032343	ENSSSCG00000008953,ENSSSCG00000008957,ENSSSCG00000013593,ENSSSCG00000017723,ENSSSCG00000024634,ENSSSCG00000032343,ENSSSCG00000037579	MF	chemokine activity	0.677332	2	7	ENSSSCG00000008957,ENSSSCG00000032343	ENSSSCG00000008953,ENSSSCG00000008957,ENSSSCG00000013593,ENSSSCG00000017723,ENSSSCG00000024634,ENSSSCG00000032343,ENSSSCG00000037579	MF	chemokine activity	0.539627	3	7	ENSSSCG00000008953,ENSSSCG00000008957,ENSSSCG00000017723
GO:0008017	F:microtubule binding	MF	microtubule binding	0.236098	4	5	ENSSSCG00000007039,ENSSSCG00000012076,ENSSSCG00000032312,ENSSSCG00000040486	ENSSSCG00000007039,ENSSSCG00000012076,ENSSSCG00000030682,ENSSSCG00000032312,ENSSSCG00000040486	MF	microtubule binding	0.0212174	5	5	ENSSSCG00000007039,ENSSSCG00000012076,ENSSSCG00000030682,ENSSSCG00000032312,ENSSSCG00000040486	ENSSSCG00000007039,ENSSSCG00000012076,ENSSSCG00000030682,ENSSSCG00000032312,ENSSSCG00000040486	MF	microtubule binding	0.415991	3	5	ENSSSCG00000012076,ENSSSCG00000030682,ENSSSCG00000032312	ENSSSCG00000007039,ENSSSCG00000012076,ENSSSCG00000030682,ENSSSCG00000032312,ENSSSCG00000040486	MF	microtubule binding	0.479545	3	5	ENSSSCG00000012076,ENSSSCG00000032312,ENSSSCG00000040486	ENSSSCG00000007039,ENSSSCG00000012076,ENSSSCG00000030682,ENSSSCG00000032312,ENSSSCG00000040486	MF	microtubule binding	0.837025	2	5	ENSSSCG00000012076,ENSSSCG00000032312	ENSSSCG00000007039,ENSSSCG00000012076,ENSSSCG00000030682,ENSSSCG00000032312,ENSSSCG00000040486	MF	microtubule binding	0.729357	2	5	ENSSSCG00000030682,ENSSSCG00000032312	ENSSSCG00000007039,ENSSSCG00000012076,ENSSSCG00000030682,ENSSSCG00000032312,ENSSSCG00000040486	MF	microtubule binding	0.0321306	5	5	ENSSSCG00000007039,ENSSSCG00000012076,ENSSSCG00000030682,ENSSSCG00000032312,ENSSSCG00000040486
GO:0008022	F:protein C-terminus binding	MF	protein C-terminus binding	0.5593	4	7	ENSSSCG00000006296,ENSSSCG00000012378,ENSSSCG00000014298,ENSSSCG00000035842	ENSSSCG00000003949,ENSSSCG00000006296,ENSSSCG00000012378,ENSSSCG00000014298,ENSSSCG00000029569,ENSSSCG00000035842,ENSSSCG00000040643	MF	protein C-terminus binding	0.648039	3	7	ENSSSCG00000012378,ENSSSCG00000014298,ENSSSCG00000035842	ENSSSCG00000003949,ENSSSCG00000006296,ENSSSCG00000012378,ENSSSCG00000014298,ENSSSCG00000029569,ENSSSCG00000035842,ENSSSCG00000040643	MF	protein C-terminus binding	0.36899	4	7	ENSSSCG00000003949,ENSSSCG00000012378,ENSSSCG00000014298,ENSSSCG00000035842	ENSSSCG00000003949,ENSSSCG00000006296,ENSSSCG00000012378,ENSSSCG00000014298,ENSSSCG00000029569,ENSSSCG00000035842,ENSSSCG00000040643	MF	protein C-terminus binding	0.181501	5	7	ENSSSCG00000003949,ENSSSCG00000006296,ENSSSCG00000012378,ENSSSCG00000014298,ENSSSCG00000035842	ENSSSCG00000003949,ENSSSCG00000006296,ENSSSCG00000012378,ENSSSCG00000014298,ENSSSCG00000029569,ENSSSCG00000035842,ENSSSCG00000040643	MF	protein C-terminus binding	0.509172	4	7	ENSSSCG00000006296,ENSSSCG00000012378,ENSSSCG00000014298,ENSSSCG00000035842	ENSSSCG00000003949,ENSSSCG00000006296,ENSSSCG00000012378,ENSSSCG00000014298,ENSSSCG00000029569,ENSSSCG00000035842,ENSSSCG00000040643	MF	protein C-terminus binding	0.302469	4	7	ENSSSCG00000006296,ENSSSCG00000012378,ENSSSCG00000029569,ENSSSCG00000035842	ENSSSCG00000003949,ENSSSCG00000006296,ENSSSCG00000012378,ENSSSCG00000014298,ENSSSCG00000029569,ENSSSCG00000035842,ENSSSCG00000040643	MF	protein C-terminus binding	0.754442	3	7	ENSSSCG00000003949,ENSSSCG00000006296,ENSSSCG00000014298
GO:0008083	F:growth factor activity	MF	growth factor activity	0.755383	6	14	ENSSSCG00000003017,ENSSSCG00000013333,ENSSSCG00000014278,ENSSSCG00000016522,ENSSSCG00000020771,ENSSSCG00000035077	ENSSSCG00000003017,ENSSSCG00000008937,ENSSSCG00000009278,ENSSSCG00000013333,ENSSSCG00000014278,ENSSSCG00000014282,ENSSSCG00000014362,ENSSSCG00000016047,ENSSSCG00000016522,ENSSSCG00000017044,ENSSSCG00000020771,ENSSSCG00000033267,ENSSSCG00000035077,ENSSSCG00000037579	MF	growth factor activity	0.948852	3	14	ENSSSCG00000013333,ENSSSCG00000020771,ENSSSCG00000035077	ENSSSCG00000003017,ENSSSCG00000008937,ENSSSCG00000009278,ENSSSCG00000013333,ENSSSCG00000014278,ENSSSCG00000014282,ENSSSCG00000014362,ENSSSCG00000016047,ENSSSCG00000016522,ENSSSCG00000017044,ENSSSCG00000020771,ENSSSCG00000033267,ENSSSCG00000035077,ENSSSCG00000037579	MF	growth factor activity	0.506694	6	14	ENSSSCG00000003017,ENSSSCG00000013333,ENSSSCG00000014362,ENSSSCG00000016522,ENSSSCG00000020771,ENSSSCG00000035077	ENSSSCG00000003017,ENSSSCG00000008937,ENSSSCG00000009278,ENSSSCG00000013333,ENSSSCG00000014278,ENSSSCG00000014282,ENSSSCG00000014362,ENSSSCG00000016047,ENSSSCG00000016522,ENSSSCG00000017044,ENSSSCG00000020771,ENSSSCG00000033267,ENSSSCG00000035077,ENSSSCG00000037579	MF	growth factor activity	0.916699	4	14	ENSSSCG00000003017,ENSSSCG00000016522,ENSSSCG00000020771,ENSSSCG00000035077	ENSSSCG00000003017,ENSSSCG00000008937,ENSSSCG00000009278,ENSSSCG00000013333,ENSSSCG00000014278,ENSSSCG00000014282,ENSSSCG00000014362,ENSSSCG00000016047,ENSSSCG00000016522,ENSSSCG00000017044,ENSSSCG00000020771,ENSSSCG00000033267,ENSSSCG00000035077,ENSSSCG00000037579	MF	growth factor activity	0.948435	4	14	ENSSSCG00000013333,ENSSSCG00000014278,ENSSSCG00000020771,ENSSSCG00000035077	ENSSSCG00000003017,ENSSSCG00000008937,ENSSSCG00000009278,ENSSSCG00000013333,ENSSSCG00000014278,ENSSSCG00000014282,ENSSSCG00000014362,ENSSSCG00000016047,ENSSSCG00000016522,ENSSSCG00000017044,ENSSSCG00000020771,ENSSSCG00000033267,ENSSSCG00000035077,ENSSSCG00000037579	MF	growth factor activity	0.380827	6	14	ENSSSCG00000003017,ENSSSCG00000009278,ENSSSCG00000013333,ENSSSCG00000014362,ENSSSCG00000020771,ENSSSCG00000035077	ENSSSCG00000003017,ENSSSCG00000008937,ENSSSCG00000009278,ENSSSCG00000013333,ENSSSCG00000014278,ENSSSCG00000014282,ENSSSCG00000014362,ENSSSCG00000016047,ENSSSCG00000016522,ENSSSCG00000017044,ENSSSCG00000020771,ENSSSCG00000033267,ENSSSCG00000035077,ENSSSCG00000037579	MF	growth factor activity	0.819173	5	14	ENSSSCG00000003017,ENSSSCG00000013333,ENSSSCG00000014362,ENSSSCG00000020771,ENSSSCG00000035077
GO:0008134	F:transcription factor binding	MF	transcription factor binding	0.262769	5	7	ENSSSCG00000008645,ENSSSCG00000020864,ENSSSCG00000029275,ENSSSCG00000035842,ENSSSCG00000035969	ENSSSCG00000008645,ENSSSCG00000020864,ENSSSCG00000023667,ENSSSCG00000029275,ENSSSCG00000035842,ENSSSCG00000035969,ENSSSCG00000037443	MF	transcription factor binding	0.152273	5	7	ENSSSCG00000008645,ENSSSCG00000020864,ENSSSCG00000029275,ENSSSCG00000035842,ENSSSCG00000035969	ENSSSCG00000008645,ENSSSCG00000020864,ENSSSCG00000023667,ENSSSCG00000029275,ENSSSCG00000035842,ENSSSCG00000035969,ENSSSCG00000037443	MF	transcription factor binding	0.666204	3	7	ENSSSCG00000029275,ENSSSCG00000035842,ENSSSCG00000035969	ENSSSCG00000008645,ENSSSCG00000020864,ENSSSCG00000023667,ENSSSCG00000029275,ENSSSCG00000035842,ENSSSCG00000035969,ENSSSCG00000037443	MF	transcription factor binding	0.183517	5	7	ENSSSCG00000008645,ENSSSCG00000020864,ENSSSCG00000029275,ENSSSCG00000035842,ENSSSCG00000035969	ENSSSCG00000008645,ENSSSCG00000020864,ENSSSCG00000023667,ENSSSCG00000029275,ENSSSCG00000035842,ENSSSCG00000035969,ENSSSCG00000037443	MF	transcription factor binding	0.510256	4	7	ENSSSCG00000008645,ENSSSCG00000029275,ENSSSCG00000035842,ENSSSCG00000035969	ENSSSCG00000008645,ENSSSCG00000020864,ENSSSCG00000023667,ENSSSCG00000029275,ENSSSCG00000035842,ENSSSCG00000035969,ENSSSCG00000037443	MF	transcription factor binding	0.632927	3	7	ENSSSCG00000008645,ENSSSCG00000029275,ENSSSCG00000035842	ENSSSCG00000008645,ENSSSCG00000020864,ENSSSCG00000023667,ENSSSCG00000029275,ENSSSCG00000035842,ENSSSCG00000035969,ENSSSCG00000037443	MF	transcription factor binding	0.472274	4	7	ENSSSCG00000008645,ENSSSCG00000020864,ENSSSCG00000029275,ENSSSCG00000035969
GO:0008137	F:NADH dehydrogenase (ubiquinone) activity	MF	NADH dehydrogenase (ubiquinone) activity	0.912163	1	6	ENSSSCG00000018091	ENSSSCG00000018069,ENSSSCG00000018084,ENSSSCG00000018086,ENSSSCG00000018087,ENSSSCG00000018091,ENSSSCG00000018092	MF	NADH dehydrogenase (ubiquinone) activity	0.800808	1	6	ENSSSCG00000018087	ENSSSCG00000018069,ENSSSCG00000018084,ENSSSCG00000018086,ENSSSCG00000018087,ENSSSCG00000018091,ENSSSCG00000018092	MF	NADH dehydrogenase (ubiquinone) activity	0.473179	2	6	ENSSSCG00000018069,ENSSSCG00000018091	ENSSSCG00000018069,ENSSSCG00000018084,ENSSSCG00000018086,ENSSSCG00000018087,ENSSSCG00000018091,ENSSSCG00000018092	MF	NADH dehydrogenase (ubiquinone) activity	0.564163	2	6	ENSSSCG00000018087,ENSSSCG00000018091	ENSSSCG00000018069,ENSSSCG00000018084,ENSSSCG00000018086,ENSSSCG00000018087,ENSSSCG00000018091,ENSSSCG00000018092	MF	NADH dehydrogenase (ubiquinone) activity	0.270933	3	6	ENSSSCG00000018069,ENSSSCG00000018084,ENSSSCG00000018091	ENSSSCG00000018069,ENSSSCG00000018084,ENSSSCG00000018086,ENSSSCG00000018087,ENSSSCG00000018091,ENSSSCG00000018092	MF	NADH dehydrogenase (ubiquinone) activity	1	0	6		ENSSSCG00000018069,ENSSSCG00000018084,ENSSSCG00000018086,ENSSSCG00000018087,ENSSSCG00000018091,ENSSSCG00000018092	MF	NADH dehydrogenase (ubiquinone) activity	0.218691	3	6	ENSSSCG00000018069,ENSSSCG00000018084,ENSSSCG00000018091
GO:0008201	F:heparin binding	MF	heparin binding	0.979673	1	6	ENSSSCG00000016522	ENSSSCG00000003369,ENSSSCG00000009278,ENSSSCG00000013415,ENSSSCG00000014362,ENSSSCG00000016047,ENSSSCG00000016522	MF	heparin binding	1	0	6		ENSSSCG00000003369,ENSSSCG00000009278,ENSSSCG00000013415,ENSSSCG00000014362,ENSSSCG00000016047,ENSSSCG00000016522	MF	heparin binding	0.748378	2	6	ENSSSCG00000014362,ENSSSCG00000016522	ENSSSCG00000003369,ENSSSCG00000009278,ENSSSCG00000013415,ENSSSCG00000014362,ENSSSCG00000016047,ENSSSCG00000016522	MF	heparin binding	0.965361	1	6	ENSSSCG00000016522	ENSSSCG00000003369,ENSSSCG00000009278,ENSSSCG00000013415,ENSSSCG00000014362,ENSSSCG00000016047,ENSSSCG00000016522	MF	heparin binding	0.973721	1	6	ENSSSCG00000003369	ENSSSCG00000003369,ENSSSCG00000009278,ENSSSCG00000013415,ENSSSCG00000014362,ENSSSCG00000016047,ENSSSCG00000016522	MF	heparin binding	0.368535	3	6	ENSSSCG00000003369,ENSSSCG00000009278,ENSSSCG00000014362	ENSSSCG00000003369,ENSSSCG00000009278,ENSSSCG00000013415,ENSSSCG00000014362,ENSSSCG00000016047,ENSSSCG00000016522	MF	heparin binding	0.966738	1	6	ENSSSCG00000014362
GO:0008270	F:zinc ion binding	MF	zinc ion binding	0.105854	14	21	ENSSSCG00000001992,ENSSSCG00000004952,ENSSSCG00000006328,ENSSSCG00000011538,ENSSSCG00000014983,ENSSSCG00000020864,ENSSSCG00000023684,ENSSSCG00000024305,ENSSSCG00000030300,ENSSSCG00000035969,ENSSSCG00000038304,ENSSSCG00000039196,ENSSSCG00000040344,ENSSSCG00000040486	ENSSSCG00000001235,ENSSSCG00000001992,ENSSSCG00000004952,ENSSSCG00000005588,ENSSSCG00000006328,ENSSSCG00000009203,ENSSSCG00000011538,ENSSSCG00000014983,ENSSSCG00000014985,ENSSSCG00000016557,ENSSSCG00000020864,ENSSSCG00000023684,ENSSSCG00000024305,ENSSSCG00000025777,ENSSSCG00000030300,ENSSSCG00000035969,ENSSSCG00000038082,ENSSSCG00000038304,ENSSSCG00000039196,ENSSSCG00000040344,ENSSSCG00000040486	MF	zinc ion binding	0.0253581	14	21	ENSSSCG00000001235,ENSSSCG00000001992,ENSSSCG00000004952,ENSSSCG00000006328,ENSSSCG00000011538,ENSSSCG00000014983,ENSSSCG00000016557,ENSSSCG00000020864,ENSSSCG00000025777,ENSSSCG00000035969,ENSSSCG00000038304,ENSSSCG00000039196,ENSSSCG00000040344,ENSSSCG00000040486	ENSSSCG00000001235,ENSSSCG00000001992,ENSSSCG00000004952,ENSSSCG00000005588,ENSSSCG00000006328,ENSSSCG00000009203,ENSSSCG00000011538,ENSSSCG00000014983,ENSSSCG00000014985,ENSSSCG00000016557,ENSSSCG00000020864,ENSSSCG00000023684,ENSSSCG00000024305,ENSSSCG00000025777,ENSSSCG00000030300,ENSSSCG00000035969,ENSSSCG00000038082,ENSSSCG00000038304,ENSSSCG00000039196,ENSSSCG00000040344,ENSSSCG00000040486	MF	zinc ion binding	0.418395	10	21	ENSSSCG00000001235,ENSSSCG00000004952,ENSSSCG00000011538,ENSSSCG00000016557,ENSSSCG00000023684,ENSSSCG00000025777,ENSSSCG00000030300,ENSSSCG00000035969,ENSSSCG00000039196,ENSSSCG00000040344	ENSSSCG00000001235,ENSSSCG00000001992,ENSSSCG00000004952,ENSSSCG00000005588,ENSSSCG00000006328,ENSSSCG00000009203,ENSSSCG00000011538,ENSSSCG00000014983,ENSSSCG00000014985,ENSSSCG00000016557,ENSSSCG00000020864,ENSSSCG00000023684,ENSSSCG00000024305,ENSSSCG00000025777,ENSSSCG00000030300,ENSSSCG00000035969,ENSSSCG00000038082,ENSSSCG00000038304,ENSSSCG00000039196,ENSSSCG00000040344,ENSSSCG00000040486	MF	zinc ion binding	0.040617	14	21	ENSSSCG00000001992,ENSSSCG00000004952,ENSSSCG00000006328,ENSSSCG00000009203,ENSSSCG00000016557,ENSSSCG00000020864,ENSSSCG00000023684,ENSSSCG00000024305,ENSSSCG00000025777,ENSSSCG00000035969,ENSSSCG00000038304,ENSSSCG00000039196,ENSSSCG00000040344,ENSSSCG00000040486	ENSSSCG00000001235,ENSSSCG00000001992,ENSSSCG00000004952,ENSSSCG00000005588,ENSSSCG00000006328,ENSSSCG00000009203,ENSSSCG00000011538,ENSSSCG00000014983,ENSSSCG00000014985,ENSSSCG00000016557,ENSSSCG00000020864,ENSSSCG00000023684,ENSSSCG00000024305,ENSSSCG00000025777,ENSSSCG00000030300,ENSSSCG00000035969,ENSSSCG00000038082,ENSSSCG00000038304,ENSSSCG00000039196,ENSSSCG00000040344,ENSSSCG00000040486	MF	zinc ion binding	0.645581	10	21	ENSSSCG00000001992,ENSSSCG00000004952,ENSSSCG00000014983,ENSSSCG00000016557,ENSSSCG00000023684,ENSSSCG00000030300,ENSSSCG00000035969,ENSSSCG00000038304,ENSSSCG00000039196,ENSSSCG00000040344	ENSSSCG00000001235,ENSSSCG00000001992,ENSSSCG00000004952,ENSSSCG00000005588,ENSSSCG00000006328,ENSSSCG00000009203,ENSSSCG00000011538,ENSSSCG00000014983,ENSSSCG00000014985,ENSSSCG00000016557,ENSSSCG00000020864,ENSSSCG00000023684,ENSSSCG00000024305,ENSSSCG00000025777,ENSSSCG00000030300,ENSSSCG00000035969,ENSSSCG00000038082,ENSSSCG00000038304,ENSSSCG00000039196,ENSSSCG00000040344,ENSSSCG00000040486	MF	zinc ion binding	0.973539	5	21	ENSSSCG00000001235,ENSSSCG00000004952,ENSSSCG00000014983,ENSSSCG00000016557,ENSSSCG00000039196	ENSSSCG00000001235,ENSSSCG00000001992,ENSSSCG00000004952,ENSSSCG00000005588,ENSSSCG00000006328,ENSSSCG00000009203,ENSSSCG00000011538,ENSSSCG00000014983,ENSSSCG00000014985,ENSSSCG00000016557,ENSSSCG00000020864,ENSSSCG00000023684,ENSSSCG00000024305,ENSSSCG00000025777,ENSSSCG00000030300,ENSSSCG00000035969,ENSSSCG00000038082,ENSSSCG00000038304,ENSSSCG00000039196,ENSSSCG00000040344,ENSSSCG00000040486	MF	zinc ion binding	0.260794	12	21	ENSSSCG00000001235,ENSSSCG00000006328,ENSSSCG00000011538,ENSSSCG00000016557,ENSSSCG00000020864,ENSSSCG00000023684,ENSSSCG00000025777,ENSSSCG00000030300,ENSSSCG00000035969,ENSSSCG00000039196,ENSSSCG00000040344,ENSSSCG00000040486
GO:0008283	P:cell population proliferation	BP	cell proliferation	0.361809	4	6	ENSSSCG00000007673,ENSSSCG00000010067,ENSSSCG00000015037,ENSSSCG00000022945	ENSSSCG00000004524,ENSSSCG00000007673,ENSSSCG00000010067,ENSSSCG00000015037,ENSSSCG00000017044,ENSSSCG00000022945	BP	cell proliferation	0.775051	2	6	ENSSSCG00000007673,ENSSSCG00000010067	ENSSSCG00000004524,ENSSSCG00000007673,ENSSSCG00000010067,ENSSSCG00000015037,ENSSSCG00000017044,ENSSSCG00000022945	BP	cell proliferation	0.805874	2	6	ENSSSCG00000010067,ENSSSCG00000022945	ENSSSCG00000004524,ENSSSCG00000007673,ENSSSCG00000010067,ENSSSCG00000015037,ENSSSCG00000017044,ENSSSCG00000022945	BP	cell proliferation	0.833997	2	6	ENSSSCG00000010067,ENSSSCG00000022945	ENSSSCG00000004524,ENSSSCG00000007673,ENSSSCG00000010067,ENSSSCG00000015037,ENSSSCG00000017044,ENSSSCG00000022945	BP	cell proliferation	0.87847	2	6	ENSSSCG00000010067,ENSSSCG00000022945	ENSSSCG00000004524,ENSSSCG00000007673,ENSSSCG00000010067,ENSSSCG00000015037,ENSSSCG00000017044,ENSSSCG00000022945	BP	cell proliferation	0.737069	2	6	ENSSSCG00000010067,ENSSSCG00000015037	ENSSSCG00000004524,ENSSSCG00000007673,ENSSSCG00000010067,ENSSSCG00000015037,ENSSSCG00000017044,ENSSSCG00000022945	BP	cell proliferation	0.60256	3	6	ENSSSCG00000010067,ENSSSCG00000015037,ENSSSCG00000022945
GO:0008284	P:positive regulation of cell population proliferation	BP	positive regulation of cell proliferation	0.401989	7	12	ENSSSCG00000003017,ENSSSCG00000007527,ENSSSCG00000007673,ENSSSCG00000008429,ENSSSCG00000013746,ENSSSCG00000015037,ENSSSCG00000016522	ENSSSCG00000001770,ENSSSCG00000003017,ENSSSCG00000004595,ENSSSCG00000007527,ENSSSCG00000007673,ENSSSCG00000008429,ENSSSCG00000013408,ENSSSCG00000013746,ENSSSCG00000014362,ENSSSCG00000015037,ENSSSCG00000016522,ENSSSCG00000033740	BP	positive regulation of cell proliferation	0.78572	4	12	ENSSSCG00000007527,ENSSSCG00000007673,ENSSSCG00000008429,ENSSSCG00000013746	ENSSSCG00000001770,ENSSSCG00000003017,ENSSSCG00000004595,ENSSSCG00000007527,ENSSSCG00000007673,ENSSSCG00000008429,ENSSSCG00000013408,ENSSSCG00000013746,ENSSSCG00000014362,ENSSSCG00000015037,ENSSSCG00000016522,ENSSSCG00000033740	BP	positive regulation of cell proliferation	0.189384	7	12	ENSSSCG00000001770,ENSSSCG00000003017,ENSSSCG00000008429,ENSSSCG00000013408,ENSSSCG00000013746,ENSSSCG00000014362,ENSSSCG00000016522	ENSSSCG00000001770,ENSSSCG00000003017,ENSSSCG00000004595,ENSSSCG00000007527,ENSSSCG00000007673,ENSSSCG00000008429,ENSSSCG00000013408,ENSSSCG00000013746,ENSSSCG00000014362,ENSSSCG00000015037,ENSSSCG00000016522,ENSSSCG00000033740	BP	positive regulation of cell proliferation	0.693719	5	12	ENSSSCG00000003017,ENSSSCG00000007527,ENSSSCG00000013746,ENSSSCG00000016522,ENSSSCG00000033740	ENSSSCG00000001770,ENSSSCG00000003017,ENSSSCG00000004595,ENSSSCG00000007527,ENSSSCG00000007673,ENSSSCG00000008429,ENSSSCG00000013408,ENSSSCG00000013746,ENSSSCG00000014362,ENSSSCG00000015037,ENSSSCG00000016522,ENSSSCG00000033740	BP	positive regulation of cell proliferation	0.911361	4	12	ENSSSCG00000001770,ENSSSCG00000008429,ENSSSCG00000013408,ENSSSCG00000013746	ENSSSCG00000001770,ENSSSCG00000003017,ENSSSCG00000004595,ENSSSCG00000007527,ENSSSCG00000007673,ENSSSCG00000008429,ENSSSCG00000013408,ENSSSCG00000013746,ENSSSCG00000014362,ENSSSCG00000015037,ENSSSCG00000016522,ENSSSCG00000033740	BP	positive regulation of cell proliferation	0.279372	6	12	ENSSSCG00000001770,ENSSSCG00000003017,ENSSSCG00000007527,ENSSSCG00000013746,ENSSSCG00000014362,ENSSSCG00000015037	ENSSSCG00000001770,ENSSSCG00000003017,ENSSSCG00000004595,ENSSSCG00000007527,ENSSSCG00000007673,ENSSSCG00000008429,ENSSSCG00000013408,ENSSSCG00000013746,ENSSSCG00000014362,ENSSSCG00000015037,ENSSSCG00000016522,ENSSSCG00000033740	BP	positive regulation of cell proliferation	0.289785	7	12	ENSSSCG00000001770,ENSSSCG00000003017,ENSSSCG00000007527,ENSSSCG00000013408,ENSSSCG00000013746,ENSSSCG00000014362,ENSSSCG00000015037
GO:0008285	P:negative regulation of cell population proliferation	BP	negative regulation of cell proliferation	0.427673	4	6	ENSSSCG00000003017,ENSSSCG00000012014,ENSSSCG00000035077,ENSSSCG00000040344	ENSSSCG00000003017,ENSSSCG00000004524,ENSSSCG00000008090,ENSSSCG00000012014,ENSSSCG00000035077,ENSSSCG00000040344	BP	negative regulation of cell proliferation	0.821071	2	6	ENSSSCG00000035077,ENSSSCG00000040344	ENSSSCG00000003017,ENSSSCG00000004524,ENSSSCG00000008090,ENSSSCG00000012014,ENSSSCG00000035077,ENSSSCG00000040344	BP	negative regulation of cell proliferation	0.0741291	5	6	ENSSSCG00000003017,ENSSSCG00000008090,ENSSSCG00000012014,ENSSSCG00000035077,ENSSSCG00000040344	ENSSSCG00000003017,ENSSSCG00000004524,ENSSSCG00000008090,ENSSSCG00000012014,ENSSSCG00000035077,ENSSSCG00000040344	BP	negative regulation of cell proliferation	0.296759	4	6	ENSSSCG00000003017,ENSSSCG00000012014,ENSSSCG00000035077,ENSSSCG00000040344	ENSSSCG00000003017,ENSSSCG00000004524,ENSSSCG00000008090,ENSSSCG00000012014,ENSSSCG00000035077,ENSSSCG00000040344	BP	negative regulation of cell proliferation	0.379328	4	6	ENSSSCG00000008090,ENSSSCG00000012014,ENSSSCG00000035077,ENSSSCG00000040344	ENSSSCG00000003017,ENSSSCG00000004524,ENSSSCG00000008090,ENSSSCG00000012014,ENSSSCG00000035077,ENSSSCG00000040344	BP	negative regulation of cell proliferation	0.480047	3	6	ENSSSCG00000003017,ENSSSCG00000008090,ENSSSCG00000035077	ENSSSCG00000003017,ENSSSCG00000004524,ENSSSCG00000008090,ENSSSCG00000012014,ENSSSCG00000035077,ENSSSCG00000040344	BP	negative regulation of cell proliferation	0.115656	5	6	ENSSSCG00000003017,ENSSSCG00000008090,ENSSSCG00000012014,ENSSSCG00000035077,ENSSSCG00000040344
GO:0009055	F:electron transfer activity	MF	electron transfer activity	0.57016	4	7	ENSSSCG00000003229,ENSSSCG00000016714,ENSSSCG00000035945,ENSSSCG00000039731	ENSSSCG00000003229,ENSSSCG00000016714,ENSSSCG00000018082,ENSSSCG00000020686,ENSSSCG00000030318,ENSSSCG00000035945,ENSSSCG00000039731	MF	electron transfer activity	0.902047	2	7	ENSSSCG00000003229,ENSSSCG00000035945	ENSSSCG00000003229,ENSSSCG00000016714,ENSSSCG00000018082,ENSSSCG00000020686,ENSSSCG00000030318,ENSSSCG00000035945,ENSSSCG00000039731	MF	electron transfer activity	0.673346	3	7	ENSSSCG00000016714,ENSSSCG00000035945,ENSSSCG00000039731	ENSSSCG00000003229,ENSSSCG00000016714,ENSSSCG00000018082,ENSSSCG00000020686,ENSSSCG00000030318,ENSSSCG00000035945,ENSSSCG00000039731	MF	electron transfer activity	0.454701	4	7	ENSSSCG00000003229,ENSSSCG00000016714,ENSSSCG00000030318,ENSSSCG00000035945	ENSSSCG00000003229,ENSSSCG00000016714,ENSSSCG00000018082,ENSSSCG00000020686,ENSSSCG00000030318,ENSSSCG00000035945,ENSSSCG00000039731	MF	electron transfer activity	0.947547	2	7	ENSSSCG00000003229,ENSSSCG00000039731	ENSSSCG00000003229,ENSSSCG00000016714,ENSSSCG00000018082,ENSSSCG00000020686,ENSSSCG00000030318,ENSSSCG00000035945,ENSSSCG00000039731	MF	electron transfer activity	1	0	7		ENSSSCG00000003229,ENSSSCG00000016714,ENSSSCG00000018082,ENSSSCG00000020686,ENSSSCG00000030318,ENSSSCG00000035945,ENSSSCG00000039731	MF	electron transfer activity	0.92814	2	7	ENSSSCG00000035945,ENSSSCG00000039731
GO:0009755	P:hormone-mediated signaling pathway	BP	hormone-mediated signaling pathway	0.986794	1	6	ENSSSCG00000035969	ENSSSCG00000002775,ENSSSCG00000005588,ENSSSCG00000008421,ENSSSCG00000013328,ENSSSCG00000020906,ENSSSCG00000035969	BP	hormone-mediated signaling pathway	0.964616	1	6	ENSSSCG00000035969	ENSSSCG00000002775,ENSSSCG00000005588,ENSSSCG00000008421,ENSSSCG00000013328,ENSSSCG00000020906,ENSSSCG00000035969	BP	hormone-mediated signaling pathway	0.816549	2	6	ENSSSCG00000020906,ENSSSCG00000035969	ENSSSCG00000002775,ENSSSCG00000005588,ENSSSCG00000008421,ENSSSCG00000013328,ENSSSCG00000020906,ENSSSCG00000035969	BP	hormone-mediated signaling pathway	0.97344	1	6	ENSSSCG00000035969	ENSSSCG00000002775,ENSSSCG00000005588,ENSSSCG00000008421,ENSSSCG00000013328,ENSSSCG00000020906,ENSSSCG00000035969	BP	hormone-mediated signaling pathway	0.882711	2	6	ENSSSCG00000020906,ENSSSCG00000035969	ENSSSCG00000002775,ENSSSCG00000005588,ENSSSCG00000008421,ENSSSCG00000013328,ENSSSCG00000020906,ENSSSCG00000035969	BP	hormone-mediated signaling pathway	0.954852	1	6	ENSSSCG00000020906	ENSSSCG00000002775,ENSSSCG00000005588,ENSSSCG00000008421,ENSSSCG00000013328,ENSSSCG00000020906,ENSSSCG00000035969	BP	hormone-mediated signaling pathway	0.875692	2	6	ENSSSCG00000020906,ENSSSCG00000035969
GO:0009897	C:external side of plasma membrane	CC	external side of plasma membrane	0.636625	4	8	ENSSSCG00000011848,ENSSSCG00000013746,ENSSSCG00000035078,ENSSSCG00000039416	ENSSSCG00000001404,ENSSSCG00000011848,ENSSSCG00000013746,ENSSSCG00000014281,ENSSSCG00000015093,ENSSSCG00000023557,ENSSSCG00000035078,ENSSSCG00000039416	CC	external side of plasma membrane	0.414597	4	8	ENSSSCG00000011848,ENSSSCG00000013746,ENSSSCG00000015093,ENSSSCG00000039416	ENSSSCG00000001404,ENSSSCG00000011848,ENSSSCG00000013746,ENSSSCG00000014281,ENSSSCG00000015093,ENSSSCG00000023557,ENSSSCG00000035078,ENSSSCG00000039416	CC	external side of plasma membrane	0.908125	2	8	ENSSSCG00000013746,ENSSSCG00000039416	ENSSSCG00000001404,ENSSSCG00000011848,ENSSSCG00000013746,ENSSSCG00000014281,ENSSSCG00000015093,ENSSSCG00000023557,ENSSSCG00000035078,ENSSSCG00000039416	CC	external side of plasma membrane	0.774497	3	8	ENSSSCG00000011848,ENSSSCG00000013746,ENSSSCG00000039416	ENSSSCG00000001404,ENSSSCG00000011848,ENSSSCG00000013746,ENSSSCG00000014281,ENSSSCG00000015093,ENSSSCG00000023557,ENSSSCG00000035078,ENSSSCG00000039416	CC	external side of plasma membrane	0.585958	4	8	ENSSSCG00000011848,ENSSSCG00000013746,ENSSSCG00000035078,ENSSSCG00000039416	ENSSSCG00000001404,ENSSSCG00000011848,ENSSSCG00000013746,ENSSSCG00000014281,ENSSSCG00000015093,ENSSSCG00000023557,ENSSSCG00000035078,ENSSSCG00000039416	CC	external side of plasma membrane	0.357769	4	8	ENSSSCG00000011848,ENSSSCG00000013746,ENSSSCG00000015093,ENSSSCG00000039416	ENSSSCG00000001404,ENSSSCG00000011848,ENSSSCG00000013746,ENSSSCG00000014281,ENSSSCG00000015093,ENSSSCG00000023557,ENSSSCG00000035078,ENSSSCG00000039416	CC	external side of plasma membrane	0.94296	2	8	ENSSSCG00000011848,ENSSSCG00000013746
GO:0009986	C:cell surface	CC	cell surface	0.583347	8	15	ENSSSCG00000001434,ENSSSCG00000003017,ENSSSCG00000007039,ENSSSCG00000007673,ENSSSCG00000008429,ENSSSCG00000009759,ENSSSCG00000010067,ENSSSCG00000027072	ENSSSCG00000001404,ENSSSCG00000001434,ENSSSCG00000003017,ENSSSCG00000004595,ENSSSCG00000007039,ENSSSCG00000007673,ENSSSCG00000008429,ENSSSCG00000009759,ENSSSCG00000010067,ENSSSCG00000014362,ENSSSCG00000017044,ENSSSCG00000020906,ENSSSCG00000021933,ENSSSCG00000024791,ENSSSCG00000027072	CC	cell surface	0.487367	7	15	ENSSSCG00000001434,ENSSSCG00000007039,ENSSSCG00000007673,ENSSSCG00000008429,ENSSSCG00000010067,ENSSSCG00000024791,ENSSSCG00000027072	ENSSSCG00000001404,ENSSSCG00000001434,ENSSSCG00000003017,ENSSSCG00000004595,ENSSSCG00000007039,ENSSSCG00000007673,ENSSSCG00000008429,ENSSSCG00000009759,ENSSSCG00000010067,ENSSSCG00000014362,ENSSSCG00000017044,ENSSSCG00000020906,ENSSSCG00000021933,ENSSSCG00000024791,ENSSSCG00000027072	CC	cell surface	0.530943	7	15	ENSSSCG00000003017,ENSSSCG00000008429,ENSSSCG00000009759,ENSSSCG00000010067,ENSSSCG00000014362,ENSSSCG00000020906,ENSSSCG00000024791	ENSSSCG00000001404,ENSSSCG00000001434,ENSSSCG00000003017,ENSSSCG00000004595,ENSSSCG00000007039,ENSSSCG00000007673,ENSSSCG00000008429,ENSSSCG00000009759,ENSSSCG00000010067,ENSSSCG00000014362,ENSSSCG00000017044,ENSSSCG00000020906,ENSSSCG00000021933,ENSSSCG00000024791,ENSSSCG00000027072	CC	cell surface	0.903871	5	15	ENSSSCG00000001434,ENSSSCG00000003017,ENSSSCG00000010067,ENSSSCG00000024791,ENSSSCG00000027072	ENSSSCG00000001404,ENSSSCG00000001434,ENSSSCG00000003017,ENSSSCG00000004595,ENSSSCG00000007039,ENSSSCG00000007673,ENSSSCG00000008429,ENSSSCG00000009759,ENSSSCG00000010067,ENSSSCG00000014362,ENSSSCG00000017044,ENSSSCG00000020906,ENSSSCG00000021933,ENSSSCG00000024791,ENSSSCG00000027072	CC	cell surface	0.860766	6	15	ENSSSCG00000001434,ENSSSCG00000008429,ENSSSCG00000009759,ENSSSCG00000010067,ENSSSCG00000020906,ENSSSCG00000024791	ENSSSCG00000001404,ENSSSCG00000001434,ENSSSCG00000003017,ENSSSCG00000004595,ENSSSCG00000007039,ENSSSCG00000007673,ENSSSCG00000008429,ENSSSCG00000009759,ENSSSCG00000010067,ENSSSCG00000014362,ENSSSCG00000017044,ENSSSCG00000020906,ENSSSCG00000021933,ENSSSCG00000024791,ENSSSCG00000027072	CC	cell surface	0.801669	5	15	ENSSSCG00000001434,ENSSSCG00000003017,ENSSSCG00000010067,ENSSSCG00000014362,ENSSSCG00000020906	ENSSSCG00000001404,ENSSSCG00000001434,ENSSSCG00000003017,ENSSSCG00000004595,ENSSSCG00000007039,ENSSSCG00000007673,ENSSSCG00000008429,ENSSSCG00000009759,ENSSSCG00000010067,ENSSSCG00000014362,ENSSSCG00000017044,ENSSSCG00000020906,ENSSSCG00000021933,ENSSSCG00000024791,ENSSSCG00000027072	CC	cell surface	0.840846	6	15	ENSSSCG00000003017,ENSSSCG00000007039,ENSSSCG00000010067,ENSSSCG00000014362,ENSSSCG00000020906,ENSSSCG00000024791
GO:0010468	P:regulation of gene expression	BP	regulation of gene expression	0.457073	3	5	ENSSSCG00000006296,ENSSSCG00000006717,ENSSSCG00000007527	ENSSSCG00000006296,ENSSSCG00000006717,ENSSSCG00000007527,ENSSSCG00000009651,ENSSSCG00000025092	BP	regulation of gene expression	0.895202	1	5	ENSSSCG00000007527	ENSSSCG00000006296,ENSSSCG00000006717,ENSSSCG00000007527,ENSSSCG00000009651,ENSSSCG00000025092	BP	regulation of gene expression	0.915597	1	5	ENSSSCG00000006717	ENSSSCG00000006296,ENSSSCG00000006717,ENSSSCG00000007527,ENSSSCG00000009651,ENSSSCG00000025092	BP	regulation of gene expression	0.691706	2	5	ENSSSCG00000006296,ENSSSCG00000007527	ENSSSCG00000006296,ENSSSCG00000006717,ENSSSCG00000007527,ENSSSCG00000009651,ENSSSCG00000025092	BP	regulation of gene expression	0.746595	2	5	ENSSSCG00000006296,ENSSSCG00000006717	ENSSSCG00000006296,ENSSSCG00000006717,ENSSSCG00000007527,ENSSSCG00000009651,ENSSSCG00000025092	BP	regulation of gene expression	0.550924	2	5	ENSSSCG00000006296,ENSSSCG00000007527	ENSSSCG00000006296,ENSSSCG00000006717,ENSSSCG00000007527,ENSSSCG00000009651,ENSSSCG00000025092	BP	regulation of gene expression	0.713376	2	5	ENSSSCG00000006296,ENSSSCG00000007527
GO:0010628	P:positive regulation of gene expression	BP	positive regulation of gene expression	0.87978	5	16	ENSSSCG00000003017,ENSSSCG00000004612,ENSSSCG00000008645,ENSSSCG00000013746,ENSSSCG00000024305	ENSSSCG00000001770,ENSSSCG00000003017,ENSSSCG00000004612,ENSSSCG00000005588,ENSSSCG00000008645,ENSSSCG00000009278,ENSSSCG00000013328,ENSSSCG00000013415,ENSSSCG00000013746,ENSSSCG00000014281,ENSSSCG00000014282,ENSSSCG00000024305,ENSSSCG00000032963,ENSSSCG00000033740,ENSSSCG00000037443,ENSSSCG00000039214	BP	positive regulation of gene expression	0.982874	2	16	ENSSSCG00000008645,ENSSSCG00000013746	ENSSSCG00000001770,ENSSSCG00000003017,ENSSSCG00000004612,ENSSSCG00000005588,ENSSSCG00000008645,ENSSSCG00000009278,ENSSSCG00000013328,ENSSSCG00000013415,ENSSSCG00000013746,ENSSSCG00000014281,ENSSSCG00000014282,ENSSSCG00000024305,ENSSSCG00000032963,ENSSSCG00000033740,ENSSSCG00000037443,ENSSSCG00000039214	BP	positive regulation of gene expression	0.850393	4	16	ENSSSCG00000001770,ENSSSCG00000003017,ENSSSCG00000013746,ENSSSCG00000032963	ENSSSCG00000001770,ENSSSCG00000003017,ENSSSCG00000004612,ENSSSCG00000005588,ENSSSCG00000008645,ENSSSCG00000009278,ENSSSCG00000013328,ENSSSCG00000013415,ENSSSCG00000013746,ENSSSCG00000014281,ENSSSCG00000014282,ENSSSCG00000024305,ENSSSCG00000032963,ENSSSCG00000033740,ENSSSCG00000037443,ENSSSCG00000039214	BP	positive regulation of gene expression	0.76753	5	16	ENSSSCG00000003017,ENSSSCG00000008645,ENSSSCG00000013746,ENSSSCG00000024305,ENSSSCG00000033740	ENSSSCG00000001770,ENSSSCG00000003017,ENSSSCG00000004612,ENSSSCG00000005588,ENSSSCG00000008645,ENSSSCG00000009278,ENSSSCG00000013328,ENSSSCG00000013415,ENSSSCG00000013746,ENSSSCG00000014281,ENSSSCG00000014282,ENSSSCG00000024305,ENSSSCG00000032963,ENSSSCG00000033740,ENSSSCG00000037443,ENSSSCG00000039214	BP	positive regulation of gene expression	0.936754	4	16	ENSSSCG00000001770,ENSSSCG00000004612,ENSSSCG00000008645,ENSSSCG00000013746	ENSSSCG00000001770,ENSSSCG00000003017,ENSSSCG00000004612,ENSSSCG00000005588,ENSSSCG00000008645,ENSSSCG00000009278,ENSSSCG00000013328,ENSSSCG00000013415,ENSSSCG00000013746,ENSSSCG00000014281,ENSSSCG00000014282,ENSSSCG00000024305,ENSSSCG00000032963,ENSSSCG00000033740,ENSSSCG00000037443,ENSSSCG00000039214	BP	positive regulation of gene expression	0.543194	5	16	ENSSSCG00000001770,ENSSSCG00000003017,ENSSSCG00000008645,ENSSSCG00000009278,ENSSSCG00000013746	ENSSSCG00000001770,ENSSSCG00000003017,ENSSSCG00000004612,ENSSSCG00000005588,ENSSSCG00000008645,ENSSSCG00000009278,ENSSSCG00000013328,ENSSSCG00000013415,ENSSSCG00000013746,ENSSSCG00000014281,ENSSSCG00000014282,ENSSSCG00000024305,ENSSSCG00000032963,ENSSSCG00000033740,ENSSSCG00000037443,ENSSSCG00000039214	BP	positive regulation of gene expression	0.786339	5	16	ENSSSCG00000001770,ENSSSCG00000003017,ENSSSCG00000008645,ENSSSCG00000013746,ENSSSCG00000032963
GO:0010629	P:negative regulation of gene expression	BP	negative regulation of gene expression	0.228228	5	7	ENSSSCG00000003017,ENSSSCG00000004421,ENSSSCG00000008645,ENSSSCG00000010067,ENSSSCG00000036145	ENSSSCG00000003017,ENSSSCG00000004421,ENSSSCG00000008645,ENSSSCG00000010067,ENSSSCG00000029724,ENSSSCG00000036145,ENSSSCG00000038816	BP	negative regulation of gene expression	0.837742	2	7	ENSSSCG00000008645,ENSSSCG00000010067	ENSSSCG00000003017,ENSSSCG00000004421,ENSSSCG00000008645,ENSSSCG00000010067,ENSSSCG00000029724,ENSSSCG00000036145,ENSSSCG00000038816	BP	negative regulation of gene expression	0.325474	4	7	ENSSSCG00000003017,ENSSSCG00000004421,ENSSSCG00000010067,ENSSSCG00000029724	ENSSSCG00000003017,ENSSSCG00000004421,ENSSSCG00000008645,ENSSSCG00000010067,ENSSSCG00000029724,ENSSSCG00000036145,ENSSSCG00000038816	BP	negative regulation of gene expression	0.659689	3	7	ENSSSCG00000003017,ENSSSCG00000008645,ENSSSCG00000010067	ENSSSCG00000003017,ENSSSCG00000004421,ENSSSCG00000008645,ENSSSCG00000010067,ENSSSCG00000029724,ENSSSCG00000036145,ENSSSCG00000038816	BP	negative regulation of gene expression	0.451294	4	7	ENSSSCG00000004421,ENSSSCG00000008645,ENSSSCG00000010067,ENSSSCG00000029724	ENSSSCG00000003017,ENSSSCG00000004421,ENSSSCG00000008645,ENSSSCG00000010067,ENSSSCG00000029724,ENSSSCG00000036145,ENSSSCG00000038816	BP	negative regulation of gene expression	0.236232	4	7	ENSSSCG00000003017,ENSSSCG00000008645,ENSSSCG00000010067,ENSSSCG00000029724	ENSSSCG00000003017,ENSSSCG00000004421,ENSSSCG00000008645,ENSSSCG00000010067,ENSSSCG00000029724,ENSSSCG00000036145,ENSSSCG00000038816	BP	negative regulation of gene expression	0.170579	5	7	ENSSSCG00000003017,ENSSSCG00000004421,ENSSSCG00000008645,ENSSSCG00000010067,ENSSSCG00000029724
GO:0010862	P:positive regulation of pathway-restricted SMAD protein phosphorylation	BP	positive regulation of pathway-restricted SMAD protein phosphorylation	0.612525	3	5	ENSSSCG00000003017,ENSSSCG00000020771,ENSSSCG00000035077	ENSSSCG00000003017,ENSSSCG00000004524,ENSSSCG00000016047,ENSSSCG00000020771,ENSSSCG00000035077	BP	positive regulation of pathway-restricted SMAD protein phosphorylation	0.788852	2	5	ENSSSCG00000020771,ENSSSCG00000035077	ENSSSCG00000003017,ENSSSCG00000004524,ENSSSCG00000016047,ENSSSCG00000020771,ENSSSCG00000035077	BP	positive regulation of pathway-restricted SMAD protein phosphorylation	0.470448	3	5	ENSSSCG00000003017,ENSSSCG00000020771,ENSSSCG00000035077	ENSSSCG00000003017,ENSSSCG00000004524,ENSSSCG00000016047,ENSSSCG00000020771,ENSSSCG00000035077	BP	positive regulation of pathway-restricted SMAD protein phosphorylation	0.496381	3	5	ENSSSCG00000003017,ENSSSCG00000020771,ENSSSCG00000035077	ENSSSCG00000003017,ENSSSCG00000004524,ENSSSCG00000016047,ENSSSCG00000020771,ENSSSCG00000035077	BP	positive regulation of pathway-restricted SMAD protein phosphorylation	0.861036	2	5	ENSSSCG00000020771,ENSSSCG00000035077	ENSSSCG00000003017,ENSSSCG00000004524,ENSSSCG00000016047,ENSSSCG00000020771,ENSSSCG00000035077	BP	positive regulation of pathway-restricted SMAD protein phosphorylation	0.416099	3	5	ENSSSCG00000003017,ENSSSCG00000020771,ENSSSCG00000035077	ENSSSCG00000003017,ENSSSCG00000004524,ENSSSCG00000016047,ENSSSCG00000020771,ENSSSCG00000035077	BP	positive regulation of pathway-restricted SMAD protein phosphorylation	0.572079	3	5	ENSSSCG00000003017,ENSSSCG00000020771,ENSSSCG00000035077
GO:0015629	C:actin cytoskeleton	CC	actin cytoskeleton	0.0955799	5	6	ENSSSCG00000001959,ENSSSCG00000007585,ENSSSCG00000012974,ENSSSCG00000013849,ENSSSCG00000037653	ENSSSCG00000001959,ENSSSCG00000007585,ENSSSCG00000009203,ENSSSCG00000012974,ENSSSCG00000013849,ENSSSCG00000037653	CC	actin cytoskeleton	0.0343213	5	6	ENSSSCG00000001959,ENSSSCG00000007585,ENSSSCG00000012974,ENSSSCG00000013849,ENSSSCG00000037653	ENSSSCG00000001959,ENSSSCG00000007585,ENSSSCG00000009203,ENSSSCG00000012974,ENSSSCG00000013849,ENSSSCG00000037653	CC	actin cytoskeleton	0.180764	4	6	ENSSSCG00000001959,ENSSSCG00000007585,ENSSSCG00000012974,ENSSSCG00000037653	ENSSSCG00000001959,ENSSSCG00000007585,ENSSSCG00000009203,ENSSSCG00000012974,ENSSSCG00000013849,ENSSSCG00000037653	CC	actin cytoskeleton	0.0548601	5	6	ENSSSCG00000007585,ENSSSCG00000009203,ENSSSCG00000012974,ENSSSCG00000013849,ENSSSCG00000037653	ENSSSCG00000001959,ENSSSCG00000007585,ENSSSCG00000009203,ENSSSCG00000012974,ENSSSCG00000013849,ENSSSCG00000037653	CC	actin cytoskeleton	0.276017	4	6	ENSSSCG00000001959,ENSSSCG00000012974,ENSSSCG00000013849,ENSSSCG00000037653	ENSSSCG00000001959,ENSSSCG00000007585,ENSSSCG00000009203,ENSSSCG00000012974,ENSSSCG00000013849,ENSSSCG00000037653	CC	actin cytoskeleton	0.381647	3	6	ENSSSCG00000001959,ENSSSCG00000013849,ENSSSCG00000037653	ENSSSCG00000001959,ENSSSCG00000007585,ENSSSCG00000009203,ENSSSCG00000012974,ENSSSCG00000013849,ENSSSCG00000037653	CC	actin cytoskeleton	0.553576	3	6	ENSSSCG00000012974,ENSSSCG00000013849,ENSSSCG00000037653
GO:0015934	C:large ribosomal subunit	CC	large ribosomal subunit	0.866613	2	9	ENSSSCG00000025507,ENSSSCG00000034227	ENSSSCG00000003369,ENSSSCG00000008170,ENSSSCG00000025507,ENSSSCG00000027573,ENSSSCG00000034227,ENSSSCG00000035738,ENSSSCG00000035811,ENSSSCG00000035997,ENSSSCG00000038880	CC	large ribosomal subunit	0.916305	1	9	ENSSSCG00000034227	ENSSSCG00000003369,ENSSSCG00000008170,ENSSSCG00000025507,ENSSSCG00000027573,ENSSSCG00000034227,ENSSSCG00000035738,ENSSSCG00000035811,ENSSSCG00000035997,ENSSSCG00000038880	CC	large ribosomal subunit	0.718887	2	9	ENSSSCG00000034227,ENSSSCG00000035811	ENSSSCG00000003369,ENSSSCG00000008170,ENSSSCG00000025507,ENSSSCG00000027573,ENSSSCG00000034227,ENSSSCG00000035738,ENSSSCG00000035811,ENSSSCG00000035997,ENSSSCG00000038880	CC	large ribosomal subunit	0.96085	1	9	ENSSSCG00000025507	ENSSSCG00000003369,ENSSSCG00000008170,ENSSSCG00000025507,ENSSSCG00000027573,ENSSSCG00000034227,ENSSSCG00000035738,ENSSSCG00000035811,ENSSSCG00000035997,ENSSSCG00000038880	CC	large ribosomal subunit	0.304248	4	9	ENSSSCG00000003369,ENSSSCG00000008170,ENSSSCG00000034227,ENSSSCG00000035811	ENSSSCG00000003369,ENSSSCG00000008170,ENSSSCG00000025507,ENSSSCG00000027573,ENSSSCG00000034227,ENSSSCG00000035738,ENSSSCG00000035811,ENSSSCG00000035997,ENSSSCG00000038880	CC	large ribosomal subunit	0.322598	3	9	ENSSSCG00000003369,ENSSSCG00000034227,ENSSSCG00000035811	ENSSSCG00000003369,ENSSSCG00000008170,ENSSSCG00000025507,ENSSSCG00000027573,ENSSSCG00000034227,ENSSSCG00000035738,ENSSSCG00000035811,ENSSSCG00000035997,ENSSSCG00000038880	CC	large ribosomal subunit	0.495987	3	9	ENSSSCG00000008170,ENSSSCG00000034227,ENSSSCG00000035811
GO:0016020	C:membrane	CC	membrane	0.936432	6	17	ENSSSCG00000007585,ENSSSCG00000011675,ENSSSCG00000012076,ENSSSCG00000026257,ENSSSCG00000033763,ENSSSCG00000037821	ENSSSCG00000001403,ENSSSCG00000003302,ENSSSCG00000006217,ENSSSCG00000007585,ENSSSCG00000008889,ENSSSCG00000009203,ENSSSCG00000010591,ENSSSCG00000011675,ENSSSCG00000012076,ENSSSCG00000014296,ENSSSCG00000016192,ENSSSCG00000017044,ENSSSCG00000026257,ENSSSCG00000028113,ENSSSCG00000033763,ENSSSCG00000037821,ENSSSCG00000038694	CC	membrane	0.889139	5	17	ENSSSCG00000007585,ENSSSCG00000012076,ENSSSCG00000026257,ENSSSCG00000033763,ENSSSCG00000037821	ENSSSCG00000001403,ENSSSCG00000003302,ENSSSCG00000006217,ENSSSCG00000007585,ENSSSCG00000008889,ENSSSCG00000009203,ENSSSCG00000010591,ENSSSCG00000011675,ENSSSCG00000012076,ENSSSCG00000014296,ENSSSCG00000016192,ENSSSCG00000017044,ENSSSCG00000026257,ENSSSCG00000028113,ENSSSCG00000033763,ENSSSCG00000037821,ENSSSCG00000038694	CC	membrane	0.618767	7	17	ENSSSCG00000007585,ENSSSCG00000012076,ENSSSCG00000026257,ENSSSCG00000028113,ENSSSCG00000033763,ENSSSCG00000037821,ENSSSCG00000038694	ENSSSCG00000001403,ENSSSCG00000003302,ENSSSCG00000006217,ENSSSCG00000007585,ENSSSCG00000008889,ENSSSCG00000009203,ENSSSCG00000010591,ENSSSCG00000011675,ENSSSCG00000012076,ENSSSCG00000014296,ENSSSCG00000016192,ENSSSCG00000017044,ENSSSCG00000026257,ENSSSCG00000028113,ENSSSCG00000033763,ENSSSCG00000037821,ENSSSCG00000038694	CC	membrane	0.510568	8	17	ENSSSCG00000007585,ENSSSCG00000009203,ENSSSCG00000011675,ENSSSCG00000012076,ENSSSCG00000026257,ENSSSCG00000033763,ENSSSCG00000037821,ENSSSCG00000038694	ENSSSCG00000001403,ENSSSCG00000003302,ENSSSCG00000006217,ENSSSCG00000007585,ENSSSCG00000008889,ENSSSCG00000009203,ENSSSCG00000010591,ENSSSCG00000011675,ENSSSCG00000012076,ENSSSCG00000014296,ENSSSCG00000016192,ENSSSCG00000017044,ENSSSCG00000026257,ENSSSCG00000028113,ENSSSCG00000033763,ENSSSCG00000037821,ENSSSCG00000038694	CC	membrane	0.62936	8	17	ENSSSCG00000008889,ENSSSCG00000010591,ENSSSCG00000011675,ENSSSCG00000012076,ENSSSCG00000026257,ENSSSCG00000033763,ENSSSCG00000037821,ENSSSCG00000038694	ENSSSCG00000001403,ENSSSCG00000003302,ENSSSCG00000006217,ENSSSCG00000007585,ENSSSCG00000008889,ENSSSCG00000009203,ENSSSCG00000010591,ENSSSCG00000011675,ENSSSCG00000012076,ENSSSCG00000014296,ENSSSCG00000016192,ENSSSCG00000017044,ENSSSCG00000026257,ENSSSCG00000028113,ENSSSCG00000033763,ENSSSCG00000037821,ENSSSCG00000038694	CC	membrane	0.941344	4	17	ENSSSCG00000008889,ENSSSCG00000026257,ENSSSCG00000037821,ENSSSCG00000038694	ENSSSCG00000001403,ENSSSCG00000003302,ENSSSCG00000006217,ENSSSCG00000007585,ENSSSCG00000008889,ENSSSCG00000009203,ENSSSCG00000010591,ENSSSCG00000011675,ENSSSCG00000012076,ENSSSCG00000014296,ENSSSCG00000016192,ENSSSCG00000017044,ENSSSCG00000026257,ENSSSCG00000028113,ENSSSCG00000033763,ENSSSCG00000037821,ENSSSCG00000038694	CC	membrane	0.578127	8	17	ENSSSCG00000008889,ENSSSCG00000010591,ENSSSCG00000012076,ENSSSCG00000014296,ENSSSCG00000026257,ENSSSCG00000028113,ENSSSCG00000037821,ENSSSCG00000038694
GO:0016021	C:integral component of membrane	CC	integral component of membrane	0.661408	38	77	ENSSSCG00000001419,ENSSSCG00000001750,ENSSSCG00000002050,ENSSSCG00000002622,ENSSSCG00000004875,ENSSSCG00000006066,ENSSSCG00000008429,ENSSSCG00000009215,ENSSSCG00000009477,ENSSSCG00000009490,ENSSSCG00000009667,ENSSSCG00000011436,ENSSSCG00000011695,ENSSSCG00000011848,ENSSSCG00000012625,ENSSSCG00000012845,ENSSSCG00000013618,ENSSSCG00000015301,ENSSSCG00000016267,ENSSSCG00000018075,ENSSSCG00000018080,…	ENSSSCG00000000211,ENSSSCG00000001419,ENSSSCG00000001682,ENSSSCG00000001750,ENSSSCG00000002050,ENSSSCG00000002622,ENSSSCG00000003145,ENSSSCG00000003302,ENSSSCG00000003551,ENSSSCG00000003891,ENSSSCG00000004308,ENSSSCG00000004875,ENSSSCG00000005518,ENSSSCG00000006066,ENSSSCG00000006719,ENSSSCG00000007346,ENSSSCG00000007465,ENSSSCG00000007497,ENSSSCG00000008429,ENSSSCG00000008889,ENSSSCG00000009215,…	CC	integral component of membrane	0.0906824	38	77	ENSSSCG00000001419,ENSSSCG00000001682,ENSSSCG00000001750,ENSSSCG00000002050,ENSSSCG00000003891,ENSSSCG00000004875,ENSSSCG00000006719,ENSSSCG00000008429,ENSSSCG00000009215,ENSSSCG00000009477,ENSSSCG00000009490,ENSSSCG00000011436,ENSSSCG00000011695,ENSSSCG00000011848,ENSSSCG00000012625,ENSSSCG00000012845,ENSSSCG00000013618,ENSSSCG00000015093,ENSSSCG00000016267,ENSSSCG00000018075,ENSSSCG00000018080,…	ENSSSCG00000000211,ENSSSCG00000001419,ENSSSCG00000001682,ENSSSCG00000001750,ENSSSCG00000002050,ENSSSCG00000002622,ENSSSCG00000003145,ENSSSCG00000003302,ENSSSCG00000003551,ENSSSCG00000003891,ENSSSCG00000004308,ENSSSCG00000004875,ENSSSCG00000005518,ENSSSCG00000006066,ENSSSCG00000006719,ENSSSCG00000007346,ENSSSCG00000007465,ENSSSCG00000007497,ENSSSCG00000008429,ENSSSCG00000008889,ENSSSCG00000009215,…	CC	integral component of membrane	0.407932	34	77	ENSSSCG00000001419,ENSSSCG00000001682,ENSSSCG00000001750,ENSSSCG00000002050,ENSSSCG00000002622,ENSSSCG00000003551,ENSSSCG00000004875,ENSSSCG00000005518,ENSSSCG00000006719,ENSSSCG00000007465,ENSSSCG00000008429,ENSSSCG00000009215,ENSSSCG00000011695,ENSSSCG00000012845,ENSSSCG00000015311,ENSSSCG00000016267,ENSSSCG00000018069,ENSSSCG00000018075,ENSSSCG00000018080,ENSSSCG00000018081,ENSSSCG00000018091,…	ENSSSCG00000000211,ENSSSCG00000001419,ENSSSCG00000001682,ENSSSCG00000001750,ENSSSCG00000002050,ENSSSCG00000002622,ENSSSCG00000003145,ENSSSCG00000003302,ENSSSCG00000003551,ENSSSCG00000003891,ENSSSCG00000004308,ENSSSCG00000004875,ENSSSCG00000005518,ENSSSCG00000006066,ENSSSCG00000006719,ENSSSCG00000007346,ENSSSCG00000007465,ENSSSCG00000007497,ENSSSCG00000008429,ENSSSCG00000008889,ENSSSCG00000009215,…	CC	integral component of membrane	0.647241	34	77	ENSSSCG00000002050,ENSSSCG00000002622,ENSSSCG00000004875,ENSSSCG00000005518,ENSSSCG00000007346,ENSSSCG00000009215,ENSSSCG00000009477,ENSSSCG00000009490,ENSSSCG00000011695,ENSSSCG00000011848,ENSSSCG00000012625,ENSSSCG00000012845,ENSSSCG00000013618,ENSSSCG00000015384,ENSSSCG00000016267,ENSSSCG00000018075,ENSSSCG00000018080,ENSSSCG00000018081,ENSSSCG00000018087,ENSSSCG00000018091,ENSSSCG00000021306,…	ENSSSCG00000000211,ENSSSCG00000001419,ENSSSCG00000001682,ENSSSCG00000001750,ENSSSCG00000002050,ENSSSCG00000002622,ENSSSCG00000003145,ENSSSCG00000003302,ENSSSCG00000003551,ENSSSCG00000003891,ENSSSCG00000004308,ENSSSCG00000004875,ENSSSCG00000005518,ENSSSCG00000006066,ENSSSCG00000006719,ENSSSCG00000007346,ENSSSCG00000007465,ENSSSCG00000007497,ENSSSCG00000008429,ENSSSCG00000008889,ENSSSCG00000009215,…	CC	integral component of membrane	0.401464	39	77	ENSSSCG00000001419,ENSSSCG00000001682,ENSSSCG00000001750,ENSSSCG00000002050,ENSSSCG00000002622,ENSSSCG00000004875,ENSSSCG00000005518,ENSSSCG00000006066,ENSSSCG00000008429,ENSSSCG00000008889,ENSSSCG00000009215,ENSSSCG00000009477,ENSSSCG00000009667,ENSSSCG00000011848,ENSSSCG00000012625,ENSSSCG00000012845,ENSSSCG00000013618,ENSSSCG00000015301,ENSSSCG00000015311,ENSSSCG00000016267,ENSSSCG00000016629,…	ENSSSCG00000000211,ENSSSCG00000001419,ENSSSCG00000001682,ENSSSCG00000001750,ENSSSCG00000002050,ENSSSCG00000002622,ENSSSCG00000003145,ENSSSCG00000003302,ENSSSCG00000003551,ENSSSCG00000003891,ENSSSCG00000004308,ENSSSCG00000004875,ENSSSCG00000005518,ENSSSCG00000006066,ENSSSCG00000006719,ENSSSCG00000007346,ENSSSCG00000007465,ENSSSCG00000007497,ENSSSCG00000008429,ENSSSCG00000008889,ENSSSCG00000009215,…	CC	integral component of membrane	0.0907747	36	77	ENSSSCG00000001419,ENSSSCG00000001750,ENSSSCG00000002050,ENSSSCG00000002622,ENSSSCG00000005518,ENSSSCG00000006066,ENSSSCG00000006719,ENSSSCG00000008889,ENSSSCG00000009215,ENSSSCG00000009477,ENSSSCG00000009667,ENSSSCG00000011848,ENSSSCG00000012845,ENSSSCG00000015093,ENSSSCG00000016267,ENSSSCG00000016629,ENSSSCG00000018075,ENSSSCG00000018080,ENSSSCG00000020906,ENSSSCG00000024393,ENSSSCG00000026724,…	ENSSSCG00000000211,ENSSSCG00000001419,ENSSSCG00000001682,ENSSSCG00000001750,ENSSSCG00000002050,ENSSSCG00000002622,ENSSSCG00000003145,ENSSSCG00000003302,ENSSSCG00000003551,ENSSSCG00000003891,ENSSSCG00000004308,ENSSSCG00000004875,ENSSSCG00000005518,ENSSSCG00000006066,ENSSSCG00000006719,ENSSSCG00000007346,ENSSSCG00000007465,ENSSSCG00000007497,ENSSSCG00000008429,ENSSSCG00000008889,ENSSSCG00000009215,…	CC	integral component of membrane	0.818849	33	77	ENSSSCG00000001750,ENSSSCG00000002622,ENSSSCG00000003145,ENSSSCG00000003551,ENSSSCG00000005518,ENSSSCG00000006066,ENSSSCG00000006719,ENSSSCG00000008889,ENSSSCG00000009215,ENSSSCG00000009490,ENSSSCG00000011848,ENSSSCG00000012845,ENSSSCG00000013618,ENSSSCG00000015311,ENSSSCG00000016267,ENSSSCG00000016629,ENSSSCG00000018069,ENSSSCG00000018075,ENSSSCG00000018084,ENSSSCG00000018091,ENSSSCG00000020906,…
GO:0016323	C:basolateral plasma membrane	CC	basolateral plasma membrane	0.0225291	6	6	ENSSSCG00000006296,ENSSSCG00000008429,ENSSSCG00000009759,ENSSSCG00000012378,ENSSSCG00000027796,ENSSSCG00000029516	ENSSSCG00000006296,ENSSSCG00000008429,ENSSSCG00000009759,ENSSSCG00000012378,ENSSSCG00000027796,ENSSSCG00000029516	CC	basolateral plasma membrane	0.199209	4	6	ENSSSCG00000008429,ENSSSCG00000012378,ENSSSCG00000027796,ENSSSCG00000029516	ENSSSCG00000006296,ENSSSCG00000008429,ENSSSCG00000009759,ENSSSCG00000012378,ENSSSCG00000027796,ENSSSCG00000029516	CC	basolateral plasma membrane	0.546715	3	6	ENSSSCG00000008429,ENSSSCG00000009759,ENSSSCG00000012378	ENSSSCG00000006296,ENSSSCG00000008429,ENSSSCG00000009759,ENSSSCG00000012378,ENSSSCG00000027796,ENSSSCG00000029516	CC	basolateral plasma membrane	0.592842	3	6	ENSSSCG00000006296,ENSSSCG00000012378,ENSSSCG00000029516	ENSSSCG00000006296,ENSSSCG00000008429,ENSSSCG00000009759,ENSSSCG00000012378,ENSSSCG00000027796,ENSSSCG00000029516	CC	basolateral plasma membrane	0.0165078	6	6	ENSSSCG00000006296,ENSSSCG00000008429,ENSSSCG00000009759,ENSSSCG00000012378,ENSSSCG00000027796,ENSSSCG00000029516	ENSSSCG00000006296,ENSSSCG00000008429,ENSSSCG00000009759,ENSSSCG00000012378,ENSSSCG00000027796,ENSSSCG00000029516	CC	basolateral plasma membrane	0.16483	4	6	ENSSSCG00000006296,ENSSSCG00000012378,ENSSSCG00000027796,ENSSSCG00000029516	ENSSSCG00000006296,ENSSSCG00000008429,ENSSSCG00000009759,ENSSSCG00000012378,ENSSSCG00000027796,ENSSSCG00000029516	CC	basolateral plasma membrane	0.982961	1	6	ENSSSCG00000006296
GO:0016324	C:apical plasma membrane	CC	apical plasma membrane	0.324749	4	6	ENSSSCG00000001419,ENSSSCG00000006296,ENSSSCG00000008429,ENSSSCG00000009759	ENSSSCG00000000211,ENSSSCG00000001419,ENSSSCG00000006296,ENSSSCG00000008429,ENSSSCG00000009759,ENSSSCG00000021374	CC	apical plasma membrane	0.405998	3	6	ENSSSCG00000001419,ENSSSCG00000008429,ENSSSCG00000021374	ENSSSCG00000000211,ENSSSCG00000001419,ENSSSCG00000006296,ENSSSCG00000008429,ENSSSCG00000009759,ENSSSCG00000021374	CC	apical plasma membrane	0.461797	3	6	ENSSSCG00000001419,ENSSSCG00000008429,ENSSSCG00000009759	ENSSSCG00000000211,ENSSSCG00000001419,ENSSSCG00000006296,ENSSSCG00000008429,ENSSSCG00000009759,ENSSSCG00000021374	CC	apical plasma membrane	0.80798	2	6	ENSSSCG00000006296,ENSSSCG00000021374	ENSSSCG00000000211,ENSSSCG00000001419,ENSSSCG00000006296,ENSSSCG00000008429,ENSSSCG00000009759,ENSSSCG00000021374	CC	apical plasma membrane	0.278413	4	6	ENSSSCG00000001419,ENSSSCG00000006296,ENSSSCG00000008429,ENSSSCG00000009759	ENSSSCG00000000211,ENSSSCG00000001419,ENSSSCG00000006296,ENSSSCG00000008429,ENSSSCG00000009759,ENSSSCG00000021374	CC	apical plasma membrane	0.35871	3	6	ENSSSCG00000001419,ENSSSCG00000006296,ENSSSCG00000021374	ENSSSCG00000000211,ENSSSCG00000001419,ENSSSCG00000006296,ENSSSCG00000008429,ENSSSCG00000009759,ENSSSCG00000021374	CC	apical plasma membrane	0.971941	1	6	ENSSSCG00000006296
GO:0016477	P:cell migration	BP	cell migration	0.906963	2	5	ENSSSCG00000003017,ENSSSCG00000024351	ENSSSCG00000003017,ENSSSCG00000007495,ENSSSCG00000017044,ENSSSCG00000024351,ENSSSCG00000029569	BP	cell migration	0.841461	2	5	ENSSSCG00000007495,ENSSSCG00000024351	ENSSSCG00000003017,ENSSSCG00000007495,ENSSSCG00000017044,ENSSSCG00000024351,ENSSSCG00000029569	BP	cell migration	0.821477	2	5	ENSSSCG00000003017,ENSSSCG00000007495	ENSSSCG00000003017,ENSSSCG00000007495,ENSSSCG00000017044,ENSSSCG00000024351,ENSSSCG00000029569	BP	cell migration	0.855918	2	5	ENSSSCG00000003017,ENSSSCG00000024351	ENSSSCG00000003017,ENSSSCG00000007495,ENSSSCG00000017044,ENSSSCG00000024351,ENSSSCG00000029569	BP	cell migration	1	0	5		ENSSSCG00000003017,ENSSSCG00000007495,ENSSSCG00000017044,ENSSSCG00000024351,ENSSSCG00000029569	BP	cell migration	0.479762	3	5	ENSSSCG00000003017,ENSSSCG00000007495,ENSSSCG00000029569	ENSSSCG00000003017,ENSSSCG00000007495,ENSSSCG00000017044,ENSSSCG00000024351,ENSSSCG00000029569	BP	cell migration	0.594653	3	5	ENSSSCG00000003017,ENSSSCG00000007495,ENSSSCG00000024351
GO:0016491	F:oxidoreductase activity	MF	oxidoreductase activity	0.567764	3	6	ENSSSCG00000009490,ENSSSCG00000015301,ENSSSCG00000036941	ENSSSCG00000006719,ENSSSCG00000009203,ENSSSCG00000009490,ENSSSCG00000015301,ENSSSCG00000022351,ENSSSCG00000036941	MF	oxidoreductase activity	0.696034	2	6	ENSSSCG00000006719,ENSSSCG00000009490	ENSSSCG00000006719,ENSSSCG00000009203,ENSSSCG00000009490,ENSSSCG00000015301,ENSSSCG00000022351,ENSSSCG00000036941	MF	oxidoreductase activity	0.935917	1	6	ENSSSCG00000006719	ENSSSCG00000006719,ENSSSCG00000009203,ENSSSCG00000009490,ENSSSCG00000015301,ENSSSCG00000022351,ENSSSCG00000036941	MF	oxidoreductase activity	0.78254	2	6	ENSSSCG00000009203,ENSSSCG00000009490	ENSSSCG00000006719,ENSSSCG00000009203,ENSSSCG00000009490,ENSSSCG00000015301,ENSSSCG00000022351,ENSSSCG00000036941	MF	oxidoreductase activity	0.813526	2	6	ENSSSCG00000015301,ENSSSCG00000022351	ENSSSCG00000006719,ENSSSCG00000009203,ENSSSCG00000009490,ENSSSCG00000015301,ENSSSCG00000022351,ENSSSCG00000036941	MF	oxidoreductase activity	0.654836	2	6	ENSSSCG00000006719,ENSSSCG00000022351	ENSSSCG00000006719,ENSSSCG00000009203,ENSSSCG00000009490,ENSSSCG00000015301,ENSSSCG00000022351,ENSSSCG00000036941	MF	oxidoreductase activity	0.467163	3	6	ENSSSCG00000006719,ENSSSCG00000009490,ENSSSCG00000022351
GO:0016567	P:protein ubiquitination	BP	protein ubiquitination	0.990131	1	6	ENSSSCG00000005981	ENSSSCG00000000910,ENSSSCG00000003949,ENSSSCG00000005981,ENSSSCG00000023667,ENSSSCG00000029724,ENSSSCG00000036129	BP	protein ubiquitination	0.798369	2	6	ENSSSCG00000000910,ENSSSCG00000005981	ENSSSCG00000000910,ENSSSCG00000003949,ENSSSCG00000005981,ENSSSCG00000023667,ENSSSCG00000029724,ENSSSCG00000036129	BP	protein ubiquitination	0.246913	4	6	ENSSSCG00000000910,ENSSSCG00000003949,ENSSSCG00000005981,ENSSSCG00000029724	ENSSSCG00000000910,ENSSSCG00000003949,ENSSSCG00000005981,ENSSSCG00000023667,ENSSSCG00000029724,ENSSSCG00000036129	BP	protein ubiquitination	0.591867	3	6	ENSSSCG00000000910,ENSSSCG00000003949,ENSSSCG00000005981	ENSSSCG00000000910,ENSSSCG00000003949,ENSSSCG00000005981,ENSSSCG00000023667,ENSSSCG00000029724,ENSSSCG00000036129	BP	protein ubiquitination	0.672289	3	6	ENSSSCG00000005981,ENSSSCG00000029724,ENSSSCG00000036129	ENSSSCG00000000910,ENSSSCG00000003949,ENSSSCG00000005981,ENSSSCG00000023667,ENSSSCG00000029724,ENSSSCG00000036129	BP	protein ubiquitination	0.446158	3	6	ENSSSCG00000000910,ENSSSCG00000005981,ENSSSCG00000029724	ENSSSCG00000000910,ENSSSCG00000003949,ENSSSCG00000005981,ENSSSCG00000023667,ENSSSCG00000029724,ENSSSCG00000036129	BP	protein ubiquitination	0.101047	5	6	ENSSSCG00000000910,ENSSSCG00000003949,ENSSSCG00000005981,ENSSSCG00000029724,ENSSSCG00000036129
GO:0016604	C:nuclear body	CC	nuclear body	0.284951	4	5	ENSSSCG00000001347,ENSSSCG00000004127,ENSSSCG00000017058,ENSSSCG00000032846	ENSSSCG00000001347,ENSSSCG00000004127,ENSSSCG00000017058,ENSSSCG00000032846,ENSSSCG00000036183	CC	nuclear body	0.971007	1	5	ENSSSCG00000017058	ENSSSCG00000001347,ENSSSCG00000004127,ENSSSCG00000017058,ENSSSCG00000032846,ENSSSCG00000036183	CC	nuclear body	0.469922	3	5	ENSSSCG00000004127,ENSSSCG00000017058,ENSSSCG00000032846	ENSSSCG00000001347,ENSSSCG00000004127,ENSSSCG00000017058,ENSSSCG00000032846,ENSSSCG00000036183	CC	nuclear body	0.53837	3	5	ENSSSCG00000001347,ENSSSCG00000017058,ENSSSCG00000032846	ENSSSCG00000001347,ENSSSCG00000004127,ENSSSCG00000017058,ENSSSCG00000032846,ENSSSCG00000036183	CC	nuclear body	0.601131	3	5	ENSSSCG00000001347,ENSSSCG00000004127,ENSSSCG00000017058	ENSSSCG00000001347,ENSSSCG00000004127,ENSSSCG00000017058,ENSSSCG00000032846,ENSSSCG00000036183	CC	nuclear body	0.777643	2	5	ENSSSCG00000001347,ENSSSCG00000017058	ENSSSCG00000001347,ENSSSCG00000004127,ENSSSCG00000017058,ENSSSCG00000032846,ENSSSCG00000036183	CC	nuclear body	0.223327	4	5	ENSSSCG00000001347,ENSSSCG00000004127,ENSSSCG00000017058,ENSSSCG00000032846
GO:0016607	C:nuclear speck	CC	nuclear speck	0.782181	4	9	ENSSSCG00000017626,ENSSSCG00000035842,ENSSSCG00000036145,ENSSSCG00000038304	ENSSSCG00000001400,ENSSSCG00000005587,ENSSSCG00000009962,ENSSSCG00000017626,ENSSSCG00000035842,ENSSSCG00000036145,ENSSSCG00000036592,ENSSSCG00000037443,ENSSSCG00000038304	CC	nuclear speck	0.805664	3	9	ENSSSCG00000017626,ENSSSCG00000035842,ENSSSCG00000038304	ENSSSCG00000001400,ENSSSCG00000005587,ENSSSCG00000009962,ENSSSCG00000017626,ENSSSCG00000035842,ENSSSCG00000036145,ENSSSCG00000036592,ENSSSCG00000037443,ENSSSCG00000038304	CC	nuclear speck	0.954205	2	9	ENSSSCG00000017626,ENSSSCG00000035842	ENSSSCG00000001400,ENSSSCG00000005587,ENSSSCG00000009962,ENSSSCG00000017626,ENSSSCG00000035842,ENSSSCG00000036145,ENSSSCG00000036592,ENSSSCG00000037443,ENSSSCG00000038304	CC	nuclear speck	0.658611	4	9	ENSSSCG00000005587,ENSSSCG00000017626,ENSSSCG00000035842,ENSSSCG00000038304	ENSSSCG00000001400,ENSSSCG00000005587,ENSSSCG00000009962,ENSSSCG00000017626,ENSSSCG00000035842,ENSSSCG00000036145,ENSSSCG00000036592,ENSSSCG00000037443,ENSSSCG00000038304	CC	nuclear speck	0.907199	3	9	ENSSSCG00000017626,ENSSSCG00000035842,ENSSSCG00000038304	ENSSSCG00000001400,ENSSSCG00000005587,ENSSSCG00000009962,ENSSSCG00000017626,ENSSSCG00000035842,ENSSSCG00000036145,ENSSSCG00000036592,ENSSSCG00000037443,ENSSSCG00000038304	CC	nuclear speck	0.762046	3	9	ENSSSCG00000017626,ENSSSCG00000035842,ENSSSCG00000036592	ENSSSCG00000001400,ENSSSCG00000005587,ENSSSCG00000009962,ENSSSCG00000017626,ENSSSCG00000035842,ENSSSCG00000036145,ENSSSCG00000036592,ENSSSCG00000037443,ENSSSCG00000038304	CC	nuclear speck	0.892267	3	9	ENSSSCG00000001400,ENSSSCG00000017626,ENSSSCG00000036592
GO:0019221	P:cytokine-mediated signaling pathway	BP	cytokine-mediated signaling pathway	0.864645	2	5	ENSSSCG00000000396,ENSSSCG00000005215	ENSSSCG00000000396,ENSSSCG00000005136,ENSSSCG00000005215,ENSSSCG00000008090,ENSSSCG00000039214	BP	cytokine-mediated signaling pathway	1	0	5		ENSSSCG00000000396,ENSSSCG00000005136,ENSSSCG00000005215,ENSSSCG00000008090,ENSSSCG00000039214	BP	cytokine-mediated signaling pathway	0.955949	1	5	ENSSSCG00000008090	ENSSSCG00000000396,ENSSSCG00000005136,ENSSSCG00000005215,ENSSSCG00000008090,ENSSSCG00000039214	BP	cytokine-mediated signaling pathway	0.809102	2	5	ENSSSCG00000000396,ENSSSCG00000005215	ENSSSCG00000000396,ENSSSCG00000005136,ENSSSCG00000005215,ENSSSCG00000008090,ENSSSCG00000039214	BP	cytokine-mediated signaling pathway	0.549641	3	5	ENSSSCG00000000396,ENSSSCG00000005136,ENSSSCG00000008090	ENSSSCG00000000396,ENSSSCG00000005136,ENSSSCG00000005215,ENSSSCG00000008090,ENSSSCG00000039214	BP	cytokine-mediated signaling pathway	0.949195	1	5	ENSSSCG00000008090	ENSSSCG00000000396,ENSSSCG00000005136,ENSSSCG00000005215,ENSSSCG00000008090,ENSSSCG00000039214	BP	cytokine-mediated signaling pathway	0.829337	2	5	ENSSSCG00000000396,ENSSSCG00000008090
GO:0019899	F:enzyme binding	MF	enzyme binding	0.571436	4	7	ENSSSCG00000003017,ENSSSCG00000004421,ENSSSCG00000004875,ENSSSCG00000034386	ENSSSCG00000003017,ENSSSCG00000003949,ENSSSCG00000004421,ENSSSCG00000004875,ENSSSCG00000005588,ENSSSCG00000029724,ENSSSCG00000034386	MF	enzyme binding	0.890197	2	7	ENSSSCG00000004875,ENSSSCG00000034386	ENSSSCG00000003017,ENSSSCG00000003949,ENSSSCG00000004421,ENSSSCG00000004875,ENSSSCG00000005588,ENSSSCG00000029724,ENSSSCG00000034386	MF	enzyme binding	0.0332327	6	7	ENSSSCG00000003017,ENSSSCG00000003949,ENSSSCG00000004421,ENSSSCG00000004875,ENSSSCG00000029724,ENSSSCG00000034386	ENSSSCG00000003017,ENSSSCG00000003949,ENSSSCG00000004421,ENSSSCG00000004875,ENSSSCG00000005588,ENSSSCG00000029724,ENSSSCG00000034386	MF	enzyme binding	0.445422	4	7	ENSSSCG00000003017,ENSSSCG00000003949,ENSSSCG00000004875,ENSSSCG00000034386	ENSSSCG00000003017,ENSSSCG00000003949,ENSSSCG00000004421,ENSSSCG00000004875,ENSSSCG00000005588,ENSSSCG00000029724,ENSSSCG00000034386	MF	enzyme binding	0.52395	4	7	ENSSSCG00000004421,ENSSSCG00000004875,ENSSSCG00000029724,ENSSSCG00000034386	ENSSSCG00000003017,ENSSSCG00000003949,ENSSSCG00000004421,ENSSSCG00000004875,ENSSSCG00000005588,ENSSSCG00000029724,ENSSSCG00000034386	MF	enzyme binding	0.612514	3	7	ENSSSCG00000003017,ENSSSCG00000029724,ENSSSCG00000034386	ENSSSCG00000003017,ENSSSCG00000003949,ENSSSCG00000004421,ENSSSCG00000004875,ENSSSCG00000005588,ENSSSCG00000029724,ENSSSCG00000034386	MF	enzyme binding	0.487098	4	7	ENSSSCG00000003017,ENSSSCG00000003949,ENSSSCG00000004421,ENSSSCG00000029724
GO:0019901	F:protein kinase binding	MF	protein kinase binding	0.677734	6	11	ENSSSCG00000004952,ENSSSCG00000005215,ENSSSCG00000006296,ENSSSCG00000007585,ENSSSCG00000016522,ENSSSCG00000016635	ENSSSCG00000004595,ENSSSCG00000004952,ENSSSCG00000005215,ENSSSCG00000005587,ENSSSCG00000006296,ENSSSCG00000007585,ENSSSCG00000008540,ENSSSCG00000016522,ENSSSCG00000016635,ENSSSCG00000025777,ENSSSCG00000038694	MF	protein kinase binding	0.902415	4	11	ENSSSCG00000004952,ENSSSCG00000007585,ENSSSCG00000016635,ENSSSCG00000025777	ENSSSCG00000004595,ENSSSCG00000004952,ENSSSCG00000005215,ENSSSCG00000005587,ENSSSCG00000006296,ENSSSCG00000007585,ENSSSCG00000008540,ENSSSCG00000016522,ENSSSCG00000016635,ENSSSCG00000025777,ENSSSCG00000038694	MF	protein kinase binding	0.698634	5	11	ENSSSCG00000004952,ENSSSCG00000007585,ENSSSCG00000016522,ENSSSCG00000025777,ENSSSCG00000038694	ENSSSCG00000004595,ENSSSCG00000004952,ENSSSCG00000005215,ENSSSCG00000005587,ENSSSCG00000006296,ENSSSCG00000007585,ENSSSCG00000008540,ENSSSCG00000016522,ENSSSCG00000016635,ENSSSCG00000025777,ENSSSCG00000038694	MF	protein kinase binding	0.0418689	9	11	ENSSSCG00000004952,ENSSSCG00000005215,ENSSSCG00000005587,ENSSSCG00000006296,ENSSSCG00000007585,ENSSSCG00000016522,ENSSSCG00000016635,ENSSSCG00000025777,ENSSSCG00000038694	ENSSSCG00000004595,ENSSSCG00000004952,ENSSSCG00000005215,ENSSSCG00000005587,ENSSSCG00000006296,ENSSSCG00000007585,ENSSSCG00000008540,ENSSSCG00000016522,ENSSSCG00000016635,ENSSSCG00000025777,ENSSSCG00000038694	MF	protein kinase binding	0.943219	4	11	ENSSSCG00000004952,ENSSSCG00000006296,ENSSSCG00000016635,ENSSSCG00000038694	ENSSSCG00000004595,ENSSSCG00000004952,ENSSSCG00000005215,ENSSSCG00000005587,ENSSSCG00000006296,ENSSSCG00000007585,ENSSSCG00000008540,ENSSSCG00000016522,ENSSSCG00000016635,ENSSSCG00000025777,ENSSSCG00000038694	MF	protein kinase binding	0.95937	3	11	ENSSSCG00000004952,ENSSSCG00000006296,ENSSSCG00000038694	ENSSSCG00000004595,ENSSSCG00000004952,ENSSSCG00000005215,ENSSSCG00000005587,ENSSSCG00000006296,ENSSSCG00000007585,ENSSSCG00000008540,ENSSSCG00000016522,ENSSSCG00000016635,ENSSSCG00000025777,ENSSSCG00000038694	MF	protein kinase binding	0.807864	5	11	ENSSSCG00000006296,ENSSSCG00000008540,ENSSSCG00000016635,ENSSSCG00000025777,ENSSSCG00000038694
GO:0019904	F:protein domain specific binding	MF	protein domain specific binding	0.56518	4	9	ENSSSCG00000011033,ENSSSCG00000035473,ENSSSCG00000035969,ENSSSCG00000038366	ENSSSCG00000011033,ENSSSCG00000031751,ENSSSCG00000033566,ENSSSCG00000034688,ENSSSCG00000035473,ENSSSCG00000035969,ENSSSCG00000038366,ENSSSCG00000044948,ENSSSCG00000047841	MF	protein domain specific binding	0.673683	3	9	ENSSSCG00000011033,ENSSSCG00000033566,ENSSSCG00000035969	ENSSSCG00000011033,ENSSSCG00000031751,ENSSSCG00000033566,ENSSSCG00000034688,ENSSSCG00000035473,ENSSSCG00000035969,ENSSSCG00000038366,ENSSSCG00000044948,ENSSSCG00000047841	MF	protein domain specific binding	0.162397	5	9	ENSSSCG00000011033,ENSSSCG00000033566,ENSSSCG00000035969,ENSSSCG00000038366,ENSSSCG00000047841	ENSSSCG00000011033,ENSSSCG00000031751,ENSSSCG00000033566,ENSSSCG00000034688,ENSSSCG00000035473,ENSSSCG00000035969,ENSSSCG00000038366,ENSSSCG00000044948,ENSSSCG00000047841	MF	protein domain specific binding	0.725953	3	9	ENSSSCG00000011033,ENSSSCG00000035473,ENSSSCG00000035969	ENSSSCG00000011033,ENSSSCG00000031751,ENSSSCG00000033566,ENSSSCG00000034688,ENSSSCG00000035473,ENSSSCG00000035969,ENSSSCG00000038366,ENSSSCG00000044948,ENSSSCG00000047841	MF	protein domain specific binding	0.775127	3	9	ENSSSCG00000034688,ENSSSCG00000035969,ENSSSCG00000038366	ENSSSCG00000011033,ENSSSCG00000031751,ENSSSCG00000033566,ENSSSCG00000034688,ENSSSCG00000035473,ENSSSCG00000035969,ENSSSCG00000038366,ENSSSCG00000044948,ENSSSCG00000047841	MF	protein domain specific binding	0.974537	1	9	ENSSSCG00000011033	ENSSSCG00000011033,ENSSSCG00000031751,ENSSSCG00000033566,ENSSSCG00000034688,ENSSSCG00000035473,ENSSSCG00000035969,ENSSSCG00000038366,ENSSSCG00000044948,ENSSSCG00000047841	MF	protein domain specific binding	0.238899	5	9	ENSSSCG00000033566,ENSSSCG00000034688,ENSSSCG00000035969,ENSSSCG00000038366,ENSSSCG00000047841
GO:0020037	F:heme binding	MF	heme binding	0.788776	5	11	ENSSSCG00000001428,ENSSSCG00000004875,ENSSSCG00000005215,ENSSSCG00000016714,ENSSSCG00000018075	ENSSSCG00000001428,ENSSSCG00000002399,ENSSSCG00000003891,ENSSSCG00000004875,ENSSSCG00000005215,ENSSSCG00000010591,ENSSSCG00000015311,ENSSSCG00000016714,ENSSSCG00000018075,ENSSSCG00000025273,ENSSSCG00000030318	MF	heme binding	0.75714	4	11	ENSSSCG00000003891,ENSSSCG00000004875,ENSSSCG00000018075,ENSSSCG00000025273	ENSSSCG00000001428,ENSSSCG00000002399,ENSSSCG00000003891,ENSSSCG00000004875,ENSSSCG00000005215,ENSSSCG00000010591,ENSSSCG00000015311,ENSSSCG00000016714,ENSSSCG00000018075,ENSSSCG00000025273,ENSSSCG00000030318	MF	heme binding	0.572638	5	11	ENSSSCG00000004875,ENSSSCG00000015311,ENSSSCG00000016714,ENSSSCG00000018075,ENSSSCG00000025273	ENSSSCG00000001428,ENSSSCG00000002399,ENSSSCG00000003891,ENSSSCG00000004875,ENSSSCG00000005215,ENSSSCG00000010591,ENSSSCG00000015311,ENSSSCG00000016714,ENSSSCG00000018075,ENSSSCG00000025273,ENSSSCG00000030318	MF	heme binding	0.653751	5	11	ENSSSCG00000004875,ENSSSCG00000005215,ENSSSCG00000016714,ENSSSCG00000018075,ENSSSCG00000030318	ENSSSCG00000001428,ENSSSCG00000002399,ENSSSCG00000003891,ENSSSCG00000004875,ENSSSCG00000005215,ENSSSCG00000010591,ENSSSCG00000015311,ENSSSCG00000016714,ENSSSCG00000018075,ENSSSCG00000025273,ENSSSCG00000030318	MF	heme binding	0.510627	6	11	ENSSSCG00000001428,ENSSSCG00000004875,ENSSSCG00000010591,ENSSSCG00000015311,ENSSSCG00000018075,ENSSSCG00000025273	ENSSSCG00000001428,ENSSSCG00000002399,ENSSSCG00000003891,ENSSSCG00000004875,ENSSSCG00000005215,ENSSSCG00000010591,ENSSSCG00000015311,ENSSSCG00000016714,ENSSSCG00000018075,ENSSSCG00000025273,ENSSSCG00000030318	MF	heme binding	0.970195	2	11	ENSSSCG00000018075,ENSSSCG00000025273	ENSSSCG00000001428,ENSSSCG00000002399,ENSSSCG00000003891,ENSSSCG00000004875,ENSSSCG00000005215,ENSSSCG00000010591,ENSSSCG00000015311,ENSSSCG00000016714,ENSSSCG00000018075,ENSSSCG00000025273,ENSSSCG00000030318	MF	heme binding	0.867413	4	11	ENSSSCG00000010591,ENSSSCG00000015311,ENSSSCG00000018075,ENSSSCG00000025273
GO:0022625	C:cytosolic large ribosomal subunit	CC	cytosolic large ribosomal subunit	0.721172	4	12	ENSSSCG00000025507,ENSSSCG00000025928,ENSSSCG00000026472,ENSSSCG00000034227	ENSSSCG00000003369,ENSSSCG00000008170,ENSSSCG00000009303,ENSSSCG00000025507,ENSSSCG00000025928,ENSSSCG00000026472,ENSSSCG00000027573,ENSSSCG00000034227,ENSSSCG00000035738,ENSSSCG00000035811,ENSSSCG00000035997,ENSSSCG00000038880	CC	cytosolic large ribosomal subunit	0.884675	2	12	ENSSSCG00000025928,ENSSSCG00000034227	ENSSSCG00000003369,ENSSSCG00000008170,ENSSSCG00000009303,ENSSSCG00000025507,ENSSSCG00000025928,ENSSSCG00000026472,ENSSSCG00000027573,ENSSSCG00000034227,ENSSSCG00000035738,ENSSSCG00000035811,ENSSSCG00000035997,ENSSSCG00000038880	CC	cytosolic large ribosomal subunit	0.910983	2	12	ENSSSCG00000034227,ENSSSCG00000035811	ENSSSCG00000003369,ENSSSCG00000008170,ENSSSCG00000009303,ENSSSCG00000025507,ENSSSCG00000025928,ENSSSCG00000026472,ENSSSCG00000027573,ENSSSCG00000034227,ENSSSCG00000035738,ENSSSCG00000035811,ENSSSCG00000035997,ENSSSCG00000038880	CC	cytosolic large ribosomal subunit	0.81281	3	12	ENSSSCG00000025507,ENSSSCG00000025928,ENSSSCG00000026472	ENSSSCG00000003369,ENSSSCG00000008170,ENSSSCG00000009303,ENSSSCG00000025507,ENSSSCG00000025928,ENSSSCG00000026472,ENSSSCG00000027573,ENSSSCG00000034227,ENSSSCG00000035738,ENSSSCG00000035811,ENSSSCG00000035997,ENSSSCG00000038880	CC	cytosolic large ribosomal subunit	0.420661	5	12	ENSSSCG00000003369,ENSSSCG00000008170,ENSSSCG00000026472,ENSSSCG00000034227,ENSSSCG00000035811	ENSSSCG00000003369,ENSSSCG00000008170,ENSSSCG00000009303,ENSSSCG00000025507,ENSSSCG00000025928,ENSSSCG00000026472,ENSSSCG00000027573,ENSSSCG00000034227,ENSSSCG00000035738,ENSSSCG00000035811,ENSSSCG00000035997,ENSSSCG00000038880	CC	cytosolic large ribosomal subunit	0.62993	3	12	ENSSSCG00000003369,ENSSSCG00000034227,ENSSSCG00000035811	ENSSSCG00000003369,ENSSSCG00000008170,ENSSSCG00000009303,ENSSSCG00000025507,ENSSSCG00000025928,ENSSSCG00000026472,ENSSSCG00000027573,ENSSSCG00000034227,ENSSSCG00000035738,ENSSSCG00000035811,ENSSSCG00000035997,ENSSSCG00000038880	CC	cytosolic large ribosomal subunit	0.809434	3	12	ENSSSCG00000008170,ENSSSCG00000034227,ENSSSCG00000035811
GO:0022627	C:cytosolic small ribosomal subunit	CC	cytosolic small ribosomal subunit	0.326213	4	8	ENSSSCG00000004177,ENSSSCG00000013597,ENSSSCG00000021825,ENSSSCG00000027358	ENSSSCG00000001502,ENSSSCG00000004177,ENSSSCG00000013597,ENSSSCG00000014855,ENSSSCG00000021825,ENSSSCG00000027358,ENSSSCG00000029724,ENSSSCG00000037236	CC	cytosolic small ribosomal subunit	0.351325	3	8	ENSSSCG00000004177,ENSSSCG00000027358,ENSSSCG00000037236	ENSSSCG00000001502,ENSSSCG00000004177,ENSSSCG00000013597,ENSSSCG00000014855,ENSSSCG00000021825,ENSSSCG00000027358,ENSSSCG00000029724,ENSSSCG00000037236	CC	cytosolic small ribosomal subunit	0.0437406	5	8	ENSSSCG00000004177,ENSSSCG00000013597,ENSSSCG00000021825,ENSSSCG00000027358,ENSSSCG00000029724	ENSSSCG00000001502,ENSSSCG00000004177,ENSSSCG00000013597,ENSSSCG00000014855,ENSSSCG00000021825,ENSSSCG00000027358,ENSSSCG00000029724,ENSSSCG00000037236	CC	cytosolic small ribosomal subunit	0.956643	1	8	ENSSSCG00000004177	ENSSSCG00000001502,ENSSSCG00000004177,ENSSSCG00000013597,ENSSSCG00000014855,ENSSSCG00000021825,ENSSSCG00000027358,ENSSSCG00000029724,ENSSSCG00000037236	CC	cytosolic small ribosomal subunit	0.0943568	5	8	ENSSSCG00000004177,ENSSSCG00000013597,ENSSSCG00000021825,ENSSSCG00000027358,ENSSSCG00000029724	ENSSSCG00000001502,ENSSSCG00000004177,ENSSSCG00000013597,ENSSSCG00000014855,ENSSSCG00000021825,ENSSSCG00000027358,ENSSSCG00000029724,ENSSSCG00000037236	CC	cytosolic small ribosomal subunit	0.0238477	5	8	ENSSSCG00000004177,ENSSSCG00000013597,ENSSSCG00000027358,ENSSSCG00000029724,ENSSSCG00000037236	ENSSSCG00000001502,ENSSSCG00000004177,ENSSSCG00000013597,ENSSSCG00000014855,ENSSSCG00000021825,ENSSSCG00000027358,ENSSSCG00000029724,ENSSSCG00000037236	CC	cytosolic small ribosomal subunit	0.0132759	6	8	ENSSSCG00000001502,ENSSSCG00000004177,ENSSSCG00000013597,ENSSSCG00000027358,ENSSSCG00000029724,ENSSSCG00000037236
GO:0030018	C:Z disc	CC	Z disc	0.0398567	5	5	ENSSSCG00000001959,ENSSSCG00000005981,ENSSSCG00000015796,ENSSSCG00000020785,ENSSSCG00000036402	ENSSSCG00000001959,ENSSSCG00000005981,ENSSSCG00000015796,ENSSSCG00000020785,ENSSSCG00000036402	CC	Z disc	0.101075	4	5	ENSSSCG00000001959,ENSSSCG00000005981,ENSSSCG00000015796,ENSSSCG00000020785	ENSSSCG00000001959,ENSSSCG00000005981,ENSSSCG00000015796,ENSSSCG00000020785,ENSSSCG00000036402	CC	Z disc	0.393401	3	5	ENSSSCG00000001959,ENSSSCG00000005981,ENSSSCG00000020785	ENSSSCG00000001959,ENSSSCG00000005981,ENSSSCG00000015796,ENSSSCG00000020785,ENSSSCG00000036402	CC	Z disc	0.424081	3	5	ENSSSCG00000005981,ENSSSCG00000015796,ENSSSCG00000020785	ENSSSCG00000001959,ENSSSCG00000005981,ENSSSCG00000015796,ENSSSCG00000020785,ENSSSCG00000036402	CC	Z disc	0.189311	4	5	ENSSSCG00000001959,ENSSSCG00000005981,ENSSSCG00000020785,ENSSSCG00000036402	ENSSSCG00000001959,ENSSSCG00000005981,ENSSSCG00000015796,ENSSSCG00000020785,ENSSSCG00000036402	CC	Z disc	0.0817624	4	5	ENSSSCG00000001959,ENSSSCG00000005981,ENSSSCG00000020785,ENSSSCG00000036402	ENSSSCG00000001959,ENSSSCG00000005981,ENSSSCG00000015796,ENSSSCG00000020785,ENSSSCG00000036402	CC	Z disc	0.174521	4	5	ENSSSCG00000005981,ENSSSCG00000015796,ENSSSCG00000020785,ENSSSCG00000036402
GO:0030054	C:cell junction	CC	cell junction	0.433776	3	5	ENSSSCG00000009241,ENSSSCG00000017410,ENSSSCG00000039416	ENSSSCG00000009203,ENSSSCG00000009241,ENSSSCG00000017410,ENSSSCG00000029425,ENSSSCG00000039416	CC	cell junction	0.575546	2	5	ENSSSCG00000017410,ENSSSCG00000039416	ENSSSCG00000009203,ENSSSCG00000009241,ENSSSCG00000017410,ENSSSCG00000029425,ENSSSCG00000039416	CC	cell junction	0.6193	2	5	ENSSSCG00000017410,ENSSSCG00000039416	ENSSSCG00000009203,ENSSSCG00000009241,ENSSSCG00000017410,ENSSSCG00000029425,ENSSSCG00000039416	CC	cell junction	0.0923613	4	5	ENSSSCG00000009203,ENSSSCG00000009241,ENSSSCG00000017410,ENSSSCG00000039416	ENSSSCG00000009203,ENSSSCG00000009241,ENSSSCG00000017410,ENSSSCG00000029425,ENSSSCG00000039416	CC	cell junction	0.728019	2	5	ENSSSCG00000029425,ENSSSCG00000039416	ENSSSCG00000009203,ENSSSCG00000009241,ENSSSCG00000017410,ENSSSCG00000029425,ENSSSCG00000039416	CC	cell junction	0.866185	1	5	ENSSSCG00000039416	ENSSSCG00000009203,ENSSSCG00000009241,ENSSSCG00000017410,ENSSSCG00000029425,ENSSSCG00000039416	CC	cell junction	1	0	5
GO:0030154	P:cell differentiation	BP	cell differentiation	0.296387	8	13	ENSSSCG00000001655,ENSSSCG00000004421,ENSSSCG00000006328,ENSSSCG00000008898,ENSSSCG00000016635,ENSSSCG00000020864,ENSSSCG00000035969,ENSSSCG00000037697	ENSSSCG00000001655,ENSSSCG00000004421,ENSSSCG00000005588,ENSSSCG00000006056,ENSSSCG00000006328,ENSSSCG00000008898,ENSSSCG00000016635,ENSSSCG00000020864,ENSSSCG00000035969,ENSSSCG00000036129,ENSSSCG00000037443,ENSSSCG00000037697,ENSSSCG00000040643	BP	cell differentiation	0.252196	7	13	ENSSSCG00000001655,ENSSSCG00000006328,ENSSSCG00000008898,ENSSSCG00000016635,ENSSSCG00000020864,ENSSSCG00000035969,ENSSSCG00000037697	ENSSSCG00000001655,ENSSSCG00000004421,ENSSSCG00000005588,ENSSSCG00000006056,ENSSSCG00000006328,ENSSSCG00000008898,ENSSSCG00000016635,ENSSSCG00000020864,ENSSSCG00000035969,ENSSSCG00000036129,ENSSSCG00000037443,ENSSSCG00000037697,ENSSSCG00000040643	BP	cell differentiation	0.960526	3	13	ENSSSCG00000004421,ENSSSCG00000008898,ENSSSCG00000035969	ENSSSCG00000001655,ENSSSCG00000004421,ENSSSCG00000005588,ENSSSCG00000006056,ENSSSCG00000006328,ENSSSCG00000008898,ENSSSCG00000016635,ENSSSCG00000020864,ENSSSCG00000035969,ENSSSCG00000036129,ENSSSCG00000037443,ENSSSCG00000037697,ENSSSCG00000040643	BP	cell differentiation	0.561715	6	13	ENSSSCG00000001655,ENSSSCG00000006328,ENSSSCG00000016635,ENSSSCG00000020864,ENSSSCG00000035969,ENSSSCG00000037697	ENSSSCG00000001655,ENSSSCG00000004421,ENSSSCG00000005588,ENSSSCG00000006056,ENSSSCG00000006328,ENSSSCG00000008898,ENSSSCG00000016635,ENSSSCG00000020864,ENSSSCG00000035969,ENSSSCG00000036129,ENSSSCG00000037443,ENSSSCG00000037697,ENSSSCG00000040643	BP	cell differentiation	0.839425	5	13	ENSSSCG00000001655,ENSSSCG00000004421,ENSSSCG00000016635,ENSSSCG00000035969,ENSSSCG00000036129	ENSSSCG00000001655,ENSSSCG00000004421,ENSSSCG00000005588,ENSSSCG00000006056,ENSSSCG00000006328,ENSSSCG00000008898,ENSSSCG00000016635,ENSSSCG00000020864,ENSSSCG00000035969,ENSSSCG00000036129,ENSSSCG00000037443,ENSSSCG00000037697,ENSSSCG00000040643	BP	cell differentiation	0.985545	2	13	ENSSSCG00000001655,ENSSSCG00000037697	ENSSSCG00000001655,ENSSSCG00000004421,ENSSSCG00000005588,ENSSSCG00000006056,ENSSSCG00000006328,ENSSSCG00000008898,ENSSSCG00000016635,ENSSSCG00000020864,ENSSSCG00000035969,ENSSSCG00000036129,ENSSSCG00000037443,ENSSSCG00000037697,ENSSSCG00000040643	BP	cell differentiation	0.215572	8	13	ENSSSCG00000004421,ENSSSCG00000006328,ENSSSCG00000008898,ENSSSCG00000016635,ENSSSCG00000020864,ENSSSCG00000035969,ENSSSCG00000036129,ENSSSCG00000037697
GO:0030182	P:neuron differentiation	BP	neuron differentiation	0.117095	5	6	ENSSSCG00000007527,ENSSSCG00000008645,ENSSSCG00000012845,ENSSSCG00000016267,ENSSSCG00000024351	ENSSSCG00000007527,ENSSSCG00000008645,ENSSSCG00000012845,ENSSSCG00000016267,ENSSSCG00000024351,ENSSSCG00000037443	BP	neuron differentiation	0.0453831	5	6	ENSSSCG00000007527,ENSSSCG00000008645,ENSSSCG00000012845,ENSSSCG00000016267,ENSSSCG00000024351	ENSSSCG00000007527,ENSSSCG00000008645,ENSSSCG00000012845,ENSSSCG00000016267,ENSSSCG00000024351,ENSSSCG00000037443	BP	neuron differentiation	0.794494	2	6	ENSSSCG00000012845,ENSSSCG00000016267	ENSSSCG00000007527,ENSSSCG00000008645,ENSSSCG00000012845,ENSSSCG00000016267,ENSSSCG00000024351,ENSSSCG00000037443	BP	neuron differentiation	0.0720026	5	6	ENSSSCG00000007527,ENSSSCG00000008645,ENSSSCG00000012845,ENSSSCG00000016267,ENSSSCG00000024351	ENSSSCG00000007527,ENSSSCG00000008645,ENSSSCG00000012845,ENSSSCG00000016267,ENSSSCG00000024351,ENSSSCG00000037443	BP	neuron differentiation	0.633401	3	6	ENSSSCG00000008645,ENSSSCG00000012845,ENSSSCG00000016267	ENSSSCG00000007527,ENSSSCG00000008645,ENSSSCG00000012845,ENSSSCG00000016267,ENSSSCG00000024351,ENSSSCG00000037443	BP	neuron differentiation	0.155608	4	6	ENSSSCG00000007527,ENSSSCG00000008645,ENSSSCG00000012845,ENSSSCG00000016267	ENSSSCG00000007527,ENSSSCG00000008645,ENSSSCG00000012845,ENSSSCG00000016267,ENSSSCG00000024351,ENSSSCG00000037443	BP	neuron differentiation	0.0721007	5	6	ENSSSCG00000007527,ENSSSCG00000008645,ENSSSCG00000012845,ENSSSCG00000016267,ENSSSCG00000024351
GO:0030218	P:erythrocyte differentiation	BP	erythrocyte differentiation	0.0298067	5	5	ENSSSCG00000005215,ENSSSCG00000007673,ENSSSCG00000014063,ENSSSCG00000027072,ENSSSCG00000035969	ENSSSCG00000005215,ENSSSCG00000007673,ENSSSCG00000014063,ENSSSCG00000027072,ENSSSCG00000035969	BP	erythrocyte differentiation	0.115677	4	5	ENSSSCG00000007673,ENSSSCG00000014063,ENSSSCG00000027072,ENSSSCG00000035969	ENSSSCG00000005215,ENSSSCG00000007673,ENSSSCG00000014063,ENSSSCG00000027072,ENSSSCG00000035969	BP	erythrocyte differentiation	0.702477	2	5	ENSSSCG00000014063,ENSSSCG00000035969	ENSSSCG00000005215,ENSSSCG00000007673,ENSSSCG00000014063,ENSSSCG00000027072,ENSSSCG00000035969	BP	erythrocyte differentiation	0.130476	4	5	ENSSSCG00000005215,ENSSSCG00000014063,ENSSSCG00000027072,ENSSSCG00000035969	ENSSSCG00000005215,ENSSSCG00000007673,ENSSSCG00000014063,ENSSSCG00000027072,ENSSSCG00000035969	BP	erythrocyte differentiation	0.790248	2	5	ENSSSCG00000014063,ENSSSCG00000035969	ENSSSCG00000005215,ENSSSCG00000007673,ENSSSCG00000014063,ENSSSCG00000027072,ENSSSCG00000035969	BP	erythrocyte differentiation	1	0	5		ENSSSCG00000005215,ENSSSCG00000007673,ENSSSCG00000014063,ENSSSCG00000027072,ENSSSCG00000035969	BP	erythrocyte differentiation	0.777075	2	5	ENSSSCG00000014063,ENSSSCG00000035969
GO:0030308	P:negative regulation of cell growth	BP	negative regulation of cell growth	0.160607	6	8	ENSSSCG00000003017,ENSSSCG00000004952,ENSSSCG00000017950,ENSSSCG00000024305,ENSSSCG00000031174,ENSSSCG00000035077	ENSSSCG00000003017,ENSSSCG00000004524,ENSSSCG00000004952,ENSSSCG00000017950,ENSSSCG00000024305,ENSSSCG00000029724,ENSSSCG00000031174,ENSSSCG00000035077	BP	negative regulation of cell growth	0.733676	3	8	ENSSSCG00000004952,ENSSSCG00000031174,ENSSSCG00000035077	ENSSSCG00000003017,ENSSSCG00000004524,ENSSSCG00000004952,ENSSSCG00000017950,ENSSSCG00000024305,ENSSSCG00000029724,ENSSSCG00000031174,ENSSSCG00000035077	BP	negative regulation of cell growth	0.22023	5	8	ENSSSCG00000003017,ENSSSCG00000004952,ENSSSCG00000017950,ENSSSCG00000029724,ENSSSCG00000035077	ENSSSCG00000003017,ENSSSCG00000004524,ENSSSCG00000004952,ENSSSCG00000017950,ENSSSCG00000024305,ENSSSCG00000029724,ENSSSCG00000031174,ENSSSCG00000035077	BP	negative regulation of cell growth	0.272008	5	8	ENSSSCG00000003017,ENSSSCG00000004952,ENSSSCG00000017950,ENSSSCG00000024305,ENSSSCG00000035077	ENSSSCG00000003017,ENSSSCG00000004524,ENSSSCG00000004952,ENSSSCG00000017950,ENSSSCG00000024305,ENSSSCG00000029724,ENSSSCG00000031174,ENSSSCG00000035077	BP	negative regulation of cell growth	0.621019	4	8	ENSSSCG00000004952,ENSSSCG00000017950,ENSSSCG00000029724,ENSSSCG00000035077	ENSSSCG00000003017,ENSSSCG00000004524,ENSSSCG00000004952,ENSSSCG00000017950,ENSSSCG00000024305,ENSSSCG00000029724,ENSSSCG00000031174,ENSSSCG00000035077	BP	negative regulation of cell growth	0.167783	5	8	ENSSSCG00000003017,ENSSSCG00000004952,ENSSSCG00000017950,ENSSSCG00000029724,ENSSSCG00000035077	ENSSSCG00000003017,ENSSSCG00000004524,ENSSSCG00000004952,ENSSSCG00000017950,ENSSSCG00000024305,ENSSSCG00000029724,ENSSSCG00000031174,ENSSSCG00000035077	BP	negative regulation of cell growth	0.308662	5	8	ENSSSCG00000003017,ENSSSCG00000017950,ENSSSCG00000029724,ENSSSCG00000031174,ENSSSCG00000035077
GO:0030335	P:positive regulation of cell migration	BP	positive regulation of cell migration	0.971962	1	5	ENSSSCG00000003017	ENSSSCG00000001770,ENSSSCG00000003017,ENSSSCG00000007495,ENSSSCG00000029724,ENSSSCG00000033740	BP	positive regulation of cell migration	0.940615	1	5	ENSSSCG00000007495	ENSSSCG00000001770,ENSSSCG00000003017,ENSSSCG00000007495,ENSSSCG00000029724,ENSSSCG00000033740	BP	positive regulation of cell migration	0.107888	4	5	ENSSSCG00000001770,ENSSSCG00000003017,ENSSSCG00000007495,ENSSSCG00000029724	ENSSSCG00000001770,ENSSSCG00000003017,ENSSSCG00000007495,ENSSSCG00000029724,ENSSSCG00000033740	BP	positive regulation of cell migration	0.749735	2	5	ENSSSCG00000003017,ENSSSCG00000033740	ENSSSCG00000001770,ENSSSCG00000003017,ENSSSCG00000007495,ENSSSCG00000029724,ENSSSCG00000033740	BP	positive regulation of cell migration	0.801016	2	5	ENSSSCG00000001770,ENSSSCG00000029724	ENSSSCG00000001770,ENSSSCG00000003017,ENSSSCG00000007495,ENSSSCG00000029724,ENSSSCG00000033740	BP	positive regulation of cell migration	0.0867725	4	5	ENSSSCG00000001770,ENSSSCG00000003017,ENSSSCG00000007495,ENSSSCG00000029724	ENSSSCG00000001770,ENSSSCG00000003017,ENSSSCG00000007495,ENSSSCG00000029724,ENSSSCG00000033740	BP	positive regulation of cell migration	0.151344	4	5	ENSSSCG00000001770,ENSSSCG00000003017,ENSSSCG00000007495,ENSSSCG00000029724
GO:0030424	C:axon	CC	axon	0.229409	5	7	ENSSSCG00000007585,ENSSSCG00000013333,ENSSSCG00000032312,ENSSSCG00000036145,ENSSSCG00000037653	ENSSSCG00000007585,ENSSSCG00000010591,ENSSSCG00000013333,ENSSSCG00000030682,ENSSSCG00000032312,ENSSSCG00000036145,ENSSSCG00000037653	CC	axon	0.103893	5	7	ENSSSCG00000007585,ENSSSCG00000013333,ENSSSCG00000030682,ENSSSCG00000032312,ENSSSCG00000037653	ENSSSCG00000007585,ENSSSCG00000010591,ENSSSCG00000013333,ENSSSCG00000030682,ENSSSCG00000032312,ENSSSCG00000036145,ENSSSCG00000037653	CC	axon	0.112356	5	7	ENSSSCG00000007585,ENSSSCG00000013333,ENSSSCG00000030682,ENSSSCG00000032312,ENSSSCG00000037653	ENSSSCG00000007585,ENSSSCG00000010591,ENSSSCG00000013333,ENSSSCG00000030682,ENSSSCG00000032312,ENSSSCG00000036145,ENSSSCG00000037653	CC	axon	0.684495	3	7	ENSSSCG00000007585,ENSSSCG00000032312,ENSSSCG00000037653	ENSSSCG00000007585,ENSSSCG00000010591,ENSSSCG00000013333,ENSSSCG00000030682,ENSSSCG00000032312,ENSSSCG00000036145,ENSSSCG00000037653	CC	axon	0.457094	4	7	ENSSSCG00000010591,ENSSSCG00000013333,ENSSSCG00000032312,ENSSSCG00000037653	ENSSSCG00000007585,ENSSSCG00000010591,ENSSSCG00000013333,ENSSSCG00000030682,ENSSSCG00000032312,ENSSSCG00000036145,ENSSSCG00000037653	CC	axon	0.262108	4	7	ENSSSCG00000013333,ENSSSCG00000030682,ENSSSCG00000032312,ENSSSCG00000037653	ENSSSCG00000007585,ENSSSCG00000010591,ENSSSCG00000013333,ENSSSCG00000030682,ENSSSCG00000032312,ENSSSCG00000036145,ENSSSCG00000037653	CC	axon	0.170197	5	7	ENSSSCG00000010591,ENSSSCG00000013333,ENSSSCG00000030682,ENSSSCG00000032312,ENSSSCG00000037653
GO:0030425	C:dendrite	CC	dendrite	0.179965	6	8	ENSSSCG00000004421,ENSSSCG00000004612,ENSSSCG00000007039,ENSSSCG00000013333,ENSSSCG00000036145,ENSSSCG00000037653	ENSSSCG00000001101,ENSSSCG00000004421,ENSSSCG00000004612,ENSSSCG00000007039,ENSSSCG00000013333,ENSSSCG00000029724,ENSSSCG00000036145,ENSSSCG00000037653	CC	dendrite	0.72721	3	8	ENSSSCG00000007039,ENSSSCG00000013333,ENSSSCG00000037653	ENSSSCG00000001101,ENSSSCG00000004421,ENSSSCG00000004612,ENSSSCG00000007039,ENSSSCG00000013333,ENSSSCG00000029724,ENSSSCG00000036145,ENSSSCG00000037653	CC	dendrite	0.501404	4	8	ENSSSCG00000004421,ENSSSCG00000013333,ENSSSCG00000029724,ENSSSCG00000037653	ENSSSCG00000001101,ENSSSCG00000004421,ENSSSCG00000004612,ENSSSCG00000007039,ENSSSCG00000013333,ENSSSCG00000029724,ENSSSCG00000036145,ENSSSCG00000037653	CC	dendrite	0.993443	1	8	ENSSSCG00000037653	ENSSSCG00000001101,ENSSSCG00000004421,ENSSSCG00000004612,ENSSSCG00000007039,ENSSSCG00000013333,ENSSSCG00000029724,ENSSSCG00000036145,ENSSSCG00000037653	CC	dendrite	0.366821	5	8	ENSSSCG00000004421,ENSSSCG00000004612,ENSSSCG00000013333,ENSSSCG00000029724,ENSSSCG00000037653	ENSSSCG00000001101,ENSSSCG00000004421,ENSSSCG00000004612,ENSSSCG00000007039,ENSSSCG00000013333,ENSSSCG00000029724,ENSSSCG00000036145,ENSSSCG00000037653	CC	dendrite	0.677718	3	8	ENSSSCG00000013333,ENSSSCG00000029724,ENSSSCG00000037653	ENSSSCG00000001101,ENSSSCG00000004421,ENSSSCG00000004612,ENSSSCG00000007039,ENSSSCG00000013333,ENSSSCG00000029724,ENSSSCG00000036145,ENSSSCG00000037653	CC	dendrite	0.335834	5	8	ENSSSCG00000004421,ENSSSCG00000007039,ENSSSCG00000013333,ENSSSCG00000029724,ENSSSCG00000037653
GO:0030593	P:neutrophil chemotaxis	BP	neutrophil chemotaxis	0.807666	3	8	ENSSSCG00000007527,ENSSSCG00000013593,ENSSSCG00000032343	ENSSSCG00000007527,ENSSSCG00000008953,ENSSSCG00000008957,ENSSSCG00000013593,ENSSSCG00000017723,ENSSSCG00000032343,ENSSSCG00000037579,ENSSSCG00000039214	BP	neutrophil chemotaxis	0.824361	2	8	ENSSSCG00000007527,ENSSSCG00000013593	ENSSSCG00000007527,ENSSSCG00000008953,ENSSSCG00000008957,ENSSSCG00000013593,ENSSSCG00000017723,ENSSSCG00000032343,ENSSSCG00000037579,ENSSSCG00000039214	BP	neutrophil chemotaxis	0.975784	1	8	ENSSSCG00000008953	ENSSSCG00000007527,ENSSSCG00000008953,ENSSSCG00000008957,ENSSSCG00000013593,ENSSSCG00000017723,ENSSSCG00000032343,ENSSSCG00000037579,ENSSSCG00000039214	BP	neutrophil chemotaxis	0.712014	3	8	ENSSSCG00000007527,ENSSSCG00000008957,ENSSSCG00000013593	ENSSSCG00000007527,ENSSSCG00000008953,ENSSSCG00000008957,ENSSSCG00000013593,ENSSSCG00000017723,ENSSSCG00000032343,ENSSSCG00000037579,ENSSSCG00000039214	BP	neutrophil chemotaxis	0.494153	4	8	ENSSSCG00000008953,ENSSSCG00000013593,ENSSSCG00000017723,ENSSSCG00000032343	ENSSSCG00000007527,ENSSSCG00000008953,ENSSSCG00000008957,ENSSSCG00000013593,ENSSSCG00000017723,ENSSSCG00000032343,ENSSSCG00000037579,ENSSSCG00000039214	BP	neutrophil chemotaxis	0.504837	3	8	ENSSSCG00000007527,ENSSSCG00000008957,ENSSSCG00000032343	ENSSSCG00000007527,ENSSSCG00000008953,ENSSSCG00000008957,ENSSSCG00000013593,ENSSSCG00000017723,ENSSSCG00000032343,ENSSSCG00000037579,ENSSSCG00000039214	BP	neutrophil chemotaxis	0.419985	4	8	ENSSSCG00000007527,ENSSSCG00000008953,ENSSSCG00000008957,ENSSSCG00000017723
GO:0031625	F:ubiquitin protein ligase binding	MF	ubiquitin protein ligase binding	0.170265	12	18	ENSSSCG00000001952,ENSSSCG00000004952,ENSSSCG00000010224,ENSSSCG00000010313,ENSSSCG00000013746,ENSSSCG00000022742,ENSSSCG00000022945,ENSSSCG00000029275,ENSSSCG00000030368,ENSSSCG00000035078,ENSSSCG00000035842,ENSSSCG00000039416	ENSSSCG00000001952,ENSSSCG00000004952,ENSSSCG00000005587,ENSSSCG00000010224,ENSSSCG00000010313,ENSSSCG00000013746,ENSSSCG00000017212,ENSSSCG00000022742,ENSSSCG00000022945,ENSSSCG00000029275,ENSSSCG00000030368,ENSSSCG00000031262,ENSSSCG00000035078,ENSSSCG00000035842,ENSSSCG00000038082,ENSSSCG00000039345,ENSSSCG00000039416,ENSSSCG00000051798	MF	ubiquitin protein ligase binding	0.769254	7	18	ENSSSCG00000004952,ENSSSCG00000010313,ENSSSCG00000013746,ENSSSCG00000022742,ENSSSCG00000029275,ENSSSCG00000035842,ENSSSCG00000039416	ENSSSCG00000001952,ENSSSCG00000004952,ENSSSCG00000005587,ENSSSCG00000010224,ENSSSCG00000010313,ENSSSCG00000013746,ENSSSCG00000017212,ENSSSCG00000022742,ENSSSCG00000022945,ENSSSCG00000029275,ENSSSCG00000030368,ENSSSCG00000031262,ENSSSCG00000035078,ENSSSCG00000035842,ENSSSCG00000038082,ENSSSCG00000039345,ENSSSCG00000039416,ENSSSCG00000051798	MF	ubiquitin protein ligase binding	0.22	10	18	ENSSSCG00000004952,ENSSSCG00000010224,ENSSSCG00000010313,ENSSSCG00000013746,ENSSSCG00000022742,ENSSSCG00000022945,ENSSSCG00000029275,ENSSSCG00000031262,ENSSSCG00000035842,ENSSSCG00000039416	ENSSSCG00000001952,ENSSSCG00000004952,ENSSSCG00000005587,ENSSSCG00000010224,ENSSSCG00000010313,ENSSSCG00000013746,ENSSSCG00000017212,ENSSSCG00000022742,ENSSSCG00000022945,ENSSSCG00000029275,ENSSSCG00000030368,ENSSSCG00000031262,ENSSSCG00000035078,ENSSSCG00000035842,ENSSSCG00000038082,ENSSSCG00000039345,ENSSSCG00000039416,ENSSSCG00000051798	MF	ubiquitin protein ligase binding	0.0852411	12	18	ENSSSCG00000004952,ENSSSCG00000005587,ENSSSCG00000010313,ENSSSCG00000013746,ENSSSCG00000017212,ENSSSCG00000022742,ENSSSCG00000022945,ENSSSCG00000029275,ENSSSCG00000030368,ENSSSCG00000031262,ENSSSCG00000035842,ENSSSCG00000039416	ENSSSCG00000001952,ENSSSCG00000004952,ENSSSCG00000005587,ENSSSCG00000010224,ENSSSCG00000010313,ENSSSCG00000013746,ENSSSCG00000017212,ENSSSCG00000022742,ENSSSCG00000022945,ENSSSCG00000029275,ENSSSCG00000030368,ENSSSCG00000031262,ENSSSCG00000035078,ENSSSCG00000035842,ENSSSCG00000038082,ENSSSCG00000039345,ENSSSCG00000039416,ENSSSCG00000051798	MF	ubiquitin protein ligase binding	0.260373	11	18	ENSSSCG00000001952,ENSSSCG00000004952,ENSSSCG00000010224,ENSSSCG00000010313,ENSSSCG00000013746,ENSSSCG00000022945,ENSSSCG00000029275,ENSSSCG00000030368,ENSSSCG00000035078,ENSSSCG00000035842,ENSSSCG00000039416	ENSSSCG00000001952,ENSSSCG00000004952,ENSSSCG00000005587,ENSSSCG00000010224,ENSSSCG00000010313,ENSSSCG00000013746,ENSSSCG00000017212,ENSSSCG00000022742,ENSSSCG00000022945,ENSSSCG00000029275,ENSSSCG00000030368,ENSSSCG00000031262,ENSSSCG00000035078,ENSSSCG00000035842,ENSSSCG00000038082,ENSSSCG00000039345,ENSSSCG00000039416,ENSSSCG00000051798	MF	ubiquitin protein ligase binding	0.316284	9	18	ENSSSCG00000001952,ENSSSCG00000004952,ENSSSCG00000010224,ENSSSCG00000013746,ENSSSCG00000029275,ENSSSCG00000035842,ENSSSCG00000039345,ENSSSCG00000039416,ENSSSCG00000051798	ENSSSCG00000001952,ENSSSCG00000004952,ENSSSCG00000005587,ENSSSCG00000010224,ENSSSCG00000010313,ENSSSCG00000013746,ENSSSCG00000017212,ENSSSCG00000022742,ENSSSCG00000022945,ENSSSCG00000029275,ENSSSCG00000030368,ENSSSCG00000031262,ENSSSCG00000035078,ENSSSCG00000035842,ENSSSCG00000038082,ENSSSCG00000039345,ENSSSCG00000039416,ENSSSCG00000051798	MF	ubiquitin protein ligase binding	0.941283	6	18	ENSSSCG00000001952,ENSSSCG00000010224,ENSSSCG00000013746,ENSSSCG00000022945,ENSSSCG00000029275,ENSSSCG00000031262
GO:0031663	P:lipopolysaccharide-mediated signaling pathway	BP	lipopolysaccharide-mediated signaling pathway	0.477239	3	5	ENSSSCG00000001952,ENSSSCG00000003017,ENSSSCG00000015037	ENSSSCG00000001404,ENSSSCG00000001952,ENSSSCG00000003017,ENSSSCG00000015037,ENSSSCG00000017723	BP	lipopolysaccharide-mediated signaling pathway	1	0	5		ENSSSCG00000001404,ENSSSCG00000001952,ENSSSCG00000003017,ENSSSCG00000015037,ENSSSCG00000017723	BP	lipopolysaccharide-mediated signaling pathway	0.925645	1	5	ENSSSCG00000003017	ENSSSCG00000001404,ENSSSCG00000001952,ENSSSCG00000003017,ENSSSCG00000015037,ENSSSCG00000017723	BP	lipopolysaccharide-mediated signaling pathway	0.938925	1	5	ENSSSCG00000003017	ENSSSCG00000001404,ENSSSCG00000001952,ENSSSCG00000003017,ENSSSCG00000015037,ENSSSCG00000017723	BP	lipopolysaccharide-mediated signaling pathway	0.765032	2	5	ENSSSCG00000001952,ENSSSCG00000017723	ENSSSCG00000001404,ENSSSCG00000001952,ENSSSCG00000003017,ENSSSCG00000015037,ENSSSCG00000017723	BP	lipopolysaccharide-mediated signaling pathway	0.248053	3	5	ENSSSCG00000001952,ENSSSCG00000003017,ENSSSCG00000015037	ENSSSCG00000001404,ENSSSCG00000001952,ENSSSCG00000003017,ENSSSCG00000015037,ENSSSCG00000017723	BP	lipopolysaccharide-mediated signaling pathway	0.127549	4	5	ENSSSCG00000001952,ENSSSCG00000003017,ENSSSCG00000015037,ENSSSCG00000017723
GO:0031965	C:nuclear membrane	CC	nuclear membrane	0.575854	3	5	ENSSSCG00000007039,ENSSSCG00000033763,ENSSSCG00000035842	ENSSSCG00000007039,ENSSSCG00000025092,ENSSSCG00000030682,ENSSSCG00000033763,ENSSSCG00000035842	CC	nuclear membrane	0.133166	4	5	ENSSSCG00000007039,ENSSSCG00000030682,ENSSSCG00000033763,ENSSSCG00000035842	ENSSSCG00000007039,ENSSSCG00000025092,ENSSSCG00000030682,ENSSSCG00000033763,ENSSSCG00000035842	CC	nuclear membrane	0.425865	3	5	ENSSSCG00000030682,ENSSSCG00000033763,ENSSSCG00000035842	ENSSSCG00000007039,ENSSSCG00000025092,ENSSSCG00000030682,ENSSSCG00000033763,ENSSSCG00000035842	CC	nuclear membrane	0.788785	2	5	ENSSSCG00000033763,ENSSSCG00000035842	ENSSSCG00000007039,ENSSSCG00000025092,ENSSSCG00000030682,ENSSSCG00000033763,ENSSSCG00000035842	CC	nuclear membrane	0.837464	2	5	ENSSSCG00000033763,ENSSSCG00000035842	ENSSSCG00000007039,ENSSSCG00000025092,ENSSSCG00000030682,ENSSSCG00000033763,ENSSSCG00000035842	CC	nuclear membrane	0.712599	2	5	ENSSSCG00000030682,ENSSSCG00000035842	ENSSSCG00000007039,ENSSSCG00000025092,ENSSSCG00000030682,ENSSSCG00000033763,ENSSSCG00000035842	CC	nuclear membrane	0.828795	2	5	ENSSSCG00000007039,ENSSSCG00000030682
GO:0031966	C:mitochondrial membrane	CC	mitochondrial membrane	0.481029	3	5	ENSSSCG00000002622,ENSSSCG00000009215,ENSSSCG00000012076	ENSSSCG00000002622,ENSSSCG00000006719,ENSSSCG00000009215,ENSSSCG00000012076,ENSSSCG00000018092	CC	mitochondrial membrane	0.321252	3	5	ENSSSCG00000006719,ENSSSCG00000009215,ENSSSCG00000012076	ENSSSCG00000002622,ENSSSCG00000006719,ENSSSCG00000009215,ENSSSCG00000012076,ENSSSCG00000018092	CC	mitochondrial membrane	0.0874429	4	5	ENSSSCG00000002622,ENSSSCG00000006719,ENSSSCG00000009215,ENSSSCG00000012076	ENSSSCG00000002622,ENSSSCG00000006719,ENSSSCG00000009215,ENSSSCG00000012076,ENSSSCG00000018092	CC	mitochondrial membrane	0.393534	3	5	ENSSSCG00000002622,ENSSSCG00000009215,ENSSSCG00000012076	ENSSSCG00000002622,ENSSSCG00000006719,ENSSSCG00000009215,ENSSSCG00000012076,ENSSSCG00000018092	CC	mitochondrial membrane	0.441402	3	5	ENSSSCG00000002622,ENSSSCG00000009215,ENSSSCG00000012076	ENSSSCG00000002622,ENSSSCG00000006719,ENSSSCG00000009215,ENSSSCG00000012076,ENSSSCG00000018092	CC	mitochondrial membrane	0.279191	3	5	ENSSSCG00000002622,ENSSSCG00000006719,ENSSSCG00000009215	ENSSSCG00000002622,ENSSSCG00000006719,ENSSSCG00000009215,ENSSSCG00000012076,ENSSSCG00000018092	CC	mitochondrial membrane	0.125055	4	5	ENSSSCG00000002622,ENSSSCG00000006719,ENSSSCG00000009215,ENSSSCG00000012076
GO:0032729	P:positive regulation of interferon-gamma production	BP	positive regulation of interferon-gamma production	0.91228	2	7	ENSSSCG00000015037,ENSSSCG00000033520	ENSSSCG00000001403,ENSSSCG00000001404,ENSSSCG00000015037,ENSSSCG00000017044,ENSSSCG00000033267,ENSSSCG00000033520,ENSSSCG00000039214	BP	positive regulation of interferon-gamma production	0.952756	1	7	ENSSSCG00000033520	ENSSSCG00000001403,ENSSSCG00000001404,ENSSSCG00000015037,ENSSSCG00000017044,ENSSSCG00000033267,ENSSSCG00000033520,ENSSSCG00000039214	BP	positive regulation of interferon-gamma production	0.963851	1	7	ENSSSCG00000033520	ENSSSCG00000001403,ENSSSCG00000001404,ENSSSCG00000015037,ENSSSCG00000017044,ENSSSCG00000033267,ENSSSCG00000033520,ENSSSCG00000039214	BP	positive regulation of interferon-gamma production	0.975061	1	7	ENSSSCG00000033520	ENSSSCG00000001403,ENSSSCG00000001404,ENSSSCG00000015037,ENSSSCG00000017044,ENSSSCG00000033267,ENSSSCG00000033520,ENSSSCG00000039214	BP	positive regulation of interferon-gamma production	1	0	7		ENSSSCG00000001403,ENSSSCG00000001404,ENSSSCG00000015037,ENSSSCG00000017044,ENSSSCG00000033267,ENSSSCG00000033520,ENSSSCG00000039214	BP	positive regulation of interferon-gamma production	0.730755	2	7	ENSSSCG00000015037,ENSSSCG00000033520	ENSSSCG00000001403,ENSSSCG00000001404,ENSSSCG00000015037,ENSSSCG00000017044,ENSSSCG00000033267,ENSSSCG00000033520,ENSSSCG00000039214	BP	positive regulation of interferon-gamma production	0.86231	2	7	ENSSSCG00000015037,ENSSSCG00000033520
GO:0032740	P:positive regulation of interleukin-17 production	BP	positive regulation of interleukin-17 production	0.421001	3	5	ENSSSCG00000003017,ENSSSCG00000015037,ENSSSCG00000033520	ENSSSCG00000003017,ENSSSCG00000015037,ENSSSCG00000017044,ENSSSCG00000033267,ENSSSCG00000033520	BP	positive regulation of interleukin-17 production	0.888775	1	5	ENSSSCG00000033520	ENSSSCG00000003017,ENSSSCG00000015037,ENSSSCG00000017044,ENSSSCG00000033267,ENSSSCG00000033520	BP	positive regulation of interleukin-17 production	0.619445	2	5	ENSSSCG00000003017,ENSSSCG00000033520	ENSSSCG00000003017,ENSSSCG00000015037,ENSSSCG00000017044,ENSSSCG00000033267,ENSSSCG00000033520	BP	positive regulation of interleukin-17 production	0.662924	2	5	ENSSSCG00000003017,ENSSSCG00000033520	ENSSSCG00000003017,ENSSSCG00000015037,ENSSSCG00000017044,ENSSSCG00000033267,ENSSSCG00000033520	BP	positive regulation of interleukin-17 production	1	0	5		ENSSSCG00000003017,ENSSSCG00000015037,ENSSSCG00000017044,ENSSSCG00000033267,ENSSSCG00000033520	BP	positive regulation of interleukin-17 production	0.206883	3	5	ENSSSCG00000003017,ENSSSCG00000015037,ENSSSCG00000033520	ENSSSCG00000003017,ENSSSCG00000015037,ENSSSCG00000017044,ENSSSCG00000033267,ENSSSCG00000033520	BP	positive regulation of interleukin-17 production	0.346248	3	5	ENSSSCG00000003017,ENSSSCG00000015037,ENSSSCG00000033520
GO:0032922	P:circadian regulation of gene expression	BP	circadian regulation of gene expression	0.604696	3	5	ENSSSCG00000008645,ENSSSCG00000029275,ENSSSCG00000038304	ENSSSCG00000008540,ENSSSCG00000008645,ENSSSCG00000015435,ENSSSCG00000029275,ENSSSCG00000038304	BP	circadian regulation of gene expression	0.449476	3	5	ENSSSCG00000008645,ENSSSCG00000029275,ENSSSCG00000038304	ENSSSCG00000008540,ENSSSCG00000008645,ENSSSCG00000015435,ENSSSCG00000029275,ENSSSCG00000038304	BP	circadian regulation of gene expression	0.960061	1	5	ENSSSCG00000029275	ENSSSCG00000008540,ENSSSCG00000008645,ENSSSCG00000015435,ENSSSCG00000029275,ENSSSCG00000038304	BP	circadian regulation of gene expression	0.494535	3	5	ENSSSCG00000008645,ENSSSCG00000029275,ENSSSCG00000038304	ENSSSCG00000008540,ENSSSCG00000008645,ENSSSCG00000015435,ENSSSCG00000029275,ENSSSCG00000038304	BP	circadian regulation of gene expression	0.569028	3	5	ENSSSCG00000008645,ENSSSCG00000029275,ENSSSCG00000038304	ENSSSCG00000008540,ENSSSCG00000008645,ENSSSCG00000015435,ENSSSCG00000029275,ENSSSCG00000038304	BP	circadian regulation of gene expression	0.736533	2	5	ENSSSCG00000008645,ENSSSCG00000029275	ENSSSCG00000008540,ENSSSCG00000008645,ENSSSCG00000015435,ENSSSCG00000029275,ENSSSCG00000038304	BP	circadian regulation of gene expression	0.536752	3	5	ENSSSCG00000008540,ENSSSCG00000008645,ENSSSCG00000029275
GO:0032991	C:protein-containing complex	CC	protein-containing complex	0.0480409	10	13	ENSSSCG00000007585,ENSSSCG00000008645,ENSSSCG00000016522,ENSSSCG00000016635,ENSSSCG00000026852,ENSSSCG00000032312,ENSSSCG00000036724,ENSSSCG00000039416,ENSSSCG00000040185,ENSSSCG00000040344	ENSSSCG00000005587,ENSSSCG00000007585,ENSSSCG00000008645,ENSSSCG00000016522,ENSSSCG00000016635,ENSSSCG00000024052,ENSSSCG00000026852,ENSSSCG00000032312,ENSSSCG00000036724,ENSSSCG00000038082,ENSSSCG00000039416,ENSSSCG00000040185,ENSSSCG00000040344	CC	protein-containing complex	0.115012	8	13	ENSSSCG00000007585,ENSSSCG00000008645,ENSSSCG00000016635,ENSSSCG00000026852,ENSSSCG00000032312,ENSSSCG00000036724,ENSSSCG00000039416,ENSSSCG00000040344	ENSSSCG00000005587,ENSSSCG00000007585,ENSSSCG00000008645,ENSSSCG00000016522,ENSSSCG00000016635,ENSSSCG00000024052,ENSSSCG00000026852,ENSSSCG00000032312,ENSSSCG00000036724,ENSSSCG00000038082,ENSSSCG00000039416,ENSSSCG00000040185,ENSSSCG00000040344	CC	protein-containing complex	0.121374	8	13	ENSSSCG00000007585,ENSSSCG00000016522,ENSSSCG00000026852,ENSSSCG00000032312,ENSSSCG00000036724,ENSSSCG00000039416,ENSSSCG00000040185,ENSSSCG00000040344	ENSSSCG00000005587,ENSSSCG00000007585,ENSSSCG00000008645,ENSSSCG00000016522,ENSSSCG00000016635,ENSSSCG00000024052,ENSSSCG00000026852,ENSSSCG00000032312,ENSSSCG00000036724,ENSSSCG00000038082,ENSSSCG00000039416,ENSSSCG00000040185,ENSSSCG00000040344	CC	protein-containing complex	0.000502331	12	13	ENSSSCG00000005587,ENSSSCG00000007585,ENSSSCG00000008645,ENSSSCG00000016522,ENSSSCG00000016635,ENSSSCG00000024052,ENSSSCG00000026852,ENSSSCG00000032312,ENSSSCG00000036724,ENSSSCG00000039416,ENSSSCG00000040185,ENSSSCG00000040344	ENSSSCG00000005587,ENSSSCG00000007585,ENSSSCG00000008645,ENSSSCG00000016522,ENSSSCG00000016635,ENSSSCG00000024052,ENSSSCG00000026852,ENSSSCG00000032312,ENSSSCG00000036724,ENSSSCG00000038082,ENSSSCG00000039416,ENSSSCG00000040185,ENSSSCG00000040344	CC	protein-containing complex	0.248988	8	13	ENSSSCG00000008645,ENSSSCG00000016635,ENSSSCG00000024052,ENSSSCG00000026852,ENSSSCG00000032312,ENSSSCG00000036724,ENSSSCG00000039416,ENSSSCG00000040344	ENSSSCG00000005587,ENSSSCG00000007585,ENSSSCG00000008645,ENSSSCG00000016522,ENSSSCG00000016635,ENSSSCG00000024052,ENSSSCG00000026852,ENSSSCG00000032312,ENSSSCG00000036724,ENSSSCG00000038082,ENSSSCG00000039416,ENSSSCG00000040185,ENSSSCG00000040344	CC	protein-containing complex	0.62347	5	13	ENSSSCG00000008645,ENSSSCG00000026852,ENSSSCG00000032312,ENSSSCG00000036724,ENSSSCG00000039416	ENSSSCG00000005587,ENSSSCG00000007585,ENSSSCG00000008645,ENSSSCG00000016522,ENSSSCG00000016635,ENSSSCG00000024052,ENSSSCG00000026852,ENSSSCG00000032312,ENSSSCG00000036724,ENSSSCG00000038082,ENSSSCG00000039416,ENSSSCG00000040185,ENSSSCG00000040344	CC	protein-containing complex	0.617536	6	13	ENSSSCG00000008645,ENSSSCG00000016635,ENSSSCG00000026852,ENSSSCG00000032312,ENSSSCG00000036724,ENSSSCG00000040344
GO:0033138	P:positive regulation of peptidyl-serine phosphorylation	BP	positive regulation of peptidyl-serine phosphorylation	0.800372	2	5	ENSSSCG00000003017,ENSSSCG00000010067	ENSSSCG00000001404,ENSSSCG00000003017,ENSSSCG00000009203,ENSSSCG00000010067,ENSSSCG00000015895	BP	positive regulation of peptidyl-serine phosphorylation	0.651948	2	5	ENSSSCG00000010067,ENSSSCG00000015895	ENSSSCG00000001404,ENSSSCG00000003017,ENSSSCG00000009203,ENSSSCG00000010067,ENSSSCG00000015895	BP	positive regulation of peptidyl-serine phosphorylation	0.685945	2	5	ENSSSCG00000003017,ENSSSCG00000010067	ENSSSCG00000001404,ENSSSCG00000003017,ENSSSCG00000009203,ENSSSCG00000010067,ENSSSCG00000015895	BP	positive regulation of peptidyl-serine phosphorylation	0.357712	3	5	ENSSSCG00000003017,ENSSSCG00000009203,ENSSSCG00000010067	ENSSSCG00000001404,ENSSSCG00000003017,ENSSSCG00000009203,ENSSSCG00000010067,ENSSSCG00000015895	BP	positive regulation of peptidyl-serine phosphorylation	0.957914	1	5	ENSSSCG00000010067	ENSSSCG00000001404,ENSSSCG00000003017,ENSSSCG00000009203,ENSSSCG00000010067,ENSSSCG00000015895	BP	positive regulation of peptidyl-serine phosphorylation	0.265902	3	5	ENSSSCG00000003017,ENSSSCG00000010067,ENSSSCG00000015895	ENSSSCG00000001404,ENSSSCG00000003017,ENSSSCG00000009203,ENSSSCG00000010067,ENSSSCG00000015895	BP	positive regulation of peptidyl-serine phosphorylation	0.760261	2	5	ENSSSCG00000003017,ENSSSCG00000010067
GO:0034599	P:cellular response to oxidative stress	BP	cellular response to oxidative stress	0.182934	5	7	ENSSSCG00000022742,ENSSSCG00000024305,ENSSSCG00000029275,ENSSSCG00000034386,ENSSSCG00000036145	ENSSSCG00000004826,ENSSSCG00000009203,ENSSSCG00000022742,ENSSSCG00000024305,ENSSSCG00000029275,ENSSSCG00000034386,ENSSSCG00000036145	BP	cellular response to oxidative stress	0.293363	4	7	ENSSSCG00000004826,ENSSSCG00000022742,ENSSSCG00000029275,ENSSSCG00000034386	ENSSSCG00000004826,ENSSSCG00000009203,ENSSSCG00000022742,ENSSSCG00000024305,ENSSSCG00000029275,ENSSSCG00000034386,ENSSSCG00000036145	BP	cellular response to oxidative stress	0.554996	3	7	ENSSSCG00000022742,ENSSSCG00000029275,ENSSSCG00000034386	ENSSSCG00000004826,ENSSSCG00000009203,ENSSSCG00000022742,ENSSSCG00000024305,ENSSSCG00000029275,ENSSSCG00000034386,ENSSSCG00000036145	BP	cellular response to oxidative stress	0.12855	5	7	ENSSSCG00000009203,ENSSSCG00000022742,ENSSSCG00000024305,ENSSSCG00000029275,ENSSSCG00000034386	ENSSSCG00000004826,ENSSSCG00000009203,ENSSSCG00000022742,ENSSSCG00000024305,ENSSSCG00000029275,ENSSSCG00000034386,ENSSSCG00000036145	BP	cellular response to oxidative stress	0.696748	3	7	ENSSSCG00000004826,ENSSSCG00000029275,ENSSSCG00000034386	ENSSSCG00000004826,ENSSSCG00000009203,ENSSSCG00000022742,ENSSSCG00000024305,ENSSSCG00000029275,ENSSSCG00000034386,ENSSSCG00000036145	BP	cellular response to oxidative stress	0.809094	2	7	ENSSSCG00000029275,ENSSSCG00000034386	ENSSSCG00000004826,ENSSSCG00000009203,ENSSSCG00000022742,ENSSSCG00000024305,ENSSSCG00000029275,ENSSSCG00000034386,ENSSSCG00000036145	BP	cellular response to oxidative stress	0.876553	2	7	ENSSSCG00000004826,ENSSSCG00000029275
GO:0035556	P:intracellular signal transduction	BP	intracellular signal transduction	0.859196	3	7	ENSSSCG00000005215,ENSSSCG00000026724,ENSSSCG00000036145	ENSSSCG00000000910,ENSSSCG00000004524,ENSSSCG00000005215,ENSSSCG00000008953,ENSSSCG00000016192,ENSSSCG00000026724,ENSSSCG00000036145	BP	intracellular signal transduction	0.916058	2	7	ENSSSCG00000000910,ENSSSCG00000026724	ENSSSCG00000000910,ENSSSCG00000004524,ENSSSCG00000005215,ENSSSCG00000008953,ENSSSCG00000016192,ENSSSCG00000026724,ENSSSCG00000036145	BP	intracellular signal transduction	0.734544	3	7	ENSSSCG00000000910,ENSSSCG00000008953,ENSSSCG00000026724	ENSSSCG00000000910,ENSSSCG00000004524,ENSSSCG00000005215,ENSSSCG00000008953,ENSSSCG00000016192,ENSSSCG00000026724,ENSSSCG00000036145	BP	intracellular signal transduction	0.768077	3	7	ENSSSCG00000000910,ENSSSCG00000005215,ENSSSCG00000026724	ENSSSCG00000000910,ENSSSCG00000004524,ENSSSCG00000005215,ENSSSCG00000008953,ENSSSCG00000016192,ENSSSCG00000026724,ENSSSCG00000036145	BP	intracellular signal transduction	0.959667	2	7	ENSSSCG00000008953,ENSSSCG00000026724	ENSSSCG00000000910,ENSSSCG00000004524,ENSSSCG00000005215,ENSSSCG00000008953,ENSSSCG00000016192,ENSSSCG00000026724,ENSSSCG00000036145	BP	intracellular signal transduction	0.892209	2	7	ENSSSCG00000000910,ENSSSCG00000026724	ENSSSCG00000000910,ENSSSCG00000004524,ENSSSCG00000005215,ENSSSCG00000008953,ENSSSCG00000016192,ENSSSCG00000026724,ENSSSCG00000036145	BP	intracellular signal transduction	0.817262	3	7	ENSSSCG00000000910,ENSSSCG00000008953,ENSSSCG00000026724
GO:0038023	F:signaling receptor activity	MF	signaling receptor activity	0.15174	5	6	ENSSSCG00000001750,ENSSSCG00000007039,ENSSSCG00000020864,ENSSSCG00000035078,ENSSSCG00000035969	ENSSSCG00000001750,ENSSSCG00000003551,ENSSSCG00000007039,ENSSSCG00000020864,ENSSSCG00000035078,ENSSSCG00000035969	MF	signaling receptor activity	0.277774	4	6	ENSSSCG00000001750,ENSSSCG00000007039,ENSSSCG00000020864,ENSSSCG00000035969	ENSSSCG00000001750,ENSSSCG00000003551,ENSSSCG00000007039,ENSSSCG00000020864,ENSSSCG00000035078,ENSSSCG00000035969	MF	signaling receptor activity	0.592404	3	6	ENSSSCG00000001750,ENSSSCG00000003551,ENSSSCG00000035969	ENSSSCG00000001750,ENSSSCG00000003551,ENSSSCG00000007039,ENSSSCG00000020864,ENSSSCG00000035078,ENSSSCG00000035969	MF	signaling receptor activity	0.87438	2	6	ENSSSCG00000020864,ENSSSCG00000035969	ENSSSCG00000001750,ENSSSCG00000003551,ENSSSCG00000007039,ENSSSCG00000020864,ENSSSCG00000035078,ENSSSCG00000035969	MF	signaling receptor activity	0.699226	3	6	ENSSSCG00000001750,ENSSSCG00000035078,ENSSSCG00000035969	ENSSSCG00000001750,ENSSSCG00000003551,ENSSSCG00000007039,ENSSSCG00000020864,ENSSSCG00000035078,ENSSSCG00000035969	MF	signaling receptor activity	0.969926	1	6	ENSSSCG00000001750	ENSSSCG00000001750,ENSSSCG00000003551,ENSSSCG00000007039,ENSSSCG00000020864,ENSSSCG00000035078,ENSSSCG00000035969	MF	signaling receptor activity	0.127409	5	6	ENSSSCG00000001750,ENSSSCG00000003551,ENSSSCG00000007039,ENSSSCG00000020864,ENSSSCG00000035969
GO:0042104	P:positive regulation of activated T cell proliferation	BP	positive regulation of activated T cell proliferation	0.377182	3	5	ENSSSCG00000015037,ENSSSCG00000033520,ENSSSCG00000035392	ENSSSCG00000015037,ENSSSCG00000017044,ENSSSCG00000033267,ENSSSCG00000033520,ENSSSCG00000035392	BP	positive regulation of activated T cell proliferation	0.515245	2	5	ENSSSCG00000033520,ENSSSCG00000035392	ENSSSCG00000015037,ENSSSCG00000017044,ENSSSCG00000033267,ENSSSCG00000033520,ENSSSCG00000035392	BP	positive regulation of activated T cell proliferation	0.561162	2	5	ENSSSCG00000033520,ENSSSCG00000035392	ENSSSCG00000015037,ENSSSCG00000017044,ENSSSCG00000033267,ENSSSCG00000033520,ENSSSCG00000035392	BP	positive regulation of activated T cell proliferation	0.632269	2	5	ENSSSCG00000033520,ENSSSCG00000035392	ENSSSCG00000015037,ENSSSCG00000017044,ENSSSCG00000033267,ENSSSCG00000033520,ENSSSCG00000035392	BP	positive regulation of activated T cell proliferation	0.928446	1	5	ENSSSCG00000035392	ENSSSCG00000015037,ENSSSCG00000017044,ENSSSCG00000033267,ENSSSCG00000033520,ENSSSCG00000035392	BP	positive regulation of activated T cell proliferation	0.162433	3	5	ENSSSCG00000015037,ENSSSCG00000033520,ENSSSCG00000035392	ENSSSCG00000015037,ENSSSCG00000017044,ENSSSCG00000033267,ENSSSCG00000033520,ENSSSCG00000035392	BP	positive regulation of activated T cell proliferation	0.629852	2	5	ENSSSCG00000015037,ENSSSCG00000033520
GO:0042127	P:regulation of cell population proliferation	BP	regulation of cell proliferation	0.0159207	6	6	ENSSSCG00000000396,ENSSSCG00000001952,ENSSSCG00000003017,ENSSSCG00000006610,ENSSSCG00000020771,ENSSSCG00000026724	ENSSSCG00000000396,ENSSSCG00000001952,ENSSSCG00000003017,ENSSSCG00000006610,ENSSSCG00000020771,ENSSSCG00000026724	BP	regulation of cell proliferation	0.483849	3	6	ENSSSCG00000006610,ENSSSCG00000020771,ENSSSCG00000026724	ENSSSCG00000000396,ENSSSCG00000001952,ENSSSCG00000003017,ENSSSCG00000006610,ENSSSCG00000020771,ENSSSCG00000026724	BP	regulation of cell proliferation	0.215046	4	6	ENSSSCG00000003017,ENSSSCG00000006610,ENSSSCG00000020771,ENSSSCG00000026724	ENSSSCG00000000396,ENSSSCG00000001952,ENSSSCG00000003017,ENSSSCG00000006610,ENSSSCG00000020771,ENSSSCG00000026724	BP	regulation of cell proliferation	0.0635993	5	6	ENSSSCG00000000396,ENSSSCG00000003017,ENSSSCG00000006610,ENSSSCG00000020771,ENSSSCG00000026724	ENSSSCG00000000396,ENSSSCG00000001952,ENSSSCG00000003017,ENSSSCG00000006610,ENSSSCG00000020771,ENSSSCG00000026724	BP	regulation of cell proliferation	0.0926438	5	6	ENSSSCG00000000396,ENSSSCG00000001952,ENSSSCG00000006610,ENSSSCG00000020771,ENSSSCG00000026724	ENSSSCG00000000396,ENSSSCG00000001952,ENSSSCG00000003017,ENSSSCG00000006610,ENSSSCG00000020771,ENSSSCG00000026724	BP	regulation of cell proliferation	0.035465	5	6	ENSSSCG00000001952,ENSSSCG00000003017,ENSSSCG00000006610,ENSSSCG00000020771,ENSSSCG00000026724	ENSSSCG00000000396,ENSSSCG00000001952,ENSSSCG00000003017,ENSSSCG00000006610,ENSSSCG00000020771,ENSSSCG00000026724	BP	regulation of cell proliferation	0.0109402	6	6	ENSSSCG00000000396,ENSSSCG00000001952,ENSSSCG00000003017,ENSSSCG00000006610,ENSSSCG00000020771,ENSSSCG00000026724
GO:0042383	C:sarcolemma	CC	sarcolemma	0.716681	3	6	ENSSSCG00000006296,ENSSSCG00000010313,ENSSSCG00000020785	ENSSSCG00000006296,ENSSSCG00000010313,ENSSSCG00000017271,ENSSSCG00000020785,ENSSSCG00000021374,ENSSSCG00000040643	CC	sarcolemma	0.297519	4	6	ENSSSCG00000010313,ENSSSCG00000017271,ENSSSCG00000020785,ENSSSCG00000021374	ENSSSCG00000006296,ENSSSCG00000010313,ENSSSCG00000017271,ENSSSCG00000020785,ENSSSCG00000021374,ENSSSCG00000040643	CC	sarcolemma	0.844715	2	6	ENSSSCG00000010313,ENSSSCG00000020785	ENSSSCG00000006296,ENSSSCG00000010313,ENSSSCG00000017271,ENSSSCG00000020785,ENSSSCG00000021374,ENSSSCG00000040643	CC	sarcolemma	0.318639	4	6	ENSSSCG00000006296,ENSSSCG00000010313,ENSSSCG00000020785,ENSSSCG00000021374	ENSSSCG00000006296,ENSSSCG00000010313,ENSSSCG00000017271,ENSSSCG00000020785,ENSSSCG00000021374,ENSSSCG00000040643	CC	sarcolemma	0.690095	3	6	ENSSSCG00000006296,ENSSSCG00000010313,ENSSSCG00000020785	ENSSSCG00000006296,ENSSSCG00000010313,ENSSSCG00000017271,ENSSSCG00000020785,ENSSSCG00000021374,ENSSSCG00000040643	CC	sarcolemma	0.250983	4	6	ENSSSCG00000006296,ENSSSCG00000017271,ENSSSCG00000020785,ENSSSCG00000021374	ENSSSCG00000006296,ENSSSCG00000010313,ENSSSCG00000017271,ENSSSCG00000020785,ENSSSCG00000021374,ENSSSCG00000040643	CC	sarcolemma	0.897448	2	6	ENSSSCG00000006296,ENSSSCG00000020785
GO:0042470	C:melanosome	CC	melanosome	0.310214	5	7	ENSSSCG00000001401,ENSSSCG00000004612,ENSSSCG00000009490,ENSSSCG00000011848,ENSSSCG00000037653	ENSSSCG00000001401,ENSSSCG00000004612,ENSSSCG00000009490,ENSSSCG00000011848,ENSSSCG00000022725,ENSSSCG00000023666,ENSSSCG00000037653	CC	melanosome	0.727176	3	7	ENSSSCG00000009490,ENSSSCG00000011848,ENSSSCG00000037653	ENSSSCG00000001401,ENSSSCG00000004612,ENSSSCG00000009490,ENSSSCG00000011848,ENSSSCG00000022725,ENSSSCG00000023666,ENSSSCG00000037653	CC	melanosome	0.713022	3	7	ENSSSCG00000001401,ENSSSCG00000023666,ENSSSCG00000037653	ENSSSCG00000001401,ENSSSCG00000004612,ENSSSCG00000009490,ENSSSCG00000011848,ENSSSCG00000022725,ENSSSCG00000023666,ENSSSCG00000037653	CC	melanosome	0.771826	3	7	ENSSSCG00000009490,ENSSSCG00000011848,ENSSSCG00000037653	ENSSSCG00000001401,ENSSSCG00000004612,ENSSSCG00000009490,ENSSSCG00000011848,ENSSSCG00000022725,ENSSSCG00000023666,ENSSSCG00000037653	CC	melanosome	0.0818388	6	7	ENSSSCG00000001401,ENSSSCG00000004612,ENSSSCG00000011848,ENSSSCG00000022725,ENSSSCG00000023666,ENSSSCG00000037653	ENSSSCG00000001401,ENSSSCG00000004612,ENSSSCG00000009490,ENSSSCG00000011848,ENSSSCG00000022725,ENSSSCG00000023666,ENSSSCG00000037653	CC	melanosome	0.382768	4	7	ENSSSCG00000011848,ENSSSCG00000022725,ENSSSCG00000023666,ENSSSCG00000037653	ENSSSCG00000001401,ENSSSCG00000004612,ENSSSCG00000009490,ENSSSCG00000011848,ENSSSCG00000022725,ENSSSCG00000023666,ENSSSCG00000037653	CC	melanosome	0.0712761	6	7	ENSSSCG00000001401,ENSSSCG00000009490,ENSSSCG00000011848,ENSSSCG00000022725,ENSSSCG00000023666,ENSSSCG00000037653
GO:0042531	P:positive regulation of tyrosine phosphorylation of STAT protein	BP	positive regulation of tyrosine phosphorylation of STAT protein	0.223753	6	10	ENSSSCG00000004421,ENSSSCG00000005215,ENSSSCG00000007673,ENSSSCG00000015037,ENSSSCG00000033520,ENSSSCG00000035078	ENSSSCG00000004421,ENSSSCG00000005215,ENSSSCG00000007673,ENSSSCG00000014282,ENSSSCG00000015037,ENSSSCG00000017044,ENSSSCG00000032963,ENSSSCG00000033267,ENSSSCG00000033520,ENSSSCG00000035078	BP	positive regulation of tyrosine phosphorylation of STAT protein	0.904305	2	10	ENSSSCG00000007673,ENSSSCG00000033520	ENSSSCG00000004421,ENSSSCG00000005215,ENSSSCG00000007673,ENSSSCG00000014282,ENSSSCG00000015037,ENSSSCG00000017044,ENSSSCG00000032963,ENSSSCG00000033267,ENSSSCG00000033520,ENSSSCG00000035078	BP	positive regulation of tyrosine phosphorylation of STAT protein	0.734229	3	10	ENSSSCG00000004421,ENSSSCG00000032963,ENSSSCG00000033520	ENSSSCG00000004421,ENSSSCG00000005215,ENSSSCG00000007673,ENSSSCG00000014282,ENSSSCG00000015037,ENSSSCG00000017044,ENSSSCG00000032963,ENSSSCG00000033267,ENSSSCG00000033520,ENSSSCG00000035078	BP	positive regulation of tyrosine phosphorylation of STAT protein	0.94733	2	10	ENSSSCG00000005215,ENSSSCG00000033520	ENSSSCG00000004421,ENSSSCG00000005215,ENSSSCG00000007673,ENSSSCG00000014282,ENSSSCG00000015037,ENSSSCG00000017044,ENSSSCG00000032963,ENSSSCG00000033267,ENSSSCG00000033520,ENSSSCG00000035078	BP	positive regulation of tyrosine phosphorylation of STAT protein	0.961269	2	10	ENSSSCG00000004421,ENSSSCG00000035078	ENSSSCG00000004421,ENSSSCG00000005215,ENSSSCG00000007673,ENSSSCG00000014282,ENSSSCG00000015037,ENSSSCG00000017044,ENSSSCG00000032963,ENSSSCG00000033267,ENSSSCG00000033520,ENSSSCG00000035078	BP	positive regulation of tyrosine phosphorylation of STAT protein	0.877663	2	10	ENSSSCG00000015037,ENSSSCG00000033520	ENSSSCG00000004421,ENSSSCG00000005215,ENSSSCG00000007673,ENSSSCG00000014282,ENSSSCG00000015037,ENSSSCG00000017044,ENSSSCG00000032963,ENSSSCG00000033267,ENSSSCG00000033520,ENSSSCG00000035078	BP	positive regulation of tyrosine phosphorylation of STAT protein	0.579485	4	10	ENSSSCG00000004421,ENSSSCG00000015037,ENSSSCG00000032963,ENSSSCG00000033520
GO:0042632	P:cholesterol homeostasis	BP	cholesterol homeostasis	0.46516	3	5	ENSSSCG00000009759,ENSSSCG00000015037,ENSSSCG00000015069	ENSSSCG00000009759,ENSSSCG00000015037,ENSSSCG00000015069,ENSSSCG00000040643,ENSSSCG00000040681	BP	cholesterol homeostasis	1	0	5		ENSSSCG00000009759,ENSSSCG00000015037,ENSSSCG00000015069,ENSSSCG00000040643,ENSSSCG00000040681	BP	cholesterol homeostasis	0.921224	1	5	ENSSSCG00000009759	ENSSSCG00000009759,ENSSSCG00000015037,ENSSSCG00000015069,ENSSSCG00000040643,ENSSSCG00000040681	BP	cholesterol homeostasis	0.938479	1	5	ENSSSCG00000015069	ENSSSCG00000009759,ENSSSCG00000015037,ENSSSCG00000015069,ENSSSCG00000040643,ENSSSCG00000040681	BP	cholesterol homeostasis	0.756983	2	5	ENSSSCG00000009759,ENSSSCG00000015069	ENSSSCG00000009759,ENSSSCG00000015037,ENSSSCG00000015069,ENSSSCG00000040643,ENSSSCG00000040681	BP	cholesterol homeostasis	0.892979	1	5	ENSSSCG00000015037	ENSSSCG00000009759,ENSSSCG00000015037,ENSSSCG00000015069,ENSSSCG00000040643,ENSSSCG00000040681	BP	cholesterol homeostasis	0.946309	1	5	ENSSSCG00000015037
GO:0042802	F:identical protein binding	MF	identical protein binding	0.41211	21	39	ENSSSCG00000000396,ENSSSCG00000001952,ENSSSCG00000003017,ENSSSCG00000004421,ENSSSCG00000005215,ENSSSCG00000007039,ENSSSCG00000007585,ENSSSCG00000010067,ENSSSCG00000011033,ENSSSCG00000013599,ENSSSCG00000013618,ENSSSCG00000013849,ENSSSCG00000017385,ENSSSCG00000017952,ENSSSCG00000020785,ENSSSCG00000021767,ENSSSCG00000024351,ENSSSCG00000031174,ENSSSCG00000034278,ENSSSCG00000035077,ENSSSCG00000039947	ENSSSCG00000000211,ENSSSCG00000000396,ENSSSCG00000001404,ENSSSCG00000001952,ENSSSCG00000002013,ENSSSCG00000003017,ENSSSCG00000004421,ENSSSCG00000005215,ENSSSCG00000007039,ENSSSCG00000007585,ENSSSCG00000009203,ENSSSCG00000009407,ENSSSCG00000010067,ENSSSCG00000010141,ENSSSCG00000011033,ENSSSCG00000012113,ENSSSCG00000013599,ENSSSCG00000013618,ENSSSCG00000013849,ENSSSCG00000015895,ENSSSCG00000016047,…	MF	identical protein binding	0.763024	15	39	ENSSSCG00000007039,ENSSSCG00000007585,ENSSSCG00000010067,ENSSSCG00000011033,ENSSSCG00000013599,ENSSSCG00000013618,ENSSSCG00000013849,ENSSSCG00000015895,ENSSSCG00000017952,ENSSSCG00000020785,ENSSSCG00000021767,ENSSSCG00000024351,ENSSSCG00000025777,ENSSSCG00000031174,ENSSSCG00000035077	ENSSSCG00000000211,ENSSSCG00000000396,ENSSSCG00000001404,ENSSSCG00000001952,ENSSSCG00000002013,ENSSSCG00000003017,ENSSSCG00000004421,ENSSSCG00000005215,ENSSSCG00000007039,ENSSSCG00000007585,ENSSSCG00000009203,ENSSSCG00000009407,ENSSSCG00000010067,ENSSSCG00000010141,ENSSSCG00000011033,ENSSSCG00000012113,ENSSSCG00000013599,ENSSSCG00000013618,ENSSSCG00000013849,ENSSSCG00000015895,ENSSSCG00000016047,…	MF	identical protein binding	0.921189	13	39	ENSSSCG00000002013,ENSSSCG00000003017,ENSSSCG00000004421,ENSSSCG00000007585,ENSSSCG00000009407,ENSSSCG00000010067,ENSSSCG00000011033,ENSSSCG00000013599,ENSSSCG00000020785,ENSSSCG00000025777,ENSSSCG00000027555,ENSSSCG00000034278,ENSSSCG00000035077	ENSSSCG00000000211,ENSSSCG00000000396,ENSSSCG00000001404,ENSSSCG00000001952,ENSSSCG00000002013,ENSSSCG00000003017,ENSSSCG00000004421,ENSSSCG00000005215,ENSSSCG00000007039,ENSSSCG00000007585,ENSSSCG00000009203,ENSSSCG00000009407,ENSSSCG00000010067,ENSSSCG00000010141,ENSSSCG00000011033,ENSSSCG00000012113,ENSSSCG00000013599,ENSSSCG00000013618,ENSSSCG00000013849,ENSSSCG00000015895,ENSSSCG00000016047,…	MF	identical protein binding	0.0549424	23	39	ENSSSCG00000000396,ENSSSCG00000003017,ENSSSCG00000005215,ENSSSCG00000007585,ENSSSCG00000009203,ENSSSCG00000009407,ENSSSCG00000010067,ENSSSCG00000011033,ENSSSCG00000013599,ENSSSCG00000013618,ENSSSCG00000013849,ENSSSCG00000017952,ENSSSCG00000020785,ENSSSCG00000021767,ENSSSCG00000024052,ENSSSCG00000024351,ENSSSCG00000025777,ENSSSCG00000027555,ENSSSCG00000033740,ENSSSCG00000034278,ENSSSCG00000035077,…	ENSSSCG00000000211,ENSSSCG00000000396,ENSSSCG00000001404,ENSSSCG00000001952,ENSSSCG00000002013,ENSSSCG00000003017,ENSSSCG00000004421,ENSSSCG00000005215,ENSSSCG00000007039,ENSSSCG00000007585,ENSSSCG00000009203,ENSSSCG00000009407,ENSSSCG00000010067,ENSSSCG00000010141,ENSSSCG00000011033,ENSSSCG00000012113,ENSSSCG00000013599,ENSSSCG00000013618,ENSSSCG00000013849,ENSSSCG00000015895,ENSSSCG00000016047,…	MF	identical protein binding	0.995027	12	39	ENSSSCG00000000396,ENSSSCG00000001952,ENSSSCG00000004421,ENSSSCG00000010067,ENSSSCG00000013618,ENSSSCG00000013849,ENSSSCG00000020785,ENSSSCG00000021767,ENSSSCG00000024052,ENSSSCG00000034278,ENSSSCG00000035077,ENSSSCG00000037268	ENSSSCG00000000211,ENSSSCG00000000396,ENSSSCG00000001404,ENSSSCG00000001952,ENSSSCG00000002013,ENSSSCG00000003017,ENSSSCG00000004421,ENSSSCG00000005215,ENSSSCG00000007039,ENSSSCG00000007585,ENSSSCG00000009203,ENSSSCG00000009407,ENSSSCG00000010067,ENSSSCG00000010141,ENSSSCG00000011033,ENSSSCG00000012113,ENSSSCG00000013599,ENSSSCG00000013618,ENSSSCG00000013849,ENSSSCG00000015895,ENSSSCG00000016047,…	MF	identical protein binding	0.858648	13	39	ENSSSCG00000001952,ENSSSCG00000003017,ENSSSCG00000009407,ENSSSCG00000010067,ENSSSCG00000011033,ENSSSCG00000013599,ENSSSCG00000013849,ENSSSCG00000015895,ENSSSCG00000020785,ENSSSCG00000021767,ENSSSCG00000034278,ENSSSCG00000035077,ENSSSCG00000039947	ENSSSCG00000000211,ENSSSCG00000000396,ENSSSCG00000001404,ENSSSCG00000001952,ENSSSCG00000002013,ENSSSCG00000003017,ENSSSCG00000004421,ENSSSCG00000005215,ENSSSCG00000007039,ENSSSCG00000007585,ENSSSCG00000009203,ENSSSCG00000009407,ENSSSCG00000010067,ENSSSCG00000010141,ENSSSCG00000011033,ENSSSCG00000012113,ENSSSCG00000013599,ENSSSCG00000013618,ENSSSCG00000013849,ENSSSCG00000015895,ENSSSCG00000016047,…	MF	identical protein binding	0.358278	20	39	ENSSSCG00000000396,ENSSSCG00000001952,ENSSSCG00000002013,ENSSSCG00000003017,ENSSSCG00000004421,ENSSSCG00000007039,ENSSSCG00000009407,ENSSSCG00000010067,ENSSSCG00000013599,ENSSSCG00000013618,ENSSSCG00000013849,ENSSSCG00000017952,ENSSSCG00000020785,ENSSSCG00000021767,ENSSSCG00000024351,ENSSSCG00000025777,ENSSSCG00000027555,ENSSSCG00000031174,ENSSSCG00000034278,ENSSSCG00000035077
GO:0042803	F:protein homodimerization activity	MF	protein homodimerization activity	0.390575	11	19	ENSSSCG00000004952,ENSSSCG00000006610,ENSSSCG00000007909,ENSSSCG00000011436,ENSSSCG00000013849,ENSSSCG00000016635,ENSSSCG00000022742,ENSSSCG00000027072,ENSSSCG00000034896,ENSSSCG00000036724,ENSSSCG00000040486	ENSSSCG00000004524,ENSSSCG00000004595,ENSSSCG00000004952,ENSSSCG00000006610,ENSSSCG00000007909,ENSSSCG00000011436,ENSSSCG00000013849,ENSSSCG00000015093,ENSSSCG00000016047,ENSSSCG00000016635,ENSSSCG00000016863,ENSSSCG00000017044,ENSSSCG00000022742,ENSSSCG00000023667,ENSSSCG00000027072,ENSSSCG00000029724,ENSSSCG00000034896,ENSSSCG00000036724,ENSSSCG00000040486	MF	protein homodimerization activity	0.0737659	12	19	ENSSSCG00000004952,ENSSSCG00000006610,ENSSSCG00000007909,ENSSSCG00000011436,ENSSSCG00000013849,ENSSSCG00000015093,ENSSSCG00000016635,ENSSSCG00000016863,ENSSSCG00000022742,ENSSSCG00000027072,ENSSSCG00000036724,ENSSSCG00000040486	ENSSSCG00000004524,ENSSSCG00000004595,ENSSSCG00000004952,ENSSSCG00000006610,ENSSSCG00000007909,ENSSSCG00000011436,ENSSSCG00000013849,ENSSSCG00000015093,ENSSSCG00000016047,ENSSSCG00000016635,ENSSSCG00000016863,ENSSSCG00000017044,ENSSSCG00000022742,ENSSSCG00000023667,ENSSSCG00000027072,ENSSSCG00000029724,ENSSSCG00000034896,ENSSSCG00000036724,ENSSSCG00000040486	MF	protein homodimerization activity	0.803967	7	19	ENSSSCG00000004952,ENSSSCG00000006610,ENSSSCG00000007909,ENSSSCG00000022742,ENSSSCG00000029724,ENSSSCG00000034896,ENSSSCG00000036724	ENSSSCG00000004524,ENSSSCG00000004595,ENSSSCG00000004952,ENSSSCG00000006610,ENSSSCG00000007909,ENSSSCG00000011436,ENSSSCG00000013849,ENSSSCG00000015093,ENSSSCG00000016047,ENSSSCG00000016635,ENSSSCG00000016863,ENSSSCG00000017044,ENSSSCG00000022742,ENSSSCG00000023667,ENSSSCG00000027072,ENSSSCG00000029724,ENSSSCG00000034896,ENSSSCG00000036724,ENSSSCG00000040486	MF	protein homodimerization activity	0.393501	10	19	ENSSSCG00000004952,ENSSSCG00000006610,ENSSSCG00000007909,ENSSSCG00000013849,ENSSSCG00000016635,ENSSSCG00000022742,ENSSSCG00000027072,ENSSSCG00000034896,ENSSSCG00000036724,ENSSSCG00000040486	ENSSSCG00000004524,ENSSSCG00000004595,ENSSSCG00000004952,ENSSSCG00000006610,ENSSSCG00000007909,ENSSSCG00000011436,ENSSSCG00000013849,ENSSSCG00000015093,ENSSSCG00000016047,ENSSSCG00000016635,ENSSSCG00000016863,ENSSSCG00000017044,ENSSSCG00000022742,ENSSSCG00000023667,ENSSSCG00000027072,ENSSSCG00000029724,ENSSSCG00000034896,ENSSSCG00000036724,ENSSSCG00000040486	MF	protein homodimerization activity	0.831678	8	19	ENSSSCG00000004952,ENSSSCG00000006610,ENSSSCG00000007909,ENSSSCG00000013849,ENSSSCG00000016635,ENSSSCG00000016863,ENSSSCG00000029724,ENSSSCG00000036724	ENSSSCG00000004524,ENSSSCG00000004595,ENSSSCG00000004952,ENSSSCG00000006610,ENSSSCG00000007909,ENSSSCG00000011436,ENSSSCG00000013849,ENSSSCG00000015093,ENSSSCG00000016047,ENSSSCG00000016635,ENSSSCG00000016863,ENSSSCG00000017044,ENSSSCG00000022742,ENSSSCG00000023667,ENSSSCG00000027072,ENSSSCG00000029724,ENSSSCG00000034896,ENSSSCG00000036724,ENSSSCG00000040486	MF	protein homodimerization activity	0.747387	7	19	ENSSSCG00000004952,ENSSSCG00000006610,ENSSSCG00000007909,ENSSSCG00000013849,ENSSSCG00000015093,ENSSSCG00000029724,ENSSSCG00000036724	ENSSSCG00000004524,ENSSSCG00000004595,ENSSSCG00000004952,ENSSSCG00000006610,ENSSSCG00000007909,ENSSSCG00000011436,ENSSSCG00000013849,ENSSSCG00000015093,ENSSSCG00000016047,ENSSSCG00000016635,ENSSSCG00000016863,ENSSSCG00000017044,ENSSSCG00000022742,ENSSSCG00000023667,ENSSSCG00000027072,ENSSSCG00000029724,ENSSSCG00000034896,ENSSSCG00000036724,ENSSSCG00000040486	MF	protein homodimerization activity	0.784741	8	19	ENSSSCG00000006610,ENSSSCG00000013849,ENSSSCG00000016635,ENSSSCG00000016863,ENSSSCG00000029724,ENSSSCG00000034896,ENSSSCG00000036724,ENSSSCG00000040486
GO:0042981	P:regulation of apoptotic process	BP	regulation of apoptotic process	0.791498	3	6	ENSSSCG00000003017,ENSSSCG00000020771,ENSSSCG00000035077	ENSSSCG00000003017,ENSSSCG00000016047,ENSSSCG00000020771,ENSSSCG00000025777,ENSSSCG00000035077,ENSSSCG00000038082	BP	regulation of apoptotic process	0.701792	3	6	ENSSSCG00000020771,ENSSSCG00000025777,ENSSSCG00000035077	ENSSSCG00000003017,ENSSSCG00000016047,ENSSSCG00000020771,ENSSSCG00000025777,ENSSSCG00000035077,ENSSSCG00000038082	BP	regulation of apoptotic process	0.341317	4	6	ENSSSCG00000003017,ENSSSCG00000020771,ENSSSCG00000025777,ENSSSCG00000035077	ENSSSCG00000003017,ENSSSCG00000016047,ENSSSCG00000020771,ENSSSCG00000025777,ENSSSCG00000035077,ENSSSCG00000038082	BP	regulation of apoptotic process	0.405498	4	6	ENSSSCG00000003017,ENSSSCG00000020771,ENSSSCG00000025777,ENSSSCG00000035077	ENSSSCG00000003017,ENSSSCG00000016047,ENSSSCG00000020771,ENSSSCG00000025777,ENSSSCG00000035077,ENSSSCG00000038082	BP	regulation of apoptotic process	0.941366	2	6	ENSSSCG00000020771,ENSSSCG00000035077	ENSSSCG00000003017,ENSSSCG00000016047,ENSSSCG00000020771,ENSSSCG00000025777,ENSSSCG00000035077,ENSSSCG00000038082	BP	regulation of apoptotic process	0.647952	3	6	ENSSSCG00000003017,ENSSSCG00000020771,ENSSSCG00000035077	ENSSSCG00000003017,ENSSSCG00000016047,ENSSSCG00000020771,ENSSSCG00000025777,ENSSSCG00000035077,ENSSSCG00000038082	BP	regulation of apoptotic process	0.442868	4	6	ENSSSCG00000003017,ENSSSCG00000020771,ENSSSCG00000025777,ENSSSCG00000035077
GO:0043005	C:neuron projection	CC	neuron projection	0.808504	2	5	ENSSSCG00000011033,ENSSSCG00000026257	ENSSSCG00000001101,ENSSSCG00000008889,ENSSSCG00000011033,ENSSSCG00000020906,ENSSSCG00000026257	CC	neuron projection	0.652626	2	5	ENSSSCG00000011033,ENSSSCG00000026257	ENSSSCG00000001101,ENSSSCG00000008889,ENSSSCG00000011033,ENSSSCG00000020906,ENSSSCG00000026257	CC	neuron projection	0.32948	3	5	ENSSSCG00000011033,ENSSSCG00000020906,ENSSSCG00000026257	ENSSSCG00000001101,ENSSSCG00000008889,ENSSSCG00000011033,ENSSSCG00000020906,ENSSSCG00000026257	CC	neuron projection	0.731331	2	5	ENSSSCG00000011033,ENSSSCG00000026257	ENSSSCG00000001101,ENSSSCG00000008889,ENSSSCG00000011033,ENSSSCG00000020906,ENSSSCG00000026257	CC	neuron projection	0.446481	3	5	ENSSSCG00000008889,ENSSSCG00000020906,ENSSSCG00000026257	ENSSSCG00000001101,ENSSSCG00000008889,ENSSSCG00000011033,ENSSSCG00000020906,ENSSSCG00000026257	CC	neuron projection	0.0649387	4	5	ENSSSCG00000008889,ENSSSCG00000011033,ENSSSCG00000020906,ENSSSCG00000026257	ENSSSCG00000001101,ENSSSCG00000008889,ENSSSCG00000011033,ENSSSCG00000020906,ENSSSCG00000026257	CC	neuron projection	0.409791	3	5	ENSSSCG00000008889,ENSSSCG00000020906,ENSSSCG00000026257
GO:0043025	C:neuronal cell body	CC	neuronal cell body	0.746007	2	5	ENSSSCG00000022945,ENSSSCG00000036145	ENSSSCG00000009203,ENSSSCG00000010591,ENSSSCG00000022945,ENSSSCG00000029724,ENSSSCG00000036145	CC	neuronal cell body	1	0	5		ENSSSCG00000009203,ENSSSCG00000010591,ENSSSCG00000022945,ENSSSCG00000029724,ENSSSCG00000036145	CC	neuronal cell body	0.589018	2	5	ENSSSCG00000022945,ENSSSCG00000029724	ENSSSCG00000009203,ENSSSCG00000010591,ENSSSCG00000022945,ENSSSCG00000029724,ENSSSCG00000036145	CC	neuronal cell body	0.658973	2	5	ENSSSCG00000009203,ENSSSCG00000022945	ENSSSCG00000009203,ENSSSCG00000010591,ENSSSCG00000022945,ENSSSCG00000029724,ENSSSCG00000036145	CC	neuronal cell body	0.358859	3	5	ENSSSCG00000010591,ENSSSCG00000022945,ENSSSCG00000029724	ENSSSCG00000009203,ENSSSCG00000010591,ENSSSCG00000022945,ENSSSCG00000029724,ENSSSCG00000036145	CC	neuronal cell body	0.84897	1	5	ENSSSCG00000029724	ENSSSCG00000009203,ENSSSCG00000010591,ENSSSCG00000022945,ENSSSCG00000029724,ENSSSCG00000036145	CC	neuronal cell body	0.310007	3	5	ENSSSCG00000010591,ENSSSCG00000022945,ENSSSCG00000029724
[truncated: 48 more rows]
[truncated: 8 more columns]
