# Supplementary material for: Comparison data of transcriptomes from blastocyst seeding samples and cultured cell lines from pigs
Source: Data Brief. 2023 May 7;48:109212. doi: 10.1016/j.dib.2023.109212 (PMC10196955; doi:10.1016/j.dib.2023.109212)
Supplement: Supplementary file 6 [file mmc6.xlsx]

## Sheet: go annotation
AnnoId	Description	Hyperlink	No.Genes	GeneIds
GO:0000003	P:reproduction	QuickGO	1	ENSSSCG00000009651
GO:0000012	P:single strand break repair	QuickGO	1	ENSSSCG00000016179
GO:0000027	P:ribosomal large subunit assembly	QuickGO	1	ENSSSCG00000035997
GO:0000028	P:ribosomal small subunit assembly	QuickGO	2	ENSSSCG00000013597,ENSSSCG00000037236
GO:0000050	P:urea cycle	QuickGO	1	ENSSSCG00000004195
GO:0000079	P:regulation of cyclin-dependent protein serine/threonine kinase activity	QuickGO	1	ENSSSCG00000038694
GO:0000082	P:G1/S transition of mitotic cell cycle	QuickGO	2	ENSSSCG00000025092,ENSSSCG00000035077
GO:0000086	P:G2/M transition of mitotic cell cycle	QuickGO	2	ENSSSCG00000004620,ENSSSCG00000040486
GO:0000104	F:succinate dehydrogenase activity	QuickGO	1	ENSSSCG00000020686
GO:0000122	P:negative regulation of transcription by RNA polymerase II	QuickGO	18	ENSSSCG00000001404,ENSSSCG00000003017,ENSSSCG00000004524,ENSSSCG00000004952,ENSSSCG00000007673,ENSSSCG00000008645,ENSSSCG00000009278,ENSSSCG00000009477,ENSSSCG00000011538,ENSSSCG00000013394,ENSSSCG00000013746,ENSSSCG00000022998,ENSSSCG00000025777,ENSSSCG00000031174,ENSSSCG00000031262,ENSSSCG00000035969,ENSSSCG00000037443,ENSSSCG00000038082
GO:0000139	C:Golgi membrane	QuickGO	10	ENSSSCG00000004595,ENSSSCG00000007497,ENSSSCG00000010260,ENSSSCG00000016635,ENSSSCG00000021774,ENSSSCG00000024393,ENSSSCG00000032477,ENSSSCG00000034261,ENSSSCG00000037314,ENSSSCG00000040643
GO:0000149	F:SNARE binding	QuickGO	1	ENSSSCG00000009203
GO:0000151	C:ubiquitin ligase complex	QuickGO	1	ENSSSCG00000006066
GO:0000159	C:protein phosphatase type 2A complex	QuickGO	1	ENSSSCG00000014298
GO:0000165	P:MAPK cascade	QuickGO	4	ENSSSCG00000003017,ENSSSCG00000006248,ENSSSCG00000015037,ENSSSCG00000017723
GO:0000166	F:nucleotide binding	QuickGO	3	ENSSSCG00000003229,ENSSSCG00000014296,ENSSSCG00000034896
GO:0000184	P:nuclear-transcribed mRNA catabolic process, nonsense-mediated decay	QuickGO	1	ENSSSCG00000022616
GO:0000185	P:activation of MAPKKK activity	QuickGO	1	ENSSSCG00000001404
GO:0000186	P:activation of MAPKK activity	QuickGO	1	ENSSSCG00000006248
GO:0000187	P:activation of MAPK activity	QuickGO	2	ENSSSCG00000001404,ENSSSCG00000006248
GO:0000209	P:protein polyubiquitination	QuickGO	1	ENSSSCG00000006066
GO:0000212	P:meiotic spindle organization	QuickGO	2	ENSSSCG00000006248,ENSSSCG00000007493
GO:0000226	P:microtubule cytoskeleton organization	QuickGO	3	ENSSSCG00000000190,ENSSSCG00000001379,ENSSSCG00000008097
GO:0000253	F:3-keto sterol reductase activity	QuickGO	1	ENSSSCG00000002013
GO:0000266	P:mitochondrial fission	QuickGO	1	ENSSSCG00000012076
GO:0000275	C:mitochondrial proton-transporting ATP synthase complex, catalytic core F(1)	QuickGO	1	ENSSSCG00000004499
GO:0000276	C:mitochondrial proton-transporting ATP synthase complex, coupling factor F(o)	QuickGO	1	ENSSSCG00000018080
GO:0000278	P:mitotic cell cycle	QuickGO	3	ENSSSCG00000000190,ENSSSCG00000001379,ENSSSCG00000004620
GO:0000281	P:mitotic cytokinesis	QuickGO	2	ENSSSCG00000026257,ENSSSCG00000040486
GO:0000287	F:magnesium ion binding	QuickGO	3	ENSSSCG00000005587,ENSSSCG00000009203,ENSSSCG00000034896
GO:0000290	P:deadenylation-dependent decapping of nuclear-transcribed mRNA	QuickGO	2	ENSSSCG00000015231,ENSSSCG00000022616
GO:0000307	C:cyclin-dependent protein kinase holoenzyme complex	QuickGO	1	ENSSSCG00000038694
GO:0000338	P:protein deneddylation	QuickGO	2	ENSSSCG00000009241,ENSSSCG00000034893
GO:0000340	F:RNA 7-methylguanosine cap binding	QuickGO	1	ENSSSCG00000015231
GO:0000346	C:transcription export complex	QuickGO	1	ENSSSCG00000001400
GO:0000381	P:regulation of alternative mRNA splicing, via spliceosome	QuickGO	3	ENSSSCG00000017626,ENSSSCG00000036592,ENSSSCG00000038304
GO:0000390	P:spliceosomal complex disassembly	QuickGO	1	ENSSSCG00000009962
GO:0000395	P:mRNA 5'-splice site recognition	QuickGO	1	ENSSSCG00000017626
GO:0000398	P:mRNA splicing, via spliceosome	QuickGO	2	ENSSSCG00000001376,ENSSSCG00000001400
GO:0000422	P:autophagy of mitochondrion	QuickGO	1	ENSSSCG00000012817
GO:0000447	P:endonucleolytic cleavage in ITS1 to separate SSU-rRNA from 5.8S rRNA and LSU-rRNA from tricistronic rRNA transcript (SSU-rRNA, 5.8S rRNA, LSU-rRNA)	QuickGO	1	ENSSSCG00000021825
GO:0000461	P:endonucleolytic cleavage to generate mature 3'-end of SSU-rRNA from (SSU-rRNA, 5.8S rRNA, LSU-rRNA)	QuickGO	1	ENSSSCG00000021825
GO:0000463	P:maturation of LSU-rRNA from tricistronic rRNA transcript (SSU-rRNA, 5.8S rRNA, LSU-rRNA)	QuickGO	2	ENSSSCG00000026472,ENSSSCG00000034227
GO:0000733	P:DNA strand renaturation	QuickGO	1	ENSSSCG00000017950
GO:0000775	C:chromosome, centromeric region	QuickGO	2	ENSSSCG00000014298,ENSSSCG00000040486
GO:0000777	C:condensed chromosome kinetochore	QuickGO	1	ENSSSCG00000040486
GO:0000780	C:condensed nuclear chromosome, centromeric region	QuickGO	1	ENSSSCG00000007493
GO:0000784	C:nuclear chromosome, telomeric region	QuickGO	3	ENSSSCG00000001347,ENSSSCG00000008540,ENSSSCG00000009962
GO:0000785	C:chromatin	QuickGO	2	ENSSSCG00000001347,ENSSSCG00000025092
GO:0000786	C:nucleosome	QuickGO	3	ENSSSCG00000016179,ENSSSCG00000017202,ENSSSCG00000023971
GO:0000788	C:nuclear nucleosome	QuickGO	7	ENSSSCG00000016179,ENSSSCG00000031751,ENSSSCG00000033566,ENSSSCG00000034688,ENSSSCG00000035473,ENSSSCG00000044948,ENSSSCG00000047841
GO:0000790	C:nuclear chromatin	QuickGO	3	ENSSSCG00000004524,ENSSSCG00000004952,ENSSSCG00000025777
GO:0000922	C:spindle pole	QuickGO	5	ENSSSCG00000003949,ENSSSCG00000005587,ENSSSCG00000014298,ENSSSCG00000032312,ENSSSCG00000040929
GO:0000932	C:P-body	QuickGO	2	ENSSSCG00000015231,ENSSSCG00000022616
GO:0000972	P:transcription-dependent tethering of RNA polymerase II gene DNA at nuclear periphery	QuickGO	1	ENSSSCG00000007503
GO:0000976	F:transcription regulatory region sequence-specific DNA binding	QuickGO	3	ENSSSCG00000005588,ENSSSCG00000020864,ENSSSCG00000035969
GO:0000977	F:RNA polymerase II regulatory region sequence-specific DNA binding	QuickGO	4	ENSSSCG00000004127,ENSSSCG00000006328,ENSSSCG00000020864,ENSSSCG00000035969
GO:0000978	F:RNA polymerase II proximal promoter sequence-specific DNA binding	QuickGO	5	ENSSSCG00000000396,ENSSSCG00000004524,ENSSSCG00000004952,ENSSSCG00000010224,ENSSSCG00000026533
GO:0000980	F:RNA polymerase II distal enhancer sequence-specific DNA binding	QuickGO	3	ENSSSCG00000005588,ENSSSCG00000017950,ENSSSCG00000029569
GO:0000981	F:DNA-binding transcription factor activity, RNA polymerase II-specific	QuickGO	7	ENSSSCG00000010224,ENSSSCG00000013394,ENSSSCG00000017950,ENSSSCG00000020864,ENSSSCG00000024191,ENSSSCG00000035969,ENSSSCG00000037443
GO:0000987	F:proximal promoter sequence-specific DNA binding	QuickGO	1	ENSSSCG00000004952
GO:0001018	F:mitochondrial promoter sequence-specific DNA binding	QuickGO	1	ENSSSCG00000040185
GO:0001085	F:RNA polymerase II transcription factor binding	QuickGO	3	ENSSSCG00000004524,ENSSSCG00000008645,ENSSSCG00000031174
GO:0001093	F:TFIIB-class transcription factor binding	QuickGO	1	ENSSSCG00000025777
GO:0001102	F:RNA polymerase II activating transcription factor binding	QuickGO	2	ENSSSCG00000004952,ENSSSCG00000010224
GO:0001193	P:maintenance of transcriptional fidelity during DNA-templated transcription elongation from RNA polymerase II promoter	QuickGO	1	ENSSSCG00000039196
GO:0001222	F:transcription corepressor binding	QuickGO	2	ENSSSCG00000005587,ENSSSCG00000035842
GO:0001223	F:transcription coactivator binding	QuickGO	1	ENSSSCG00000025777
GO:0001227	F:DNA-binding transcription repressor activity, RNA polymerase II-specific	QuickGO	1	ENSSSCG00000029569
GO:0001228	F:DNA-binding transcription activator activity, RNA polymerase II-specific	QuickGO	8	ENSSSCG00000000396,ENSSSCG00000004127,ENSSSCG00000004524,ENSSSCG00000004952,ENSSSCG00000010224,ENSSSCG00000025777,ENSSSCG00000026533,ENSSSCG00000029569
GO:0001501	P:skeletal system development	QuickGO	1	ENSSSCG00000032846
GO:0001502	P:cartilage condensation	QuickGO	1	ENSSSCG00000035969
GO:0001503	P:ossification	QuickGO	4	ENSSSCG00000026852,ENSSSCG00000035969,ENSSSCG00000037697,ENSSSCG00000038082
GO:0001508	P:action potential	QuickGO	1	ENSSSCG00000033763
GO:0001516	P:prostaglandin biosynthetic process	QuickGO	2	ENSSSCG00000010067,ENSSSCG00000026554
GO:0001520	C:outer dense fiber	QuickGO	1	ENSSSCG00000006056
GO:0001525	P:angiogenesis	QuickGO	3	ENSSSCG00000009278,ENSSSCG00000013599,ENSSSCG00000015037
GO:0001530	F:lipopolysaccharide binding	QuickGO	2	ENSSSCG00000009759,ENSSSCG00000011349
GO:0001533	C:cornified envelope	QuickGO	1	ENSSSCG00000028871
GO:0001540	F:amyloid-beta binding	QuickGO	3	ENSSSCG00000007039,ENSSSCG00000009759,ENSSSCG00000016267
GO:0001541	P:ovarian follicle development	QuickGO	3	ENSSSCG00000004524,ENSSSCG00000008421,ENSSSCG00000035077
GO:0001542	P:ovulation from ovarian follicle	QuickGO	1	ENSSSCG00000008949
GO:0001547	P:antral ovarian follicle growth	QuickGO	1	ENSSSCG00000025777
GO:0001553	P:luteinization	QuickGO	1	ENSSSCG00000005588
GO:0001558	P:regulation of cell growth	QuickGO	1	ENSSSCG00000000910
GO:0001568	P:blood vessel development	QuickGO	1	ENSSSCG00000029569
GO:0001570	P:vasculogenesis	QuickGO	3	ENSSSCG00000003017,ENSSSCG00000013408,ENSSSCG00000021306
GO:0001596	F:angiotensin type I receptor activity	QuickGO	1	ENSSSCG00000011695
GO:0001601	F:peptide YY receptor activity	QuickGO	1	ENSSSCG00000008889
GO:0001602	F:pancreatic polypeptide receptor activity	QuickGO	1	ENSSSCG00000008889
GO:0001616	F:growth hormone secretagogue receptor activity	QuickGO	1	ENSSSCG00000020906
GO:0001618	F:virus receptor activity	QuickGO	2	ENSSSCG00000021933,ENSSSCG00000037236
GO:0001649	P:osteoblast differentiation	QuickGO	2	ENSSSCG00000009216,ENSSSCG00000009278
GO:0001650	C:fibrillar center	QuickGO	1	ENSSSCG00000007503
GO:0001653	F:peptide receptor activity	QuickGO	1	ENSSSCG00000026724
GO:0001654	P:eye development	QuickGO	1	ENSSSCG00000009278
GO:0001656	P:metanephros development	QuickGO	2	ENSSSCG00000001770,ENSSSCG00000008645
GO:0001657	P:ureteric bud development	QuickGO	3	ENSSSCG00000003017,ENSSSCG00000004952,ENSSSCG00000008429
GO:0001658	P:branching involved in ureteric bud morphogenesis	QuickGO	1	ENSSSCG00000004524
GO:0001659	P:temperature homeostasis	QuickGO	1	ENSSSCG00000017410
GO:0001660	P:fever generation	QuickGO	2	ENSSSCG00000008090,ENSSSCG00000039214
GO:0001664	F:G protein-coupled receptor binding	QuickGO	6	ENSSSCG00000004421,ENSSSCG00000013765,ENSSSCG00000013887,ENSSSCG00000024634,ENSSSCG00000033763,ENSSSCG00000048627
GO:0001666	P:response to hypoxia	QuickGO	6	ENSSSCG00000004524,ENSSSCG00000004952,ENSSSCG00000007673,ENSSSCG00000024305,ENSSSCG00000038816,ENSSSCG00000039416
GO:0001671	F:ATPase activator activity	QuickGO	2	ENSSSCG00000006296,ENSSSCG00000009561
GO:0001673	C:male germ cell nucleus	QuickGO	1	ENSSSCG00000016179
GO:0001675	P:acrosome assembly	QuickGO	1	ENSSSCG00000004308
GO:0001701	P:in utero embryonic development	QuickGO	5	ENSSSCG00000004524,ENSSSCG00000004595,ENSSSCG00000004952,ENSSSCG00000023667,ENSSSCG00000038082
GO:0001702	P:gastrulation with mouth forming second	QuickGO	1	ENSSSCG00000004524
GO:0001707	P:mesoderm formation	QuickGO	1	ENSSSCG00000004952
GO:0001725	C:stress fiber	QuickGO	3	ENSSSCG00000013849,ENSSSCG00000015796,ENSSSCG00000036402
GO:0001726	C:ruffle	QuickGO	4	ENSSSCG00000005012,ENSSSCG00000006610,ENSSSCG00000017591,ENSSSCG00000037653
GO:0001741	C:XY body	QuickGO	1	ENSSSCG00000035842
GO:0001750	C:photoreceptor outer segment	QuickGO	4	ENSSSCG00000003970,ENSSSCG00000004612,ENSSSCG00000011590,ENSSSCG00000033763
GO:0001755	P:neural crest cell migration	QuickGO	2	ENSSSCG00000007527,ENSSSCG00000009477
GO:0001756	P:somitogenesis	QuickGO	2	ENSSSCG00000004952,ENSSSCG00000026533
GO:0001758	F:retinal dehydrogenase activity	QuickGO	1	ENSSSCG00000002013
GO:0001764	P:neuron migration	QuickGO	1	ENSSSCG00000004421
GO:0001774	P:microglial cell activation	QuickGO	4	ENSSSCG00000001404,ENSSSCG00000009203,ENSSSCG00000013415,ENSSSCG00000032963
GO:0001778	P:plasma membrane repair	QuickGO	1	ENSSSCG00000040643
GO:0001779	P:natural killer cell differentiation	QuickGO	1	ENSSSCG00000008645
GO:0001816	P:cytokine production	QuickGO	1	ENSSSCG00000040681
GO:0001824	P:blastocyst development	QuickGO	1	ENSSSCG00000002050
GO:0001837	P:epithelial to mesenchymal transition	QuickGO	1	ENSSSCG00000003017
GO:0001843	P:neural tube closure	QuickGO	3	ENSSSCG00000003017,ENSSSCG00000013408,ENSSSCG00000038082
GO:0001848	F:complement binding	QuickGO	1	ENSSSCG00000024791
GO:0001849	F:complement component C1q binding	QuickGO	1	ENSSSCG00000037268
GO:0001875	F:lipopolysaccharide receptor activity	QuickGO	1	ENSSSCG00000009759
GO:0001886	P:endothelial cell morphogenesis	QuickGO	1	ENSSSCG00000024351
GO:0001889	P:liver development	QuickGO	3	ENSSSCG00000004952,ENSSSCG00000005012,ENSSSCG00000024351
GO:0001891	C:phagocytic cup	QuickGO	2	ENSSSCG00000001404,ENSSSCG00000029724
GO:0001913	P:T cell mediated cytotoxicity	QuickGO	1	ENSSSCG00000001770
GO:0001916	P:positive regulation of T cell mediated cytotoxicity	QuickGO	2	ENSSSCG00000017044,ENSSSCG00000033520
GO:0001921	P:positive regulation of receptor recycling	QuickGO	1	ENSSSCG00000009203
GO:0001932	P:regulation of protein phosphorylation	QuickGO	1	ENSSSCG00000000396
GO:0001933	P:negative regulation of protein phosphorylation	QuickGO	1	ENSSSCG00000003017
GO:0001934	P:positive regulation of protein phosphorylation	QuickGO	5	ENSSSCG00000003017,ENSSSCG00000014282,ENSSSCG00000024305,ENSSSCG00000029724,ENSSSCG00000038816
GO:0001935	P:endothelial cell proliferation	QuickGO	1	ENSSSCG00000009759
GO:0001937	P:negative regulation of endothelial cell proliferation	QuickGO	3	ENSSSCG00000001404,ENSSSCG00000016635,ENSSSCG00000027072
GO:0001938	P:positive regulation of endothelial cell proliferation	QuickGO	2	ENSSSCG00000016635,ENSSSCG00000032477
GO:0001942	P:hair follicle development	QuickGO	1	ENSSSCG00000035077
GO:0001947	P:heart looping	QuickGO	1	ENSSSCG00000004952
GO:0001956	P:positive regulation of neurotransmitter secretion	QuickGO	1	ENSSSCG00000009203
GO:0001958	P:endochondral ossification	QuickGO	1	ENSSSCG00000032846
GO:0001963	P:synaptic transmission, dopaminergic	QuickGO	2	ENSSSCG00000006215,ENSSSCG00000009203
GO:0001965	F:G-protein alpha-subunit binding	QuickGO	1	ENSSSCG00000037241
GO:0001966	P:thigmotaxis	QuickGO	1	ENSSSCG00000008645
GO:0001971	P:negative regulation of activation of membrane attack complex	QuickGO	1	ENSSSCG00000024791
GO:0002009	P:morphogenesis of an epithelium	QuickGO	1	ENSSSCG00000010313
GO:0002020	F:protease binding	QuickGO	6	ENSSSCG00000001404,ENSSSCG00000007039,ENSSSCG00000010067,ENSSSCG00000027357,ENSSSCG00000028871,ENSSSCG00000033740
GO:0002021	P:response to dietary excess	QuickGO	1	ENSSSCG00000029275
GO:0002026	P:regulation of the force of heart contraction	QuickGO	2	ENSSSCG00000017307,ENSSSCG00000034386
GO:0002027	P:regulation of heart rate	QuickGO	1	ENSSSCG00000040643
GO:0002028	P:regulation of sodium ion transport	QuickGO	1	ENSSSCG00000003017
GO:0002031	P:G protein-coupled receptor internalization	QuickGO	1	ENSSSCG00000013408
GO:0002037	P:negative regulation of L-glutamate import across plasma membrane	QuickGO	1	ENSSSCG00000033154
GO:0002039	F:p53 binding	QuickGO	1	ENSSSCG00000017385
GO:0002052	P:positive regulation of neuroblast proliferation	QuickGO	1	ENSSSCG00000009490
GO:0002053	P:positive regulation of mesenchymal cell proliferation	QuickGO	1	ENSSSCG00000009278
GO:0002062	P:chondrocyte differentiation	QuickGO	2	ENSSSCG00000003017,ENSSSCG00000009278
GO:0002063	P:chondrocyte development	QuickGO	1	ENSSSCG00000032846
GO:0002064	P:epithelial cell development	QuickGO	1	ENSSSCG00000025777
GO:0002076	P:osteoblast development	QuickGO	2	ENSSSCG00000004952,ENSSSCG00000021933
GO:0002079	C:inner acrosomal membrane	QuickGO	1	ENSSSCG00000004308
GO:0002080	C:acrosomal membrane	QuickGO	2	ENSSSCG00000004308,ENSSSCG00000016635
GO:0002082	P:regulation of oxidative phosphorylation	QuickGO	1	ENSSSCG00000037792
GO:0002088	P:lens development in camera-type eye	QuickGO	1	ENSSSCG00000009964
GO:0002098	P:tRNA wobble uridine modification	QuickGO	1	ENSSSCG00000007475
GO:0002102	C:podosome	QuickGO	2	ENSSSCG00000010313,ENSSSCG00000013849
GO:0002143	P:tRNA wobble position uridine thiolation	QuickGO	1	ENSSSCG00000007475
GO:0002154	P:thyroid hormone mediated signaling pathway	QuickGO	1	ENSSSCG00000035969
GO:0002155	P:regulation of thyroid hormone mediated signaling pathway	QuickGO	1	ENSSSCG00000035969
GO:0002162	F:dystroglycan binding	QuickGO	1	ENSSSCG00000010313
GO:0002181	P:cytoplasmic translation	QuickGO	6	ENSSSCG00000008170,ENSSSCG00000013597,ENSSSCG00000021825,ENSSSCG00000025928,ENSSSCG00000027573,ENSSSCG00000037236
GO:0002199	C:zona pellucida receptor complex	QuickGO	1	ENSSSCG00000030368
GO:0002218	P:activation of innate immune response	QuickGO	1	ENSSSCG00000021383
GO:0002224	P:toll-like receptor signaling pathway	QuickGO	1	ENSSSCG00000011436
GO:0002230	P:positive regulation of defense response to virus by host	QuickGO	3	ENSSSCG00000017044,ENSSSCG00000021383,ENSSSCG00000033520
GO:0002232	P:leukocyte chemotaxis involved in inflammatory response	QuickGO	1	ENSSSCG00000016522
GO:0002237	P:response to molecule of bacterial origin	QuickGO	1	ENSSSCG00000011436
GO:0002244	P:hematopoietic progenitor cell differentiation	QuickGO	2	ENSSSCG00000003017,ENSSSCG00000035077
GO:0002248	P:connective tissue replacement involved in inflammatory response wound healing	QuickGO	1	ENSSSCG00000008090
GO:0002250	P:adaptive immune response	QuickGO	6	ENSSSCG00000004421,ENSSSCG00000005136,ENSSSCG00000005215,ENSSSCG00000015093,ENSSSCG00000032963,ENSSSCG00000033267
GO:0002286	P:T cell activation involved in immune response	QuickGO	1	ENSSSCG00000005136
GO:0002323	P:natural killer cell activation involved in immune response	QuickGO	1	ENSSSCG00000005136
GO:0002366	P:leukocyte activation involved in immune response	QuickGO	1	ENSSSCG00000033267
GO:0002430	P:complement receptor mediated signaling pathway	QuickGO	1	ENSSSCG00000031346
GO:0002439	P:chronic inflammatory response to antigenic stimulus	QuickGO	1	ENSSSCG00000001404
GO:0002460	P:adaptive immune response based on somatic recombination of immune receptors built from immunoglobulin superfamily domains	QuickGO	1	ENSSSCG00000003017
GO:0002474	P:antigen processing and presentation of peptide antigen via MHC class I	QuickGO	1	ENSSSCG00000004687
GO:0002502	P:peptide antigen assembly with MHC class I protein complex	QuickGO	1	ENSSSCG00000013746
GO:0002513	P:tolerance induction to self antigen	QuickGO	1	ENSSSCG00000003017
GO:0002520	P:immune system development	QuickGO	1	ENSSSCG00000004952
GO:0002548	P:monocyte chemotaxis	QuickGO	3	ENSSSCG00000013593,ENSSSCG00000017723,ENSSSCG00000032343
GO:0002637	P:regulation of immunoglobulin production	QuickGO	1	ENSSSCG00000021383
GO:0002639	P:positive regulation of immunoglobulin production	QuickGO	2	ENSSSCG00000011436,ENSSSCG00000014281
GO:0002674	P:negative regulation of acute inflammatory response	QuickGO	1	ENSSSCG00000033740
GO:0002690	P:positive regulation of leukocyte chemotaxis	QuickGO	2	ENSSSCG00000007527,ENSSSCG00000016522
GO:0002726	P:positive regulation of T cell cytokine production	QuickGO	1	ENSSSCG00000038082
GO:0002730	P:regulation of dendritic cell cytokine production	QuickGO	1	ENSSSCG00000011436
GO:0002740	P:negative regulation of cytokine secretion involved in immune response	QuickGO	1	ENSSSCG00000001404
GO:0002755	P:MyD88-dependent toll-like receptor signaling pathway	QuickGO	1	ENSSSCG00000011436
GO:0002764	P:immune response-regulating signaling pathway	QuickGO	1	ENSSSCG00000001770
GO:0002827	P:positive regulation of T-helper 1 type immune response	QuickGO	2	ENSSSCG00000017044,ENSSSCG00000033520
GO:0002860	P:positive regulation of natural killer cell mediated cytotoxicity directed against tumor cell target	QuickGO	1	ENSSSCG00000017044
GO:0002862	P:negative regulation of inflammatory response to antigenic stimulus	QuickGO	1	ENSSSCG00000017044
GO:0002865	P:negative regulation of acute inflammatory response to antigenic stimulus	QuickGO	1	ENSSSCG00000004826
GO:0002876	P:positive regulation of chronic inflammatory response to antigenic stimulus	QuickGO	2	ENSSSCG00000001403,ENSSSCG00000001404
GO:0002903	P:negative regulation of B cell apoptotic process	QuickGO	1	ENSSSCG00000033267
GO:0002906	P:negative regulation of mature B cell apoptotic process	QuickGO	1	ENSSSCG00000010067
GO:0002922	P:positive regulation of humoral immune response	QuickGO	1	ENSSSCG00000010141
GO:0002925	P:positive regulation of humoral immune response mediated by circulating immunoglobulin	QuickGO	2	ENSSSCG00000001403,ENSSSCG00000001404
GO:0002931	P:response to ischemia	QuickGO	1	ENSSSCG00000022945
GO:0003009	P:skeletal muscle contraction	QuickGO	2	ENSSSCG00000011441,ENSSSCG00000025353
GO:0003015	P:heart process	QuickGO	1	ENSSSCG00000004421
GO:0003073	P:regulation of systemic arterial blood pressure	QuickGO	1	ENSSSCG00000013408
GO:0003085	P:negative regulation of systemic arterial blood pressure	QuickGO	1	ENSSSCG00000003431
GO:0003100	P:regulation of systemic arterial blood pressure by endothelin	QuickGO	1	ENSSSCG00000007527
GO:0003148	P:outflow tract septum morphogenesis	QuickGO	1	ENSSSCG00000004524
GO:0003149	P:membranous septum morphogenesis	QuickGO	1	ENSSSCG00000008645
GO:0003151	P:outflow tract morphogenesis	QuickGO	1	ENSSSCG00000008889
GO:0003166	P:bundle of His development	QuickGO	1	ENSSSCG00000008645
GO:0003180	P:aortic valve morphogenesis	QuickGO	1	ENSSSCG00000003017
GO:0003190	P:atrioventricular valve formation	QuickGO	1	ENSSSCG00000004524
GO:0003198	P:epithelial to mesenchymal transition involved in endocardial cushion formation	QuickGO	1	ENSSSCG00000004524
GO:0003214	P:cardiac left ventricle morphogenesis	QuickGO	1	ENSSSCG00000008889
GO:0003220	P:left ventricular cardiac muscle tissue morphogenesis	QuickGO	1	ENSSSCG00000004524
GO:0003251	P:positive regulation of cell proliferation involved in heart valve morphogenesis	QuickGO	1	ENSSSCG00000004524
GO:0003360	P:brainstem development	QuickGO	1	ENSSSCG00000004524
GO:0003374	P:dynamin family protein polymerization involved in mitochondrial fission	QuickGO	1	ENSSSCG00000012076
GO:0003400	P:regulation of COPII vesicle coating	QuickGO	2	ENSSSCG00000010260,ENSSSCG00000014305
GO:0003418	P:growth plate cartilage chondrocyte differentiation	QuickGO	1	ENSSSCG00000026852
GO:0003419	P:growth plate cartilage chondrocyte proliferation	QuickGO	1	ENSSSCG00000026852
GO:0003676	F:nucleic acid binding	QuickGO	3	ENSSSCG00000002134,ENSSSCG00000009962,ENSSSCG00000039196
GO:0003677	F:DNA binding	QuickGO	15	ENSSSCG00000001347,ENSSSCG00000005588,ENSSSCG00000008898,ENSSSCG00000016179,ENSSSCG00000017591,ENSSSCG00000017950,ENSSSCG00000021383,ENSSSCG00000029275,ENSSSCG00000031751,ENSSSCG00000033566,ENSSSCG00000034688,ENSSSCG00000035473,ENSSSCG00000037443,ENSSSCG00000044948,ENSSSCG00000047841
GO:0003682	F:chromatin binding	QuickGO	8	ENSSSCG00000004524,ENSSSCG00000005588,ENSSSCG00000010224,ENSSSCG00000021383,ENSSSCG00000025777,ENSSSCG00000029569,ENSSSCG00000036145,ENSSSCG00000040185
GO:0003684	F:damaged DNA binding	QuickGO	1	ENSSSCG00000014855
GO:0003690	F:double-stranded DNA binding	QuickGO	1	ENSSSCG00000021383
GO:0003700	F:DNA-binding transcription factor activity	QuickGO	6	ENSSSCG00000004952,ENSSSCG00000006328,ENSSSCG00000008645,ENSSSCG00000010224,ENSSSCG00000024191,ENSSSCG00000040185
GO:0003707	F:steroid hormone receptor activity	QuickGO	6	ENSSSCG00000001750,ENSSSCG00000003551,ENSSSCG00000005588,ENSSSCG00000006328,ENSSSCG00000020864,ENSSSCG00000035969
GO:0003712	F:transcription coregulator activity	QuickGO	4	ENSSSCG00000004524,ENSSSCG00000004952,ENSSSCG00000017058,ENSSSCG00000029275
GO:0003713	F:transcription coactivator activity	QuickGO	4	ENSSSCG00000005720,ENSSSCG00000015093,ENSSSCG00000029275,ENSSSCG00000036183
GO:0003714	F:transcription corepressor activity	QuickGO	1	ENSSSCG00000011538
GO:0003723	F:RNA binding	QuickGO	12	ENSSSCG00000001347,ENSSSCG00000001376,ENSSSCG00000001400,ENSSSCG00000003369,ENSSSCG00000007503,ENSSSCG00000011270,ENSSSCG00000014855,ENSSSCG00000017626,ENSSSCG00000029275,ENSSSCG00000033741,ENSSSCG00000036592,ENSSSCG00000038304
GO:0003724	F:RNA helicase activity	QuickGO	1	ENSSSCG00000001400
GO:0003725	F:double-stranded RNA binding	QuickGO	2	ENSSSCG00000011033,ENSSSCG00000029441
GO:0003729	F:mRNA binding	QuickGO	2	ENSSSCG00000013746,ENSSSCG00000034227
GO:0003735	F:structural constituent of ribosome	QuickGO	21	ENSSSCG00000001502,ENSSSCG00000003369,ENSSSCG00000004177,ENSSSCG00000008170,ENSSSCG00000009146,ENSSSCG00000009303,ENSSSCG00000013597,ENSSSCG00000014855,ENSSSCG00000021825,ENSSSCG00000025507,ENSSSCG00000025928,ENSSSCG00000026472,ENSSSCG00000027358,ENSSSCG00000027573,ENSSSCG00000029425,ENSSSCG00000034227,ENSSSCG00000035738,ENSSSCG00000035811,ENSSSCG00000035997,ENSSSCG00000037236,ENSSSCG00000038880
GO:0003743	F:translation initiation factor activity	QuickGO	1	ENSSSCG00000011270
GO:0003774	F:motor activity	QuickGO	2	ENSSSCG00000002029,ENSSSCG00000029441
GO:0003779	F:actin binding	QuickGO	3	ENSSSCG00000009203,ENSSSCG00000015796,ENSSSCG00000039416
GO:0003785	F:actin monomer binding	QuickGO	2	ENSSSCG00000012119,ENSSSCG00000017307
GO:0003823	F:antigen binding	QuickGO	1	ENSSSCG00000003017
GO:0003854	F:3-beta-hydroxy-delta5-steroid dehydrogenase activity	QuickGO	1	ENSSSCG00000006719
GO:0003857	F:3-hydroxyacyl-CoA dehydrogenase activity	QuickGO	1	ENSSSCG00000009150
GO:0003867	F:4-aminobutyrate transaminase activity	QuickGO	1	ENSSSCG00000007909
GO:0003885	F:D-arabinono-1,4-lactone oxidase activity	QuickGO	1	ENSSSCG00000009667
GO:0003899	F:DNA-directed 5'-3' RNA polymerase activity	QuickGO	1	ENSSSCG00000039196
GO:0003906	F:DNA-(apurinic or apyrimidinic site) endonuclease activity	QuickGO	1	ENSSSCG00000014855
GO:0003924	F:GTPase activity	QuickGO	13	ENSSSCG00000000190,ENSSSCG00000001379,ENSSSCG00000004612,ENSSSCG00000005012,ENSSSCG00000010260,ENSSSCG00000012076,ENSSSCG00000014305,ENSSSCG00000017769,ENSSSCG00000032312,ENSSSCG00000032477,ENSSSCG00000033763,ENSSSCG00000037653,ENSSSCG00000038366
GO:0003945	F:N-acetyllactosamine synthase activity	QuickGO	1	ENSSSCG00000007465
GO:0004029	F:aldehyde dehydrogenase (NAD) activity	QuickGO	2	ENSSSCG00000006324,ENSSSCG00000009889
GO:0004032	F:alditol:NADP+ 1-oxidoreductase activity	QuickGO	1	ENSSSCG00000036941
GO:0004053	F:arginase activity	QuickGO	1	ENSSSCG00000004195
GO:0004069	F:L-aspartate:2-oxoglutarate aminotransferase activity	QuickGO	2	ENSSSCG00000010537,ENSSSCG00000032985
GO:0004081	F:bis(5'-nucleosyl)-tetraphosphatase (asymmetrical) activity	QuickGO	1	ENSSSCG00000010981
GO:0004090	F:carbonyl reductase (NADPH) activity	QuickGO	2	ENSSSCG00000002013,ENSSSCG00000031111
GO:0004108	F:citrate (Si)-synthase activity	QuickGO	1	ENSSSCG00000035686
GO:0004127	F:cytidylate kinase activity	QuickGO	1	ENSSSCG00000003885
GO:0004129	F:cytochrome-c oxidase activity	QuickGO	5	ENSSSCG00000008195,ENSSSCG00000018075,ENSSSCG00000018082,ENSSSCG00000037792,ENSSSCG00000040325
GO:0004145	F:diamine N-acetyltransferase activity	QuickGO	1	ENSSSCG00000017952
GO:0004167	F:dopachrome isomerase activity	QuickGO	2	ENSSSCG00000009490,ENSSSCG00000010067
GO:0004169	F:dolichyl-phosphate-mannose-protein mannosyltransferase activity	QuickGO	1	ENSSSCG00000034952
GO:0004175	F:endopeptidase activity	QuickGO	6	ENSSSCG00000001770,ENSSSCG00000004595,ENSSSCG00000005590,ENSSSCG00000011171,ENSSSCG00000016778,ENSSSCG00000023666
GO:0004177	F:aminopeptidase activity	QuickGO	1	ENSSSCG00000001770
GO:0004181	F:metallocarboxypeptidase activity	QuickGO	1	ENSSSCG00000016557
GO:0004190	F:aspartic-type endopeptidase activity	QuickGO	1	ENSSSCG00000013092
GO:0004197	F:cysteine-type endopeptidase activity	QuickGO	4	ENSSSCG00000001770,ENSSSCG00000011171,ENSSSCG00000022945,ENSSSCG00000023666
GO:0004198	F:calcium-dependent cysteine-type endopeptidase activity	QuickGO	1	ENSSSCG00000012999
GO:0004222	F:metalloendopeptidase activity	QuickGO	4	ENSSSCG00000004595,ENSSSCG00000014983,ENSSSCG00000014985,ENSSSCG00000016778
GO:0004252	F:serine-type endopeptidase activity	QuickGO	4	ENSSSCG00000001770,ENSSSCG00000003459,ENSSSCG00000013415,ENSSSCG00000013418
GO:0004298	F:threonine-type endopeptidase activity	QuickGO	1	ENSSSCG00000005590
GO:0004300	F:enoyl-CoA hydratase activity	QuickGO	1	ENSSSCG00000008571
GO:0004347	F:glucose-6-phosphate isomerase activity	QuickGO	1	ENSSSCG00000002873
GO:0004364	F:glutathione transferase activity	QuickGO	2	ENSSSCG00000022351,ENSSSCG00000032580
GO:0004383	F:guanylate cyclase activity	QuickGO	1	ENSSSCG00000026724
GO:0004421	F:hydroxymethylglutaryl-CoA synthase activity	QuickGO	1	ENSSSCG00000036808
GO:0004422	F:hypoxanthine phosphoribosyltransferase activity	QuickGO	1	ENSSSCG00000034896
GO:0004435	F:phosphatidylinositol phospholipase C activity	QuickGO	1	ENSSSCG00000016192
GO:0004461	F:lactose synthase activity	QuickGO	1	ENSSSCG00000024573
GO:0004466	F:long-chain-acyl-CoA dehydrogenase activity	QuickGO	1	ENSSSCG00000016156
GO:0004497	F:monooxygenase activity	QuickGO	2	ENSSSCG00000003891,ENSSSCG00000015268
GO:0004499	F:N,N-dimethylaniline monooxygenase activity	QuickGO	1	ENSSSCG00000015268
GO:0004508	F:steroid 17-alpha-monooxygenase activity	QuickGO	1	ENSSSCG00000010591
GO:0004514	F:nicotinate-nucleotide diphosphorylase (carboxylating) activity	QuickGO	1	ENSSSCG00000015435
GO:0004550	F:nucleoside diphosphate kinase activity	QuickGO	2	ENSSSCG00000003885,ENSSSCG00000017591
GO:0004566	F:beta-glucuronidase activity	QuickGO	1	ENSSSCG00000007739
GO:0004579	F:dolichyl-diphosphooligosaccharide-protein glycotransferase activity	QuickGO	1	ENSSSCG00000002050
GO:0004582	F:dolichyl-phosphate beta-D-mannosyltransferase activity	QuickGO	1	ENSSSCG00000034952
GO:0004601	F:peroxidase activity	QuickGO	3	ENSSSCG00000001214,ENSSSCG00000022742,ENSSSCG00000024052
GO:0004602	F:glutathione peroxidase activity	QuickGO	4	ENSSSCG00000001214,ENSSSCG00000022742,ENSSSCG00000024052,ENSSSCG00000032580
GO:0004603	F:phenylethanolamine N-methyltransferase activity	QuickGO	1	ENSSSCG00000017501
GO:0004609	F:phosphatidylserine decarboxylase activity	QuickGO	1	ENSSSCG00000010537
GO:0004617	F:phosphoglycerate dehydrogenase activity	QuickGO	1	ENSSSCG00000006717
GO:0004618	F:phosphoglycerate kinase activity	QuickGO	1	ENSSSCG00000001738
GO:0004631	F:phosphomevalonate kinase activity	QuickGO	1	ENSSSCG00000006535
GO:0004663	F:Rab geranylgeranyltransferase activity	QuickGO	1	ENSSSCG00000001992
GO:0004672	F:protein kinase activity	QuickGO	2	ENSSSCG00000007493,ENSSSCG00000026724
GO:0004673	F:protein histidine kinase activity	QuickGO	1	ENSSSCG00000017591
GO:0004674	F:protein serine/threonine kinase activity	QuickGO	3	ENSSSCG00000005587,ENSSSCG00000006248,ENSSSCG00000036145
GO:0004679	F:AMP-activated protein kinase activity	QuickGO	1	ENSSSCG00000036145
GO:0004693	F:cyclin-dependent protein serine/threonine kinase activity	QuickGO	1	ENSSSCG00000025092
GO:0004703	F:G protein-coupled receptor kinase activity	QuickGO	1	ENSSSCG00000011675
GO:0004709	F:MAP kinase kinase kinase activity	QuickGO	1	ENSSSCG00000006248
GO:0004712	F:protein serine/threonine/tyrosine kinase activity	QuickGO	1	ENSSSCG00000036145
GO:0004713	F:protein tyrosine kinase activity	QuickGO	1	ENSSSCG00000005215
GO:0004714	F:transmembrane receptor protein tyrosine kinase activity	QuickGO	1	ENSSSCG00000024351
GO:0004715	F:non-membrane spanning protein tyrosine kinase activity	QuickGO	1	ENSSSCG00000004421
GO:0004722	F:protein serine/threonine phosphatase activity	QuickGO	2	ENSSSCG00000008540,ENSSSCG00000014298
GO:0004769	F:steroid delta-isomerase activity	QuickGO	1	ENSSSCG00000006719
GO:0004792	F:thiosulfate sulfurtransferase activity	QuickGO	1	ENSSSCG00000007475
GO:0004800	F:thyroxine 5'-deiodinase activity	QuickGO	2	ENSSSCG00000028896,ENSSSCG00000036990
GO:0004835	F:tubulin-tyrosine ligase activity	QuickGO	1	ENSSSCG00000008097
GO:0004842	F:ubiquitin-protein transferase activity	QuickGO	1	ENSSSCG00000038082
GO:0004843	F:thiol-dependent ubiquitin-specific protease activity	QuickGO	1	ENSSSCG00000022945
GO:0004857	F:enzyme inhibitor activity	QuickGO	2	ENSSSCG00000013599,ENSSSCG00000031262
GO:0004862	F:cAMP-dependent protein kinase inhibitor activity	QuickGO	1	ENSSSCG00000022998
GO:0004864	F:protein phosphatase inhibitor activity	QuickGO	3	ENSSSCG00000001347,ENSSSCG00000004620,ENSSSCG00000016522
GO:0004865	F:protein serine/threonine phosphatase inhibitor activity	QuickGO	1	ENSSSCG00000037999
GO:0004867	F:serine-type endopeptidase inhibitor activity	QuickGO	2	ENSSSCG00000029257,ENSSSCG00000033003
GO:0004869	F:cysteine-type endopeptidase inhibitor activity	QuickGO	3	ENSSSCG00000027357,ENSSSCG00000028871,ENSSSCG00000033003
GO:0004879	F:nuclear receptor activity	QuickGO	5	ENSSSCG00000005588,ENSSSCG00000006328,ENSSSCG00000020864,ENSSSCG00000025777,ENSSSCG00000035969
GO:0004888	F:transmembrane signaling receptor activity	QuickGO	2	ENSSSCG00000011436,ENSSSCG00000015093
GO:0004896	F:cytokine receptor activity	QuickGO	1	ENSSSCG00000017044
GO:0004900	F:erythropoietin receptor activity	QuickGO	1	ENSSSCG00000013618
GO:0004930	F:G protein-coupled receptor activity	QuickGO	4	ENSSSCG00000001481,ENSSSCG00000011695,ENSSSCG00000020906,ENSSSCG00000031346
GO:0004935	F:adrenergic receptor activity	QuickGO	1	ENSSSCG00000010629
GO:0004938	F:alpha2-adrenergic receptor activity	QuickGO	1	ENSSSCG00000010629
GO:0004945	F:angiotensin type II receptor activity	QuickGO	1	ENSSSCG00000011695
GO:0004962	F:endothelin receptor activity	QuickGO	1	ENSSSCG00000009477
GO:0004964	F:luteinizing hormone receptor activity	QuickGO	1	ENSSSCG00000008421
GO:0004978	F:corticotropin receptor activity	QuickGO	1	ENSSSCG00000039227
GO:0004980	F:melanocyte-stimulating hormone receptor activity	QuickGO	1	ENSSSCG00000051798
GO:0004998	F:transferrin receptor activity	QuickGO	1	ENSSSCG00000011848
GO:0005008	F:hepatocyte growth factor-activated receptor activity	QuickGO	1	ENSSSCG00000024351
GO:0005055	F:laminin receptor activity	QuickGO	1	ENSSSCG00000037236
GO:0005070	F:SH3/SH2 adaptor activity	QuickGO	1	ENSSSCG00000015631
GO:0005080	F:protein kinase C binding	QuickGO	1	ENSSSCG00000029724
GO:0005096	F:GTPase activator activity	QuickGO	3	ENSSSCG00000015550,ENSSSCG00000033763,ENSSSCG00000037241
GO:0005102	F:signaling receptor binding	QuickGO	5	ENSSSCG00000001434,ENSSSCG00000001651,ENSSSCG00000004421,ENSSSCG00000007739,ENSSSCG00000026852
GO:0005104	F:fibroblast growth factor receptor binding	QuickGO	1	ENSSSCG00000009278
GO:0005112	F:Notch binding	QuickGO	1	ENSSSCG00000001682
GO:0005114	F:type II transforming growth factor beta receptor binding	QuickGO	1	ENSSSCG00000003017
GO:0005125	F:cytokine activity	QuickGO	22	ENSSSCG00000001403,ENSSSCG00000001404,ENSSSCG00000002873,ENSSSCG00000003017,ENSSSCG00000005136,ENSSSCG00000007673,ENSSSCG00000008090,ENSSSCG00000009216,ENSSSCG00000010067,ENSSSCG00000014278,ENSSSCG00000014281,ENSSSCG00000014282,ENSSSCG00000015037,ENSSSCG00000015435,ENSSSCG00000016047,ENSSSCG00000017044,ENSSSCG00000020771,ENSSSCG00000032963,ENSSSCG00000033267,ENSSSCG00000033520,ENSSSCG00000035077,…
GO:0005126	F:cytokine receptor binding	QuickGO	2	ENSSSCG00000010067,ENSSSCG00000014281
GO:0005128	F:erythropoietin receptor binding	QuickGO	1	ENSSSCG00000007673
GO:0005131	F:growth hormone receptor binding	QuickGO	2	ENSSSCG00000000910,ENSSSCG00000005215
GO:0005132	F:type I interferon receptor binding	QuickGO	1	ENSSSCG00000005136
GO:0005133	F:interferon-gamma receptor binding	QuickGO	1	ENSSSCG00000032963
GO:0005134	F:interleukin-2 receptor binding	QuickGO	1	ENSSSCG00000033267
GO:0005136	F:interleukin-4 receptor binding	QuickGO	1	ENSSSCG00000014282
GO:0005137	F:interleukin-5 receptor binding	QuickGO	1	ENSSSCG00000014278
GO:0005149	F:interleukin-1 receptor binding	QuickGO	2	ENSSSCG00000008090,ENSSSCG00000039214
GO:0005153	F:interleukin-8 receptor binding	QuickGO	1	ENSSSCG00000008953
GO:0005154	F:epidermal growth factor receptor binding	QuickGO	1	ENSSSCG00000014362
GO:0005158	F:insulin receptor binding	QuickGO	2	ENSSSCG00000015631,ENSSSCG00000033740
GO:0005159	F:insulin-like growth factor receptor binding	QuickGO	2	ENSSSCG00000000910,ENSSSCG00000033740
GO:0005160	F:transforming growth factor beta receptor binding	QuickGO	5	ENSSSCG00000003017,ENSSSCG00000004952,ENSSSCG00000016047,ENSSSCG00000020771,ENSSSCG00000035077
GO:0005164	F:tumor necrosis factor receptor binding	QuickGO	3	ENSSSCG00000001403,ENSSSCG00000001404,ENSSSCG00000038082
GO:0005178	F:integrin binding	QuickGO	4	ENSSSCG00000009216,ENSSSCG00000013746,ENSSSCG00000016522,ENSSSCG00000039214
GO:0005179	F:hormone activity	QuickGO	16	ENSSSCG00000003431,ENSSSCG00000007527,ENSSSCG00000007673,ENSSSCG00000013386,ENSSSCG00000013387,ENSSSCG00000013394,ENSSSCG00000013408,ENSSSCG00000013765,ENSSSCG00000013887,ENSSSCG00000015895,ENSSSCG00000020771,ENSSSCG00000026852,ENSSSCG00000033740,ENSSSCG00000033815,ENSSSCG00000035077,ENSSSCG00000035436
GO:0005183	F:gonadotropin hormone-releasing hormone activity	QuickGO	1	ENSSSCG00000009651
GO:0005184	F:neuropeptide hormone activity	QuickGO	3	ENSSSCG00000002775,ENSSSCG00000007164,ENSSSCG00000017410
GO:0005185	F:neurohypophyseal hormone activity	QuickGO	1	ENSSSCG00000007164
GO:0005198	F:structural molecule activity	QuickGO	4	ENSSSCG00000010313,ENSSSCG00000012031,ENSSSCG00000016635,ENSSSCG00000040643
GO:0005200	F:structural constituent of cytoskeleton	QuickGO	3	ENSSSCG00000000190,ENSSSCG00000001379,ENSSSCG00000011033
GO:0005212	F:structural constituent of eye lens	QuickGO	4	ENSSSCG00000009964,ENSSSCG00000011033,ENSSSCG00000036724,ENSSSCG00000038816
GO:0005216	F:ion channel activity	QuickGO	1	ENSSSCG00000021306
GO:0005242	F:inward rectifier potassium channel activity	QuickGO	2	ENSSSCG00000021573,ENSSSCG00000039947
GO:0005245	F:voltage-gated calcium channel activity	QuickGO	1	ENSSSCG00000017271
GO:0005246	F:calcium channel regulator activity	QuickGO	2	ENSSSCG00000017271,ENSSSCG00000040643
GO:0005254	F:chloride channel activity	QuickGO	1	ENSSSCG00000012031
GO:0005262	F:calcium channel activity	QuickGO	1	ENSSSCG00000037314
GO:0005319	F:lipid transporter activity	QuickGO	1	ENSSSCG00000001411
GO:0005324	F:long-chain fatty acid transporter activity	QuickGO	1	ENSSSCG00000040681
GO:0005344	F:oxygen carrier activity	QuickGO	1	ENSSSCG00000002399
GO:0005355	F:glucose transmembrane transporter activity	QuickGO	1	ENSSSCG00000023920
GO:0005375	F:copper ion transmembrane transporter activity	QuickGO	1	ENSSSCG00000034278
GO:0005388	F:calcium transmembrane transporter activity, phosphorylative mechanism	QuickGO	1	ENSSSCG00000034386
GO:0005391	F:sodium:potassium-exchanging ATPase activity	QuickGO	1	ENSSSCG00000006296
GO:0005496	F:steroid binding	QuickGO	5	ENSSSCG00000001428,ENSSSCG00000001750,ENSSSCG00000003551,ENSSSCG00000012625,ENSSSCG00000025777
GO:0005499	F:vitamin D binding	QuickGO	2	ENSSSCG00000012147,ENSSSCG00000020864
GO:0005502	F:11-cis retinal binding	QuickGO	1	ENSSSCG00000011590
GO:0005506	F:iron ion binding	QuickGO	5	ENSSSCG00000001428,ENSSSCG00000003891,ENSSSCG00000010591,ENSSSCG00000015311,ENSSSCG00000025273
GO:0005507	F:copper ion binding	QuickGO	5	ENSSSCG00000007039,ENSSSCG00000008090,ENSSSCG00000009203,ENSSSCG00000017950,ENSSSCG00000024305
GO:0005509	F:calcium ion binding	QuickGO	21	ENSSSCG00000001101,ENSSSCG00000001434,ENSSSCG00000001682,ENSSSCG00000006610,ENSSSCG00000009203,ENSSSCG00000011441,ENSSSCG00000012113,ENSSSCG00000012147,ENSSSCG00000012999,ENSSSCG00000013746,ENSSSCG00000016192,ENSSSCG00000016751,ENSSSCG00000017307,ENSSSCG00000024573,ENSSSCG00000025353,ENSSSCG00000031650,ENSSSCG00000034386,ENSSSCG00000036402,ENSSSCG00000037268,ENSSSCG00000037697,ENSSSCG00000040929
GO:0005516	F:calmodulin binding	QuickGO	4	ENSSSCG00000002029,ENSSSCG00000027072,ENSSSCG00000029441,ENSSSCG00000037443
GO:0005518	F:collagen binding	QuickGO	2	ENSSSCG00000004524,ENSSSCG00000004952
GO:0005521	F:lamin binding	QuickGO	1	ENSSSCG00000007039
GO:0005524	F:ATP binding	QuickGO	29	ENSSSCG00000001376,ENSSSCG00000001400,ENSSSCG00000001738,ENSSSCG00000002029,ENSSSCG00000003885,ENSSSCG00000004421,ENSSSCG00000004499,ENSSSCG00000005215,ENSSSCG00000005587,ENSSSCG00000006248,ENSSSCG00000006296,ENSSSCG00000006535,ENSSSCG00000007475,ENSSSCG00000007493,ENSSSCG00000007585,ENSSSCG00000008097,ENSSSCG00000009215,ENSSSCG00000011675,ENSSSCG00000016267,ENSSSCG00000017591,ENSSSCG00000017950,…
GO:0005525	F:GTP binding	QuickGO	16	ENSSSCG00000000190,ENSSSCG00000001379,ENSSSCG00000004612,ENSSSCG00000005012,ENSSSCG00000010260,ENSSSCG00000010981,ENSSSCG00000012076,ENSSSCG00000014305,ENSSSCG00000017769,ENSSSCG00000021383,ENSSSCG00000026724,ENSSSCG00000032312,ENSSSCG00000032477,ENSSSCG00000033763,ENSSSCG00000037653,ENSSSCG00000038366
GO:0005539	F:glycosaminoglycan binding	QuickGO	1	ENSSSCG00000007039
GO:0005543	F:phospholipid binding	QuickGO	4	ENSSSCG00000001411,ENSSSCG00000005588,ENSSSCG00000009203,ENSSSCG00000015069
GO:0005546	F:phosphatidylinositol-4,5-bisphosphate binding	QuickGO	2	ENSSSCG00000021383,ENSSSCG00000039947
GO:0005576	C:extracellular region	QuickGO	23	ENSSSCG00000000418,ENSSSCG00000001101,ENSSSCG00000001214,ENSSSCG00000001434,ENSSSCG00000001552,ENSSSCG00000002134,ENSSSCG00000003970,ENSSSCG00000004687,ENSSSCG00000008937,ENSSSCG00000010141,ENSSSCG00000013092,ENSSSCG00000013765,ENSSSCG00000015217,ENSSSCG00000016522,ENSSSCG00000016731,ENSSSCG00000024573,ENSSSCG00000026852,ENSSSCG00000029257,ENSSSCG00000033003,ENSSSCG00000033675,ENSSSCG00000035077,…
GO:0005615	C:extracellular space	QuickGO	71	ENSSSCG00000001403,ENSSSCG00000001404,ENSSSCG00000001770,ENSSSCG00000002366,ENSSSCG00000002775,ENSSSCG00000002873,ENSSSCG00000003017,ENSSSCG00000003431,ENSSSCG00000003459,ENSSSCG00000004195,ENSSSCG00000005136,ENSSSCG00000006215,ENSSSCG00000007164,ENSSSCG00000007527,ENSSSCG00000007673,ENSSSCG00000008090,ENSSSCG00000008949,ENSSSCG00000008953,ENSSSCG00000008957,ENSSSCG00000009203,ENSSSCG00000009216,…
GO:0005623	C:cell	QuickGO	9	ENSSSCG00000007527,ENSSSCG00000008097,ENSSSCG00000009278,ENSSSCG00000010313,ENSSSCG00000013386,ENSSSCG00000013387,ENSSSCG00000013394,ENSSSCG00000016047,ENSSSCG00000035436
GO:0005634	C:nucleus	QuickGO	79	ENSSSCG00000000396,ENSSSCG00000001101,ENSSSCG00000001376,ENSSSCG00000001502,ENSSSCG00000001952,ENSSSCG00000003017,ENSSSCG00000003369,ENSSSCG00000003431,ENSSSCG00000003885,ENSSSCG00000004421,ENSSSCG00000004595,ENSSSCG00000004952,ENSSSCG00000005215,ENSSSCG00000005588,ENSSSCG00000005590,ENSSSCG00000006328,ENSSSCG00000006610,ENSSSCG00000007346,ENSSSCG00000007585,ENSSSCG00000008540,ENSSSCG00000008645,…
GO:0005635	C:nuclear envelope	QuickGO	3	ENSSSCG00000012606,ENSSSCG00000013746,ENSSSCG00000024052
GO:0005637	C:nuclear inner membrane	QuickGO	2	ENSSSCG00000004952,ENSSSCG00000012606
GO:0005643	C:nuclear pore	QuickGO	2	ENSSSCG00000007503,ENSSSCG00000012076
GO:0005654	C:nucleoplasm	QuickGO	24	ENSSSCG00000001376,ENSSSCG00000001992,ENSSSCG00000003949,ENSSSCG00000004524,ENSSSCG00000004952,ENSSSCG00000005215,ENSSSCG00000005590,ENSSSCG00000005981,ENSSSCG00000008540,ENSSSCG00000009150,ENSSSCG00000010067,ENSSSCG00000010224,ENSSSCG00000010537,ENSSSCG00000015231,ENSSSCG00000017385,ENSSSCG00000017626,ENSSSCG00000022945,ENSSSCG00000023667,ENSSSCG00000024052,ENSSSCG00000029425,ENSSSCG00000029724,…
GO:0005665	C:RNA polymerase II, core complex	QuickGO	1	ENSSSCG00000039196
GO:0005667	C:transcription factor complex	QuickGO	5	ENSSSCG00000004952,ENSSSCG00000005720,ENSSSCG00000017058,ENSSSCG00000025092,ENSSSCG00000029569
GO:0005680	C:anaphase-promoting complex	QuickGO	1	ENSSSCG00000003949
GO:0005681	C:spliceosomal complex	QuickGO	5	ENSSSCG00000001376,ENSSSCG00000001400,ENSSSCG00000009962,ENSSSCG00000017626,ENSSSCG00000036592
GO:0005730	C:nucleolus	QuickGO	12	ENSSSCG00000005720,ENSSSCG00000008540,ENSSSCG00000009962,ENSSSCG00000014855,ENSSSCG00000017950,ENSSSCG00000025092,ENSSSCG00000027357,ENSSSCG00000033741,ENSSSCG00000035842,ENSSSCG00000037241,ENSSSCG00000038304,ENSSSCG00000039196
GO:0005737	C:cytoplasm	QuickGO	101	ENSSSCG00000000190,ENSSSCG00000000910,ENSSSCG00000001379,ENSSSCG00000001400,ENSSSCG00000001414,ENSSSCG00000001655,ENSSSCG00000001952,ENSSSCG00000001992,ENSSSCG00000003017,ENSSSCG00000003302,ENSSSCG00000003431,ENSSSCG00000003779,ENSSSCG00000003885,ENSSSCG00000004195,ENSSSCG00000004620,ENSSSCG00000004952,ENSSSCG00000005012,ENSSSCG00000005215,ENSSSCG00000005273,ENSSSCG00000005590,ENSSSCG00000005981,…
GO:0005739	C:mitochondrion	QuickGO	24	ENSSSCG00000000769,ENSSSCG00000002013,ENSSSCG00000004672,ENSSSCG00000007909,ENSSSCG00000008571,ENSSSCG00000009203,ENSSSCG00000012845,ENSSSCG00000012999,ENSSSCG00000015231,ENSSSCG00000016156,ENSSSCG00000016778,ENSSSCG00000016863,ENSSSCG00000017950,ENSSSCG00000018082,ENSSSCG00000021767,ENSSSCG00000024052,ENSSSCG00000027072,ENSSSCG00000029425,ENSSSCG00000029724,ENSSSCG00000030318,ENSSSCG00000032580,…
GO:0005741	C:mitochondrial outer membrane	QuickGO	4	ENSSSCG00000000769,ENSSSCG00000014296,ENSSSCG00000032580,ENSSSCG00000039345
GO:0005742	C:mitochondrial outer membrane translocase complex	QuickGO	1	ENSSSCG00000015384
GO:0005743	C:mitochondrial inner membrane	QuickGO	10	ENSSSCG00000004672,ENSSSCG00000008195,ENSSSCG00000008571,ENSSSCG00000014855,ENSSSCG00000018082,ENSSSCG00000020686,ENSSSCG00000025273,ENSSSCG00000030318,ENSSSCG00000032985,ENSSSCG00000040325
GO:0005746	C:mitochondrial respirasome	QuickGO	1	ENSSSCG00000037792
GO:0005747	C:mitochondrial respiratory chain complex I	QuickGO	5	ENSSSCG00000018069,ENSSSCG00000018084,ENSSSCG00000018086,ENSSSCG00000018087,ENSSSCG00000018091
GO:0005749	C:mitochondrial respiratory chain complex II, succinate dehydrogenase complex (ubiquinone)	QuickGO	2	ENSSSCG00000020686,ENSSSCG00000030318
GO:0005750	C:mitochondrial respiratory chain complex III	QuickGO	1	ENSSSCG00000018075
GO:0005751	C:mitochondrial respiratory chain complex IV	QuickGO	1	ENSSSCG00000018075
GO:0005753	C:mitochondrial proton-transporting ATP synthase complex	QuickGO	2	ENSSSCG00000018080,ENSSSCG00000018081
GO:0005757	C:mitochondrial permeability transition pore complex	QuickGO	1	ENSSSCG00000014296
GO:0005758	C:mitochondrial intermembrane space	QuickGO	4	ENSSSCG00000004672,ENSSSCG00000007525,ENSSSCG00000016714,ENSSSCG00000016778
GO:0005759	C:mitochondrial matrix	QuickGO	9	ENSSSCG00000003229,ENSSSCG00000007909,ENSSSCG00000009150,ENSSSCG00000009889,ENSSSCG00000016156,ENSSSCG00000017950,ENSSSCG00000032985,ENSSSCG00000035686,ENSSSCG00000035945
GO:0005763	C:mitochondrial small ribosomal subunit	QuickGO	1	ENSSSCG00000029425
GO:0005764	C:lysosome	QuickGO	13	ENSSSCG00000001770,ENSSSCG00000002366,ENSSSCG00000004612,ENSSSCG00000007739,ENSSSCG00000011171,ENSSSCG00000011436,ENSSSCG00000012999,ENSSSCG00000016267,ENSSSCG00000022742,ENSSSCG00000023666,ENSSSCG00000034261,ENSSSCG00000039214,ENSSSCG00000039416
GO:0005765	C:lysosomal membrane	QuickGO	2	ENSSSCG00000016267,ENSSSCG00000034261
GO:0005768	C:endosome	QuickGO	7	ENSSSCG00000004421,ENSSSCG00000005012,ENSSSCG00000011436,ENSSSCG00000015301,ENSSSCG00000022725,ENSSSCG00000032312,ENSSSCG00000037653
GO:0005769	C:early endosome	QuickGO	2	ENSSSCG00000037653,ENSSSCG00000039416
GO:0005770	C:late endosome	QuickGO	3	ENSSSCG00000034261,ENSSSCG00000034278,ENSSSCG00000039416
GO:0005771	C:multivesicular body	QuickGO	2	ENSSSCG00000032312,ENSSSCG00000040929
GO:0005776	C:autophagosome	QuickGO	1	ENSSSCG00000039214
GO:0005777	C:peroxisome	QuickGO	3	ENSSSCG00000002013,ENSSSCG00000006535,ENSSSCG00000011033
GO:0005783	C:endoplasmic reticulum	QuickGO	19	ENSSSCG00000000211,ENSSSCG00000001651,ENSSSCG00000002366,ENSSSCG00000009146,ENSSSCG00000009303,ENSSSCG00000010260,ENSSSCG00000011436,ENSSSCG00000014305,ENSSSCG00000015311,ENSSSCG00000016192,ENSSSCG00000016522,ENSSSCG00000017950,ENSSSCG00000021774,ENSSSCG00000023667,ENSSSCG00000024393,ENSSSCG00000026554,ENSSSCG00000032580,ENSSSCG00000039345,ENSSSCG00000040643
GO:0005788	C:endoplasmic reticulum lumen	QuickGO	1	ENSSSCG00000030125
GO:0005789	C:endoplasmic reticulum membrane	QuickGO	18	ENSSSCG00000001428,ENSSSCG00000002622,ENSSSCG00000003891,ENSSSCG00000004875,ENSSSCG00000006719,ENSSSCG00000009667,ENSSSCG00000011436,ENSSSCG00000013746,ENSSSCG00000014305,ENSSSCG00000015268,ENSSSCG00000015311,ENSSSCG00000022945,ENSSSCG00000026724,ENSSSCG00000028896,ENSSSCG00000032580,ENSSSCG00000033154,ENSSSCG00000034952,ENSSSCG00000039345
GO:0005790	C:smooth endoplasmic reticulum	QuickGO	1	ENSSSCG00000035997
GO:0005791	C:rough endoplasmic reticulum	QuickGO	2	ENSSSCG00000017410,ENSSSCG00000025928
GO:0005794	C:Golgi apparatus	QuickGO	20	ENSSSCG00000001750,ENSSSCG00000004127,ENSSSCG00000004177,ENSSSCG00000004612,ENSSSCG00000005012,ENSSSCG00000005518,ENSSSCG00000007039,ENSSSCG00000007465,ENSSSCG00000009216,ENSSSCG00000011590,ENSSSCG00000014367,ENSSSCG00000016267,ENSSSCG00000016635,ENSSSCG00000017769,ENSSSCG00000021774,ENSSSCG00000024393,ENSSSCG00000025777,ENSSSCG00000032846,ENSSSCG00000036145,ENSSSCG00000036941
GO:0005796	C:Golgi lumen	QuickGO	1	ENSSSCG00000002775
GO:0005798	C:Golgi-associated vesicle	QuickGO	1	ENSSSCG00000004595
GO:0005802	C:trans-Golgi network	QuickGO	1	ENSSSCG00000032312
GO:0005811	C:lipid droplet	QuickGO	2	ENSSSCG00000007346,ENSSSCG00000038082
GO:0005813	C:centrosome	QuickGO	4	ENSSSCG00000004524,ENSSSCG00000005587,ENSSSCG00000007493,ENSSSCG00000032312
GO:0005814	C:centriole	QuickGO	2	ENSSSCG00000007493,ENSSSCG00000040486
GO:0005815	C:microtubule organizing center	QuickGO	3	ENSSSCG00000003949,ENSSSCG00000006066,ENSSSCG00000023667
GO:0005819	C:spindle	QuickGO	1	ENSSSCG00000014855
GO:0005828	C:kinetochore microtubule	QuickGO	1	ENSSSCG00000032312
GO:0005829	C:cytosol	QuickGO	75	ENSSSCG00000000396,ENSSSCG00000000769,ENSSSCG00000001101,ENSSSCG00000001502,ENSSSCG00000001738,ENSSSCG00000001770,ENSSSCG00000001952,ENSSSCG00000002873,ENSSSCG00000003949,ENSSSCG00000004195,ENSSSCG00000004421,ENSSSCG00000004524,ENSSSCG00000004875,ENSSSCG00000004952,ENSSSCG00000005012,ENSSSCG00000005587,ENSSSCG00000005590,ENSSSCG00000005720,ENSSSCG00000005981,ENSSSCG00000006248,ENSSSCG00000006324,…
GO:0005834	C:heterotrimeric G-protein complex	QuickGO	1	ENSSSCG00000033763
GO:0005839	C:proteasome core complex	QuickGO	1	ENSSSCG00000005590
GO:0005840	C:ribosome	QuickGO	1	ENSSSCG00000009146
GO:0005844	C:polysome	QuickGO	2	ENSSSCG00000011033,ENSSSCG00000013746
GO:0005856	C:cytoskeleton	QuickGO	5	ENSSSCG00000005215,ENSSSCG00000007495,ENSSSCG00000007585,ENSSSCG00000012119,ENSSSCG00000033154
GO:0005861	C:troponin complex	QuickGO	2	ENSSSCG00000011441,ENSSSCG00000025353
GO:0005874	C:microtubule	QuickGO	3	ENSSSCG00000000190,ENSSSCG00000001379,ENSSSCG00000026257
GO:0005876	C:spindle microtubule	QuickGO	2	ENSSSCG00000007493,ENSSSCG00000040486
GO:0005881	C:cytoplasmic microtubule	QuickGO	3	ENSSSCG00000004826,ENSSSCG00000040486,ENSSSCG00000040929
GO:0005882	C:intermediate filament	QuickGO	2	ENSSSCG00000011033,ENSSSCG00000020785
GO:0005884	C:actin filament	QuickGO	3	ENSSSCG00000004421,ENSSSCG00000013849,ENSSSCG00000023667
GO:0005886	C:plasma membrane	QuickGO	64	ENSSSCG00000000211,ENSSSCG00000000396,ENSSSCG00000001682,ENSSSCG00000001750,ENSSSCG00000001952,ENSSSCG00000003551,ENSSSCG00000004499,ENSSSCG00000004952,ENSSSCG00000005012,ENSSSCG00000005215,ENSSSCG00000007039,ENSSSCG00000007585,ENSSSCG00000008421,ENSSSCG00000008429,ENSSSCG00000008540,ENSSSCG00000008889,ENSSSCG00000009203,ENSSSCG00000009215,ENSSSCG00000009477,ENSSSCG00000009759,ENSSSCG00000010067,…
GO:0005887	C:integral component of plasma membrane	QuickGO	16	ENSSSCG00000000211,ENSSSCG00000000735,ENSSSCG00000001404,ENSSSCG00000001481,ENSSSCG00000008421,ENSSSCG00000009759,ENSSSCG00000010629,ENSSSCG00000011590,ENSSSCG00000011942,ENSSSCG00000014362,ENSSSCG00000016635,ENSSSCG00000017271,ENSSSCG00000023557,ENSSSCG00000023920,ENSSSCG00000024351,ENSSSCG00000040643
GO:0005890	C:sodium:potassium-exchanging ATPase complex	QuickGO	4	ENSSSCG00000006296,ENSSSCG00000009561,ENSSSCG00000012606,ENSSSCG00000021374
GO:0005901	C:caveola	QuickGO	5	ENSSSCG00000009759,ENSSSCG00000016635,ENSSSCG00000021374,ENSSSCG00000022725,ENSSSCG00000040643
GO:0005902	C:microvillus	QuickGO	2	ENSSSCG00000000211,ENSSSCG00000003017
GO:0005903	C:brush border	QuickGO	2	ENSSSCG00000010313,ENSSSCG00000028113
GO:0005911	C:cell-cell junction	QuickGO	3	ENSSSCG00000010313,ENSSSCG00000011590,ENSSSCG00000012378
GO:0005912	C:adherens junction	QuickGO	2	ENSSSCG00000004595,ENSSSCG00000010313
GO:0005913	C:cell-cell adherens junction	QuickGO	1	ENSSSCG00000015796
GO:0005915	C:zonula adherens	QuickGO	1	ENSSSCG00000010313
GO:0005916	C:fascia adherens	QuickGO	2	ENSSSCG00000010313,ENSSSCG00000020785
GO:0005922	C:connexin complex	QuickGO	1	ENSSSCG00000021306
GO:0005923	C:bicellular tight junction	QuickGO	4	ENSSSCG00000008429,ENSSSCG00000012031,ENSSSCG00000025092,ENSSSCG00000038366
GO:0005925	C:focal adhesion	QuickGO	6	ENSSSCG00000005215,ENSSSCG00000007495,ENSSSCG00000007585,ENSSSCG00000010313,ENSSSCG00000016635,ENSSSCG00000040344
GO:0005929	C:cilium	QuickGO	2	ENSSSCG00000007493,ENSSSCG00000017769
GO:0005938	C:cell cortex	QuickGO	3	ENSSSCG00000005012,ENSSSCG00000009203,ENSSSCG00000038082
GO:0005942	C:phosphatidylinositol 3-kinase complex	QuickGO	1	ENSSSCG00000000910
GO:0005956	C:protein kinase CK2 complex	QuickGO	1	ENSSSCG00000001414
GO:0005968	C:Rab-protein geranylgeranyltransferase complex	QuickGO	1	ENSSSCG00000001992
GO:0005975	P:carbohydrate metabolic process	QuickGO	4	ENSSSCG00000003145,ENSSSCG00000005518,ENSSSCG00000025751,ENSSSCG00000035686
GO:0005977	P:glycogen metabolic process	QuickGO	1	ENSSSCG00000008540
GO:0005986	P:sucrose biosynthetic process	QuickGO	1	ENSSSCG00000031174
GO:0005989	P:lactose biosynthetic process	QuickGO	1	ENSSSCG00000024573
GO:0006000	P:fructose metabolic process	QuickGO	1	ENSSSCG00000031174
GO:0006002	P:fructose 6-phosphate metabolic process	QuickGO	1	ENSSSCG00000031174
GO:0006006	P:glucose metabolic process	QuickGO	2	ENSSSCG00000001404,ENSSSCG00000033740
GO:0006021	P:inositol biosynthetic process	QuickGO	1	ENSSSCG00000032846
GO:0006044	P:N-acetylglucosamine metabolic process	QuickGO	1	ENSSSCG00000012792
GO:0006051	P:N-acetylmannosamine metabolic process	QuickGO	1	ENSSSCG00000012792
GO:0006068	P:ethanol catabolic process	QuickGO	1	ENSSSCG00000009889
GO:0006081	P:cellular aldehyde metabolic process	QuickGO	1	ENSSSCG00000006324
GO:0006082	P:organic acid metabolic process	QuickGO	1	ENSSSCG00000015268
GO:0006084	P:acetyl-CoA metabolic process	QuickGO	1	ENSSSCG00000036808
GO:0006094	P:gluconeogenesis	QuickGO	3	ENSSSCG00000001738,ENSSSCG00000002873,ENSSSCG00000031174
GO:0006096	P:glycolytic process	QuickGO	2	ENSSSCG00000001738,ENSSSCG00000002873
GO:0006099	P:tricarboxylic acid cycle	QuickGO	4	ENSSSCG00000020686,ENSSSCG00000025751,ENSSSCG00000030318,ENSSSCG00000035686
GO:0006101	P:citrate metabolic process	QuickGO	1	ENSSSCG00000035686
GO:0006103	P:2-oxoglutarate metabolic process	QuickGO	2	ENSSSCG00000010537,ENSSSCG00000032985
GO:0006107	P:oxaloacetate metabolic process	QuickGO	3	ENSSSCG00000010537,ENSSSCG00000025751,ENSSSCG00000032985
GO:0006108	P:malate metabolic process	QuickGO	1	ENSSSCG00000025751
GO:0006111	P:regulation of gluconeogenesis	QuickGO	1	ENSSSCG00000031174
GO:0006112	P:energy reserve metabolic process	QuickGO	1	ENSSSCG00000024305
GO:0006114	P:glycerol biosynthetic process	QuickGO	1	ENSSSCG00000010537
GO:0006120	P:mitochondrial electron transport, NADH to ubiquinone	QuickGO	2	ENSSSCG00000018069,ENSSSCG00000018087
GO:0006121	P:mitochondrial electron transport, succinate to ubiquinone	QuickGO	2	ENSSSCG00000020686,ENSSSCG00000030318
GO:0006122	P:mitochondrial electron transport, ubiquinol to cytochrome c	QuickGO	1	ENSSSCG00000016714
GO:0006123	P:mitochondrial electron transport, cytochrome c to oxygen	QuickGO	5	ENSSSCG00000008195,ENSSSCG00000016714,ENSSSCG00000018075,ENSSSCG00000018082,ENSSSCG00000040325
GO:0006164	P:purine nucleotide biosynthetic process	QuickGO	1	ENSSSCG00000034896
GO:0006165	P:nucleoside diphosphate phosphorylation	QuickGO	2	ENSSSCG00000003885,ENSSSCG00000017591
GO:0006166	P:purine ribonucleoside salvage	QuickGO	1	ENSSSCG00000034896
GO:0006168	P:adenine salvage	QuickGO	1	ENSSSCG00000034896
GO:0006178	P:guanine salvage	QuickGO	1	ENSSSCG00000034896
GO:0006182	P:cGMP biosynthetic process	QuickGO	3	ENSSSCG00000003431,ENSSSCG00000026724,ENSSSCG00000026852
GO:0006183	P:GTP biosynthetic process	QuickGO	1	ENSSSCG00000017591
GO:0006207	P:'de novo' pyrimidine nucleobase biosynthetic process	QuickGO	1	ENSSSCG00000003885
GO:0006221	P:pyrimidine nucleotide biosynthetic process	QuickGO	1	ENSSSCG00000003885
GO:0006228	P:UTP biosynthetic process	QuickGO	1	ENSSSCG00000017591
GO:0006241	P:CTP biosynthetic process	QuickGO	1	ENSSSCG00000017591
GO:0006275	P:regulation of DNA replication	QuickGO	1	ENSSSCG00000036183
GO:0006281	P:DNA repair	QuickGO	2	ENSSSCG00000014855,ENSSSCG00000021383
GO:0006283	P:transcription-coupled nucleotide-excision repair	QuickGO	1	ENSSSCG00000039196
GO:0006289	P:nucleotide-excision repair	QuickGO	1	ENSSSCG00000017950
GO:0006325	P:chromatin organization	QuickGO	2	ENSSSCG00000006248,ENSSSCG00000024052
GO:0006334	P:nucleosome assembly	QuickGO	6	ENSSSCG00000031751,ENSSSCG00000033566,ENSSSCG00000034688,ENSSSCG00000035473,ENSSSCG00000044948,ENSSSCG00000047841
GO:0006335	P:DNA replication-dependent nucleosome assembly	QuickGO	6	ENSSSCG00000031751,ENSSSCG00000033566,ENSSSCG00000034688,ENSSSCG00000035473,ENSSSCG00000044948,ENSSSCG00000047841
GO:0006336	P:DNA replication-independent nucleosome assembly	QuickGO	6	ENSSSCG00000031751,ENSSSCG00000033566,ENSSSCG00000034688,ENSSSCG00000035473,ENSSSCG00000044948,ENSSSCG00000047841
GO:0006337	P:nucleosome disassembly	QuickGO	1	ENSSSCG00000016179
GO:0006338	P:chromatin remodeling	QuickGO	1	ENSSSCG00000016179
GO:0006342	P:chromatin silencing	QuickGO	1	ENSSSCG00000016179
GO:0006352	P:DNA-templated transcription, initiation	QuickGO	6	ENSSSCG00000031751,ENSSSCG00000033566,ENSSSCG00000034688,ENSSSCG00000035473,ENSSSCG00000044948,ENSSSCG00000047841
GO:0006355	P:regulation of transcription, DNA-templated	QuickGO	3	ENSSSCG00000012606,ENSSSCG00000029275,ENSSSCG00000037443
GO:0006357	P:regulation of transcription by RNA polymerase II	QuickGO	6	ENSSSCG00000005720,ENSSSCG00000006328,ENSSSCG00000010224,ENSSSCG00000017058,ENSSSCG00000024191,ENSSSCG00000035077
GO:0006364	P:rRNA processing	QuickGO	1	ENSSSCG00000025507
GO:0006366	P:transcription by RNA polymerase II	QuickGO	4	ENSSSCG00000010224,ENSSSCG00000025777,ENSSSCG00000035969,ENSSSCG00000039196
GO:0006367	P:transcription initiation from RNA polymerase II promoter	QuickGO	1	ENSSSCG00000039196
GO:0006379	P:mRNA cleavage	QuickGO	1	ENSSSCG00000039196
GO:0006390	P:mitochondrial transcription	QuickGO	1	ENSSSCG00000040185
GO:0006391	P:transcription initiation from mitochondrial promoter	QuickGO	1	ENSSSCG00000040185
GO:0006406	P:mRNA export from nucleus	QuickGO	1	ENSSSCG00000007503
GO:0006412	P:translation	QuickGO	14	ENSSSCG00000001502,ENSSSCG00000003369,ENSSSCG00000004177,ENSSSCG00000009146,ENSSSCG00000009303,ENSSSCG00000014855,ENSSSCG00000025507,ENSSSCG00000027358,ENSSSCG00000034227,ENSSSCG00000035738,ENSSSCG00000035811,ENSSSCG00000035997,ENSSSCG00000037236,ENSSSCG00000038880
GO:0006417	P:regulation of translation	QuickGO	4	ENSSSCG00000014855,ENSSSCG00000035997,ENSSSCG00000037241,ENSSSCG00000038304
GO:0006457	P:protein folding	QuickGO	2	ENSSSCG00000013746,ENSSSCG00000026852
GO:0006468	P:protein phosphorylation	QuickGO	9	ENSSSCG00000001414,ENSSSCG00000003017,ENSSSCG00000004595,ENSSSCG00000005587,ENSSSCG00000011590,ENSSSCG00000025092,ENSSSCG00000036145,ENSSSCG00000038694,ENSSSCG00000040486
GO:0006469	P:negative regulation of protein kinase activity	QuickGO	2	ENSSSCG00000033763,ENSSSCG00000040681
GO:0006470	P:protein dephosphorylation	QuickGO	1	ENSSSCG00000008540
GO:0006486	P:protein glycosylation	QuickGO	6	ENSSSCG00000002050,ENSSSCG00000003145,ENSSSCG00000007465,ENSSSCG00000007497,ENSSSCG00000021774,ENSSSCG00000024393
GO:0006487	P:protein N-linked glycosylation	QuickGO	2	ENSSSCG00000002050,ENSSSCG00000021774
GO:0006506	P:GPI anchor biosynthetic process	QuickGO	1	ENSSSCG00000034952
GO:0006508	P:proteolysis	QuickGO	6	ENSSSCG00000001770,ENSSSCG00000003459,ENSSSCG00000012999,ENSSSCG00000013092,ENSSSCG00000016557,ENSSSCG00000016778
GO:0006509	P:membrane protein ectodomain proteolysis	QuickGO	1	ENSSSCG00000004595
GO:0006511	P:ubiquitin-dependent protein catabolic process	QuickGO	2	ENSSSCG00000006066,ENSSSCG00000022945
GO:0006518	P:peptide metabolic process	QuickGO	1	ENSSSCG00000016778
GO:0006520	P:cellular amino acid metabolic process	QuickGO	1	ENSSSCG00000006717
GO:0006521	P:regulation of cellular amino acid metabolic process	QuickGO	1	ENSSSCG00000033740
GO:0006531	P:aspartate metabolic process	QuickGO	2	ENSSSCG00000010537,ENSSSCG00000032985
GO:0006532	P:aspartate biosynthetic process	QuickGO	2	ENSSSCG00000010537,ENSSSCG00000032985
GO:0006533	P:aspartate catabolic process	QuickGO	2	ENSSSCG00000010537,ENSSSCG00000032985
GO:0006536	P:glutamate metabolic process	QuickGO	2	ENSSSCG00000010537,ENSSSCG00000032985
GO:0006541	P:glutamine metabolic process	QuickGO	1	ENSSSCG00000006717
GO:0006544	P:glycine metabolic process	QuickGO	1	ENSSSCG00000006717
GO:0006564	P:L-serine biosynthetic process	QuickGO	1	ENSSSCG00000006717
GO:0006566	P:threonine metabolic process	QuickGO	1	ENSSSCG00000006717
GO:0006567	P:threonine catabolic process	QuickGO	1	ENSSSCG00000021767
GO:0006583	P:melanin biosynthetic process from tyrosine	QuickGO	1	ENSSSCG00000009490
GO:0006590	P:thyroid hormone generation	QuickGO	1	ENSSSCG00000025434
GO:0006601	P:creatine biosynthetic process	QuickGO	1	ENSSSCG00000004672
GO:0006605	P:protein targeting	QuickGO	1	ENSSSCG00000004612
GO:0006606	P:protein import into nucleus	QuickGO	3	ENSSSCG00000001952,ENSSSCG00000009278,ENSSSCG00000031262
GO:0006611	P:protein export from nucleus	QuickGO	3	ENSSSCG00000003017,ENSSSCG00000010224,ENSSSCG00000013746
GO:0006629	P:lipid metabolic process	QuickGO	1	ENSSSCG00000013599
GO:0006631	P:fatty acid metabolic process	QuickGO	1	ENSSSCG00000009203
GO:0006633	P:fatty acid biosynthetic process	QuickGO	1	ENSSSCG00000036145
GO:0006635	P:fatty acid beta-oxidation	QuickGO	2	ENSSSCG00000008571,ENSSSCG00000009150
GO:0006638	P:neutral lipid metabolic process	QuickGO	1	ENSSSCG00000009203
GO:0006641	P:triglyceride metabolic process	QuickGO	2	ENSSSCG00000036229,ENSSSCG00000040643
GO:0006644	P:phospholipid metabolic process	QuickGO	1	ENSSSCG00000009203
GO:0006694	P:steroid biosynthetic process	QuickGO	3	ENSSSCG00000001428,ENSSSCG00000006719,ENSSSCG00000035945
GO:0006695	P:cholesterol biosynthetic process	QuickGO	4	ENSSSCG00000006535,ENSSSCG00000036145,ENSSSCG00000036229,ENSSSCG00000036808
GO:0006700	P:C21-steroid hormone biosynthetic process	QuickGO	1	ENSSSCG00000025273
GO:0006704	P:glucocorticoid biosynthetic process	QuickGO	3	ENSSSCG00000006215,ENSSSCG00000010591,ENSSSCG00000025273
GO:0006707	P:cholesterol catabolic process	QuickGO	2	ENSSSCG00000009759,ENSSSCG00000024305
GO:0006710	P:androgen catabolic process	QuickGO	1	ENSSSCG00000009216
GO:0006730	P:one-carbon metabolic process	QuickGO	1	ENSSSCG00000014063
GO:0006734	P:NADH metabolic process	QuickGO	1	ENSSSCG00000025751
GO:0006749	P:glutathione metabolic process	QuickGO	1	ENSSSCG00000032580
GO:0006754	P:ATP biosynthetic process	QuickGO	1	ENSSSCG00000003017
GO:0006777	P:Mo-molybdopterin cofactor biosynthetic process	QuickGO	1	ENSSSCG00000007475
GO:0006783	P:heme biosynthetic process	QuickGO	1	ENSSSCG00000027072
GO:0006796	P:phosphate-containing compound metabolic process	QuickGO	1	ENSSSCG00000003017
GO:0006811	P:ion transport	QuickGO	3	ENSSSCG00000015301,ENSSSCG00000027796,ENSSSCG00000029516
GO:0006813	P:potassium ion transport	QuickGO	2	ENSSSCG00000021374,ENSSSCG00000039947
GO:0006814	P:sodium ion transport	QuickGO	1	ENSSSCG00000021374
GO:0006820	P:anion transport	QuickGO	1	ENSSSCG00000014296
GO:0006826	P:iron ion transport	QuickGO	2	ENSSSCG00000011848,ENSSSCG00000014063
GO:0006829	P:zinc ion transport	QuickGO	1	ENSSSCG00000024305
GO:0006833	P:water transport	QuickGO	1	ENSSSCG00000000211
GO:0006874	P:cellular calcium ion homeostasis	QuickGO	6	ENSSSCG00000003017,ENSSSCG00000006296,ENSSSCG00000007527,ENSSSCG00000013394,ENSSSCG00000034386,ENSSSCG00000035078
GO:0006878	P:cellular copper ion homeostasis	QuickGO	1	ENSSSCG00000034278
GO:0006879	P:cellular iron ion homeostasis	QuickGO	3	ENSSSCG00000004524,ENSSSCG00000011848,ENSSSCG00000035436
GO:0006882	P:cellular zinc ion homeostasis	QuickGO	3	ENSSSCG00000023684,ENSSSCG00000024305,ENSSSCG00000030300
GO:0006883	P:cellular sodium ion homeostasis	QuickGO	2	ENSSSCG00000006296,ENSSSCG00000009561
GO:0006885	P:regulation of pH	QuickGO	1	ENSSSCG00000009477
GO:0006886	P:intracellular protein transport	QuickGO	7	ENSSSCG00000004612,ENSSSCG00000005012,ENSSSCG00000010260,ENSSSCG00000014305,ENSSSCG00000017769,ENSSSCG00000032312,ENSSSCG00000037653
GO:0006887	P:exocytosis	QuickGO	1	ENSSSCG00000032312
GO:0006888	P:endoplasmic reticulum to Golgi vesicle-mediated transport	QuickGO	2	ENSSSCG00000010260,ENSSSCG00000014305
GO:0006897	P:endocytosis	QuickGO	2	ENSSSCG00000017769,ENSSSCG00000037653
GO:0006906	P:vesicle fusion	QuickGO	1	ENSSSCG00000016635
GO:0006909	P:phagocytosis	QuickGO	2	ENSSSCG00000024351,ENSSSCG00000037653
GO:0006914	P:autophagy	QuickGO	2	ENSSSCG00000034261,ENSSSCG00000036145
GO:0006915	P:apoptotic process	QuickGO	9	ENSSSCG00000002050,ENSSSCG00000005587,ENSSSCG00000007673,ENSSSCG00000010981,ENSSSCG00000014296,ENSSSCG00000014855,ENSSSCG00000016714,ENSSSCG00000017385,ENSSSCG00000039345
GO:0006919	P:activation of cysteine-type endopeptidase activity involved in apoptotic process	QuickGO	4	ENSSSCG00000000769,ENSSSCG00000001404,ENSSSCG00000004952,ENSSSCG00000009203
GO:0006935	P:chemotaxis	QuickGO	5	ENSSSCG00000023557,ENSSSCG00000027555,ENSSSCG00000030682,ENSSSCG00000031346,ENSSSCG00000039416
GO:0006936	P:muscle contraction	QuickGO	2	ENSSSCG00000025353,ENSSSCG00000029441
GO:0006937	P:regulation of muscle contraction	QuickGO	2	ENSSSCG00000011441,ENSSSCG00000025353
GO:0006940	P:regulation of smooth muscle contraction	QuickGO	1	ENSSSCG00000010629
GO:0006952	P:defense response	QuickGO	1	ENSSSCG00000000396
GO:0006953	P:acute-phase response	QuickGO	1	ENSSSCG00000033740
GO:0006954	P:inflammatory response	QuickGO	16	ENSSSCG00000003017,ENSSSCG00000006215,ENSSSCG00000008953,ENSSSCG00000008957,ENSSSCG00000010067,ENSSSCG00000011436,ENSSSCG00000011695,ENSSSCG00000013593,ENSSSCG00000014281,ENSSSCG00000015037,ENSSSCG00000017723,ENSSSCG00000023557,ENSSSCG00000031346,ENSSSCG00000032343,ENSSSCG00000033520,ENSSSCG00000037579
GO:0006955	P:immune response	QuickGO	12	ENSSSCG00000004687,ENSSSCG00000004952,ENSSSCG00000008090,ENSSSCG00000008953,ENSSSCG00000008957,ENSSSCG00000011436,ENSSSCG00000014278,ENSSSCG00000014281,ENSSSCG00000023557,ENSSSCG00000037579,ENSSSCG00000039214,ENSSSCG00000039416
GO:0006957	P:complement activation, alternative pathway	QuickGO	1	ENSSSCG00000013418
GO:0006958	P:complement activation, classical pathway	QuickGO	1	ENSSSCG00000037268
GO:0006959	P:humoral immune response	QuickGO	4	ENSSSCG00000001403,ENSSSCG00000001404,ENSSSCG00000005136,ENSSSCG00000032963
GO:0006974	P:cellular response to DNA damage stimulus	QuickGO	4	ENSSSCG00000012825,ENSSSCG00000017950,ENSSSCG00000021383,ENSSSCG00000038082
GO:0006979	P:response to oxidative stress	QuickGO	4	ENSSSCG00000001214,ENSSSCG00000007039,ENSSSCG00000024052,ENSSSCG00000031262
GO:0006983	P:ER overload response	QuickGO	2	ENSSSCG00000004826,ENSSSCG00000037314
GO:0006984	P:ER-nucleus signaling pathway	QuickGO	1	ENSSSCG00000034386
GO:0006986	P:response to unfolded protein	QuickGO	1	ENSSSCG00000030368
GO:0006996	P:organelle organization	QuickGO	1	ENSSSCG00000034386
GO:0007005	P:mitochondrion organization	QuickGO	3	ENSSSCG00000016635,ENSSSCG00000029275,ENSSSCG00000038816
GO:0007006	P:mitochondrial membrane organization	QuickGO	1	ENSSSCG00000009203
GO:0007010	P:cytoskeleton organization	QuickGO	2	ENSSSCG00000012974,ENSSSCG00000017723
GO:0007015	P:actin filament organization	QuickGO	5	ENSSSCG00000012119,ENSSSCG00000013849,ENSSSCG00000015796,ENSSSCG00000038816,ENSSSCG00000040643
GO:0007017	P:microtubule-based process	QuickGO	3	ENSSSCG00000000190,ENSSSCG00000001379,ENSSSCG00000038816
GO:0007019	P:microtubule depolymerization	QuickGO	1	ENSSSCG00000026257
GO:0007021	P:tubulin complex assembly	QuickGO	1	ENSSSCG00000038816
GO:0007029	P:endoplasmic reticulum organization	QuickGO	1	ENSSSCG00000016635
GO:0007049	P:cell cycle	QuickGO	10	ENSSSCG00000005587,ENSSSCG00000007503,ENSSSCG00000008540,ENSSSCG00000014855,ENSSSCG00000017385,ENSSSCG00000017950,ENSSSCG00000029724,ENSSSCG00000031262,ENSSSCG00000036183,ENSSSCG00000037241
GO:0007050	P:cell cycle arrest	QuickGO	6	ENSSSCG00000003017,ENSSSCG00000004952,ENSSSCG00000008953,ENSSSCG00000017044,ENSSSCG00000032963,ENSSSCG00000035077
GO:0007052	P:mitotic spindle organization	QuickGO	2	ENSSSCG00000007493,ENSSSCG00000026257
GO:0007059	P:chromosome segregation	QuickGO	2	ENSSSCG00000005587,ENSSSCG00000040486
GO:0007064	P:mitotic sister chromatid cohesion	QuickGO	1	ENSSSCG00000003949
GO:0007080	P:mitotic metaphase plate congression	QuickGO	1	ENSSSCG00000032312
GO:0007088	P:regulation of mitotic nuclear division	QuickGO	1	ENSSSCG00000016635
GO:0007093	P:mitotic cell cycle checkpoint	QuickGO	1	ENSSSCG00000003017
GO:0007094	P:mitotic spindle assembly checkpoint	QuickGO	1	ENSSSCG00000040486
GO:0007100	P:mitotic centrosome separation	QuickGO	1	ENSSSCG00000007493
GO:0007155	P:cell adhesion	QuickGO	7	ENSSSCG00000006296,ENSSSCG00000007495,ENSSSCG00000008937,ENSSSCG00000009216,ENSSSCG00000009561,ENSSSCG00000010313,ENSSSCG00000011942
GO:0007162	P:negative regulation of cell adhesion	QuickGO	1	ENSSSCG00000004595
GO:0007165	P:signal transduction	QuickGO	4	ENSSSCG00000005215,ENSSSCG00000011675,ENSSSCG00000025092,ENSSSCG00000026724
GO:0007166	P:cell surface receptor signaling pathway	QuickGO	3	ENSSSCG00000007527,ENSSSCG00000010067,ENSSSCG00000015093
GO:0007168	P:receptor guanylyl cyclase signaling pathway	QuickGO	3	ENSSSCG00000003431,ENSSSCG00000026724,ENSSSCG00000026852
GO:0007169	P:transmembrane receptor protein tyrosine kinase signaling pathway	QuickGO	3	ENSSSCG00000004421,ENSSSCG00000013333,ENSSSCG00000024351
GO:0007173	P:epidermal growth factor receptor signaling pathway	QuickGO	2	ENSSSCG00000003017,ENSSSCG00000014362
GO:0007179	P:transforming growth factor beta receptor signaling pathway	QuickGO	5	ENSSSCG00000003017,ENSSSCG00000004524,ENSSSCG00000004952,ENSSSCG00000013328,ENSSSCG00000016047
GO:0007182	P:common-partner SMAD protein phosphorylation	QuickGO	1	ENSSSCG00000003017
GO:0007183	P:SMAD protein complex assembly	QuickGO	3	ENSSSCG00000003017,ENSSSCG00000004524,ENSSSCG00000004952
GO:0007186	P:G protein-coupled receptor signaling pathway	QuickGO	13	ENSSSCG00000001481,ENSSSCG00000011590,ENSSSCG00000013328,ENSSSCG00000013593,ENSSSCG00000015069,ENSSSCG00000015550,ENSSSCG00000017723,ENSSSCG00000020906,ENSSSCG00000024634,ENSSSCG00000025434,ENSSSCG00000031346,ENSSSCG00000032343,ENSSSCG00000033740
GO:0007188	P:adenylate cyclase-modulating G protein-coupled receptor signaling pathway	QuickGO	3	ENSSSCG00000010629,ENSSSCG00000015895,ENSSSCG00000033763
GO:0007189	P:adenylate cyclase-activating G protein-coupled receptor signaling pathway	QuickGO	10	ENSSSCG00000008421,ENSSSCG00000010629,ENSSSCG00000013386,ENSSSCG00000013387,ENSSSCG00000013394,ENSSSCG00000013408,ENSSSCG00000015895,ENSSSCG00000033763,ENSSSCG00000039227,ENSSSCG00000051798
GO:0007190	P:activation of adenylate cyclase activity	QuickGO	1	ENSSSCG00000008421
GO:0007193	P:adenylate cyclase-inhibiting G protein-coupled receptor signaling pathway	QuickGO	2	ENSSSCG00000010629,ENSSSCG00000013887
GO:0007200	P:phospholipase C-activating G protein-coupled receptor signaling pathway	QuickGO	5	ENSSSCG00000001481,ENSSSCG00000008421,ENSSSCG00000025777,ENSSSCG00000031346,ENSSSCG00000040207
GO:0007202	P:activation of phospholipase C activity	QuickGO	1	ENSSSCG00000013394
GO:0007204	P:positive regulation of cytosolic calcium ion concentration	QuickGO	5	ENSSSCG00000011695,ENSSSCG00000023557,ENSSSCG00000025777,ENSSSCG00000031346,ENSSSCG00000039416
GO:0007213	P:G protein-coupled acetylcholine receptor signaling pathway	QuickGO	1	ENSSSCG00000033763
GO:0007215	P:glutamate receptor signaling pathway	QuickGO	1	ENSSSCG00000033763
GO:0007217	P:tachykinin receptor signaling pathway	QuickGO	1	ENSSSCG00000000418
GO:0007218	P:neuropeptide signaling pathway	QuickGO	6	ENSSSCG00000000418,ENSSSCG00000001481,ENSSSCG00000002775,ENSSSCG00000003431,ENSSSCG00000017410,ENSSSCG00000048627
GO:0007219	P:Notch signaling pathway	QuickGO	4	ENSSSCG00000003017,ENSSSCG00000004595,ENSSSCG00000010537,ENSSSCG00000013418
GO:0007229	P:integrin-mediated signaling pathway	QuickGO	2	ENSSSCG00000016522,ENSSSCG00000017591
GO:0007249	P:I-kappaB kinase/NF-kappaB signaling	QuickGO	3	ENSSSCG00000001952,ENSSSCG00000011436,ENSSSCG00000038082
GO:0007250	P:activation of NF-kappaB-inducing kinase activity	QuickGO	1	ENSSSCG00000038082
GO:0007253	P:cytoplasmic sequestering of NF-kappaB	QuickGO	1	ENSSSCG00000001952
GO:0007254	P:JNK cascade	QuickGO	1	ENSSSCG00000001404
GO:0007259	P:receptor signaling pathway via JAK-STAT	QuickGO	1	ENSSSCG00000000396
GO:0007260	P:tyrosine phosphorylation of STAT protein	QuickGO	1	ENSSSCG00000005215
GO:0007265	P:Ras protein signal transduction	QuickGO	1	ENSSSCG00000032477
GO:0007267	P:cell-cell signaling	QuickGO	2	ENSSSCG00000009278,ENSSSCG00000013394
GO:0007268	P:chemical synaptic transmission	QuickGO	2	ENSSSCG00000008889,ENSSSCG00000021306
GO:0007269	P:neurotransmitter secretion	QuickGO	1	ENSSSCG00000012378
GO:0007275	P:multicellular organism development	QuickGO	12	ENSSSCG00000001655,ENSSSCG00000001750,ENSSSCG00000003551,ENSSSCG00000004672,ENSSSCG00000006056,ENSSSCG00000008898,ENSSSCG00000016179,ENSSSCG00000017950,ENSSSCG00000020864,ENSSSCG00000024052,ENSSSCG00000035969,ENSSSCG00000036129
GO:0007283	P:spermatogenesis	QuickGO	8	ENSSSCG00000001655,ENSSSCG00000004524,ENSSSCG00000006056,ENSSSCG00000007346,ENSSSCG00000008421,ENSSSCG00000024052,ENSSSCG00000036129,ENSSSCG00000037241
GO:0007286	P:spermatid development	QuickGO	1	ENSSSCG00000016179
GO:0007290	P:spermatid nucleus elongation	QuickGO	1	ENSSSCG00000016179
GO:0007338	P:single fertilization	QuickGO	2	ENSSSCG00000002134,ENSSSCG00000004524
GO:0007339	P:binding of sperm to zona pellucida	QuickGO	1	ENSSSCG00000030368
GO:0007340	P:acrosome reaction	QuickGO	1	ENSSSCG00000016192
GO:0007346	P:regulation of mitotic cell cycle	QuickGO	1	ENSSSCG00000036183
GO:0007369	P:gastrulation	QuickGO	1	ENSSSCG00000029724
GO:0007399	P:nervous system development	QuickGO	1	ENSSSCG00000024351
GO:0007406	P:negative regulation of neuroblast proliferation	QuickGO	1	ENSSSCG00000016522
GO:0007409	P:axonogenesis	QuickGO	2	ENSSSCG00000007585,ENSSSCG00000026257
GO:0007411	P:axon guidance	QuickGO	1	ENSSSCG00000004524
GO:0007412	P:axon target recognition	QuickGO	1	ENSSSCG00000022945
GO:0007417	P:central nervous system development	QuickGO	2	ENSSSCG00000024393,ENSSSCG00000037443
GO:0007420	P:brain development	QuickGO	5	ENSSSCG00000013618,ENSSSCG00000024393,ENSSSCG00000030682,ENSSSCG00000035969,ENSSSCG00000039416
GO:0007422	P:peripheral nervous system development	QuickGO	2	ENSSSCG00000009477,ENSSSCG00000013333
GO:0007435	P:salivary gland morphogenesis	QuickGO	1	ENSSSCG00000003017
GO:0007492	P:endoderm development	QuickGO	2	ENSSSCG00000003017,ENSSSCG00000004952
GO:0007497	P:posterior midgut development	QuickGO	1	ENSSSCG00000009477
GO:0007498	P:mesoderm development	QuickGO	1	ENSSSCG00000014298
GO:0007507	P:heart development	QuickGO	3	ENSSSCG00000013408,ENSSSCG00000013618,ENSSSCG00000015796
GO:0007519	P:skeletal muscle tissue development	QuickGO	1	ENSSSCG00000001959
GO:0007520	P:myoblast fusion	QuickGO	1	ENSSSCG00000040643
GO:0007530	P:sex determination	QuickGO	1	ENSSSCG00000005588
GO:0007548	P:sex differentiation	QuickGO	1	ENSSSCG00000037443
GO:0007565	P:female pregnancy	QuickGO	1	ENSSSCG00000006215
GO:0007566	P:embryo implantation	QuickGO	1	ENSSSCG00000007673
GO:0007569	P:cell aging	QuickGO	2	ENSSSCG00000010067,ENSSSCG00000017950
GO:0007586	P:digestion	QuickGO	2	ENSSSCG00000001552,ENSSSCG00000013092
GO:0007588	P:excretion	QuickGO	1	ENSSSCG00000003970
GO:0007589	P:body fluid secretion	QuickGO	1	ENSSSCG00000003970
GO:0007595	P:lactation	QuickGO	1	ENSSSCG00000000910
GO:0007596	P:blood coagulation	QuickGO	1	ENSSSCG00000004612
GO:0007601	P:visual perception	QuickGO	4	ENSSSCG00000009964,ENSSSCG00000011590,ENSSSCG00000011675,ENSSSCG00000021306
GO:0007602	P:phototransduction	QuickGO	1	ENSSSCG00000011590
GO:0007603	P:phototransduction, visible light	QuickGO	1	ENSSSCG00000033763
GO:0007611	P:learning or memory	QuickGO	3	ENSSSCG00000004672,ENSSSCG00000007039,ENSSSCG00000035969
GO:0007612	P:learning	QuickGO	1	ENSSSCG00000016522
GO:0007613	P:memory	QuickGO	2	ENSSSCG00000013333,ENSSSCG00000016522
GO:0007616	P:long-term memory	QuickGO	1	ENSSSCG00000038694
GO:0007620	P:copulation	QuickGO	1	ENSSSCG00000033675
GO:0007622	P:rhythmic behavior	QuickGO	1	ENSSSCG00000010224
GO:0007623	P:circadian rhythm	QuickGO	2	ENSSSCG00000008645,ENSSSCG00000038304
GO:0007628	P:adult walking behavior	QuickGO	2	ENSSSCG00000012845,ENSSSCG00000022945
GO:0007631	P:feeding behavior	QuickGO	2	ENSSSCG00000001481,ENSSSCG00000051798
GO:0008009	F:chemokine activity	QuickGO	7	ENSSSCG00000008953,ENSSSCG00000008957,ENSSSCG00000013593,ENSSSCG00000017723,ENSSSCG00000024634,ENSSSCG00000032343,ENSSSCG00000037579
GO:0008013	F:beta-catenin binding	QuickGO	2	ENSSSCG00000025777,ENSSSCG00000029569
GO:0008016	P:regulation of heart contraction	QuickGO	2	ENSSSCG00000014362,ENSSSCG00000035969
GO:0008017	F:microtubule binding	QuickGO	5	ENSSSCG00000007039,ENSSSCG00000012076,ENSSSCG00000030682,ENSSSCG00000032312,ENSSSCG00000040486
GO:0008020	F:G protein-coupled photoreceptor activity	QuickGO	1	ENSSSCG00000011590
GO:0008021	C:synaptic vesicle	QuickGO	4	ENSSSCG00000009241,ENSSSCG00000013333,ENSSSCG00000024305,ENSSSCG00000037653
GO:0008022	F:protein C-terminus binding	QuickGO	7	ENSSSCG00000003949,ENSSSCG00000006296,ENSSSCG00000012378,ENSSSCG00000014298,ENSSSCG00000029569,ENSSSCG00000035842,ENSSSCG00000040643
GO:0008035	F:high-density lipoprotein particle binding	QuickGO	1	ENSSSCG00000009759
GO:0008045	P:motor neuron axon guidance	QuickGO	1	ENSSSCG00000010224
GO:0008047	F:enzyme activator activity	QuickGO	2	ENSSSCG00000001552,ENSSSCG00000022616
GO:0008050	P:female courtship behavior	QuickGO	1	ENSSSCG00000035969
GO:0008076	C:voltage-gated potassium channel complex	QuickGO	3	ENSSSCG00000021573,ENSSSCG00000035842,ENSSSCG00000039947
GO:0008080	F:N-acetyltransferase activity	QuickGO	1	ENSSSCG00000017952
GO:0008083	F:growth factor activity	QuickGO	14	ENSSSCG00000003017,ENSSSCG00000008937,ENSSSCG00000009278,ENSSSCG00000013333,ENSSSCG00000014278,ENSSSCG00000014282,ENSSSCG00000014362,ENSSSCG00000016047,ENSSSCG00000016522,ENSSSCG00000017044,ENSSSCG00000020771,ENSSSCG00000033267,ENSSSCG00000035077,ENSSSCG00000037579
GO:0008092	F:cytoskeletal protein binding	QuickGO	1	ENSSSCG00000020785
GO:0008106	F:alcohol dehydrogenase (NADP+) activity	QuickGO	1	ENSSSCG00000036941
GO:0008107	F:galactoside 2-alpha-L-fucosyltransferase activity	QuickGO	1	ENSSSCG00000003145
GO:0008134	F:transcription factor binding	QuickGO	7	ENSSSCG00000008645,ENSSSCG00000020864,ENSSSCG00000023667,ENSSSCG00000029275,ENSSSCG00000035842,ENSSSCG00000035969,ENSSSCG00000037443
GO:0008137	F:NADH dehydrogenase (ubiquinone) activity	QuickGO	6	ENSSSCG00000018069,ENSSSCG00000018084,ENSSSCG00000018086,ENSSSCG00000018087,ENSSSCG00000018091,ENSSSCG00000018092
GO:0008139	F:nuclear localization sequence binding	QuickGO	1	ENSSSCG00000001952
GO:0008144	F:drug binding	QuickGO	1	ENSSSCG00000024305
GO:0008154	P:actin polymerization or depolymerization	QuickGO	1	ENSSSCG00000020906
GO:0008175	F:tRNA methyltransferase activity	QuickGO	1	ENSSSCG00000003779
GO:0008177	F:succinate dehydrogenase (ubiquinone) activity	QuickGO	2	ENSSSCG00000020686,ENSSSCG00000030318
GO:0008180	C:COP9 signalosome	QuickGO	3	ENSSSCG00000009241,ENSSSCG00000030368,ENSSSCG00000034893
GO:0008198	F:ferrous iron binding	QuickGO	1	ENSSSCG00000009203
GO:0008200	F:ion channel inhibitor activity	QuickGO	1	ENSSSCG00000029724
GO:0008201	F:heparin binding	QuickGO	6	ENSSSCG00000003369,ENSSSCG00000009278,ENSSSCG00000013415,ENSSSCG00000014362,ENSSSCG00000016047,ENSSSCG00000016522
GO:0008202	P:steroid metabolic process	QuickGO	2	ENSSSCG00000001428,ENSSSCG00000010591
GO:0008203	P:cholesterol metabolic process	QuickGO	3	ENSSSCG00000002366,ENSSSCG00000025273,ENSSSCG00000035945
GO:0008207	P:C21-steroid hormone metabolic process	QuickGO	1	ENSSSCG00000006719
GO:0008209	P:androgen metabolic process	QuickGO	1	ENSSSCG00000025777
GO:0008217	P:regulation of blood pressure	QuickGO	1	ENSSSCG00000009477
GO:0008234	F:cysteine-type peptidase activity	QuickGO	1	ENSSSCG00000001770
GO:0008242	F:omega peptidase activity	QuickGO	1	ENSSSCG00000022945
GO:0008250	C:oligosaccharyltransferase complex	QuickGO	1	ENSSSCG00000002050
GO:0008254	F:3'-nucleotidase activity	QuickGO	1	ENSSSCG00000032846
GO:0008260	F:3-oxoacid CoA-transferase activity	QuickGO	1	ENSSSCG00000016863
GO:0008269	F:JAK pathway signal transduction adaptor activity	QuickGO	1	ENSSSCG00000000910
GO:0008270	F:zinc ion binding	QuickGO	21	ENSSSCG00000001235,ENSSSCG00000001992,ENSSSCG00000004952,ENSSSCG00000005588,ENSSSCG00000006328,ENSSSCG00000009203,ENSSSCG00000011538,ENSSSCG00000014983,ENSSSCG00000014985,ENSSSCG00000016557,ENSSSCG00000020864,ENSSSCG00000023684,ENSSSCG00000024305,ENSSSCG00000025777,ENSSSCG00000030300,ENSSSCG00000035969,ENSSSCG00000038082,ENSSSCG00000038304,ENSSSCG00000039196,ENSSSCG00000040344,ENSSSCG00000040486
GO:0008277	P:regulation of G protein-coupled receptor signaling pathway	QuickGO	1	ENSSSCG00000037241
GO:0008283	P:cell population proliferation	QuickGO	6	ENSSSCG00000004524,ENSSSCG00000007673,ENSSSCG00000010067,ENSSSCG00000015037,ENSSSCG00000017044,ENSSSCG00000022945
GO:0008284	P:positive regulation of cell population proliferation	QuickGO	12	ENSSSCG00000001770,ENSSSCG00000003017,ENSSSCG00000004595,ENSSSCG00000007527,ENSSSCG00000007673,ENSSSCG00000008429,ENSSSCG00000013408,ENSSSCG00000013746,ENSSSCG00000014362,ENSSSCG00000015037,ENSSSCG00000016522,ENSSSCG00000033740
GO:0008285	P:negative regulation of cell population proliferation	QuickGO	6	ENSSSCG00000003017,ENSSSCG00000004524,ENSSSCG00000008090,ENSSSCG00000012014,ENSSSCG00000035077,ENSSSCG00000040344
GO:0008286	P:insulin receptor signaling pathway	QuickGO	3	ENSSSCG00000015631,ENSSSCG00000016635,ENSSSCG00000033740
GO:0008289	F:lipid binding	QuickGO	1	ENSSSCG00000036883
GO:0008290	C:F-actin capping protein complex	QuickGO	1	ENSSSCG00000028113
GO:0008292	P:acetylcholine biosynthetic process	QuickGO	1	ENSSSCG00000001419
GO:0008301	F:DNA binding, bending	QuickGO	1	ENSSSCG00000040185
GO:0008307	F:structural constituent of muscle	QuickGO	1	ENSSSCG00000015796
GO:0008308	F:voltage-gated anion channel activity	QuickGO	1	ENSSSCG00000014296
GO:0008329	F:signaling pattern recognition receptor activity	QuickGO	1	ENSSSCG00000011436
GO:0008340	P:determination of adult lifespan	QuickGO	1	ENSSSCG00000021383
GO:0008343	P:adult feeding behavior	QuickGO	2	ENSSSCG00000002775,ENSSSCG00000020906
GO:0008344	P:adult locomotory behavior	QuickGO	4	ENSSSCG00000008645,ENSSSCG00000009203,ENSSSCG00000027357,ENSSSCG00000038694
GO:0008347	P:glial cell migration	QuickGO	1	ENSSSCG00000013415
GO:0008354	P:germ cell migration	QuickGO	1	ENSSSCG00000003017
GO:0008360	P:regulation of cell shape	QuickGO	2	ENSSSCG00000004421,ENSSSCG00000017723
GO:0008375	F:acetylglucosaminyltransferase activity	QuickGO	1	ENSSSCG00000007497
GO:0008376	F:acetylgalactosaminyltransferase activity	QuickGO	2	ENSSSCG00000021774,ENSSSCG00000024393
GO:0008378	F:galactosyltransferase activity	QuickGO	1	ENSSSCG00000024393
GO:0008385	C:IkappaB kinase complex	QuickGO	1	ENSSSCG00000012825
GO:0008386	F:cholesterol monooxygenase (side-chain-cleaving) activity	QuickGO	1	ENSSSCG00000025273
GO:0008395	F:steroid hydroxylase activity	QuickGO	1	ENSSSCG00000001428
GO:0008398	F:sterol 14-demethylase activity	QuickGO	1	ENSSSCG00000015311
GO:0008406	P:gonad development	QuickGO	1	ENSSSCG00000025434
GO:0008441	F:3'(2'),5'-bisphosphate nucleotidase activity	QuickGO	1	ENSSSCG00000032846
GO:0008457	F:beta-galactosyl-N-acetylglucosaminylgalactosylglucosyl-ceramide beta-1,3-acetylglucosaminyltransferase activity	QuickGO	1	ENSSSCG00000024393
GO:0008489	F:UDP-galactose:glucosylceramide beta-1,4-galactosyltransferase activity	QuickGO	1	ENSSSCG00000007465
GO:0008499	F:UDP-galactose:beta-N-acetylglucosamine beta-1,3-galactosyltransferase activity	QuickGO	1	ENSSSCG00000021774
GO:0008528	F:G protein-coupled peptide receptor activity	QuickGO	1	ENSSSCG00000008421
GO:0008532	F:N-acetyllactosaminide beta-1,3-N-acetylglucosaminyltransferase activity	QuickGO	1	ENSSSCG00000024393
GO:0008534	F:oxidized purine nucleobase lesion DNA N-glycosylase activity	QuickGO	1	ENSSSCG00000014855
GO:0008535	P:respiratory chain complex IV assembly	QuickGO	1	ENSSSCG00000018082
GO:0008537	C:proteasome activator complex	QuickGO	1	ENSSSCG00000017385
GO:0008543	P:fibroblast growth factor receptor signaling pathway	QuickGO	1	ENSSSCG00000009278
GO:0008553	F:proton-exporting ATPase activity, phosphorylative mechanism	QuickGO	2	ENSSSCG00000001401,ENSSSCG00000034386
GO:0008584	P:male gonad development	QuickGO	4	ENSSSCG00000005588,ENSSSCG00000009278,ENSSSCG00000025777,ENSSSCG00000035077
GO:0008585	P:female gonad development	QuickGO	1	ENSSSCG00000005588
GO:0008593	P:regulation of Notch signaling pathway	QuickGO	1	ENSSSCG00000004595
GO:0008610	P:lipid biosynthetic process	QuickGO	1	ENSSSCG00000033740
GO:0008625	P:extrinsic apoptotic signaling pathway via death domain receptors	QuickGO	2	ENSSSCG00000001404,ENSSSCG00000015037
GO:0008630	P:intrinsic apoptotic signaling pathway in response to DNA damage	QuickGO	1	ENSSSCG00000001404
GO:0008631	P:intrinsic apoptotic signaling pathway in response to oxidative stress	QuickGO	1	ENSSSCG00000033154
GO:0008637	P:apoptotic mitochondrial changes	QuickGO	1	ENSSSCG00000000769
GO:0008643	P:carbohydrate transport	QuickGO	1	ENSSSCG00000014367
GO:0008656	F:cysteine-type endopeptidase activator activity involved in apoptotic process	QuickGO	2	ENSSSCG00000001770,ENSSSCG00000029724
GO:0008743	F:L-threonine 3-dehydrogenase activity	QuickGO	1	ENSSSCG00000021767
GO:0008934	F:inositol monophosphate 1-phosphatase activity	QuickGO	1	ENSSSCG00000032846
GO:0009041	F:uridylate kinase activity	QuickGO	1	ENSSSCG00000003885
GO:0009055	F:electron transfer activity	QuickGO	7	ENSSSCG00000003229,ENSSSCG00000016714,ENSSSCG00000018082,ENSSSCG00000020686,ENSSSCG00000030318,ENSSSCG00000035945,ENSSSCG00000039731
GO:0009060	P:aerobic respiration	QuickGO	4	ENSSSCG00000018075,ENSSSCG00000018082,ENSSSCG00000018087,ENSSSCG00000030318
GO:0009101	P:glycoprotein biosynthetic process	QuickGO	1	ENSSSCG00000033740
GO:0009142	P:nucleoside triphosphate biosynthetic process	QuickGO	2	ENSSSCG00000003885,ENSSSCG00000017591
GO:0009312	P:oligosaccharide biosynthetic process	QuickGO	1	ENSSSCG00000021774
GO:0009404	P:toxin metabolic process	QuickGO	1	ENSSSCG00000015268
GO:0009409	P:response to cold	QuickGO	1	ENSSSCG00000035969
GO:0009435	P:NAD biosynthetic process	QuickGO	1	ENSSSCG00000015435
GO:0009447	P:putrescine catabolic process	QuickGO	1	ENSSSCG00000017952
GO:0009448	P:gamma-aminobutyric acid metabolic process	QuickGO	1	ENSSSCG00000006717
GO:0009450	P:gamma-aminobutyric acid catabolic process	QuickGO	1	ENSSSCG00000007909
GO:0009611	P:response to wounding	QuickGO	1	ENSSSCG00000003017
GO:0009612	P:response to mechanical stimulus	QuickGO	1	ENSSSCG00000007164
GO:0009615	P:response to virus	QuickGO	3	ENSSSCG00000001404,ENSSSCG00000012076,ENSSSCG00000026257
GO:0009617	P:response to bacterium	QuickGO	3	ENSSSCG00000001552,ENSSSCG00000013418,ENSSSCG00000040681
GO:0009636	P:response to toxic substance	QuickGO	2	ENSSSCG00000026724,ENSSSCG00000029516
GO:0009649	P:entrainment of circadian clock	QuickGO	1	ENSSSCG00000033763
GO:0009725	P:response to hormone	QuickGO	1	ENSSSCG00000020906
GO:0009749	P:response to glucose	QuickGO	1	ENSSSCG00000004826
GO:0009755	P:hormone-mediated signaling pathway	QuickGO	6	ENSSSCG00000002775,ENSSSCG00000005588,ENSSSCG00000008421,ENSSSCG00000013328,ENSSSCG00000020906,ENSSSCG00000035969
GO:0009791	P:post-embryonic development	QuickGO	2	ENSSSCG00000026852,ENSSSCG00000032846
GO:0009880	P:embryonic pattern specification	QuickGO	1	ENSSSCG00000004952
GO:0009887	P:animal organ morphogenesis	QuickGO	2	ENSSSCG00000020864,ENSSSCG00000035969
GO:0009888	P:tissue development	QuickGO	1	ENSSSCG00000005588
GO:0009897	C:external side of plasma membrane	QuickGO	8	ENSSSCG00000001404,ENSSSCG00000011848,ENSSSCG00000013746,ENSSSCG00000014281,ENSSSCG00000015093,ENSSSCG00000023557,ENSSSCG00000035078,ENSSSCG00000039416
GO:0009898	C:cytoplasmic side of plasma membrane	QuickGO	2	ENSSSCG00000037241,ENSSSCG00000038082
GO:0009925	C:basal plasma membrane	QuickGO	2	ENSSSCG00000000211,ENSSSCG00000024351
GO:0009953	P:dorsal/ventral pattern formation	QuickGO	1	ENSSSCG00000029569
GO:0009967	P:positive regulation of signal transduction	QuickGO	1	ENSSSCG00000013394
GO:0009968	P:negative regulation of signal transduction	QuickGO	2	ENSSSCG00000015550,ENSSSCG00000037821
GO:0009986	C:cell surface	QuickGO	15	ENSSSCG00000001404,ENSSSCG00000001434,ENSSSCG00000003017,ENSSSCG00000004595,ENSSSCG00000007039,ENSSSCG00000007673,ENSSSCG00000008429,ENSSSCG00000009759,ENSSSCG00000010067,ENSSSCG00000014362,ENSSSCG00000017044,ENSSSCG00000020906,ENSSSCG00000021933,ENSSSCG00000024791,ENSSSCG00000027072
GO:0010008	C:endosome membrane	QuickGO	2	ENSSSCG00000015301,ENSSSCG00000036990
GO:0010039	P:response to iron ion	QuickGO	1	ENSSSCG00000035436
GO:0010040	P:response to iron(II) ion	QuickGO	1	ENSSSCG00000009203
GO:0010142	P:farnesyl diphosphate biosynthetic process, mevalonate pathway	QuickGO	1	ENSSSCG00000036808
GO:0010224	P:response to UV-B	QuickGO	1	ENSSSCG00000017044
GO:0010248	P:establishment or maintenance of transmembrane electrochemical gradient	QuickGO	2	ENSSSCG00000006296,ENSSSCG00000009561
GO:0010259	P:multicellular organism aging	QuickGO	1	ENSSSCG00000005588
GO:0010273	P:detoxification of copper ion	QuickGO	3	ENSSSCG00000023684,ENSSSCG00000024305,ENSSSCG00000030300
GO:0010460	P:positive regulation of heart rate	QuickGO	2	ENSSSCG00000007527,ENSSSCG00000013408
GO:0010468	P:regulation of gene expression	QuickGO	5	ENSSSCG00000006296,ENSSSCG00000006717,ENSSSCG00000007527,ENSSSCG00000009651,ENSSSCG00000025092
GO:0010469	P:regulation of signaling receptor activity	QuickGO	2	ENSSSCG00000013328,ENSSSCG00000025434
GO:0010494	C:cytoplasmic stress granule	QuickGO	1	ENSSSCG00000036145
GO:0010498	P:proteasomal protein catabolic process	QuickGO	1	ENSSSCG00000005590
GO:0010499	P:proteasomal ubiquitin-independent protein catabolic process	QuickGO	2	ENSSSCG00000005590,ENSSSCG00000023667
GO:0010507	P:negative regulation of autophagy	QuickGO	1	ENSSSCG00000024305
GO:0010508	P:positive regulation of autophagy	QuickGO	3	ENSSSCG00000032963,ENSSSCG00000034261,ENSSSCG00000036145
GO:0010517	P:regulation of phospholipase activity	QuickGO	1	ENSSSCG00000009203
GO:0010519	P:negative regulation of phospholipase activity	QuickGO	1	ENSSSCG00000037241
GO:0010523	P:negative regulation of calcium ion transport into cytosol	QuickGO	1	ENSSSCG00000007673
GO:0010536	P:positive regulation of activation of Janus kinase activity	QuickGO	2	ENSSSCG00000017044,ENSSSCG00000033520
GO:0010575	P:positive regulation of vascular endothelial growth factor production	QuickGO	2	ENSSSCG00000008090,ENSSSCG00000039214
GO:0010592	P:positive regulation of lamellipodium assembly	QuickGO	1	ENSSSCG00000016047
GO:0010594	P:regulation of endothelial cell migration	QuickGO	1	ENSSSCG00000016522
GO:0010595	P:positive regulation of endothelial cell migration	QuickGO	1	ENSSSCG00000013746
GO:0010611	P:regulation of cardiac muscle hypertrophy	QuickGO	1	ENSSSCG00000011538
GO:0010614	P:negative regulation of cardiac muscle hypertrophy	QuickGO	3	ENSSSCG00000004524,ENSSSCG00000037241,ENSSSCG00000040643
GO:0010628	P:positive regulation of gene expression	QuickGO	16	ENSSSCG00000001770,ENSSSCG00000003017,ENSSSCG00000004612,ENSSSCG00000005588,ENSSSCG00000008645,ENSSSCG00000009278,ENSSSCG00000013328,ENSSSCG00000013415,ENSSSCG00000013746,ENSSSCG00000014281,ENSSSCG00000014282,ENSSSCG00000024305,ENSSSCG00000032963,ENSSSCG00000033740,ENSSSCG00000037443,ENSSSCG00000039214
GO:0010629	P:negative regulation of gene expression	QuickGO	7	ENSSSCG00000003017,ENSSSCG00000004421,ENSSSCG00000008645,ENSSSCG00000010067,ENSSSCG00000029724,ENSSSCG00000036145,ENSSSCG00000038816
GO:0010633	P:negative regulation of epithelial cell migration	QuickGO	1	ENSSSCG00000014282
GO:0010634	P:positive regulation of epithelial cell migration	QuickGO	3	ENSSSCG00000001770,ENSSSCG00000032312,ENSSSCG00000032963
GO:0010642	P:negative regulation of platelet-derived growth factor receptor signaling pathway	QuickGO	1	ENSSSCG00000009203
GO:0010667	P:negative regulation of cardiac muscle cell apoptotic process	QuickGO	1	ENSSSCG00000001347
GO:0010693	P:negative regulation of alkaline phosphatase activity	QuickGO	1	ENSSSCG00000001404
GO:0010706	P:ganglioside biosynthetic process via lactosylceramide	QuickGO	1	ENSSSCG00000007465
GO:0010718	P:positive regulation of epithelial to mesenchymal transition	QuickGO	3	ENSSSCG00000003017,ENSSSCG00000004524,ENSSSCG00000004952
GO:0010719	P:negative regulation of epithelial to mesenchymal transition	QuickGO	1	ENSSSCG00000014298
GO:0010734	P:negative regulation of protein glutathionylation	QuickGO	1	ENSSSCG00000021374
GO:0010737	P:protein kinase A signaling	QuickGO	1	ENSSSCG00000015895
GO:0010739	P:positive regulation of protein kinase A signaling	QuickGO	1	ENSSSCG00000010067
GO:0010744	P:positive regulation of macrophage derived foam cell differentiation	QuickGO	1	ENSSSCG00000015037
GO:0010745	P:negative regulation of macrophage derived foam cell differentiation	QuickGO	1	ENSSSCG00000001952
GO:0010750	P:positive regulation of nitric oxide mediated signal transduction	QuickGO	1	ENSSSCG00000033740
GO:0010753	P:positive regulation of cGMP-mediated signaling	QuickGO	1	ENSSSCG00000021383
GO:0010759	P:positive regulation of macrophage chemotaxis	QuickGO	2	ENSSSCG00000016047,ENSSSCG00000031346
GO:0010760	P:negative regulation of macrophage chemotaxis	QuickGO	1	ENSSSCG00000010067
GO:0010763	P:positive regulation of fibroblast migration	QuickGO	1	ENSSSCG00000003017
GO:0010796	P:regulation of multivesicular body size	QuickGO	1	ENSSSCG00000032312
GO:0010800	P:positive regulation of peptidyl-threonine phosphorylation	QuickGO	3	ENSSSCG00000003017,ENSSSCG00000013415,ENSSSCG00000015895
GO:0010811	P:positive regulation of cell-substrate adhesion	QuickGO	1	ENSSSCG00000005215
GO:0010813	P:neuropeptide catabolic process	QuickGO	1	ENSSSCG00000001770
GO:0010815	P:bradykinin catabolic process	QuickGO	1	ENSSSCG00000001770
GO:0010820	P:positive regulation of T cell chemotaxis	QuickGO	1	ENSSSCG00000004595
GO:0010822	P:positive regulation of mitochondrion organization	QuickGO	1	ENSSSCG00000029275
GO:0010831	P:positive regulation of myotube differentiation	QuickGO	1	ENSSSCG00000040643
GO:0010835	P:regulation of protein ADP-ribosylation	QuickGO	1	ENSSSCG00000032963
GO:0010840	P:regulation of circadian sleep/wake cycle, wakefulness	QuickGO	1	ENSSSCG00000001481
GO:0010862	P:positive regulation of pathway-restricted SMAD protein phosphorylation	QuickGO	5	ENSSSCG00000003017,ENSSSCG00000004524,ENSSSCG00000016047,ENSSSCG00000020771,ENSSSCG00000035077
GO:0010863	P:positive regulation of phospholipase C activity	QuickGO	1	ENSSSCG00000025777
GO:0010867	P:positive regulation of triglyceride biosynthetic process	QuickGO	1	ENSSSCG00000009759
GO:0010875	P:positive regulation of cholesterol efflux	QuickGO	1	ENSSSCG00000001952
GO:0010882	P:regulation of cardiac muscle contraction by calcium ion signaling	QuickGO	2	ENSSSCG00000006296,ENSSSCG00000034386
GO:0010886	P:positive regulation of cholesterol storage	QuickGO	1	ENSSSCG00000009759
GO:0010888	P:negative regulation of lipid storage	QuickGO	1	ENSSSCG00000001952
GO:0010893	P:positive regulation of steroid biosynthetic process	QuickGO	2	ENSSSCG00000013328,ENSSSCG00000025434
GO:0010894	P:negative regulation of steroid biosynthetic process	QuickGO	1	ENSSSCG00000036229
GO:0010897	P:negative regulation of triglyceride catabolic process	QuickGO	1	ENSSSCG00000015069
GO:0010899	P:regulation of phosphatidylcholine catabolic process	QuickGO	1	ENSSSCG00000009759
GO:0010903	P:negative regulation of very-low-density lipoprotein particle remodeling	QuickGO	1	ENSSSCG00000015069
GO:0010916	P:negative regulation of very-low-density lipoprotein particle clearance	QuickGO	1	ENSSSCG00000015069
GO:0010917	P:negative regulation of mitochondrial membrane potential	QuickGO	1	ENSSSCG00000033154
GO:0010936	P:negative regulation of macrophage cytokine production	QuickGO	1	ENSSSCG00000003017
GO:0010940	P:positive regulation of necrotic cell death	QuickGO	1	ENSSSCG00000024305
GO:0010942	P:positive regulation of cell death	QuickGO	1	ENSSSCG00000024305
GO:0010950	P:positive regulation of endopeptidase activity	QuickGO	1	ENSSSCG00000017385
GO:0010952	P:positive regulation of peptidase activity	QuickGO	1	ENSSSCG00000001770
GO:0010954	P:positive regulation of protein processing	QuickGO	1	ENSSSCG00000016179
GO:0010960	P:magnesium ion homeostasis	QuickGO	1	ENSSSCG00000013394
GO:0010961	P:cellular magnesium ion homeostasis	QuickGO	1	ENSSSCG00000007527
GO:0010971	P:positive regulation of G2/M transition of mitotic cell cycle	QuickGO	2	ENSSSCG00000025092,ENSSSCG00000032312
GO:0010976	P:positive regulation of neuron projection development	QuickGO	2	ENSSSCG00000004421,ENSSSCG00000016522
GO:0010977	P:negative regulation of neuron projection development	QuickGO	2	ENSSSCG00000011033,ENSSSCG00000016267
GO:0010987	P:negative regulation of high-density lipoprotein particle clearance	QuickGO	1	ENSSSCG00000015069
GO:0010989	P:negative regulation of low-density lipoprotein particle clearance	QuickGO	1	ENSSSCG00000015069
GO:0010996	P:response to auditory stimulus	QuickGO	1	ENSSSCG00000016522
GO:0010997	F:anaphase-promoting complex binding	QuickGO	1	ENSSSCG00000003949
GO:0012505	C:endomembrane system	QuickGO	2	ENSSSCG00000005215,ENSSSCG00000012845
GO:0014002	P:astrocyte development	QuickGO	2	ENSSSCG00000011033,ENSSSCG00000024305
GO:0014003	P:oligodendrocyte development	QuickGO	2	ENSSSCG00000003017,ENSSSCG00000008645
GO:0014008	P:positive regulation of microglia differentiation	QuickGO	1	ENSSSCG00000003017
GO:0014033	P:neural crest cell differentiation	QuickGO	1	ENSSSCG00000004524
GO:0014037	P:Schwann cell differentiation	QuickGO	1	ENSSSCG00000010224
GO:0014043	P:negative regulation of neuron maturation	QuickGO	1	ENSSSCG00000009477
GO:0014048	P:regulation of glutamate secretion	QuickGO	1	ENSSSCG00000009203
GO:0014059	P:regulation of dopamine secretion	QuickGO	1	ENSSSCG00000009203
GO:0014068	P:positive regulation of phosphatidylinositol 3-kinase signaling	QuickGO	2	ENSSSCG00000015037,ENSSSCG00000033740
GO:0014069	C:postsynaptic density	QuickGO	3	ENSSSCG00000001502,ENSSSCG00000004421,ENSSSCG00000004595
GO:0014704	C:intercalated disc	QuickGO	3	ENSSSCG00000006296,ENSSSCG00000020785,ENSSSCG00000021374
GO:0014819	P:regulation of skeletal muscle contraction	QuickGO	1	ENSSSCG00000040643
GO:0014826	P:vein smooth muscle contraction	QuickGO	2	ENSSSCG00000007527,ENSSSCG00000009477
GO:0014839	P:myoblast migration involved in skeletal muscle regeneration	QuickGO	1	ENSSSCG00000016047
GO:0014850	P:response to muscle activity	QuickGO	2	ENSSSCG00000029275,ENSSSCG00000036145
GO:0014861	P:regulation of skeletal muscle contraction via regulation of action potential	QuickGO	1	ENSSSCG00000039947
GO:0014883	P:transition between fast and slow fiber	QuickGO	1	ENSSSCG00000034386
GO:0014889	P:muscle atrophy	QuickGO	1	ENSSSCG00000004672
GO:0014894	P:response to denervation involved in regulation of muscle adaptation	QuickGO	1	ENSSSCG00000005981
GO:0014898	P:cardiac muscle hypertrophy in response to stress	QuickGO	1	ENSSSCG00000034386
GO:0015035	F:protein disulfide oxidoreductase activity	QuickGO	1	ENSSSCG00000039731
GO:0015054	F:gastrin receptor activity	QuickGO	1	ENSSSCG00000033806
GO:0015067	F:amidinotransferase activity	QuickGO	1	ENSSSCG00000004672
GO:0015068	F:glycine amidinotransferase activity	QuickGO	1	ENSSSCG00000004672
GO:0015078	F:proton transmembrane transporter activity	QuickGO	2	ENSSSCG00000018080,ENSSSCG00000018081
GO:0015136	F:sialic acid transmembrane transporter activity	QuickGO	1	ENSSSCG00000014367
GO:0015165	F:pyrimidine nucleotide-sugar transmembrane transporter activity	QuickGO	1	ENSSSCG00000014367
GO:0015194	F:L-serine transmembrane transporter activity	QuickGO	1	ENSSSCG00000014063
GO:0015220	F:choline transmembrane transporter activity	QuickGO	1	ENSSSCG00000001419
GO:0015250	F:water channel activity	QuickGO	1	ENSSSCG00000000211
GO:0015288	F:porin activity	QuickGO	1	ENSSSCG00000014296
GO:0015453	F:oxidoreduction-driven active transmembrane transporter activity	QuickGO	1	ENSSSCG00000018082
GO:0015459	F:potassium channel regulator activity	QuickGO	1	ENSSSCG00000035842
GO:0015467	F:G-protein activated inward rectifier potassium channel activity	QuickGO	1	ENSSSCG00000021573
GO:0015485	F:cholesterol binding	QuickGO	1	ENSSSCG00000002366
GO:0015629	C:actin cytoskeleton	QuickGO	6	ENSSSCG00000001959,ENSSSCG00000007585,ENSSSCG00000009203,ENSSSCG00000012974,ENSSSCG00000013849,ENSSSCG00000037653
GO:0015631	F:tubulin binding	QuickGO	3	ENSSSCG00000007039,ENSSSCG00000026257,ENSSSCG00000040486
GO:0015670	P:carbon dioxide transport	QuickGO	1	ENSSSCG00000000211
GO:0015677	P:copper ion import	QuickGO	1	ENSSSCG00000034278
GO:0015693	P:magnesium ion transport	QuickGO	1	ENSSSCG00000039947
GO:0015813	P:L-glutamate transmembrane transport	QuickGO	1	ENSSSCG00000033154
GO:0015825	P:L-serine transport	QuickGO	1	ENSSSCG00000014063
GO:0015871	P:choline transport	QuickGO	1	ENSSSCG00000001419
GO:0015908	P:fatty acid transport	QuickGO	1	ENSSSCG00000032985
GO:0015909	P:long-chain fatty acid transport	QuickGO	1	ENSSSCG00000040681
GO:0015914	P:phospholipid transport	QuickGO	2	ENSSSCG00000007525,ENSSSCG00000009759
GO:0015918	P:sterol transport	QuickGO	1	ENSSSCG00000002366
GO:0015920	P:lipopolysaccharide transport	QuickGO	1	ENSSSCG00000009759
GO:0015934	C:large ribosomal subunit	QuickGO	9	ENSSSCG00000003369,ENSSSCG00000008170,ENSSSCG00000025507,ENSSSCG00000027573,ENSSSCG00000034227,ENSSSCG00000035738,ENSSSCG00000035811,ENSSSCG00000035997,ENSSSCG00000038880
GO:0015935	C:small ribosomal subunit	QuickGO	1	ENSSSCG00000001502
GO:0015986	P:ATP synthesis coupled proton transport	QuickGO	3	ENSSSCG00000004499,ENSSSCG00000018080,ENSSSCG00000018081
GO:0015990	P:electron transport coupled proton transport	QuickGO	2	ENSSSCG00000018075,ENSSSCG00000018087
GO:0016010	C:dystrophin-associated glycoprotein complex	QuickGO	1	ENSSSCG00000040643
GO:0016020	C:membrane	QuickGO	17	ENSSSCG00000001403,ENSSSCG00000003302,ENSSSCG00000006217,ENSSSCG00000007585,ENSSSCG00000008889,ENSSSCG00000009203,ENSSSCG00000010591,ENSSSCG00000011675,ENSSSCG00000012076,ENSSSCG00000014296,ENSSSCG00000016192,ENSSSCG00000017044,ENSSSCG00000026257,ENSSSCG00000028113,ENSSSCG00000033763,ENSSSCG00000037821,ENSSSCG00000038694
GO:0016021	C:integral component of membrane	QuickGO	77	ENSSSCG00000000211,ENSSSCG00000001419,ENSSSCG00000001682,ENSSSCG00000001750,ENSSSCG00000002050,ENSSSCG00000002622,ENSSSCG00000003145,ENSSSCG00000003302,ENSSSCG00000003551,ENSSSCG00000003891,ENSSSCG00000004308,ENSSSCG00000004875,ENSSSCG00000005518,ENSSSCG00000006066,ENSSSCG00000006719,ENSSSCG00000007346,ENSSSCG00000007465,ENSSSCG00000007497,ENSSSCG00000008429,ENSSSCG00000008889,ENSSSCG00000009215,…
GO:0016032	P:viral process	QuickGO	2	ENSSSCG00000015550,ENSSSCG00000039214
GO:0016038	P:absorption of visible light	QuickGO	1	ENSSSCG00000011590
GO:0016042	P:lipid catabolic process	QuickGO	2	ENSSSCG00000001552,ENSSSCG00000016192
GO:0016050	P:vesicle organization	QuickGO	2	ENSSSCG00000010260,ENSSSCG00000014305
GO:0016055	P:Wnt signaling pathway	QuickGO	3	ENSSSCG00000001414,ENSSSCG00000024351,ENSSSCG00000036145
GO:0016056	P:rhodopsin mediated signaling pathway	QuickGO	1	ENSSSCG00000011590
GO:0016082	P:synaptic vesicle priming	QuickGO	1	ENSSSCG00000009203
GO:0016125	P:sterol metabolic process	QuickGO	1	ENSSSCG00000015311
GO:0016126	P:sterol biosynthetic process	QuickGO	1	ENSSSCG00000015311
GO:0016192	P:vesicle-mediated transport	QuickGO	2	ENSSSCG00000005012,ENSSSCG00000032312
GO:0016202	P:regulation of striated muscle tissue development	QuickGO	2	ENSSSCG00000003017,ENSSSCG00000004952
GO:0016208	F:AMP binding	QuickGO	1	ENSSSCG00000031174
GO:0016209	F:antioxidant activity	QuickGO	2	ENSSSCG00000004826,ENSSSCG00000026554
GO:0016212	F:kynurenine-oxoglutarate transaminase activity	QuickGO	1	ENSSSCG00000032985
GO:0016234	C:inclusion body	QuickGO	3	ENSSSCG00000007039,ENSSSCG00000009203,ENSSSCG00000024305
GO:0016239	P:positive regulation of macroautophagy	QuickGO	1	ENSSSCG00000014282
GO:0016241	P:regulation of macroautophagy	QuickGO	1	ENSSSCG00000036145
GO:0016264	P:gap junction assembly	QuickGO	1	ENSSSCG00000021306
GO:0016282	C:eukaryotic 43S preinitiation complex	QuickGO	1	ENSSSCG00000011270
GO:0016301	F:kinase activity	QuickGO	1	ENSSSCG00000012825
GO:0016310	P:phosphorylation	QuickGO	1	ENSSSCG00000001738
GO:0016311	P:dephosphorylation	QuickGO	1	ENSSSCG00000031174
GO:0016323	C:basolateral plasma membrane	QuickGO	6	ENSSSCG00000006296,ENSSSCG00000008429,ENSSSCG00000009759,ENSSSCG00000012378,ENSSSCG00000027796,ENSSSCG00000029516
GO:0016324	C:apical plasma membrane	QuickGO	6	ENSSSCG00000000211,ENSSSCG00000001419,ENSSSCG00000006296,ENSSSCG00000008429,ENSSSCG00000009759,ENSSSCG00000021374
GO:0016328	C:lateral plasma membrane	QuickGO	1	ENSSSCG00000008429
GO:0016363	C:nuclear matrix	QuickGO	3	ENSSSCG00000001959,ENSSSCG00000011033,ENSSSCG00000012974
GO:0016401	F:palmitoyl-CoA oxidase activity	QuickGO	1	ENSSSCG00000016156
GO:0016459	C:myosin complex	QuickGO	2	ENSSSCG00000016751,ENSSSCG00000017307
GO:0016460	C:myosin II complex	QuickGO	1	ENSSSCG00000036402
GO:0016471	C:vacuolar proton-transporting V-type ATPase complex	QuickGO	1	ENSSSCG00000001401
GO:0016477	P:cell migration	QuickGO	5	ENSSSCG00000003017,ENSSSCG00000007495,ENSSSCG00000017044,ENSSSCG00000024351,ENSSSCG00000029569
GO:0016485	P:protein processing	QuickGO	1	ENSSSCG00000004595
GO:0016491	F:oxidoreductase activity	QuickGO	6	ENSSSCG00000006719,ENSSSCG00000009203,ENSSSCG00000009490,ENSSSCG00000015301,ENSSSCG00000022351,ENSSSCG00000036941
GO:0016493	F:C-C chemokine receptor activity	QuickGO	2	ENSSSCG00000023557,ENSSSCG00000039416
GO:0016499	F:orexin receptor activity	QuickGO	1	ENSSSCG00000001481
GO:0016507	C:mitochondrial fatty acid beta-oxidation multienzyme complex	QuickGO	1	ENSSSCG00000008571
GO:0016509	F:long-chain-3-hydroxyacyl-CoA dehydrogenase activity	QuickGO	1	ENSSSCG00000008571
GO:0016520	F:growth hormone-releasing hormone receptor activity	QuickGO	1	ENSSSCG00000020906
GO:0016538	F:cyclin-dependent protein serine/threonine kinase regulator activity	QuickGO	1	ENSSSCG00000038694
GO:0016567	P:protein ubiquitination	QuickGO	6	ENSSSCG00000000910,ENSSSCG00000003949,ENSSSCG00000005981,ENSSSCG00000023667,ENSSSCG00000029724,ENSSSCG00000036129
GO:0016570	P:histone modification	QuickGO	1	ENSSSCG00000024305
GO:0016579	P:protein deubiquitination	QuickGO	1	ENSSSCG00000022945
GO:0016592	C:mediator complex	QuickGO	2	ENSSSCG00000005720,ENSSSCG00000017058
GO:0016604	C:nuclear body	QuickGO	5	ENSSSCG00000001347,ENSSSCG00000004127,ENSSSCG00000017058,ENSSSCG00000032846,ENSSSCG00000036183
GO:0016605	C:PML body	QuickGO	4	ENSSSCG00000017212,ENSSSCG00000017950,ENSSSCG00000029275,ENSSSCG00000035842
GO:0016607	C:nuclear speck	QuickGO	9	ENSSSCG00000001400,ENSSSCG00000005587,ENSSSCG00000009962,ENSSSCG00000017626,ENSSSCG00000035842,ENSSSCG00000036145,ENSSSCG00000036592,ENSSSCG00000037443,ENSSSCG00000038304
GO:0016616	F:oxidoreductase activity, acting on the CH-OH group of donors, NAD or NADP as acceptor	QuickGO	2	ENSSSCG00000006719,ENSSSCG00000026554
GO:0016705	F:oxidoreductase activity, acting on paired donors, with incorporation or reduction of molecular oxygen	QuickGO	2	ENSSSCG00000001428,ENSSSCG00000003891
GO:0016740	F:transferase activity	QuickGO	2	ENSSSCG00000008571,ENSSSCG00000036129
GO:0016757	F:transferase activity, transferring glycosyl groups	QuickGO	1	ENSSSCG00000005518
GO:0016779	F:nucleotidyltransferase activity	QuickGO	1	ENSSSCG00000007475
GO:0016783	F:sulfurtransferase activity	QuickGO	1	ENSSSCG00000007475
GO:0016787	F:hydrolase activity	QuickGO	1	ENSSSCG00000022616
GO:0016791	F:phosphatase activity	QuickGO	1	ENSSSCG00000008540
GO:0016866	F:intramolecular transferase activity	QuickGO	1	ENSSSCG00000002873
GO:0016874	F:ligase activity	QuickGO	1	ENSSSCG00000022945
GO:0016887	F:ATPase activity	QuickGO	4	ENSSSCG00000001401,ENSSSCG00000006296,ENSSSCG00000009215,ENSSSCG00000030368
GO:0016913	F:follicle-stimulating hormone activity	QuickGO	2	ENSSSCG00000013328,ENSSSCG00000025434
GO:0016914	C:follicle-stimulating hormone complex	QuickGO	2	ENSSSCG00000013328,ENSSSCG00000025434
GO:0016922	F:nuclear receptor binding	QuickGO	1	ENSSSCG00000029275
GO:0016925	P:protein sumoylation	QuickGO	2	ENSSSCG00000017212,ENSSSCG00000035842
GO:0017015	P:regulation of transforming growth factor beta receptor signaling pathway	QuickGO	3	ENSSSCG00000003017,ENSSSCG00000004952,ENSSSCG00000040643
GO:0017018	F:myosin phosphatase activity	QuickGO	1	ENSSSCG00000008540
GO:0017025	F:TBP-class protein binding	QuickGO	2	ENSSSCG00000025777,ENSSSCG00000035969
GO:0017045	F:corticotropin-releasing hormone activity	QuickGO	1	ENSSSCG00000006215
GO:0017046	F:peptide hormone binding	QuickGO	2	ENSSSCG00000009477,ENSSSCG00000035077
GO:0017055	P:negative regulation of RNA polymerase II transcriptional preinitiation complex assembly	QuickGO	1	ENSSSCG00000035969
GO:0017080	F:sodium channel regulator activity	QuickGO	2	ENSSSCG00000021374,ENSSSCG00000040643
GO:0017124	F:SH3 domain binding	QuickGO	1	ENSSSCG00000004595
GO:0017137	F:Rab GTPase binding	QuickGO	1	ENSSSCG00000001992
GO:0017144	P:drug metabolic process	QuickGO	2	ENSSSCG00000015268,ENSSSCG00000031111
GO:0017147	F:Wnt-protein binding	QuickGO	1	ENSSSCG00000024351
GO:0017148	P:negative regulation of translation	QuickGO	1	ENSSSCG00000013746
GO:0017151	F:DEAD/H-box RNA helicase binding	QuickGO	1	ENSSSCG00000004952
GO:0017154	F:semaphorin receptor activity	QuickGO	1	ENSSSCG00000024351
GO:0018105	P:peptidyl-serine phosphorylation	QuickGO	2	ENSSSCG00000005587,ENSSSCG00000007673
GO:0018149	P:peptide cross-linking	QuickGO	1	ENSSSCG00000028871
GO:0018166	P:C-terminal protein-tyrosinylation	QuickGO	1	ENSSSCG00000008097
GO:0018192	P:enzyme active site formation via cysteine modification to L-cysteine persulfide	QuickGO	1	ENSSSCG00000007475
GO:0018298	P:protein-chromophore linkage	QuickGO	1	ENSSSCG00000011590
GO:0018344	P:protein geranylgeranylation	QuickGO	1	ENSSSCG00000001992
GO:0018738	F:S-formylglutathione hydrolase activity	QuickGO	1	ENSSSCG00000009407
GO:0019003	F:GDP binding	QuickGO	4	ENSSSCG00000004612,ENSSSCG00000032477,ENSSSCG00000037653,ENSSSCG00000038366
GO:0019005	C:SCF ubiquitin ligase complex	QuickGO	1	ENSSSCG00000005981
GO:0019049	P:evasion or tolerance of host defenses by virus	QuickGO	2	ENSSSCG00000003017,ENSSSCG00000004952
GO:0019065	P:receptor-mediated endocytosis of virus by host cell	QuickGO	1	ENSSSCG00000016635
GO:0019145	F:aminobutyraldehyde dehydrogenase activity	QuickGO	1	ENSSSCG00000006324
GO:0019212	F:phosphatase inhibitor activity	QuickGO	1	ENSSSCG00000004620
GO:0019216	P:regulation of lipid metabolic process	QuickGO	1	ENSSSCG00000008645
GO:0019221	P:cytokine-mediated signaling pathway	QuickGO	5	ENSSSCG00000000396,ENSSSCG00000005136,ENSSSCG00000005215,ENSSSCG00000008090,ENSSSCG00000039214
GO:0019222	P:regulation of metabolic process	QuickGO	1	ENSSSCG00000051798
GO:0019229	P:regulation of vasoconstriction	QuickGO	3	ENSSSCG00000007527,ENSSSCG00000010629,ENSSSCG00000011695
GO:0019233	P:sensory perception of pain	QuickGO	1	ENSSSCG00000017723
GO:0019249	P:lactate biosynthetic process	QuickGO	1	ENSSSCG00000033740
GO:0019254	P:carnitine metabolic process, CoA-linked	QuickGO	1	ENSSSCG00000016156
GO:0019262	P:N-acetylneuraminate catabolic process	QuickGO	1	ENSSSCG00000012792
GO:0019287	P:isopentenyl diphosphate biosynthetic process, mevalonate pathway	QuickGO	1	ENSSSCG00000006535
GO:0019348	P:dolichol metabolic process	QuickGO	1	ENSSSCG00000034952
GO:0019391	P:glucuronoside catabolic process	QuickGO	1	ENSSSCG00000007739
GO:0019430	P:removal of superoxide radicals	QuickGO	1	ENSSSCG00000024305
GO:0019433	P:triglyceride catabolic process	QuickGO	1	ENSSSCG00000015069
GO:0019518	P:L-threonine catabolic process to glycine	QuickGO	1	ENSSSCG00000021767
GO:0019530	P:taurine metabolic process	QuickGO	1	ENSSSCG00000006717
GO:0019547	P:arginine catabolic process to ornithine	QuickGO	1	ENSSSCG00000004195
GO:0019550	P:glutamate catabolic process to aspartate	QuickGO	2	ENSSSCG00000010537,ENSSSCG00000032985
GO:0019551	P:glutamate catabolic process to 2-oxoglutarate	QuickGO	2	ENSSSCG00000010537,ENSSSCG00000032985
GO:0019722	P:calcium-mediated signaling	QuickGO	3	ENSSSCG00000009477,ENSSSCG00000023557,ENSSSCG00000039416
GO:0019730	P:antimicrobial humoral response	QuickGO	1	ENSSSCG00000013415
GO:0019774	C:proteasome core complex, beta-subunit complex	QuickGO	1	ENSSSCG00000005590
GO:0019789	F:SUMO transferase activity	QuickGO	1	ENSSSCG00000017212
GO:0019809	F:spermidine binding	QuickGO	1	ENSSSCG00000017952
GO:0019825	F:oxygen binding	QuickGO	1	ENSSSCG00000002399
GO:0019827	P:stem cell population maintenance	QuickGO	2	ENSSSCG00000005720,ENSSSCG00000017058
GO:0019828	F:aspartic-type endopeptidase inhibitor activity	QuickGO	1	ENSSSCG00000033003
GO:0019843	F:rRNA binding	QuickGO	1	ENSSSCG00000001502
GO:0019852	P:L-ascorbic acid metabolic process	QuickGO	1	ENSSSCG00000022351
GO:0019853	P:L-ascorbic acid biosynthetic process	QuickGO	1	ENSSSCG00000009667
GO:0019882	P:antigen processing and presentation	QuickGO	1	ENSSSCG00000004612
GO:0019886	P:antigen processing and presentation of exogenous peptide antigen via MHC class II	QuickGO	1	ENSSSCG00000038082
GO:0019887	F:protein kinase regulator activity	QuickGO	1	ENSSSCG00000001414
GO:0019888	F:protein phosphatase regulator activity	QuickGO	1	ENSSSCG00000004620
GO:0019894	F:kinesin binding	QuickGO	3	ENSSSCG00000005587,ENSSSCG00000007585,ENSSSCG00000009203
GO:0019896	P:axonal transport of mitochondrion	QuickGO	1	ENSSSCG00000022945
GO:0019898	C:extrinsic component of membrane	QuickGO	2	ENSSSCG00000013415,ENSSSCG00000027555
GO:0019899	F:enzyme binding	QuickGO	7	ENSSSCG00000003017,ENSSSCG00000003949,ENSSSCG00000004421,ENSSSCG00000004875,ENSSSCG00000005588,ENSSSCG00000029724,ENSSSCG00000034386
GO:0019901	F:protein kinase binding	QuickGO	11	ENSSSCG00000004595,ENSSSCG00000004952,ENSSSCG00000005215,ENSSSCG00000005587,ENSSSCG00000006296,ENSSSCG00000007585,ENSSSCG00000008540,ENSSSCG00000016522,ENSSSCG00000016635,ENSSSCG00000025777,ENSSSCG00000038694
GO:0019902	F:phosphatase binding	QuickGO	1	ENSSSCG00000004952
GO:0019903	F:protein phosphatase binding	QuickGO	2	ENSSSCG00000024351,ENSSSCG00000029724
GO:0019904	F:protein domain specific binding	QuickGO	9	ENSSSCG00000011033,ENSSSCG00000031751,ENSSSCG00000033566,ENSSSCG00000034688,ENSSSCG00000035473,ENSSSCG00000035969,ENSSSCG00000038366,ENSSSCG00000044948,ENSSSCG00000047841
GO:0019933	P:cAMP-mediated signaling	QuickGO	1	ENSSSCG00000027555
GO:0019934	P:cGMP-mediated signaling	QuickGO	1	ENSSSCG00000003431
GO:0019953	P:sexual reproduction	QuickGO	1	ENSSSCG00000016179
GO:0019956	F:chemokine binding	QuickGO	2	ENSSSCG00000023557,ENSSSCG00000039416
GO:0019957	F:C-C chemokine binding	QuickGO	2	ENSSSCG00000023557,ENSSSCG00000039416
GO:0020037	F:heme binding	QuickGO	11	ENSSSCG00000001428,ENSSSCG00000002399,ENSSSCG00000003891,ENSSSCG00000004875,ENSSSCG00000005215,ENSSSCG00000010591,ENSSSCG00000015311,ENSSSCG00000016714,ENSSSCG00000018075,ENSSSCG00000025273,ENSSSCG00000030318
GO:0021510	P:spinal cord development	QuickGO	1	ENSSSCG00000006717
GO:0021612	P:facial nerve structural organization	QuickGO	1	ENSSSCG00000010224
GO:0021660	P:rhombomere 3 formation	QuickGO	1	ENSSSCG00000010224
GO:0021666	P:rhombomere 5 formation	QuickGO	1	ENSSSCG00000010224
GO:0021675	P:nerve development	QuickGO	1	ENSSSCG00000013333
GO:0021686	P:cerebellar granular layer maturation	QuickGO	1	ENSSSCG00000012845
GO:0021702	P:cerebellar Purkinje cell differentiation	QuickGO	1	ENSSSCG00000012845
GO:0021766	P:hippocampus development	QuickGO	1	ENSSSCG00000006719
GO:0021772	P:olfactory bulb development	QuickGO	1	ENSSSCG00000008645
GO:0021773	P:striatal medium spiny neuron differentiation	QuickGO	1	ENSSSCG00000035077
GO:0021782	P:glial cell development	QuickGO	1	ENSSSCG00000006717
GO:0021847	P:ventricular zone neuroblast division	QuickGO	1	ENSSSCG00000009490
GO:0021915	P:neural tube development	QuickGO	1	ENSSSCG00000006717
GO:0021933	P:radial glia guided migration of cerebellar granule cell	QuickGO	1	ENSSSCG00000012845
GO:0021941	P:negative regulation of cerebellar granule cell precursor proliferation	QuickGO	1	ENSSSCG00000012845
GO:0021955	P:central nervous system neuron axonogenesis	QuickGO	1	ENSSSCG00000007465
GO:0021979	P:hypothalamus cell differentiation	QuickGO	1	ENSSSCG00000029569
GO:0022008	P:neurogenesis	QuickGO	1	ENSSSCG00000039416
GO:0022010	P:central nervous system myelination	QuickGO	1	ENSSSCG00000007465
GO:0022408	P:negative regulation of cell-cell adhesion	QuickGO	1	ENSSSCG00000003017
GO:0022409	P:positive regulation of cell-cell adhesion	QuickGO	2	ENSSSCG00000002134,ENSSSCG00000011942
GO:0022410	P:circadian sleep/wake cycle process	QuickGO	1	ENSSSCG00000001481
GO:0022414	P:reproductive process	QuickGO	1	ENSSSCG00000026852
GO:0022602	P:ovulation cycle process	QuickGO	1	ENSSSCG00000008421
GO:0022604	P:regulation of cell morphogenesis	QuickGO	1	ENSSSCG00000012974
GO:0022617	P:extracellular matrix disassembly	QuickGO	1	ENSSSCG00000014983
GO:0022625	C:cytosolic large ribosomal subunit	QuickGO	12	ENSSSCG00000003369,ENSSSCG00000008170,ENSSSCG00000009303,ENSSSCG00000025507,ENSSSCG00000025928,ENSSSCG00000026472,ENSSSCG00000027573,ENSSSCG00000034227,ENSSSCG00000035738,ENSSSCG00000035811,ENSSSCG00000035997,ENSSSCG00000038880
GO:0022627	C:cytosolic small ribosomal subunit	QuickGO	8	ENSSSCG00000001502,ENSSSCG00000004177,ENSSSCG00000013597,ENSSSCG00000014855,ENSSSCG00000021825,ENSSSCG00000027358,ENSSSCG00000029724,ENSSSCG00000037236
GO:0022857	F:transmembrane transporter activity	QuickGO	2	ENSSSCG00000027796,ENSSSCG00000029516
GO:0022898	P:regulation of transmembrane transporter activity	QuickGO	3	ENSSSCG00000007585,ENSSSCG00000009203,ENSSSCG00000033740
GO:0022904	P:respiratory electron transport chain	QuickGO	2	ENSSSCG00000020686,ENSSSCG00000029275
GO:0023019	P:signal transduction involved in regulation of gene expression	QuickGO	1	ENSSSCG00000008429
GO:0023041	P:neuronal signal transduction	QuickGO	1	ENSSSCG00000030682
GO:0030007	P:cellular potassium ion homeostasis	QuickGO	2	ENSSSCG00000006296,ENSSSCG00000009561
GO:0030016	C:myofibril	QuickGO	2	ENSSSCG00000002029,ENSSSCG00000029441
GO:0030017	C:sarcomere	QuickGO	1	ENSSSCG00000002029
GO:0030018	C:Z disc	QuickGO	5	ENSSSCG00000001959,ENSSSCG00000005981,ENSSSCG00000015796,ENSSSCG00000020785,ENSSSCG00000036402
GO:0030027	C:lamellipodium	QuickGO	2	ENSSSCG00000012974,ENSSSCG00000017591
GO:0030030	P:cell projection organization	QuickGO	2	ENSSSCG00000007493,ENSSSCG00000017769
GO:0030032	P:lamellipodium assembly	QuickGO	1	ENSSSCG00000010313
GO:0030036	P:actin cytoskeleton organization	QuickGO	2	ENSSSCG00000015796,ENSSSCG00000028113
GO:0030042	P:actin filament depolymerization	QuickGO	2	ENSSSCG00000001959,ENSSSCG00000012974
GO:0030043	P:actin filament fragmentation	QuickGO	2	ENSSSCG00000001959,ENSSSCG00000007085
GO:0030054	C:cell junction	QuickGO	5	ENSSSCG00000009203,ENSSSCG00000009241,ENSSSCG00000017410,ENSSSCG00000029425,ENSSSCG00000039416
GO:0030060	F:L-malate dehydrogenase activity	QuickGO	2	ENSSSCG00000006717,ENSSSCG00000025751
GO:0030071	P:regulation of mitotic metaphase/anaphase transition	QuickGO	1	ENSSSCG00000005587
GO:0030072	P:peptide hormone secretion	QuickGO	1	ENSSSCG00000007527
GO:0030073	P:insulin secretion	QuickGO	1	ENSSSCG00000051798
GO:0030099	P:myeloid cell differentiation	QuickGO	1	ENSSSCG00000021933
GO:0030100	P:regulation of endocytosis	QuickGO	1	ENSSSCG00000037653
GO:0030101	P:natural killer cell activation	QuickGO	2	ENSSSCG00000015037,ENSSSCG00000017044
GO:0030108	F:HLA-A specific activating MHC class I receptor activity	QuickGO	1	ENSSSCG00000001770
GO:0030127	C:COPII vesicle coat	QuickGO	2	ENSSSCG00000010260,ENSSSCG00000014305
GO:0030133	C:transport vesicle	QuickGO	2	ENSSSCG00000016635,ENSSSCG00000032312
GO:0030139	C:endocytic vesicle	QuickGO	2	ENSSSCG00000005012,ENSSSCG00000037653
GO:0030141	C:secretory granule	QuickGO	3	ENSSSCG00000004612,ENSSSCG00000007164,ENSSSCG00000039214
GO:0030145	F:manganese ion binding	QuickGO	1	ENSSSCG00000004195
GO:0030150	P:protein import into mitochondrial matrix	QuickGO	1	ENSSSCG00000015384
GO:0030154	P:cell differentiation	QuickGO	13	ENSSSCG00000001655,ENSSSCG00000004421,ENSSSCG00000005588,ENSSSCG00000006056,ENSSSCG00000006328,ENSSSCG00000008898,ENSSSCG00000016635,ENSSSCG00000020864,ENSSSCG00000035969,ENSSSCG00000036129,ENSSSCG00000037443,ENSSSCG00000037697,ENSSSCG00000040643
GO:0030155	P:regulation of cell adhesion	QuickGO	3	ENSSSCG00000008540,ENSSSCG00000008953,ENSSSCG00000039416
GO:0030157	P:pancreatic juice secretion	QuickGO	1	ENSSSCG00000000211
GO:0030163	P:protein catabolic process	QuickGO	2	ENSSSCG00000013092,ENSSSCG00000014983
GO:0030168	P:platelet activation	QuickGO	1	ENSSSCG00000010629
GO:0030169	F:low-density lipoprotein particle binding	QuickGO	2	ENSSSCG00000009759,ENSSSCG00000037268
GO:0030170	F:pyridoxal phosphate binding	QuickGO	3	ENSSSCG00000007909,ENSSSCG00000010537,ENSSSCG00000032985
GO:0030173	C:integral component of Golgi membrane	QuickGO	1	ENSSSCG00000014367
GO:0030176	C:integral component of endoplasmic reticulum membrane	QuickGO	2	ENSSSCG00000004826,ENSSSCG00000037314
GO:0030178	P:negative regulation of Wnt signaling pathway	QuickGO	3	ENSSSCG00000009278,ENSSSCG00000015631,ENSSSCG00000029724
GO:0030182	P:neuron differentiation	QuickGO	6	ENSSSCG00000007527,ENSSSCG00000008645,ENSSSCG00000012845,ENSSSCG00000016267,ENSSSCG00000024351,ENSSSCG00000037443
GO:0030183	P:B cell differentiation	QuickGO	1	ENSSSCG00000005136
GO:0030198	P:extracellular matrix organization	QuickGO	3	ENSSSCG00000001404,ENSSSCG00000014983,ENSSSCG00000014985
GO:0030204	P:chondroitin sulfate metabolic process	QuickGO	1	ENSSSCG00000032846
GO:0030214	P:hyaluronan catabolic process	QuickGO	1	ENSSSCG00000003017
GO:0030216	P:keratinocyte differentiation	QuickGO	2	ENSSSCG00000028871,ENSSSCG00000031262
GO:0030217	P:T cell differentiation	QuickGO	1	ENSSSCG00000015093
GO:0030218	P:erythrocyte differentiation	QuickGO	5	ENSSSCG00000005215,ENSSSCG00000007673,ENSSSCG00000014063,ENSSSCG00000027072,ENSSSCG00000035969
GO:0030238	P:male sex determination	QuickGO	3	ENSSSCG00000005588,ENSSSCG00000009278,ENSSSCG00000037443
GO:0030246	F:carbohydrate binding	QuickGO	4	ENSSSCG00000007739,ENSSSCG00000013746,ENSSSCG00000021933,ENSSSCG00000037268
GO:0030250	F:guanylate cyclase activator activity	QuickGO	1	ENSSSCG00000003970
GO:0030252	P:growth hormone secretion	QuickGO	1	ENSSSCG00000020906
GO:0030259	P:lipid glycosylation	QuickGO	1	ENSSSCG00000005518
GO:0030277	P:maintenance of gastrointestinal epithelium	QuickGO	1	ENSSSCG00000011436
GO:0030278	P:regulation of ossification	QuickGO	1	ENSSSCG00000010224
GO:0030279	P:negative regulation of ossification	QuickGO	1	ENSSSCG00000003017
GO:0030282	P:bone mineralization	QuickGO	1	ENSSSCG00000016522
GO:0030284	F:estrogen receptor activity	QuickGO	1	ENSSSCG00000025777
GO:0030285	C:integral component of synaptic vesicle membrane	QuickGO	1	ENSSSCG00000001401
GO:0030292	F:protein tyrosine kinase inhibitor activity	QuickGO	1	ENSSSCG00000029724
GO:0030295	F:protein kinase activator activity	QuickGO	2	ENSSSCG00000007673,ENSSSCG00000024305
GO:0030301	P:cholesterol transport	QuickGO	1	ENSSSCG00000002366
GO:0030307	P:positive regulation of cell growth	QuickGO	3	ENSSSCG00000001419,ENSSSCG00000004595,ENSSSCG00000038816
GO:0030308	P:negative regulation of cell growth	QuickGO	8	ENSSSCG00000003017,ENSSSCG00000004524,ENSSSCG00000004952,ENSSSCG00000017950,ENSSSCG00000024305,ENSSSCG00000029724,ENSSSCG00000031174,ENSSSCG00000035077
GO:0030311	P:poly-N-acetyllactosamine biosynthetic process	QuickGO	2	ENSSSCG00000007465,ENSSSCG00000024393
GO:0030315	C:T-tubule	QuickGO	3	ENSSSCG00000017271,ENSSSCG00000021374,ENSSSCG00000040643
GO:0030316	P:osteoclast differentiation	QuickGO	3	ENSSSCG00000001404,ENSSSCG00000003017,ENSSSCG00000038082
GO:0030317	P:flagellated sperm motility	QuickGO	2	ENSSSCG00000001738,ENSSSCG00000016179
GO:0030318	P:melanocyte differentiation	QuickGO	3	ENSSSCG00000004612,ENSSSCG00000007527,ENSSSCG00000009477
GO:0030324	P:lung development	QuickGO	1	ENSSSCG00000006215
GO:0030325	P:adrenal gland development	QuickGO	2	ENSSSCG00000005588,ENSSSCG00000006215
GO:0030326	P:embryonic limb morphogenesis	QuickGO	1	ENSSSCG00000009278
GO:0030330	P:DNA damage response, signal transduction by p53 class mediator	QuickGO	1	ENSSSCG00000010067
GO:0030331	F:estrogen receptor binding	QuickGO	1	ENSSSCG00000025777
GO:0030332	F:cyclin binding	QuickGO	2	ENSSSCG00000025092,ENSSSCG00000029724
GO:0030334	P:regulation of cell migration	QuickGO	3	ENSSSCG00000010313,ENSSSCG00000012119,ENSSSCG00000033815
GO:0030335	P:positive regulation of cell migration	QuickGO	5	ENSSSCG00000001770,ENSSSCG00000003017,ENSSSCG00000007495,ENSSSCG00000029724,ENSSSCG00000033740
GO:0030336	P:negative regulation of cell migration	QuickGO	1	ENSSSCG00000038366
GO:0030345	F:structural constituent of tooth enamel	QuickGO	1	ENSSSCG00000008937
GO:0030374	F:nuclear receptor transcription coactivator activity	QuickGO	3	ENSSSCG00000020864,ENSSSCG00000029275,ENSSSCG00000035969
GO:0030388	P:fructose 1,6-bisphosphate metabolic process	QuickGO	1	ENSSSCG00000031174
GO:0030414	F:peptidase inhibitor activity	QuickGO	3	ENSSSCG00000012792,ENSSSCG00000016731,ENSSSCG00000033675
GO:0030424	C:axon	QuickGO	7	ENSSSCG00000007585,ENSSSCG00000010591,ENSSSCG00000013333,ENSSSCG00000030682,ENSSSCG00000032312,ENSSSCG00000036145,ENSSSCG00000037653
GO:0030425	C:dendrite	QuickGO	8	ENSSSCG00000001101,ENSSSCG00000004421,ENSSSCG00000004612,ENSSSCG00000007039,ENSSSCG00000013333,ENSSSCG00000029724,ENSSSCG00000036145,ENSSSCG00000037653
GO:0030426	C:growth cone	QuickGO	1	ENSSSCG00000009203
GO:0030431	P:sleep	QuickGO	1	ENSSSCG00000017410
GO:0030433	P:ubiquitin-dependent ERAD pathway	QuickGO	1	ENSSSCG00000004826
GO:0030479	C:actin cortical patch	QuickGO	1	ENSSSCG00000028113
GO:0030488	P:tRNA methylation	QuickGO	1	ENSSSCG00000003779
GO:0030490	P:maturation of SSU-rRNA	QuickGO	1	ENSSSCG00000013597
GO:0030496	C:midbody	QuickGO	4	ENSSSCG00000023667,ENSSSCG00000029724,ENSSSCG00000038366,ENSSSCG00000040486
GO:0030500	P:regulation of bone mineralization	QuickGO	1	ENSSSCG00000037697
GO:0030501	P:positive regulation of bone mineralization	QuickGO	3	ENSSSCG00000003017,ENSSSCG00000013394,ENSSSCG00000016522
GO:0030509	P:BMP signaling pathway	QuickGO	1	ENSSSCG00000004524
GO:0030511	P:positive regulation of transforming growth factor beta receptor signaling pathway	QuickGO	1	ENSSSCG00000004524
GO:0030512	P:negative regulation of transforming growth factor beta receptor signaling pathway	QuickGO	1	ENSSSCG00000016635
GO:0030513	P:positive regulation of BMP signaling pathway	QuickGO	1	ENSSSCG00000004524
GO:0030516	P:regulation of axon extension	QuickGO	1	ENSSSCG00000008097
GO:0030517	P:negative regulation of axon extension	QuickGO	1	ENSSSCG00000024305
GO:0030518	P:intracellular steroid hormone receptor signaling pathway	QuickGO	1	ENSSSCG00000025777
GO:0030520	P:intracellular estrogen receptor signaling pathway	QuickGO	1	ENSSSCG00000025777
GO:0030544	F:Hsp70 protein binding	QuickGO	1	ENSSSCG00000009203
GO:0030574	P:collagen catabolic process	QuickGO	2	ENSSSCG00000014983,ENSSSCG00000014985
GO:0030578	P:PML body organization	QuickGO	1	ENSSSCG00000035842
GO:0030593	P:neutrophil chemotaxis	QuickGO	8	ENSSSCG00000007527,ENSSSCG00000008953,ENSSSCG00000008957,ENSSSCG00000013593,ENSSSCG00000017723,ENSSSCG00000032343,ENSSSCG00000037579,ENSSSCG00000039214
GO:0030595	P:leukocyte chemotaxis	QuickGO	3	ENSSSCG00000008953,ENSSSCG00000008957,ENSSSCG00000037579
GO:0030616	F:transforming growth factor beta receptor, common-partner cytoplasmic mediator activity	QuickGO	1	ENSSSCG00000004524
GO:0030618	F:transforming growth factor beta receptor, pathway-specific cytoplasmic mediator activity	QuickGO	1	ENSSSCG00000004952
GO:0030658	C:transport vesicle membrane	QuickGO	1	ENSSSCG00000001101
GO:0030659	C:cytoplasmic vesicle membrane	QuickGO	2	ENSSSCG00000000211,ENSSSCG00000032312
GO:0030670	C:phagocytic vesicle membrane	QuickGO	2	ENSSSCG00000017769,ENSSSCG00000037653
GO:0030672	C:synaptic vesicle membrane	QuickGO	1	ENSSSCG00000009203
GO:0030674	F:protein binding, bridging	QuickGO	2	ENSSSCG00000016635,ENSSSCG00000035842
GO:0030687	C:preribosome, large subunit precursor	QuickGO	1	ENSSSCG00000033741
GO:0030730	P:sequestering of triglyceride	QuickGO	1	ENSSSCG00000001404
GO:0030836	P:positive regulation of actin filament depolymerization	QuickGO	2	ENSSSCG00000001959,ENSSSCG00000007085
GO:0030838	P:positive regulation of actin filament polymerization	QuickGO	1	ENSSSCG00000005012
GO:0030863	C:cortical cytoskeleton	QuickGO	2	ENSSSCG00000007585,ENSSSCG00000013849
GO:0030864	C:cortical actin cytoskeleton	QuickGO	2	ENSSSCG00000007085,ENSSSCG00000023920
GO:0030866	P:cortical actin cytoskeleton organization	QuickGO	3	ENSSSCG00000001404,ENSSSCG00000005012,ENSSSCG00000013746
GO:0030867	C:rough endoplasmic reticulum membrane	QuickGO	1	ENSSSCG00000030682
GO:0030868	C:smooth endoplasmic reticulum membrane	QuickGO	1	ENSSSCG00000012625
GO:0030878	P:thyroid gland development	QuickGO	3	ENSSSCG00000004952,ENSSSCG00000025434,ENSSSCG00000035969
GO:0030890	P:positive regulation of B cell proliferation	QuickGO	4	ENSSSCG00000010067,ENSSSCG00000011436,ENSSSCG00000011848,ENSSSCG00000033267
GO:0030900	P:forebrain development	QuickGO	1	ENSSSCG00000004421
GO:0030949	P:positive regulation of vascular endothelial growth factor receptor signaling pathway	QuickGO	3	ENSSSCG00000009278,ENSSSCG00000015631,ENSSSCG00000024305
GO:0030953	P:astral microtubule organization	QuickGO	1	ENSSSCG00000032312
GO:0030955	F:potassium ion binding	QuickGO	1	ENSSSCG00000006296
GO:0030957	F:Tat protein binding	QuickGO	1	ENSSSCG00000007585
GO:0030964	C:NADH dehydrogenase complex	QuickGO	2	ENSSSCG00000018084,ENSSSCG00000018086
GO:0030968	P:endoplasmic reticulum unfolded protein response	QuickGO	2	ENSSSCG00000004826,ENSSSCG00000013746
GO:0030970	P:retrograde protein transport, ER to cytosol	QuickGO	1	ENSSSCG00000004826
GO:0030971	F:receptor tyrosine kinase binding	QuickGO	1	ENSSSCG00000029724
GO:0030974	P:thiamine pyrophosphate transmembrane transport	QuickGO	1	ENSSSCG00000001419
GO:0031012	C:extracellular matrix	QuickGO	4	ENSSSCG00000003017,ENSSSCG00000009962,ENSSSCG00000014983,ENSSSCG00000014985
GO:0031014	F:troponin T binding	QuickGO	1	ENSSSCG00000025353
GO:0031016	P:pancreas development	QuickGO	1	ENSSSCG00000024351
GO:0031021	C:interphase microtubule organizing center	QuickGO	1	ENSSSCG00000040486
GO:0031065	P:positive regulation of histone deacetylation	QuickGO	1	ENSSSCG00000003017
GO:0031072	F:heat shock protein binding	QuickGO	1	ENSSSCG00000030368
GO:0031087	P:deadenylation-independent decapping of nuclear-transcribed mRNA	QuickGO	1	ENSSSCG00000022616
GO:0031092	C:platelet alpha granule membrane	QuickGO	1	ENSSSCG00000009203
GO:0031104	P:dendrite regeneration	QuickGO	1	ENSSSCG00000016522
GO:0031110	P:regulation of microtubule polymerization or depolymerization	QuickGO	1	ENSSSCG00000026257
GO:0031115	P:negative regulation of microtubule polymerization	QuickGO	2	ENSSSCG00000009203,ENSSSCG00000026257
GO:0031116	P:positive regulation of microtubule polymerization	QuickGO	1	ENSSSCG00000024351
GO:0031122	P:cytoplasmic microtubule organization	QuickGO	1	ENSSSCG00000040643
GO:0031145	P:anaphase-promoting complex-dependent catabolic process	QuickGO	1	ENSSSCG00000003949
GO:0031175	P:neuron projection development	QuickGO	3	ENSSSCG00000006717,ENSSSCG00000026257,ENSSSCG00000032312
GO:0031214	P:biomineral tissue development	QuickGO	3	ENSSSCG00000008937,ENSSSCG00000009216,ENSSSCG00000009962
GO:0031224	C:intrinsic component of membrane	QuickGO	2	ENSSSCG00000015550,ENSSSCG00000039947
GO:0031225	C:anchored component of membrane	QuickGO	2	ENSSSCG00000007039,ENSSSCG00000024791
GO:0031234	C:extrinsic component of cytoplasmic side of plasma membrane	QuickGO	2	ENSSSCG00000004421,ENSSSCG00000016635
GO:0031252	C:cell leading edge	QuickGO	2	ENSSSCG00000011033,ENSSSCG00000039416
GO:0031258	C:lamellipodium membrane	QuickGO	1	ENSSSCG00000012974
GO:0031293	P:membrane protein intracellular domain proteolysis	QuickGO	1	ENSSSCG00000003017
GO:0031305	C:integral component of mitochondrial inner membrane	QuickGO	1	ENSSSCG00000014063
GO:0031307	C:integral component of mitochondrial outer membrane	QuickGO	1	ENSSSCG00000012817
GO:0031333	P:negative regulation of protein complex assembly	QuickGO	1	ENSSSCG00000009962
GO:0031334	P:positive regulation of protein complex assembly	QuickGO	3	ENSSSCG00000003017,ENSSSCG00000032963,ENSSSCG00000035842
GO:0031386	F:protein tag	QuickGO	2	ENSSSCG00000017212,ENSSSCG00000035842
GO:0031397	P:negative regulation of protein ubiquitination	QuickGO	1	ENSSSCG00000004421
GO:0031402	F:sodium ion binding	QuickGO	1	ENSSSCG00000006296
GO:0031410	C:cytoplasmic vesicle	QuickGO	4	ENSSSCG00000009407,ENSSSCG00000013333,ENSSSCG00000016635,ENSSSCG00000017410
GO:0031435	F:mitogen-activated protein kinase kinase kinase binding	QuickGO	1	ENSSSCG00000038082
GO:0031463	C:Cul3-RING ubiquitin ligase complex	QuickGO	1	ENSSSCG00000023667
GO:0031489	F:myosin V binding	QuickGO	2	ENSSSCG00000004612,ENSSSCG00000032312
GO:0031490	F:chromatin DNA binding	QuickGO	3	ENSSSCG00000004952,ENSSSCG00000029275,ENSSSCG00000035969
GO:0031492	F:nucleosomal DNA binding	QuickGO	2	ENSSSCG00000017202,ENSSSCG00000023971
GO:0031503	P:protein-containing complex localization	QuickGO	1	ENSSSCG00000040486
GO:0031510	C:SUMO activating enzyme complex	QuickGO	1	ENSSSCG00000035842
GO:0031527	C:filopodium membrane	QuickGO	1	ENSSSCG00000005012
GO:0031530	F:gonadotropin-releasing hormone receptor binding	QuickGO	1	ENSSSCG00000009651
GO:0031532	P:actin cytoskeleton reorganization	QuickGO	1	ENSSSCG00000038366
GO:0031536	P:positive regulation of exit from mitosis	QuickGO	1	ENSSSCG00000040486
GO:0031588	C:nucleotide-activated protein kinase complex	QuickGO	1	ENSSSCG00000036145
GO:0031591	P:wybutosine biosynthetic process	QuickGO	1	ENSSSCG00000003779
GO:0031594	C:neuromuscular junction	QuickGO	1	ENSSSCG00000020785
GO:0031616	C:spindle pole centrosome	QuickGO	1	ENSSSCG00000007493
GO:0031622	P:positive regulation of fever generation	QuickGO	1	ENSSSCG00000001404
GO:0031623	P:receptor internalization	QuickGO	3	ENSSSCG00000008953,ENSSSCG00000009203,ENSSSCG00000011848
GO:0031624	F:ubiquitin conjugating enzyme binding	QuickGO	2	ENSSSCG00000006066,ENSSSCG00000038082
GO:0031625	F:ubiquitin protein ligase binding	QuickGO	18	ENSSSCG00000001952,ENSSSCG00000004952,ENSSSCG00000005587,ENSSSCG00000010224,ENSSSCG00000010313,ENSSSCG00000013746,ENSSSCG00000017212,ENSSSCG00000022742,ENSSSCG00000022945,ENSSSCG00000029275,ENSSSCG00000030368,ENSSSCG00000031262,ENSSSCG00000035078,ENSSSCG00000035842,ENSSSCG00000038082,ENSSSCG00000039345,ENSSSCG00000039416,ENSSSCG00000051798
GO:0031638	P:zymogen activation	QuickGO	1	ENSSSCG00000001770
GO:0031641	P:regulation of myelination	QuickGO	1	ENSSSCG00000016522
GO:0031647	P:regulation of protein stability	QuickGO	2	ENSSSCG00000007465,ENSSSCG00000015384
GO:0031648	P:protein destabilization	QuickGO	3	ENSSSCG00000001770,ENSSSCG00000007039,ENSSSCG00000009203
GO:0031663	P:lipopolysaccharide-mediated signaling pathway	QuickGO	5	ENSSSCG00000001404,ENSSSCG00000001952,ENSSSCG00000003017,ENSSSCG00000015037,ENSSSCG00000017723
GO:0031666	P:positive regulation of lipopolysaccharide-mediated signaling pathway	QuickGO	2	ENSSSCG00000010067,ENSSSCG00000038082
GO:0031672	C:A band	QuickGO	1	ENSSSCG00000017307
GO:0031683	F:G-protein beta/gamma-subunit complex binding	QuickGO	1	ENSSSCG00000033763
GO:0031692	F:alpha-1B adrenergic receptor binding	QuickGO	1	ENSSSCG00000010629
GO:0031694	F:alpha-2A adrenergic receptor binding	QuickGO	1	ENSSSCG00000022945
GO:0031700	F:adrenomedullin receptor binding	QuickGO	1	ENSSSCG00000013408
GO:0031708	F:endothelin B receptor binding	QuickGO	1	ENSSSCG00000007527
GO:0031716	F:calcitonin receptor binding	QuickGO	2	ENSSSCG00000013386,ENSSSCG00000013387
GO:0031731	F:CCR6 chemokine receptor binding	QuickGO	1	ENSSSCG00000027555
GO:0031748	F:D1 dopamine receptor binding	QuickGO	1	ENSSSCG00000016635
GO:0031769	F:glucagon receptor binding	QuickGO	1	ENSSSCG00000015895
GO:0031771	F:type 1 hypocretin receptor binding	QuickGO	1	ENSSSCG00000017410
GO:0031772	F:type 2 hypocretin receptor binding	QuickGO	1	ENSSSCG00000017410
GO:0031781	F:type 3 melanocortin receptor binding	QuickGO	1	ENSSSCG00000002775
GO:0031782	F:type 4 melanocortin receptor binding	QuickGO	1	ENSSSCG00000002775
GO:0031802	F:type 5 metabotropic glutamate receptor binding	QuickGO	1	ENSSSCG00000007039
GO:0031826	F:type 2A serotonin receptor binding	QuickGO	1	ENSSSCG00000033763
GO:0031855	F:oxytocin receptor binding	QuickGO	1	ENSSSCG00000007164
GO:0031856	F:parathyroid hormone receptor binding	QuickGO	1	ENSSSCG00000013394
GO:0031857	F:type 1 parathyroid hormone receptor binding	QuickGO	1	ENSSSCG00000013394
GO:0031901	C:early endosome membrane	QuickGO	1	ENSSSCG00000005012
GO:0031902	C:late endosome membrane	QuickGO	1	ENSSSCG00000034261
GO:0031915	P:positive regulation of synaptic plasticity	QuickGO	1	ENSSSCG00000003949
GO:0031941	C:filamentous actin	QuickGO	1	ENSSSCG00000015796
GO:0031954	P:positive regulation of protein autophosphorylation	QuickGO	2	ENSSSCG00000033740,ENSSSCG00000038366
GO:0031962	F:mineralocorticoid receptor binding	QuickGO	1	ENSSSCG00000004952
GO:0031965	C:nuclear membrane	QuickGO	5	ENSSSCG00000007039,ENSSSCG00000025092,ENSSSCG00000030682,ENSSSCG00000033763,ENSSSCG00000035842
GO:0031966	C:mitochondrial membrane	QuickGO	5	ENSSSCG00000002622,ENSSSCG00000006719,ENSSSCG00000009215,ENSSSCG00000012076,ENSSSCG00000018092
GO:0031982	C:vesicle	QuickGO	2	ENSSSCG00000005518,ENSSSCG00000012845
GO:0031985	C:Golgi cisterna	QuickGO	1	ENSSSCG00000005518
GO:0031994	F:insulin-like growth factor I binding	QuickGO	1	ENSSSCG00000035392
GO:0031995	F:insulin-like growth factor II binding	QuickGO	1	ENSSSCG00000035392
GO:0031996	F:thioesterase binding	QuickGO	2	ENSSSCG00000005012,ENSSSCG00000038082
GO:0032007	P:negative regulation of TOR signaling	QuickGO	1	ENSSSCG00000036145
GO:0032009	C:early phagosome	QuickGO	2	ENSSSCG00000011436,ENSSSCG00000037653
GO:0032026	P:response to magnesium ion	QuickGO	1	ENSSSCG00000009203
GO:0032027	F:myosin light chain binding	QuickGO	1	ENSSSCG00000039416
GO:0032036	F:myosin heavy chain binding	QuickGO	1	ENSSSCG00000036402
GO:0032088	P:negative regulation of NF-kappaB transcription factor activity	QuickGO	1	ENSSSCG00000031346
GO:0032091	P:negative regulation of protein binding	QuickGO	2	ENSSSCG00000007585,ENSSSCG00000009962
GO:0032092	P:positive regulation of protein binding	QuickGO	1	ENSSSCG00000015895
GO:0032094	P:response to food	QuickGO	3	ENSSSCG00000001552,ENSSSCG00000007164,ENSSSCG00000020906
GO:0032095	P:regulation of response to food	QuickGO	1	ENSSSCG00000024305
GO:0032100	P:positive regulation of appetite	QuickGO	1	ENSSSCG00000020906
GO:0032133	C:chromosome passenger complex	QuickGO	2	ENSSSCG00000007493,ENSSSCG00000040486
GO:0032144	C:4-aminobutyrate transaminase complex	QuickGO	1	ENSSSCG00000007909
GO:0032145	F:succinate-semialdehyde dehydrogenase binding	QuickGO	1	ENSSSCG00000007909
GO:0032147	P:activation of protein kinase activity	QuickGO	1	ENSSSCG00000007039
GO:0032148	P:activation of protein kinase B activity	QuickGO	3	ENSSSCG00000015037,ENSSSCG00000024305,ENSSSCG00000033740
GO:0032154	C:cleavage furrow	QuickGO	2	ENSSSCG00000005012,ENSSSCG00000032312
GO:0032190	F:acrosin binding	QuickGO	1	ENSSSCG00000010141
GO:0032206	P:positive regulation of telomere maintenance	QuickGO	1	ENSSSCG00000001347
GO:0032263	P:GMP salvage	QuickGO	1	ENSSSCG00000034896
GO:0032264	P:IMP salvage	QuickGO	1	ENSSSCG00000034896
GO:0032269	P:negative regulation of cellular protein metabolic process	QuickGO	2	ENSSSCG00000009477,ENSSSCG00000010067
GO:0032270	P:positive regulation of cellular protein metabolic process	QuickGO	2	ENSSSCG00000001952,ENSSSCG00000003017
GO:0032275	P:luteinizing hormone secretion	QuickGO	1	ENSSSCG00000025434
GO:0032306	P:regulation of prostaglandin secretion	QuickGO	1	ENSSSCG00000017950
GO:0032332	P:positive regulation of chondrocyte differentiation	QuickGO	1	ENSSSCG00000004952
GO:0032355	P:response to estradiol	QuickGO	2	ENSSSCG00000000910,ENSSSCG00000003017
GO:0032357	F:oxidized purine DNA binding	QuickGO	1	ENSSSCG00000014855
GO:0032367	P:intracellular cholesterol transport	QuickGO	2	ENSSSCG00000002366,ENSSSCG00000032312
GO:0032402	P:melanosome transport	QuickGO	2	ENSSSCG00000004612,ENSSSCG00000032312
GO:0032410	P:negative regulation of transporter activity	QuickGO	1	ENSSSCG00000009203
GO:0032436	P:positive regulation of proteasomal ubiquitin-dependent protein catabolic process	QuickGO	3	ENSSSCG00000006066,ENSSSCG00000029724,ENSSSCG00000035842
GO:0032444	C:activin responsive factor complex	QuickGO	1	ENSSSCG00000004524
GO:0032447	P:protein urmylation	QuickGO	1	ENSSSCG00000007475
GO:0032456	P:endocytic recycling	QuickGO	1	ENSSSCG00000005012
GO:0032460	P:negative regulation of protein oligomerization	QuickGO	1	ENSSSCG00000033740
GO:0032464	P:positive regulation of protein homooligomerization	QuickGO	1	ENSSSCG00000029724
GO:0032465	P:regulation of cytokinesis	QuickGO	2	ENSSSCG00000007493,ENSSSCG00000032312
GO:0032469	P:endoplasmic reticulum calcium ion homeostasis	QuickGO	1	ENSSSCG00000037314
GO:0032470	P:positive regulation of endoplasmic reticulum calcium ion concentration	QuickGO	1	ENSSSCG00000034386
GO:0032475	P:otolith formation	QuickGO	1	ENSSSCG00000001419
GO:0032481	P:positive regulation of type I interferon production	QuickGO	2	ENSSSCG00000001235,ENSSSCG00000021383
GO:0032482	P:Rab protein signal transduction	QuickGO	4	ENSSSCG00000004612,ENSSSCG00000017769,ENSSSCG00000032312,ENSSSCG00000037653
GO:0032486	P:Rap protein signal transduction	QuickGO	1	ENSSSCG00000038366
GO:0032489	P:regulation of Cdc42 protein signal transduction	QuickGO	1	ENSSSCG00000015069
GO:0032495	P:response to muramyl dipeptide	QuickGO	1	ENSSSCG00000001952
GO:0032496	P:response to lipopolysaccharide	QuickGO	2	ENSSSCG00000001952,ENSSSCG00000009203
GO:0032497	P:detection of lipopolysaccharide	QuickGO	1	ENSSSCG00000009759
GO:0032525	P:somite rostral/caudal axis specification	QuickGO	1	ENSSSCG00000004524
GO:0032526	P:response to retinoic acid	QuickGO	2	ENSSSCG00000001770,ENSSSCG00000006328
GO:0032543	P:mitochondrial translation	QuickGO	1	ENSSSCG00000029425
GO:0032570	P:response to progesterone	QuickGO	1	ENSSSCG00000003017
GO:0032580	C:Golgi cisterna membrane	QuickGO	4	ENSSSCG00000003145,ENSSSCG00000005518,ENSSSCG00000007465,ENSSSCG00000014305
GO:0032585	C:multivesicular body membrane	QuickGO	1	ENSSSCG00000004612
GO:0032587	C:ruffle membrane	QuickGO	1	ENSSSCG00000012974
GO:0032635	P:interleukin-6 production	QuickGO	1	ENSSSCG00000015037
GO:0032640	P:tumor necrosis factor production	QuickGO	1	ENSSSCG00000011436
GO:0032667	P:regulation of interleukin-23 production	QuickGO	1	ENSSSCG00000003017
GO:0032691	P:negative regulation of interleukin-1 beta production	QuickGO	1	ENSSSCG00000020906
GO:0032693	P:negative regulation of interleukin-10 production	QuickGO	2	ENSSSCG00000017044,ENSSSCG00000033520
GO:0032695	P:negative regulation of interleukin-12 production	QuickGO	1	ENSSSCG00000031346
GO:0032700	P:negative regulation of interleukin-17 production	QuickGO	3	ENSSSCG00000003017,ENSSSCG00000017044,ENSSSCG00000032963
GO:0032715	P:negative regulation of interleukin-6 production	QuickGO	3	ENSSSCG00000001404,ENSSSCG00000004826,ENSSSCG00000011436
GO:0032720	P:negative regulation of tumor necrosis factor production	QuickGO	1	ENSSSCG00000004826
GO:0032725	P:positive regulation of granulocyte macrophage colony-stimulating factor production	QuickGO	3	ENSSSCG00000015037,ENSSSCG00000017044,ENSSSCG00000033520
GO:0032729	P:positive regulation of interferon-gamma production	QuickGO	7	ENSSSCG00000001403,ENSSSCG00000001404,ENSSSCG00000015037,ENSSSCG00000017044,ENSSSCG00000033267,ENSSSCG00000033520,ENSSSCG00000039214
GO:0032733	P:positive regulation of interleukin-10 production	QuickGO	3	ENSSSCG00000011436,ENSSSCG00000017044,ENSSSCG00000033520
GO:0032735	P:positive regulation of interleukin-12 production	QuickGO	4	ENSSSCG00000011436,ENSSSCG00000017044,ENSSSCG00000032963,ENSSSCG00000033520
GO:0032736	P:positive regulation of interleukin-13 production	QuickGO	1	ENSSSCG00000014282
GO:0032740	P:positive regulation of interleukin-17 production	QuickGO	5	ENSSSCG00000003017,ENSSSCG00000015037,ENSSSCG00000017044,ENSSSCG00000033267,ENSSSCG00000033520
GO:0032741	P:positive regulation of interleukin-18 production	QuickGO	1	ENSSSCG00000011436
GO:0032743	P:positive regulation of interleukin-2 production	QuickGO	1	ENSSSCG00000038082
GO:0032747	P:positive regulation of interleukin-23 production	QuickGO	1	ENSSSCG00000032963
GO:0032755	P:positive regulation of interleukin-6 production	QuickGO	3	ENSSSCG00000001404,ENSSSCG00000011436,ENSSSCG00000039214
GO:0032760	P:positive regulation of tumor necrosis factor production	QuickGO	4	ENSSSCG00000010067,ENSSSCG00000011436,ENSSSCG00000017044,ENSSSCG00000033520
GO:0032769	P:negative regulation of monooxygenase activity	QuickGO	1	ENSSSCG00000009203
GO:0032780	P:negative regulation of ATPase activity	QuickGO	1	ENSSSCG00000027072
GO:0032781	P:positive regulation of ATPase activity	QuickGO	1	ENSSSCG00000017307
GO:0032786	P:positive regulation of DNA-templated transcription, elongation	QuickGO	1	ENSSSCG00000001400
GO:0032800	P:receptor biosynthetic process	QuickGO	1	ENSSSCG00000001404
GO:0032801	P:receptor catabolic process	QuickGO	2	ENSSSCG00000003017,ENSSSCG00000012999
GO:0032811	P:negative regulation of epinephrine secretion	QuickGO	1	ENSSSCG00000006215
GO:0032819	P:positive regulation of natural killer cell proliferation	QuickGO	3	ENSSSCG00000015037,ENSSSCG00000017044,ENSSSCG00000033520
GO:0032834	P:positive regulation of CD4-positive, CD25-positive, alpha-beta regulatory T cell differentiation involved in immune response	QuickGO	1	ENSSSCG00000032963
GO:0032868	P:response to insulin	QuickGO	3	ENSSSCG00000008571,ENSSSCG00000035392,ENSSSCG00000051798
GO:0032869	P:cellular response to insulin stimulus	QuickGO	3	ENSSSCG00000010537,ENSSSCG00000020906,ENSSSCG00000025092
GO:0032870	P:cellular response to hormone stimulus	QuickGO	1	ENSSSCG00000025434
GO:0032874	P:positive regulation of stress-activated MAPK cascade	QuickGO	1	ENSSSCG00000033154
GO:0032880	P:regulation of protein localization	QuickGO	1	ENSSSCG00000029724
GO:0032909	P:regulation of transforming growth factor beta2 production	QuickGO	2	ENSSSCG00000004524,ENSSSCG00000004952
GO:0032918	P:spermidine acetylation	QuickGO	1	ENSSSCG00000017952
GO:0032919	P:spermine acetylation	QuickGO	1	ENSSSCG00000017952
GO:0032920	P:putrescine acetylation	QuickGO	1	ENSSSCG00000017952
GO:0032922	P:circadian regulation of gene expression	QuickGO	5	ENSSSCG00000008540,ENSSSCG00000008645,ENSSSCG00000015435,ENSSSCG00000029275,ENSSSCG00000038304
GO:0032924	P:activin receptor signaling pathway	QuickGO	1	ENSSSCG00000035077
GO:0032927	P:positive regulation of activin receptor signaling pathway	QuickGO	1	ENSSSCG00000009278
GO:0032930	P:positive regulation of superoxide anion generation	QuickGO	1	ENSSSCG00000003017
GO:0032933	P:SREBP signaling pathway	QuickGO	1	ENSSSCG00000036229
GO:0032934	F:sterol binding	QuickGO	1	ENSSSCG00000002366
GO:0032937	C:SREBP-SCAP-Insig complex	QuickGO	1	ENSSSCG00000036229
GO:0032943	P:mononuclear cell proliferation	QuickGO	1	ENSSSCG00000003017
GO:0032959	P:inositol trisphosphate biosynthetic process	QuickGO	1	ENSSSCG00000016192
GO:0032962	P:positive regulation of inositol trisphosphate biosynthetic process	QuickGO	1	ENSSSCG00000008421
GO:0032967	P:positive regulation of collagen biosynthetic process	QuickGO	2	ENSSSCG00000003017,ENSSSCG00000011033
GO:0032982	C:myosin filament	QuickGO	2	ENSSSCG00000002029,ENSSSCG00000029441
GO:0032991	C:protein-containing complex	QuickGO	13	ENSSSCG00000005587,ENSSSCG00000007585,ENSSSCG00000008645,ENSSSCG00000016522,ENSSSCG00000016635,ENSSSCG00000024052,ENSSSCG00000026852,ENSSSCG00000032312,ENSSSCG00000036724,ENSSSCG00000038082,ENSSSCG00000039416,ENSSSCG00000040185,ENSSSCG00000040344
GO:0033017	C:sarcoplasmic reticulum membrane	QuickGO	1	ENSSSCG00000034386
GO:0033018	C:sarcoplasmic reticulum lumen	QuickGO	1	ENSSSCG00000013746
GO:0033028	P:myeloid cell apoptotic process	QuickGO	1	ENSSSCG00000005012
GO:0033032	P:regulation of myeloid cell apoptotic process	QuickGO	1	ENSSSCG00000035969
GO:0033033	P:negative regulation of myeloid cell apoptotic process	QuickGO	2	ENSSSCG00000010067,ENSSSCG00000021933
GO:0033108	P:mitochondrial respiratory chain complex assembly	QuickGO	1	ENSSSCG00000040185
GO:0033137	P:negative regulation of peptidyl-serine phosphorylation	QuickGO	1	ENSSSCG00000029724
GO:0033138	P:positive regulation of peptidyl-serine phosphorylation	QuickGO	5	ENSSSCG00000001404,ENSSSCG00000003017,ENSSSCG00000009203,ENSSSCG00000010067,ENSSSCG00000015895
GO:0033141	P:positive regulation of peptidyl-serine phosphorylation of STAT protein	QuickGO	2	ENSSSCG00000005136,ENSSSCG00000032963
GO:0033144	P:negative regulation of intracellular steroid hormone receptor signaling pathway	QuickGO	1	ENSSSCG00000013746
GO:0033162	C:melanosome membrane	QuickGO	1	ENSSSCG00000009490
GO:0033209	P:tumor necrosis factor-mediated signaling pathway	QuickGO	3	ENSSSCG00000001404,ENSSSCG00000001952,ENSSSCG00000005215
GO:0033210	P:leptin-mediated signaling pathway	QuickGO	1	ENSSSCG00000024305
GO:0033280	P:response to vitamin D	QuickGO	1	ENSSSCG00000009216
GO:0033292	P:T-tubule organization	QuickGO	1	ENSSSCG00000034386
GO:0033344	P:cholesterol efflux	QuickGO	4	ENSSSCG00000001411,ENSSSCG00000002366,ENSSSCG00000009759,ENSSSCG00000015069
GO:0033488	P:cholesterol biosynthetic process via 24,25-dihydrolanosterol	QuickGO	1	ENSSSCG00000015311
GO:0033539	P:fatty acid beta-oxidation using acyl-CoA dehydrogenase	QuickGO	2	ENSSSCG00000003229,ENSSSCG00000016156
GO:0033572	P:transferrin transport	QuickGO	1	ENSSSCG00000011848
GO:0033580	P:protein galactosylation at cell surface	QuickGO	1	ENSSSCG00000005518
GO:0033598	P:mammary gland epithelial cell proliferation	QuickGO	1	ENSSSCG00000008645
GO:0033613	F:activating transcription factor binding	QuickGO	1	ENSSSCG00000005587
GO:0033619	P:membrane protein proteolysis	QuickGO	1	ENSSSCG00000001770
GO:0033673	P:negative regulation of kinase activity	QuickGO	1	ENSSSCG00000016047
GO:0033686	P:positive regulation of luteinizing hormone secretion	QuickGO	1	ENSSSCG00000004524
GO:0033689	P:negative regulation of osteoblast proliferation	QuickGO	1	ENSSSCG00000004952
GO:0033700	P:phospholipid efflux	QuickGO	1	ENSSSCG00000015069
GO:0033861	P:negative regulation of NAD(P)H oxidase activity	QuickGO	1	ENSSSCG00000033740
GO:0033993	P:response to lipid	QuickGO	1	ENSSSCG00000035969
GO:0034056	F:estrogen response element binding	QuickGO	1	ENSSSCG00000025777
GO:0034113	P:heterotypic cell-cell adhesion	QuickGO	1	ENSSSCG00000002134
GO:0034116	P:positive regulation of heterotypic cell-cell adhesion	QuickGO	1	ENSSSCG00000001404
GO:0034121	P:regulation of toll-like receptor signaling pathway	QuickGO	1	ENSSSCG00000025777
GO:0034142	P:toll-like receptor 4 signaling pathway	QuickGO	1	ENSSSCG00000001952
GO:0034162	P:toll-like receptor 9 signaling pathway	QuickGO	1	ENSSSCG00000011436
GO:0034163	P:regulation of toll-like receptor 9 signaling pathway	QuickGO	1	ENSSSCG00000011436
GO:0034165	P:positive regulation of toll-like receptor 9 signaling pathway	QuickGO	1	ENSSSCG00000011436
GO:0034186	F:apolipoprotein A-I binding	QuickGO	1	ENSSSCG00000009759
GO:0034227	P:tRNA thio-modification	QuickGO	1	ENSSSCG00000007475
GO:0034333	P:adherens junction assembly	QuickGO	1	ENSSSCG00000010313
GO:0034341	P:response to interferon-gamma	QuickGO	1	ENSSSCG00000009203
GO:0034351	P:negative regulation of glial cell apoptotic process	QuickGO	1	ENSSSCG00000017723
GO:0034361	C:very-low-density lipoprotein particle	QuickGO	3	ENSSSCG00000001411,ENSSSCG00000004826,ENSSSCG00000015069
GO:0034362	C:low-density lipoprotein particle	QuickGO	2	ENSSSCG00000001411,ENSSSCG00000004826
GO:0034363	C:intermediate-density lipoprotein particle	QuickGO	1	ENSSSCG00000015069
GO:0034364	C:high-density lipoprotein particle	QuickGO	1	ENSSSCG00000001411
GO:0034366	C:spherical high-density lipoprotein particle	QuickGO	1	ENSSSCG00000015069
GO:0034375	P:high-density lipoprotein particle remodeling	QuickGO	3	ENSSSCG00000001411,ENSSSCG00000009759,ENSSSCG00000015069
GO:0034380	P:high-density lipoprotein particle assembly	QuickGO	1	ENSSSCG00000001411
GO:0034382	P:chylomicron remnant clearance	QuickGO	1	ENSSSCG00000015069
GO:0034383	P:low-density lipoprotein particle clearance	QuickGO	1	ENSSSCG00000009759
GO:0034384	P:high-density lipoprotein particle clearance	QuickGO	2	ENSSSCG00000001411,ENSSSCG00000009759
GO:0034386	F:4-aminobutyrate:2-oxoglutarate transaminase activity	QuickGO	1	ENSSSCG00000007909
GO:0034393	P:positive regulation of smooth muscle cell apoptotic process	QuickGO	2	ENSSSCG00000017044,ENSSSCG00000032963
GO:0034394	P:protein localization to cell surface	QuickGO	2	ENSSSCG00000005012,ENSSSCG00000010313
GO:0034458	F:3'-5' RNA helicase activity	QuickGO	1	ENSSSCG00000001376
GO:0034504	P:protein localization to nucleus	QuickGO	1	ENSSSCG00000013746
GO:0034599	P:cellular response to oxidative stress	QuickGO	7	ENSSSCG00000004826,ENSSSCG00000009203,ENSSSCG00000022742,ENSSSCG00000024305,ENSSSCG00000029275,ENSSSCG00000034386,ENSSSCG00000036145
GO:0034605	P:cellular response to heat	QuickGO	3	ENSSSCG00000008090,ENSSSCG00000030368,ENSSSCG00000035842
GO:0034612	P:response to tumor necrosis factor	QuickGO	1	ENSSSCG00000004595
GO:0034613	P:cellular protein localization	QuickGO	1	ENSSSCG00000038366
GO:0034620	P:cellular response to unfolded protein	QuickGO	1	ENSSSCG00000030368
GO:0034645	P:cellular macromolecule biosynthetic process	QuickGO	1	ENSSSCG00000013394
GO:0034650	P:cortisol metabolic process	QuickGO	1	ENSSSCG00000025273
GO:0034673	C:inhibin-betaglycan-ActRII complex	QuickGO	1	ENSSSCG00000020771
GO:0034707	C:chloride channel complex	QuickGO	1	ENSSSCG00000012031
GO:0034713	F:type I transforming growth factor beta receptor binding	QuickGO	1	ENSSSCG00000003017
GO:0034714	F:type III transforming growth factor beta receptor binding	QuickGO	1	ENSSSCG00000003017
GO:0034760	P:negative regulation of iron ion transmembrane transport	QuickGO	1	ENSSSCG00000035436
GO:0034765	P:regulation of ion transmembrane transport	QuickGO	1	ENSSSCG00000021573
GO:0034976	P:response to endoplasmic reticulum stress	QuickGO	1	ENSSSCG00000008953
GO:0035020	P:regulation of Rac protein signal transduction	QuickGO	1	ENSSSCG00000005012
GO:0035024	P:negative regulation of Rho protein signal transduction	QuickGO	2	ENSSSCG00000024351,ENSSSCG00000026257
GO:0035066	P:positive regulation of histone acetylation	QuickGO	1	ENSSSCG00000003017
GO:0035067	P:negative regulation of histone acetylation	QuickGO	1	ENSSSCG00000009203
GO:0035093	P:spermatogenesis, exchange of chromosomal proteins	QuickGO	1	ENSSSCG00000016179
GO:0035174	F:histone serine kinase activity	QuickGO	2	ENSSSCG00000007493,ENSSSCG00000036145
GO:0035197	F:siRNA binding	QuickGO	1	ENSSSCG00000011436
GO:0035234	P:ectopic germ cell programmed cell death	QuickGO	1	ENSSSCG00000008090
GO:0035259	F:glucocorticoid receptor binding	QuickGO	2	ENSSSCG00000004952,ENSSSCG00000035842
GO:0035267	C:NuA4 histone acetyltransferase complex	QuickGO	1	ENSSSCG00000007585
GO:0035268	P:protein mannosylation	QuickGO	1	ENSSSCG00000034952
GO:0035269	P:protein O-linked mannosylation	QuickGO	1	ENSSSCG00000034952
GO:0035284	P:brain segmentation	QuickGO	1	ENSSSCG00000010224
GO:0035307	P:positive regulation of protein dephosphorylation	QuickGO	1	ENSSSCG00000003017
GO:0035308	P:negative regulation of protein dephosphorylation	QuickGO	1	ENSSSCG00000004620
GO:0035313	P:wound healing, spreading of epidermal cells	QuickGO	1	ENSSSCG00000014362
GO:0035327	C:transcriptionally active chromatin	QuickGO	1	ENSSSCG00000025777
GO:0035374	F:chondroitin sulfate binding	QuickGO	1	ENSSSCG00000016522
GO:0035401	F:histone kinase activity (H3-Y41 specific)	QuickGO	1	ENSSSCG00000005215
GO:0035409	P:histone H3-Y41 phosphorylation	QuickGO	1	ENSSSCG00000005215
GO:0035455	P:response to interferon-alpha	QuickGO	1	ENSSSCG00000012076
GO:0035461	P:vitamin transmembrane transport	QuickGO	1	ENSSSCG00000009759
GO:0035472	F:choriogonadotropin hormone receptor activity	QuickGO	1	ENSSSCG00000008421
GO:0035493	P:SNARE complex assembly	QuickGO	1	ENSSSCG00000009203
GO:0035509	P:negative regulation of myosin-light-chain-phosphatase activity	QuickGO	1	ENSSSCG00000001404
GO:0035556	P:intracellular signal transduction	QuickGO	7	ENSSSCG00000000910,ENSSSCG00000004524,ENSSSCG00000005215,ENSSSCG00000008953,ENSSSCG00000016192,ENSSSCG00000026724,ENSSSCG00000036145
GO:0035577	C:azurophil granule membrane	QuickGO	1	ENSSSCG00000013415
GO:0035584	P:calcium-mediated signaling using intracellular calcium source	QuickGO	3	ENSSSCG00000007039,ENSSSCG00000013415,ENSSSCG00000027555
GO:0035591	F:signaling adaptor activity	QuickGO	1	ENSSSCG00000029724
GO:0035631	C:CD40 receptor complex	QuickGO	1	ENSSSCG00000038082
GO:0035641	P:locomotory exploration behavior	QuickGO	1	ENSSSCG00000006215
GO:0035645	P:enteric smooth muscle cell differentiation	QuickGO	1	ENSSSCG00000009477
GO:0035655	P:interleukin-18-mediated signaling pathway	QuickGO	1	ENSSSCG00000015037
GO:0035675	P:neuromast hair cell development	QuickGO	1	ENSSSCG00000001419
GO:0035686	C:sperm fibrous sheath	QuickGO	1	ENSSSCG00000001738
GO:0035690	P:cellular response to drug	QuickGO	4	ENSSSCG00000024305,ENSSSCG00000031174,ENSSSCG00000032343,ENSSSCG00000036145
GO:0035722	P:interleukin-12-mediated signaling pathway	QuickGO	1	ENSSSCG00000005215
GO:0035744	P:T-helper 1 cell cytokine production	QuickGO	2	ENSSSCG00000015037,ENSSSCG00000017044
GO:0035745	P:T-helper 2 cell cytokine production	QuickGO	1	ENSSSCG00000014282
GO:0035774	P:positive regulation of insulin secretion involved in cellular response to glucose stimulus	QuickGO	1	ENSSSCG00000015895
GO:0035809	P:regulation of urine volume	QuickGO	1	ENSSSCG00000013408
GO:0035861	C:site of double-strand break	QuickGO	1	ENSSSCG00000021383
GO:0035914	P:skeletal muscle cell differentiation	QuickGO	2	ENSSSCG00000010224,ENSSSCG00000026533
GO:0035948	P:positive regulation of gluconeogenesis by positive regulation of transcription from RNA polymerase II promoter	QuickGO	1	ENSSSCG00000015895
GO:0035965	P:cardiolipin acyl-chain remodeling	QuickGO	1	ENSSSCG00000008571
GO:0035970	P:peptidyl-threonine dephosphorylation	QuickGO	1	ENSSSCG00000014298
GO:0035987	P:endodermal cell differentiation	QuickGO	1	ENSSSCG00000035077
GO:0035994	P:response to muscle stretch	QuickGO	1	ENSSSCG00000001952
GO:0035995	P:detection of muscle stretch	QuickGO	1	ENSSSCG00000040643
GO:0036002	F:pre-mRNA binding	QuickGO	1	ENSSSCG00000036592
GO:0036010	P:protein localization to endosome	QuickGO	1	ENSSSCG00000005012
GO:0036019	C:endolysosome	QuickGO	1	ENSSSCG00000011436
GO:0036041	F:long-chain fatty acid binding	QuickGO	2	ENSSSCG00000037272,ENSSSCG00000040681
GO:0036065	P:fucosylation	QuickGO	1	ENSSSCG00000003145
GO:0036091	P:positive regulation of transcription from RNA polymerase II promoter in response to oxidative stress	QuickGO	1	ENSSSCG00000024305
GO:0036120	P:cellular response to platelet-derived growth factor stimulus	QuickGO	1	ENSSSCG00000004421
GO:0036245	P:cellular response to menadione	QuickGO	1	ENSSSCG00000015231
GO:0036257	P:multivesicular body organization	QuickGO	1	ENSSSCG00000004612
GO:0036258	P:multivesicular body assembly	QuickGO	1	ENSSSCG00000032312
GO:0036302	P:atrioventricular canal development	QuickGO	1	ENSSSCG00000004524
GO:0036376	P:sodium ion export across plasma membrane	QuickGO	2	ENSSSCG00000006296,ENSSSCG00000009561
GO:0036440	F:citrate synthase activity	QuickGO	1	ENSSSCG00000035686
GO:0036464	C:cytoplasmic ribonucleoprotein granule	QuickGO	2	ENSSSCG00000001770,ENSSSCG00000007585
GO:0036465	P:synaptic vesicle recycling	QuickGO	1	ENSSSCG00000037653
GO:0036502	C:Derlin-1-VIMP complex	QuickGO	1	ENSSSCG00000004826
GO:0036513	C:Derlin-1 retrotranslocation complex	QuickGO	1	ENSSSCG00000004826
GO:0038001	P:paracrine signaling	QuickGO	1	ENSSSCG00000021383
GO:0038009	P:regulation of signal transduction by receptor internalization	QuickGO	1	ENSSSCG00000040643
GO:0038023	F:signaling receptor activity	QuickGO	6	ENSSSCG00000001750,ENSSSCG00000003551,ENSSSCG00000007039,ENSSSCG00000020864,ENSSSCG00000035078,ENSSSCG00000035969
GO:0038083	P:peptidyl-tyrosine autophosphorylation	QuickGO	1	ENSSSCG00000004421
GO:0038092	P:nodal signaling pathway	QuickGO	1	ENSSSCG00000004952
GO:0038106	F:choriogonadotropin hormone binding	QuickGO	1	ENSSSCG00000008421
GO:0038147	F:C-X-C motif chemokine 12 receptor activity	QuickGO	1	ENSSSCG00000039416
GO:0038160	P:CXCL12-activated CXCR4 signaling pathway	QuickGO	1	ENSSSCG00000039416
GO:0038162	P:erythropoietin-mediated signaling pathway	QuickGO	1	ENSSSCG00000007673
GO:0038180	P:nerve growth factor signaling pathway	QuickGO	1	ENSSSCG00000013333
GO:0039694	P:viral RNA genome replication	QuickGO	1	ENSSSCG00000037653
GO:0040008	P:regulation of growth	QuickGO	1	ENSSSCG00000032963
GO:0040012	P:regulation of locomotion	QuickGO	1	ENSSSCG00000009203
GO:0040014	P:regulation of multicellular organism growth	QuickGO	2	ENSSSCG00000025092,ENSSSCG00000026852
GO:0040015	P:negative regulation of multicellular organism growth	QuickGO	1	ENSSSCG00000000910
GO:0040018	P:positive regulation of multicellular organism growth	QuickGO	1	ENSSSCG00000020906
GO:0040019	P:positive regulation of embryonic development	QuickGO	1	ENSSSCG00000007465
GO:0040020	P:regulation of meiotic nuclear division	QuickGO	2	ENSSSCG00000003949,ENSSSCG00000013746
GO:0042026	P:protein refolding	QuickGO	1	ENSSSCG00000030368
GO:0042030	F:ATPase inhibitor activity	QuickGO	1	ENSSSCG00000027072
GO:0042056	F:chemoattractant activity	QuickGO	2	ENSSSCG00000010067,ENSSSCG00000027555
GO:0042060	P:wound healing	QuickGO	1	ENSSSCG00000033740
GO:0042088	P:T-helper 1 type immune response	QuickGO	1	ENSSSCG00000038082
GO:0042093	P:T-helper cell differentiation	QuickGO	1	ENSSSCG00000017044
GO:0042095	P:interferon-gamma biosynthetic process	QuickGO	1	ENSSSCG00000015037
GO:0042098	P:T cell proliferation	QuickGO	1	ENSSSCG00000033520
GO:0042100	P:B cell proliferation	QuickGO	1	ENSSSCG00000005136
GO:0042102	P:positive regulation of T cell proliferation	QuickGO	4	ENSSSCG00000010141,ENSSSCG00000011848,ENSSSCG00000033520,ENSSSCG00000038082
GO:0042104	P:positive regulation of activated T cell proliferation	QuickGO	5	ENSSSCG00000015037,ENSSSCG00000017044,ENSSSCG00000033267,ENSSSCG00000033520,ENSSSCG00000035392
GO:0042105	C:alpha-beta T cell receptor complex	QuickGO	1	ENSSSCG00000015093
GO:0042110	P:T cell activation	QuickGO	2	ENSSSCG00000004952,ENSSSCG00000014282
GO:0042113	P:B cell activation	QuickGO	2	ENSSSCG00000014282,ENSSSCG00000035078
GO:0042117	P:monocyte activation	QuickGO	1	ENSSSCG00000004595
GO:0042118	P:endothelial cell activation	QuickGO	1	ENSSSCG00000004524
GO:0042119	P:neutrophil activation	QuickGO	3	ENSSSCG00000008953,ENSSSCG00000008957,ENSSSCG00000015037
GO:0042127	P:regulation of cell population proliferation	QuickGO	6	ENSSSCG00000000396,ENSSSCG00000001952,ENSSSCG00000003017,ENSSSCG00000006610,ENSSSCG00000020771,ENSSSCG00000026724
GO:0042130	P:negative regulation of T cell proliferation	QuickGO	1	ENSSSCG00000003017
GO:0042132	F:fructose 1,6-bisphosphate 1-phosphatase activity	QuickGO	1	ENSSSCG00000031174
GO:0042135	P:neurotransmitter catabolic process	QuickGO	1	ENSSSCG00000007909
GO:0042149	P:cellular response to glucose starvation	QuickGO	1	ENSSSCG00000036145
GO:0042157	P:lipoprotein metabolic process	QuickGO	1	ENSSSCG00000015069
GO:0042158	P:lipoprotein biosynthetic process	QuickGO	1	ENSSSCG00000033740
GO:0042164	F:interleukin-12 alpha subunit binding	QuickGO	1	ENSSSCG00000017044
GO:0042169	F:SH2 domain binding	QuickGO	2	ENSSSCG00000005215,ENSSSCG00000029724
GO:0042177	P:negative regulation of protein catabolic process	QuickGO	3	ENSSSCG00000004421,ENSSSCG00000015311,ENSSSCG00000033740
GO:0042178	P:xenobiotic catabolic process	QuickGO	1	ENSSSCG00000022351
GO:0042246	P:tissue regeneration	QuickGO	1	ENSSSCG00000016522
GO:0042254	P:ribosome biogenesis	QuickGO	1	ENSSSCG00000013597
GO:0042255	P:ribosome assembly	QuickGO	1	ENSSSCG00000033741
GO:0042267	P:natural killer cell mediated cytotoxicity	QuickGO	1	ENSSSCG00000015037
GO:0042273	P:ribosomal large subunit biogenesis	QuickGO	1	ENSSSCG00000033741
GO:0042292	F:URM1 activating enzyme activity	QuickGO	1	ENSSSCG00000007475
GO:0042306	P:regulation of protein import into nucleus	QuickGO	1	ENSSSCG00000003017
GO:0042307	P:positive regulation of protein import into nucleus	QuickGO	2	ENSSSCG00000003017,ENSSSCG00000032963
GO:0042308	P:negative regulation of protein import into nucleus	QuickGO	1	ENSSSCG00000022998
GO:0042325	P:regulation of phosphorylation	QuickGO	1	ENSSSCG00000037999
GO:0042326	P:negative regulation of phosphorylation	QuickGO	1	ENSSSCG00000015631
GO:0042373	P:vitamin K metabolic process	QuickGO	1	ENSSSCG00000031111
GO:0042379	F:chemokine receptor binding	QuickGO	1	ENSSSCG00000013593
GO:0042383	C:sarcolemma	QuickGO	6	ENSSSCG00000006296,ENSSSCG00000010313,ENSSSCG00000017271,ENSSSCG00000020785,ENSSSCG00000021374,ENSSSCG00000040643
GO:0042391	P:regulation of membrane potential	QuickGO	1	ENSSSCG00000040643
GO:0042393	F:histone binding	QuickGO	2	ENSSSCG00000005215,ENSSSCG00000009203
GO:0042403	P:thyroid hormone metabolic process	QuickGO	2	ENSSSCG00000028896,ENSSSCG00000036990
GO:0042416	P:dopamine biosynthetic process	QuickGO	1	ENSSSCG00000009203
GO:0042418	P:epinephrine biosynthetic process	QuickGO	1	ENSSSCG00000017501
GO:0042445	P:hormone metabolic process	QuickGO	1	ENSSSCG00000005588
GO:0042446	P:hormone biosynthetic process	QuickGO	4	ENSSSCG00000010591,ENSSSCG00000028896,ENSSSCG00000035945,ENSSSCG00000036990
GO:0042448	P:progesterone metabolic process	QuickGO	2	ENSSSCG00000008949,ENSSSCG00000010591
GO:0042470	C:melanosome	QuickGO	7	ENSSSCG00000001401,ENSSSCG00000004612,ENSSSCG00000009490,ENSSSCG00000011848,ENSSSCG00000022725,ENSSSCG00000023666,ENSSSCG00000037653
GO:0042472	P:inner ear morphogenesis	QuickGO	2	ENSSSCG00000009278,ENSSSCG00000036229
GO:0042474	P:middle ear morphogenesis	QuickGO	1	ENSSSCG00000036229
GO:0042475	P:odontogenesis of dentin-containing tooth	QuickGO	2	ENSSSCG00000008937,ENSSSCG00000038082
GO:0042476	P:odontogenesis	QuickGO	2	ENSSSCG00000000211,ENSSSCG00000035077
GO:0042482	P:positive regulation of odontogenesis	QuickGO	1	ENSSSCG00000003017
GO:0042493	P:response to drug	QuickGO	2	ENSSSCG00000009203,ENSSSCG00000035077
GO:0042531	P:positive regulation of tyrosine phosphorylation of STAT protein	QuickGO	10	ENSSSCG00000004421,ENSSSCG00000005215,ENSSSCG00000007673,ENSSSCG00000014282,ENSSSCG00000015037,ENSSSCG00000017044,ENSSSCG00000032963,ENSSSCG00000033267,ENSSSCG00000033520,ENSSSCG00000035078
GO:0042535	P:positive regulation of tumor necrosis factor biosynthetic process	QuickGO	1	ENSSSCG00000013415
GO:0042536	P:negative regulation of tumor necrosis factor biosynthetic process	QuickGO	1	ENSSSCG00000020906
GO:0042541	P:hemoglobin biosynthetic process	QuickGO	3	ENSSSCG00000007673,ENSSSCG00000020771,ENSSSCG00000035077
GO:0042542	P:response to hydrogen peroxide	QuickGO	1	ENSSSCG00000038816
GO:0042551	P:neuron maturation	QuickGO	1	ENSSSCG00000007465
GO:0042552	P:myelination	QuickGO	1	ENSSSCG00000010224
GO:0042574	P:retinal metabolic process	QuickGO	1	ENSSSCG00000002013
GO:0042581	C:specific granule	QuickGO	1	ENSSSCG00000011349
GO:0042582	C:azurophil granule	QuickGO	1	ENSSSCG00000013415
GO:0042593	P:glucose homeostasis	QuickGO	3	ENSSSCG00000033740,ENSSSCG00000036145,ENSSSCG00000040643
GO:0042594	P:response to starvation	QuickGO	1	ENSSSCG00000017410
GO:0042612	C:MHC class I protein complex	QuickGO	1	ENSSSCG00000004687
GO:0042622	C:photoreceptor outer segment membrane	QuickGO	1	ENSSSCG00000011590
GO:0042623	F:ATPase activity, coupled	QuickGO	1	ENSSSCG00000030368
GO:0042626	F:ATPase-coupled transmembrane transporter activity	QuickGO	2	ENSSSCG00000001401,ENSSSCG00000009215
GO:0042627	C:chylomicron	QuickGO	1	ENSSSCG00000015069
GO:0042632	P:cholesterol homeostasis	QuickGO	5	ENSSSCG00000009759,ENSSSCG00000015037,ENSSSCG00000015069,ENSSSCG00000040643,ENSSSCG00000040681
GO:0042645	C:mitochondrial nucleoid	QuickGO	2	ENSSSCG00000008571,ENSSSCG00000040185
GO:0042699	P:follicle-stimulating hormone signaling pathway	QuickGO	1	ENSSSCG00000013328
GO:0042700	P:luteinizing hormone signaling pathway	QuickGO	1	ENSSSCG00000008421
GO:0042701	P:progesterone secretion	QuickGO	1	ENSSSCG00000035077
GO:0042733	P:embryonic digit morphogenesis	QuickGO	2	ENSSSCG00000004524,ENSSSCG00000032846
GO:0042742	P:defense response to bacterium	QuickGO	3	ENSSSCG00000005136,ENSSSCG00000027555,ENSSSCG00000035436
GO:0042744	P:hydrogen peroxide catabolic process	QuickGO	1	ENSSSCG00000022742
GO:0042752	P:regulation of circadian rhythm	QuickGO	4	ENSSSCG00000008540,ENSSSCG00000008645,ENSSSCG00000029275,ENSSSCG00000036145
GO:0042755	P:eating behavior	QuickGO	2	ENSSSCG00000017410,ENSSSCG00000022945
GO:0042758	P:long-chain fatty acid catabolic process	QuickGO	1	ENSSSCG00000016156
GO:0042773	P:ATP synthesis coupled electron transport	QuickGO	2	ENSSSCG00000018086,ENSSSCG00000018091
GO:0042775	P:mitochondrial ATP synthesis coupled electron transport	QuickGO	1	ENSSSCG00000009203
GO:0042776	P:mitochondrial ATP synthesis coupled proton transport	QuickGO	1	ENSSSCG00000008195
GO:0042788	C:polysomal ribosome	QuickGO	3	ENSSSCG00000013597,ENSSSCG00000021825,ENSSSCG00000025928
GO:0042802	F:identical protein binding	QuickGO	39	ENSSSCG00000000211,ENSSSCG00000000396,ENSSSCG00000001404,ENSSSCG00000001952,ENSSSCG00000002013,ENSSSCG00000003017,ENSSSCG00000004421,ENSSSCG00000005215,ENSSSCG00000007039,ENSSSCG00000007585,ENSSSCG00000009203,ENSSSCG00000009407,ENSSSCG00000010067,ENSSSCG00000010141,ENSSSCG00000011033,ENSSSCG00000012113,ENSSSCG00000013599,ENSSSCG00000013618,ENSSSCG00000013849,ENSSSCG00000015895,ENSSSCG00000016047,…
GO:0042803	F:protein homodimerization activity	QuickGO	19	ENSSSCG00000004524,ENSSSCG00000004595,ENSSSCG00000004952,ENSSSCG00000006610,ENSSSCG00000007909,ENSSSCG00000011436,ENSSSCG00000013849,ENSSSCG00000015093,ENSSSCG00000016047,ENSSSCG00000016635,ENSSSCG00000016863,ENSSSCG00000017044,ENSSSCG00000022742,ENSSSCG00000023667,ENSSSCG00000027072,ENSSSCG00000029724,ENSSSCG00000034896,ENSSSCG00000036724,ENSSSCG00000040486
GO:0042824	C:MHC class I peptide loading complex	QuickGO	1	ENSSSCG00000013746
GO:0042826	F:histone deacetylase binding	QuickGO	1	ENSSSCG00000038082
GO:0042832	P:defense response to protozoan	QuickGO	2	ENSSSCG00000004195,ENSSSCG00000017044
GO:0042923	F:neuropeptide binding	QuickGO	1	ENSSSCG00000051798
GO:0042942	P:D-serine transport	QuickGO	1	ENSSSCG00000014063
GO:0042945	F:D-serine transmembrane transporter activity	QuickGO	1	ENSSSCG00000014063
GO:0042976	P:activation of Janus kinase activity	QuickGO	2	ENSSSCG00000005215,ENSSSCG00000014282
GO:0042981	P:regulation of apoptotic process	QuickGO	6	ENSSSCG00000003017,ENSSSCG00000016047,ENSSSCG00000020771,ENSSSCG00000025777,ENSSSCG00000035077,ENSSSCG00000038082
GO:0042985	P:negative regulation of amyloid precursor protein biosynthetic process	QuickGO	1	ENSSSCG00000016267
GO:0042989	P:sequestering of actin monomers	QuickGO	1	ENSSSCG00000012119
GO:0042994	P:cytoplasmic sequestering of transcription factor	QuickGO	2	ENSSSCG00000001952,ENSSSCG00000023667
GO:0042998	P:positive regulation of Golgi to plasma membrane protein transport	QuickGO	1	ENSSSCG00000029724
GO:0043005	C:neuron projection	QuickGO	5	ENSSSCG00000001101,ENSSSCG00000008889,ENSSSCG00000011033,ENSSSCG00000020906,ENSSSCG00000026257
GO:0043008	F:ATP-dependent protein binding	QuickGO	1	ENSSSCG00000007039
GO:0043011	P:myeloid dendritic cell differentiation	QuickGO	3	ENSSSCG00000003017,ENSSSCG00000014282,ENSSSCG00000038082
GO:0043014	F:alpha-tubulin binding	QuickGO	3	ENSSSCG00000004421,ENSSSCG00000009203,ENSSSCG00000040643
GO:0043022	F:ribosome binding	QuickGO	2	ENSSSCG00000021825,ENSSSCG00000029724
GO:0043024	F:ribosomal small subunit binding	QuickGO	1	ENSSSCG00000011270
GO:0043025	C:neuronal cell body	QuickGO	5	ENSSSCG00000009203,ENSSSCG00000010591,ENSSSCG00000022945,ENSSSCG00000029724,ENSSSCG00000036145
GO:0043027	F:cysteine-type endopeptidase inhibitor activity involved in apoptotic process	QuickGO	3	ENSSSCG00000009203,ENSSSCG00000024305,ENSSSCG00000040486
GO:0043029	P:T cell homeostasis	QuickGO	1	ENSSSCG00000003017
GO:0043030	P:regulation of macrophage activation	QuickGO	1	ENSSSCG00000009203
GO:0043032	P:positive regulation of macrophage activation	QuickGO	1	ENSSSCG00000014281
GO:0043034	C:costamere	QuickGO	1	ENSSSCG00000010313
GO:0043065	P:positive regulation of apoptotic process	QuickGO	1	ENSSSCG00000029724
GO:0043066	P:negative regulation of apoptotic process	QuickGO	11	ENSSSCG00000001770,ENSSSCG00000002050,ENSSSCG00000002622,ENSSSCG00000007039,ENSSSCG00000015895,ENSSSCG00000021933,ENSSSCG00000024305,ENSSSCG00000029569,ENSSSCG00000036145,ENSSSCG00000039345,ENSSSCG00000040486
GO:0043069	P:negative regulation of programmed cell death	QuickGO	1	ENSSSCG00000015231
GO:0043085	P:positive regulation of catalytic activity	QuickGO	1	ENSSSCG00000024305
GO:0043086	P:negative regulation of catalytic activity	QuickGO	1	ENSSSCG00000007039
GO:0043103	P:hypoxanthine salvage	QuickGO	1	ENSSSCG00000034896
GO:0043113	P:receptor clustering	QuickGO	1	ENSSSCG00000016522
GO:0043116	P:negative regulation of vascular permeability	QuickGO	1	ENSSSCG00000013408
GO:0043117	P:positive regulation of vascular permeability	QuickGO	1	ENSSSCG00000003017
GO:0043123	P:positive regulation of I-kappaB kinase/NF-kappaB signaling	QuickGO	6	ENSSSCG00000001404,ENSSSCG00000004421,ENSSSCG00000012825,ENSSSCG00000035078,ENSSSCG00000038082,ENSSSCG00000039214
GO:0043124	P:negative regulation of I-kappaB kinase/NF-kappaB signaling	QuickGO	1	ENSSSCG00000025777
GO:0043129	P:surfactant homeostasis	QuickGO	1	ENSSSCG00000001770
GO:0043130	F:ubiquitin binding	QuickGO	4	ENSSSCG00000004952,ENSSSCG00000007503,ENSSSCG00000022945,ENSSSCG00000039416
GO:0043153	P:entrainment of circadian clock by photoperiod	QuickGO	4	ENSSSCG00000008540,ENSSSCG00000008645,ENSSSCG00000017950,ENSSSCG00000038304
GO:0043154	P:negative regulation of cysteine-type endopeptidase activity involved in apoptotic process	QuickGO	3	ENSSSCG00000024305,ENSSSCG00000038816,ENSSSCG00000040486
GO:0043161	P:proteasome-mediated ubiquitin-dependent protein catabolic process	QuickGO	1	ENSSSCG00000005590
GO:0043195	C:terminal bouton	QuickGO	1	ENSSSCG00000037653
GO:0043199	F:sulfate binding	QuickGO	1	ENSSSCG00000004524
GO:0043204	C:perikaryon	QuickGO	2	ENSSSCG00000002399,ENSSSCG00000029724
GO:0043207	P:response to external biotic stimulus	QuickGO	1	ENSSSCG00000007164
GO:0043209	C:myelin sheath	QuickGO	1	ENSSSCG00000026554
GO:0043231	C:intracellular membrane-bounded organelle	QuickGO	2	ENSSSCG00000006719,ENSSSCG00000009759
GO:0043235	C:receptor complex	QuickGO	2	ENSSSCG00000004952,ENSSSCG00000024351
GO:0043236	F:laminin binding	QuickGO	1	ENSSSCG00000037236
GO:0043242	P:negative regulation of protein complex disassembly	QuickGO	1	ENSSSCG00000001404
GO:0043243	P:positive regulation of protein complex disassembly	QuickGO	1	ENSSSCG00000001404
GO:0043249	P:erythrocyte maturation	QuickGO	1	ENSSSCG00000007673
GO:0043268	P:positive regulation of potassium ion transport	QuickGO	1	ENSSSCG00000010629
GO:0043280	P:positive regulation of cysteine-type endopeptidase activity involved in apoptotic process	QuickGO	1	ENSSSCG00000033154
GO:0043297	P:apical junction assembly	QuickGO	1	ENSSSCG00000010313
GO:0043306	P:positive regulation of mast cell degranulation	QuickGO	1	ENSSSCG00000014281
GO:0043316	P:cytotoxic T cell degranulation	QuickGO	1	ENSSSCG00000004612
GO:0043320	P:natural killer cell degranulation	QuickGO	1	ENSSSCG00000004612
GO:0043330	P:response to exogenous dsRNA	QuickGO	2	ENSSSCG00000001952,ENSSSCG00000005136
GO:0043353	P:enucleate erythrocyte differentiation	QuickGO	1	ENSSSCG00000008645
GO:0043382	P:positive regulation of memory T cell differentiation	QuickGO	1	ENSSSCG00000033520
GO:0043392	P:negative regulation of DNA binding	QuickGO	2	ENSSSCG00000008645,ENSSSCG00000035842
GO:0043395	F:heparan sulfate proteoglycan binding	QuickGO	1	ENSSSCG00000013415
GO:0043406	P:positive regulation of MAP kinase activity	QuickGO	4	ENSSSCG00000003017,ENSSSCG00000007527,ENSSSCG00000010067,ENSSSCG00000035078
GO:0043407	P:negative regulation of MAP kinase activity	QuickGO	3	ENSSSCG00000022945,ENSSSCG00000037241,ENSSSCG00000040643
GO:0043408	P:regulation of MAPK cascade	QuickGO	4	ENSSSCG00000003017,ENSSSCG00000016047,ENSSSCG00000020771,ENSSSCG00000035077
GO:0043410	P:positive regulation of MAPK cascade	QuickGO	4	ENSSSCG00000006248,ENSSSCG00000011436,ENSSSCG00000016635,ENSSSCG00000033740
GO:0043422	F:protein kinase B binding	QuickGO	1	ENSSSCG00000038082
GO:0043425	F:bHLH transcription factor binding	QuickGO	1	ENSSSCG00000004952
GO:0043433	P:negative regulation of DNA-binding transcription factor activity	QuickGO	3	ENSSSCG00000008645,ENSSSCG00000025777,ENSSSCG00000035842
GO:0043434	P:response to peptide hormone	QuickGO	1	ENSSSCG00000000396
GO:0043473	P:pigmentation	QuickGO	1	ENSSSCG00000029724
GO:0043488	P:regulation of mRNA stability	QuickGO	1	ENSSSCG00000011033
GO:0043491	P:protein kinase B signaling	QuickGO	4	ENSSSCG00000001404,ENSSSCG00000003017,ENSSSCG00000017723,ENSSSCG00000024305
GO:0043507	P:positive regulation of JUN kinase activity	QuickGO	2	ENSSSCG00000001404,ENSSSCG00000038082
GO:0043509	C:activin A complex	QuickGO	1	ENSSSCG00000035077
GO:0043512	C:inhibin A complex	QuickGO	2	ENSSSCG00000020771,ENSSSCG00000035077
GO:0043514	C:interleukin-12 complex	QuickGO	1	ENSSSCG00000017044
GO:0043518	P:negative regulation of DNA damage response, signal transduction by p53 class mediator	QuickGO	1	ENSSSCG00000010067
GO:0043524	P:negative regulation of neuron apoptotic process	QuickGO	6	ENSSSCG00000009203,ENSSSCG00000013333,ENSSSCG00000017723,ENSSSCG00000024305,ENSSSCG00000029275,ENSSSCG00000040486
GO:0043525	P:positive regulation of neuron apoptotic process	QuickGO	2	ENSSSCG00000001404,ENSSSCG00000007039
GO:0043531	F:ADP binding	QuickGO	2	ENSSSCG00000001738,ENSSSCG00000004499
GO:0043532	F:angiostatin binding	QuickGO	1	ENSSSCG00000027072
GO:0043534	P:blood vessel endothelial cell migration	QuickGO	1	ENSSSCG00000009759
GO:0043536	P:positive regulation of blood vessel endothelial cell migration	QuickGO	2	ENSSSCG00000003017,ENSSSCG00000035078
GO:0043537	P:negative regulation of blood vessel endothelial cell migration	QuickGO	1	ENSSSCG00000003017
GO:0043539	F:protein serine/threonine kinase activator activity	QuickGO	1	ENSSSCG00000003017
GO:0043547	P:positive regulation of GTPase activity	QuickGO	6	ENSSSCG00000013593,ENSSSCG00000016635,ENSSSCG00000017723,ENSSSCG00000029724,ENSSSCG00000032343,ENSSSCG00000035078
GO:0043552	P:positive regulation of phosphatidylinositol 3-kinase activity	QuickGO	1	ENSSSCG00000003017
GO:0043565	F:sequence-specific DNA binding	QuickGO	3	ENSSSCG00000025777,ENSSSCG00000029275,ENSSSCG00000040185
GO:0043567	P:regulation of insulin-like growth factor receptor signaling pathway	QuickGO	1	ENSSSCG00000035392
GO:0043568	P:positive regulation of insulin-like growth factor receptor signaling pathway	QuickGO	1	ENSSSCG00000020906
GO:0043615	P:astrocyte cell migration	QuickGO	1	ENSSSCG00000017723
GO:0043621	F:protein self-association	QuickGO	1	ENSSSCG00000023920
GO:0043654	P:recognition of apoptotic cell	QuickGO	1	ENSSSCG00000009759
GO:0043691	P:reverse cholesterol transport	QuickGO	1	ENSSSCG00000009759
GO:0043878	F:glyceraldehyde-3-phosphate dehydrogenase (NAD+) (non-phosphorylating) activity	QuickGO	2	ENSSSCG00000006324,ENSSSCG00000009889
GO:0043932	P:ossification involved in bone remodeling	QuickGO	2	ENSSSCG00000003017,ENSSSCG00000016522
GO:0043950	P:positive regulation of cAMP-mediated signaling	QuickGO	1	ENSSSCG00000021383
GO:0043951	P:negative regulation of cAMP-mediated signaling	QuickGO	1	ENSSSCG00000037241
GO:0044130	P:negative regulation of growth of symbiont in host	QuickGO	3	ENSSSCG00000001403,ENSSSCG00000001404,ENSSSCG00000017044
GO:0044183	F:protein folding chaperone	QuickGO	1	ENSSSCG00000030368
GO:0044212	F:transcription regulatory region DNA binding	QuickGO	3	ENSSSCG00000001404,ENSSSCG00000010224,ENSSSCG00000024191
GO:0044233	C:mitochondria-associated endoplasmic reticulum membrane	QuickGO	1	ENSSSCG00000039345
GO:0044242	P:cellular lipid catabolic process	QuickGO	1	ENSSSCG00000024305
GO:0044291	C:cell-cell contact zone	QuickGO	1	ENSSSCG00000038366
GO:0044297	C:cell body	QuickGO	2	ENSSSCG00000004421,ENSSSCG00000030368
GO:0044305	C:calyx of Held	QuickGO	1	ENSSSCG00000007585
GO:0044306	C:neuron projection terminus	QuickGO	2	ENSSSCG00000022945,ENSSSCG00000030682
GO:0044322	C:endoplasmic reticulum quality control compartment	QuickGO	1	ENSSSCG00000013746
GO:0044323	F:retinoic acid-responsive element binding	QuickGO	1	ENSSSCG00000006328
GO:0044325	F:ion channel binding	QuickGO	5	ENSSSCG00000004421,ENSSSCG00000007039,ENSSSCG00000008645,ENSSSCG00000021374,ENSSSCG00000040643
GO:0044344	P:cellular response to fibroblast growth factor stimulus	QuickGO	2	ENSSSCG00000008953,ENSSSCG00000017723
GO:0044388	F:small protein activating enzyme binding	QuickGO	1	ENSSSCG00000035842
GO:0044389	F:ubiquitin-like protein ligase binding	QuickGO	3	ENSSSCG00000000396,ENSSSCG00000017212,ENSSSCG00000035842
GO:0044406	P:adhesion of symbiont to host	QuickGO	1	ENSSSCG00000009759
GO:0044458	P:motile cilium assembly	QuickGO	1	ENSSSCG00000036183
GO:0044548	F:S100 protein binding	QuickGO	2	ENSSSCG00000006610,ENSSSCG00000034386
GO:0044772	P:mitotic cell cycle phase transition	QuickGO	1	ENSSSCG00000038694
GO:0044791	P:positive regulation by host of viral release from host cell	QuickGO	1	ENSSSCG00000016635
GO:0044798	C:nuclear transcription factor complex	QuickGO	1	ENSSSCG00000037443
GO:0044849	P:estrous cycle	QuickGO	1	ENSSSCG00000016522
GO:0044869	P:negative regulation by host of viral exo-alpha-sialidase activity	QuickGO	1	ENSSSCG00000037268
GO:0044871	P:negative regulation by host of viral glycoprotein metabolic process	QuickGO	1	ENSSSCG00000037268
GO:0044877	F:protein-containing complex binding	QuickGO	5	ENSSSCG00000007039,ENSSSCG00000008429,ENSSSCG00000032477,ENSSSCG00000035969,ENSSSCG00000040643
GO:0045022	P:early endosome to late endosome transport	QuickGO	1	ENSSSCG00000037653
GO:0045028	F:G protein-coupled purinergic nucleotide receptor activity	QuickGO	1	ENSSSCG00000040207
GO:0045056	P:transcytosis	QuickGO	1	ENSSSCG00000009759
GO:0045059	P:positive thymic T cell selection	QuickGO	1	ENSSSCG00000015093
GO:0045066	P:regulatory T cell differentiation	QuickGO	1	ENSSSCG00000003017
GO:0045071	P:negative regulation of viral genome replication	QuickGO	1	ENSSSCG00000001404
GO:0045078	P:positive regulation of interferon-gamma biosynthetic process	QuickGO	1	ENSSSCG00000011436
GO:0045080	P:positive regulation of chemokine biosynthetic process	QuickGO	2	ENSSSCG00000001404,ENSSSCG00000032963
GO:0045084	P:positive regulation of interleukin-12 biosynthetic process	QuickGO	1	ENSSSCG00000038082
GO:0045086	P:positive regulation of interleukin-2 biosynthetic process	QuickGO	1	ENSSSCG00000008090
GO:0045087	P:innate immune response	QuickGO	13	ENSSSCG00000001235,ENSSSCG00000001651,ENSSSCG00000005215,ENSSSCG00000010067,ENSSSCG00000011349,ENSSSCG00000011436,ENSSSCG00000012076,ENSSSCG00000021383,ENSSSCG00000021933,ENSSSCG00000024791,ENSSSCG00000033520,ENSSSCG00000037268,ENSSSCG00000037999
GO:0045091	P:regulation of single stranded viral RNA replication via double stranded DNA intermediate	QuickGO	1	ENSSSCG00000008953
GO:0045109	P:intermediate filament organization	QuickGO	2	ENSSSCG00000011033,ENSSSCG00000020785
GO:0045121	C:membrane raft	QuickGO	9	ENSSSCG00000001404,ENSSSCG00000004421,ENSSSCG00000007039,ENSSSCG00000014296,ENSSSCG00000014298,ENSSSCG00000020906,ENSSSCG00000022725,ENSSSCG00000037653,ENSSSCG00000038366
GO:0045174	F:glutathione dehydrogenase (ascorbate) activity	QuickGO	1	ENSSSCG00000022351
GO:0045177	C:apical part of cell	QuickGO	1	ENSSSCG00000022725
GO:0045182	F:translation regulator activity	QuickGO	2	ENSSSCG00000003369,ENSSSCG00000035997
GO:0045199	P:maintenance of epithelial cell apical/basal polarity	QuickGO	1	ENSSSCG00000012378
GO:0045202	C:synapse	QuickGO	9	ENSSSCG00000001101,ENSSSCG00000007585,ENSSSCG00000008170,ENSSSCG00000012378,ENSSSCG00000014298,ENSSSCG00000017410,ENSSSCG00000021825,ENSSSCG00000030682,ENSSSCG00000035997
GO:0045214	P:sarcomere organization	QuickGO	2	ENSSSCG00000001959,ENSSSCG00000025353
GO:0045216	P:cell-cell junction organization	QuickGO	2	ENSSSCG00000003017,ENSSSCG00000004952
GO:0045259	C:proton-transporting ATP synthase complex	QuickGO	1	ENSSSCG00000018081
GO:0045263	C:proton-transporting ATP synthase complex, coupling factor F(o)	QuickGO	1	ENSSSCG00000018081
GO:0045277	C:respiratory chain complex IV	QuickGO	2	ENSSSCG00000018075,ENSSSCG00000018082
GO:0045282	C:plasma membrane succinate dehydrogenase complex	QuickGO	1	ENSSSCG00000020686
GO:0045292	P:mRNA cis splicing, via spliceosome	QuickGO	4	ENSSSCG00000015231,ENSSSCG00000017626,ENSSSCG00000036592,ENSSSCG00000038304
GO:0045294	F:alpha-catenin binding	QuickGO	1	ENSSSCG00000010313
GO:0045322	F:unmethylated CpG binding	QuickGO	1	ENSSSCG00000011436
GO:0045329	P:carnitine biosynthetic process	QuickGO	1	ENSSSCG00000006324
GO:0045335	C:phagocytic vesicle	QuickGO	4	ENSSSCG00000011033,ENSSSCG00000017769,ENSSSCG00000032312,ENSSSCG00000037653
GO:0045348	P:positive regulation of MHC class II biosynthetic process	QuickGO	1	ENSSSCG00000013415
GO:0045356	P:positive regulation of interferon-alpha biosynthetic process	QuickGO	1	ENSSSCG00000011436
GO:0045359	P:positive regulation of interferon-beta biosynthetic process	QuickGO	1	ENSSSCG00000011436
GO:0045409	P:negative regulation of interleukin-6 biosynthetic process	QuickGO	1	ENSSSCG00000020906
GO:0045410	P:positive regulation of interleukin-6 biosynthetic process	QuickGO	1	ENSSSCG00000038082
GO:0045416	P:positive regulation of interleukin-8 biosynthetic process	QuickGO	2	ENSSSCG00000001404,ENSSSCG00000011436
GO:0045429	P:positive regulation of nitric oxide biosynthetic process	QuickGO	4	ENSSSCG00000001404,ENSSSCG00000004952,ENSSSCG00000025777,ENSSSCG00000032963
GO:0045444	P:fat cell differentiation	QuickGO	1	ENSSSCG00000010224
GO:0045453	P:bone resorption	QuickGO	1	ENSSSCG00000038082
GO:0045454	P:cell redox homeostasis	QuickGO	3	ENSSSCG00000004826,ENSSSCG00000022742,ENSSSCG00000039731
GO:0045471	P:response to ethanol	QuickGO	3	ENSSSCG00000004421,ENSSSCG00000009651,ENSSSCG00000032985
GO:0045475	P:locomotor rhythm	QuickGO	1	ENSSSCG00000008645
GO:0045494	P:photoreceptor cell maintenance	QuickGO	1	ENSSSCG00000011590
GO:0045515	F:interleukin-18 receptor binding	QuickGO	1	ENSSSCG00000015037
GO:0045519	F:interleukin-23 receptor binding	QuickGO	2	ENSSSCG00000017044,ENSSSCG00000033520
GO:0045577	P:regulation of B cell differentiation	QuickGO	1	ENSSSCG00000011436
GO:0045578	P:negative regulation of B cell differentiation	QuickGO	1	ENSSSCG00000008645
GO:0045582	P:positive regulation of T cell differentiation	QuickGO	1	ENSSSCG00000014282
GO:0045591	P:positive regulation of regulatory T cell differentiation	QuickGO	1	ENSSSCG00000003017
GO:0045597	P:positive regulation of cell differentiation	QuickGO	2	ENSSSCG00000007527,ENSSSCG00000016522
GO:0045598	P:regulation of fat cell differentiation	QuickGO	1	ENSSSCG00000001404
GO:0045599	P:negative regulation of fat cell differentiation	QuickGO	2	ENSSSCG00000003017,ENSSSCG00000004952
GO:0045600	P:positive regulation of fat cell differentiation	QuickGO	3	ENSSSCG00000007346,ENSSSCG00000008645,ENSSSCG00000031346
GO:0045604	P:regulation of epidermal cell differentiation	QuickGO	1	ENSSSCG00000023667
GO:0045630	P:positive regulation of T-helper 2 cell differentiation	QuickGO	1	ENSSSCG00000015037
GO:0045638	P:negative regulation of myeloid cell differentiation	QuickGO	1	ENSSSCG00000001952
GO:0045648	P:positive regulation of erythrocyte differentiation	QuickGO	2	ENSSSCG00000008645,ENSSSCG00000035077
GO:0045651	P:positive regulation of macrophage differentiation	QuickGO	1	ENSSSCG00000008645
GO:0045653	P:negative regulation of megakaryocyte differentiation	QuickGO	6	ENSSSCG00000031751,ENSSSCG00000033566,ENSSSCG00000034688,ENSSSCG00000035473,ENSSSCG00000044948,ENSSSCG00000047841
GO:0045656	P:negative regulation of monocyte differentiation	QuickGO	1	ENSSSCG00000037268
GO:0045662	P:negative regulation of myoblast differentiation	QuickGO	4	ENSSSCG00000001404,ENSSSCG00000003017,ENSSSCG00000015037,ENSSSCG00000016047
GO:0045663	P:positive regulation of myoblast differentiation	QuickGO	1	ENSSSCG00000026533
GO:0045664	P:regulation of neuron differentiation	QuickGO	1	ENSSSCG00000013333
GO:0045665	P:negative regulation of neuron differentiation	QuickGO	2	ENSSSCG00000008645,ENSSSCG00000013746
GO:0045666	P:positive regulation of neuron differentiation	QuickGO	1	ENSSSCG00000000910
GO:0045668	P:negative regulation of osteoblast differentiation	QuickGO	3	ENSSSCG00000001404,ENSSSCG00000004952,ENSSSCG00000008645
GO:0045670	P:regulation of osteoclast differentiation	QuickGO	1	ENSSSCG00000013328
GO:0045672	P:positive regulation of osteoclast differentiation	QuickGO	5	ENSSSCG00000001404,ENSSSCG00000017044,ENSSSCG00000032963,ENSSSCG00000033520,ENSSSCG00000038082
GO:0045717	P:negative regulation of fatty acid biosynthetic process	QuickGO	2	ENSSSCG00000015069,ENSSSCG00000036229
GO:0045721	P:negative regulation of gluconeogenesis	QuickGO	1	ENSSSCG00000033740
GO:0045725	P:positive regulation of glycogen biosynthetic process	QuickGO	2	ENSSSCG00000013394,ENSSSCG00000033740
GO:0045727	P:positive regulation of translation	QuickGO	2	ENSSSCG00000007493,ENSSSCG00000011033
GO:0045739	P:positive regulation of DNA repair	QuickGO	1	ENSSSCG00000014855
GO:0045740	P:positive regulation of DNA replication	QuickGO	1	ENSSSCG00000033740
GO:0045744	P:negative regulation of G protein-coupled receptor signaling pathway	QuickGO	1	ENSSSCG00000008953
GO:0045746	P:negative regulation of Notch signaling pathway	QuickGO	2	ENSSSCG00000001682,ENSSSCG00000001952
GO:0045759	P:negative regulation of action potential	QuickGO	1	ENSSSCG00000035842
GO:0045766	P:positive regulation of angiogenesis	QuickGO	6	ENSSSCG00000001770,ENSSSCG00000008090,ENSSSCG00000008953,ENSSSCG00000013408,ENSSSCG00000035078,ENSSSCG00000039214
GO:0045773	P:positive regulation of axon extension	QuickGO	1	ENSSSCG00000032312
GO:0045776	P:negative regulation of blood pressure	QuickGO	1	ENSSSCG00000003970
GO:0045777	P:positive regulation of blood pressure	QuickGO	1	ENSSSCG00000008645
GO:0045778	P:positive regulation of ossification	QuickGO	1	ENSSSCG00000016522
GO:0045780	P:positive regulation of bone resorption	QuickGO	3	ENSSSCG00000009216,ENSSSCG00000013328,ENSSSCG00000051798
GO:0045785	P:positive regulation of cell adhesion	QuickGO	1	ENSSSCG00000013415
GO:0045786	P:negative regulation of cell cycle	QuickGO	2	ENSSSCG00000003017,ENSSSCG00000035077
GO:0045792	P:negative regulation of cell size	QuickGO	1	ENSSSCG00000040643
GO:0045807	P:positive regulation of endocytosis	QuickGO	1	ENSSSCG00000009203
GO:0045818	P:negative regulation of glycogen catabolic process	QuickGO	1	ENSSSCG00000033740
GO:0045820	P:negative regulation of glycolytic process	QuickGO	1	ENSSSCG00000031174
GO:0045821	P:positive regulation of glycolytic process	QuickGO	1	ENSSSCG00000033740
GO:0045822	P:negative regulation of heart contraction	QuickGO	1	ENSSSCG00000034386
GO:0045830	P:positive regulation of isotype switching	QuickGO	1	ENSSSCG00000011848
GO:0045840	P:positive regulation of mitotic nuclear division	QuickGO	3	ENSSSCG00000007527,ENSSSCG00000008090,ENSSSCG00000033740
GO:0045860	P:positive regulation of protein kinase activity	QuickGO	2	ENSSSCG00000013415,ENSSSCG00000015895
GO:0045861	P:negative regulation of proteolysis	QuickGO	1	ENSSSCG00000033740
GO:0045880	P:positive regulation of smoothened signaling pathway	QuickGO	2	ENSSSCG00000009278,ENSSSCG00000017769
GO:0045892	P:negative regulation of transcription, DNA-templated	QuickGO	12	ENSSSCG00000003017,ENSSSCG00000008645,ENSSSCG00000014282,ENSSSCG00000016179,ENSSSCG00000017950,ENSSSCG00000024305,ENSSSCG00000026533,ENSSSCG00000032963,ENSSSCG00000035842,ENSSSCG00000036724,ENSSSCG00000040486,ENSSSCG00000040681
GO:0045893	P:positive regulation of transcription, DNA-templated	QuickGO	14	ENSSSCG00000003017,ENSSSCG00000007673,ENSSSCG00000008645,ENSSSCG00000009216,ENSSSCG00000010224,ENSSSCG00000014278,ENSSSCG00000014282,ENSSSCG00000016047,ENSSSCG00000017591,ENSSSCG00000024305,ENSSSCG00000025777,ENSSSCG00000029275,ENSSSCG00000035077,ENSSSCG00000040185
GO:0045899	P:positive regulation of RNA polymerase II transcriptional preinitiation complex assembly	QuickGO	1	ENSSSCG00000025777
GO:0045906	P:negative regulation of vasoconstriction	QuickGO	1	ENSSSCG00000013408
GO:0045918	P:negative regulation of cytolysis	QuickGO	1	ENSSSCG00000003017
GO:0045920	P:negative regulation of exocytosis	QuickGO	1	ENSSSCG00000009203
GO:0045921	P:positive regulation of exocytosis	QuickGO	3	ENSSSCG00000004612,ENSSSCG00000009203,ENSSSCG00000037653
GO:0045922	P:negative regulation of fatty acid metabolic process	QuickGO	1	ENSSSCG00000033740
GO:0045925	P:positive regulation of female receptivity	QuickGO	1	ENSSSCG00000035969
GO:0045926	P:negative regulation of growth	QuickGO	2	ENSSSCG00000023684,ENSSSCG00000030300
GO:0045927	P:positive regulation of growth	QuickGO	1	ENSSSCG00000035392
GO:0045930	P:negative regulation of mitotic cell cycle	QuickGO	4	ENSSSCG00000001404,ENSSSCG00000003017,ENSSSCG00000004952,ENSSSCG00000012014
GO:0045931	P:positive regulation of mitotic cell cycle	QuickGO	2	ENSSSCG00000008097,ENSSSCG00000040486
GO:0045944	P:positive regulation of transcription by RNA polymerase II	QuickGO	28	ENSSSCG00000000396,ENSSSCG00000001404,ENSSSCG00000001952,ENSSSCG00000003017,ENSSSCG00000005588,ENSSSCG00000006328,ENSSSCG00000008090,ENSSSCG00000008429,ENSSSCG00000011436,ENSSSCG00000013394,ENSSSCG00000015037,ENSSSCG00000015093,ENSSSCG00000017212,ENSSSCG00000017591,ENSSSCG00000017950,ENSSSCG00000020864,ENSSSCG00000024351,ENSSSCG00000026533,ENSSSCG00000029275,ENSSSCG00000033267,ENSSSCG00000033520,…
GO:0045964	P:positive regulation of dopamine metabolic process	QuickGO	1	ENSSSCG00000034896
GO:0045994	P:positive regulation of translational initiation by iron	QuickGO	1	ENSSSCG00000001404
GO:0046007	P:negative regulation of activated T cell proliferation	QuickGO	1	ENSSSCG00000004195
GO:0046013	P:regulation of T cell homeostatic proliferation	QuickGO	1	ENSSSCG00000033267
GO:0046034	P:ATP metabolic process	QuickGO	1	ENSSSCG00000006296
GO:0046038	P:GMP catabolic process	QuickGO	1	ENSSSCG00000034896
GO:0046040	P:IMP metabolic process	QuickGO	1	ENSSSCG00000034896
GO:0046100	P:hypoxanthine metabolic process	QuickGO	1	ENSSSCG00000034896
GO:0046204	P:nor-spermidine metabolic process	QuickGO	1	ENSSSCG00000017952
GO:0046294	P:formaldehyde catabolic process	QuickGO	1	ENSSSCG00000009407
GO:0046325	P:negative regulation of glucose import	QuickGO	2	ENSSSCG00000001404,ENSSSCG00000015631
GO:0046326	P:positive regulation of glucose import	QuickGO	2	ENSSSCG00000013394,ENSSSCG00000033740
GO:0046328	P:regulation of JNK cascade	QuickGO	1	ENSSSCG00000038366
GO:0046330	P:positive regulation of JNK cascade	QuickGO	1	ENSSSCG00000039214
GO:0046426	P:negative regulation of receptor signaling pathway via JAK-STAT	QuickGO	1	ENSSSCG00000000910
GO:0046427	P:positive regulation of receptor signaling pathway via JAK-STAT	QuickGO	1	ENSSSCG00000014282
GO:0046475	P:glycerophospholipid catabolic process	QuickGO	1	ENSSSCG00000022742
GO:0046485	P:ether lipid metabolic process	QuickGO	1	ENSSSCG00000003302
GO:0046488	P:phosphatidylinositol metabolic process	QuickGO	1	ENSSSCG00000016192
GO:0046541	P:saliva secretion	QuickGO	1	ENSSSCG00000000211
GO:0046544	P:development of secondary male sexual characteristics	QuickGO	1	ENSSSCG00000008421
GO:0046579	P:positive regulation of Ras protein signal transduction	QuickGO	1	ENSSSCG00000007673
GO:0046580	P:negative regulation of Ras protein signal transduction	QuickGO	1	ENSSSCG00000031174
GO:0046597	P:negative regulation of viral entry into host cell	QuickGO	1	ENSSSCG00000037268
GO:0046621	P:negative regulation of organ growth	QuickGO	1	ENSSSCG00000025434
GO:0046626	P:regulation of insulin receptor signaling pathway	QuickGO	1	ENSSSCG00000025092
GO:0046627	P:negative regulation of insulin receptor signaling pathway	QuickGO	3	ENSSSCG00000000910,ENSSSCG00000015631,ENSSSCG00000016047
GO:0046628	P:positive regulation of insulin receptor signaling pathway	QuickGO	1	ENSSSCG00000033740
GO:0046631	P:alpha-beta T cell activation	QuickGO	1	ENSSSCG00000033740
GO:0046632	P:alpha-beta T cell differentiation	QuickGO	1	ENSSSCG00000003369
GO:0046677	P:response to antibiotic	QuickGO	1	ENSSSCG00000005215
GO:0046686	P:response to cadmium ion	QuickGO	1	ENSSSCG00000007039
GO:0046688	P:response to copper ion	QuickGO	1	ENSSSCG00000008090
GO:0046697	P:decidualization	QuickGO	3	ENSSSCG00000013618,ENSSSCG00000016522,ENSSSCG00000020906
GO:0046716	P:muscle cell cellular homeostasis	QuickGO	4	ENSSSCG00000001959,ENSSSCG00000003017,ENSSSCG00000016047,ENSSSCG00000040643
[truncated: 846 more rows]

## Sheet: ipr annotation
AnnoId	Description	Hyperlink	No.Genes	GeneIds
IPR000003	Retinoid-X_rcpt/HNF4	InterPro	1	ENSSSCG00000006328
IPR000006	Metalthion_vert	InterPro	3	ENSSSCG00000023684,ENSSSCG00000024305,ENSSSCG00000030300
IPR000008	C2_dom	InterPro	1	ENSSSCG00000016192
IPR000010	Cystatin_dom	InterPro	2	ENSSSCG00000027357,ENSSSCG00000028871
IPR000039	Ribosomal_L18e	InterPro	1	ENSSSCG00000025928
IPR000048	IQ_motif_EF-hand-BS	InterPro	2	ENSSSCG00000002029,ENSSSCG00000029441
IPR000049	ET-Flavoprotein_bsu_CS	InterPro	1	ENSSSCG00000003229
IPR000054	Ribosomal_L31e	InterPro	1	ENSSSCG00000008170
IPR000086	NUDIX_hydrolase_dom	InterPro	1	ENSSSCG00000010981
IPR000146	FBPase_class-1	InterPro	1	ENSSSCG00000031174
IPR000152	EGF-type_Asp/Asn_hydroxyl_site	InterPro	2	ENSSSCG00000001434,ENSSSCG00000001682
IPR000155	Mcort_rcpt_4	InterPro	1	ENSSSCG00000051798
IPR000157	TIR_dom	InterPro	1	ENSSSCG00000011436
IPR000159	RA_dom	InterPro	1	ENSSSCG00000015631
IPR000164	Histone_H3/CENP-A	InterPro	2	ENSSSCG00000017202,ENSSSCG00000023971
IPR000169	Pept_cys_AS	InterPro	4	ENSSSCG00000001770,ENSSSCG00000011171,ENSSSCG00000012999,ENSSSCG00000023666
IPR000182	GNAT_dom	InterPro	1	ENSSSCG00000017952
IPR000186	IL-5	InterPro	1	ENSSSCG00000014278
IPR000187	CRF	InterPro	1	ENSSSCG00000006215
IPR000190	ATII_AT1_rcpt	InterPro	1	ENSSSCG00000011695
IPR000194	ATPase_F1/V1/A1_a/bsu_nucl-bd	InterPro	1	ENSSSCG00000004499
IPR000204	Orexin_rcpt	InterPro	1	ENSSSCG00000001481
IPR000210	BTB/POZ_dom	InterPro	1	ENSSSCG00000023667
IPR000217	Tubulin	InterPro	2	ENSSSCG00000000190,ENSSSCG00000001379
IPR000218	Ribosomal_L14P	InterPro	1	ENSSSCG00000038880
IPR000239	GPCR_kinase	InterPro	1	ENSSSCG00000011675
IPR000243	Pept_T1A_subB	InterPro	1	ENSSSCG00000005590
IPR000248	ATII_rcpt	InterPro	1	ENSSSCG00000011695
IPR000260	NADH4_N	InterPro	1	ENSSSCG00000018087
IPR000264	ALB/AFP/VDB	InterPro	1	ENSSSCG00000008949
IPR000272	Ion-transport_regulator_FXYD	InterPro	1	ENSSSCG00000021374
IPR000276	GPCR_Rhodpsn	InterPro	15	ENSSSCG00000001481,ENSSSCG00000008421,ENSSSCG00000008889,ENSSSCG00000009477,ENSSSCG00000010629,ENSSSCG00000011590,ENSSSCG00000011695,ENSSSCG00000020906,ENSSSCG00000023557,ENSSSCG00000031346,ENSSSCG00000033806,ENSSSCG00000039227,ENSSSCG00000039416,ENSSSCG00000040207,ENSSSCG00000051798
IPR000289	Ribosomal_S28e	InterPro	1	ENSSSCG00000013597
IPR000294	GLA_domain	InterPro	1	ENSSSCG00000037697
IPR000298	Cyt_c_oxidase-like_su3	InterPro	1	ENSSSCG00000018082
IPR000299	FERM_domain	InterPro	1	ENSSSCG00000005215
IPR000301	Tetraspanin	InterPro	1	ENSSSCG00000000735
IPR000314	Gastrin_rcpt	InterPro	1	ENSSSCG00000033806
IPR000315	Znf_B-box	InterPro	1	ENSSSCG00000001235
IPR000324	VitD_rcpt	InterPro	1	ENSSSCG00000020864
IPR000355	Chemokine_rcpt	InterPro	2	ENSSSCG00000023557,ENSSSCG00000039416
IPR000356	P2Y2_rcpt	InterPro	1	ENSSSCG00000040207
IPR000375	Dynamin_central	InterPro	1	ENSSSCG00000012076
IPR000393	NPY5_rcpt	InterPro	1	ENSSSCG00000008889
IPR000402	Na/K_ATPase_sub_beta	InterPro	3	ENSSSCG00000006296,ENSSSCG00000009561,ENSSSCG00000012606
IPR000425	MIP	InterPro	1	ENSSSCG00000000211
IPR000440	NADH_UbQ/plastoQ_OxRdtase_su3	InterPro	1	ENSSSCG00000018084
IPR000463	Fatty_acid-bd	InterPro	3	ENSSSCG00000036883,ENSSSCG00000037272,ENSSSCG00000040681
IPR000467	G_patch_dom	InterPro	1	ENSSSCG00000009962
IPR000471	Interferon_alpha/beta/delta	InterPro	1	ENSSSCG00000005136
IPR000476	Glyco_hormone	InterPro	1	ENSSSCG00000025434
IPR000491	Inhibin_betaA	InterPro	1	ENSSSCG00000035077
IPR000499	Endthln_rcpt	InterPro	1	ENSSSCG00000009477
IPR000500	Connexin	InterPro	1	ENSSSCG00000021306
IPR000504	RRM_dom	InterPro	4	ENSSSCG00000017626,ENSSSCG00000029275,ENSSSCG00000036592,ENSSSCG00000038304
IPR000519	P_trefoil_dom	InterPro	1	ENSSSCG00000010141
IPR000530	Ribosomal_S12e	InterPro	1	ENSSSCG00000004177
IPR000532	Glucagon_GIP_secretin_VIP	InterPro	1	ENSSSCG00000015895
IPR000533	Tropomyosin	InterPro	1	ENSSSCG00000013849
IPR000536	Nucl_hrmn_rcpt_lig-bd	InterPro	5	ENSSSCG00000005588,ENSSSCG00000006328,ENSSSCG00000020864,ENSSSCG00000025777,ENSSSCG00000035969
IPR000545	Lactalbumin	InterPro	1	ENSSSCG00000024573
IPR000552	Ribosomal_L44e	InterPro	1	ENSSSCG00000035738
IPR000555	JAMM/MPN+_dom	InterPro	1	ENSSSCG00000034893
IPR000566	Lipocln_cytosolic_FA-bd_dom	InterPro	3	ENSSSCG00000036883,ENSSSCG00000037272,ENSSSCG00000040681
IPR000568	ATP_synth_F0_asu	InterPro	1	ENSSSCG00000018081
IPR000571	Znf_CCCH	InterPro	1	ENSSSCG00000001347
IPR000585	Hemopexin-like_dom	InterPro	2	ENSSSCG00000014983,ENSSSCG00000014985
IPR000590	HMG_CoA_synt_AS	InterPro	1	ENSSSCG00000036808
IPR000594	ThiF_NAD_FAD-bd	InterPro	1	ENSSSCG00000007475
IPR000611	NPY_rcpt	InterPro	1	ENSSSCG00000008889
IPR000626	Ubiquitin_dom	InterPro	2	ENSSSCG00000017212,ENSSSCG00000035842
IPR000633	Vinculin_CS	InterPro	1	ENSSSCG00000010313
IPR000643	Iodothyronine_deiodinase	InterPro	2	ENSSSCG00000028896,ENSSSCG00000036990
IPR000654	Gprotein_alpha_Q	InterPro	1	ENSSSCG00000033763
IPR000663	Natr_peptide	InterPro	2	ENSSSCG00000003431,ENSSSCG00000026852
IPR000668	Peptidase_C1A_C	InterPro	3	ENSSSCG00000001770,ENSSSCG00000011171,ENSSSCG00000023666
IPR000701	SuccDH_FuR_B_TM-su	InterPro	1	ENSSSCG00000030318
IPR000704	Casein_kinase_II_reg-sub	InterPro	1	ENSSSCG00000001414
IPR000716	Thyroglobulin_1	InterPro	2	ENSSSCG00000008429,ENSSSCG00000035392
IPR000717	PCI_dom	InterPro	1	ENSSSCG00000009241
IPR000719	Prot_kinase_dom	InterPro	10	ENSSSCG00000004421,ENSSSCG00000005215,ENSSSCG00000005587,ENSSSCG00000006248,ENSSSCG00000007493,ENSSSCG00000011675,ENSSSCG00000024351,ENSSSCG00000025092,ENSSSCG00000026724,ENSSSCG00000036145
IPR000732	Rhodopsin	InterPro	1	ENSSSCG00000011590
IPR000742	EGF-like_dom	InterPro	3	ENSSSCG00000001434,ENSSSCG00000001682,ENSSSCG00000014362
IPR000760	Inositol_monophosphatase-like	InterPro	1	ENSSSCG00000032846
IPR000762	Midkine_heparin-bd_GF	InterPro	1	ENSSSCG00000016522
IPR000779	IL-2	InterPro	1	ENSSSCG00000033267
IPR000793	ATP_synth_asu_C	InterPro	1	ENSSSCG00000004499
IPR000796	Asp_trans	InterPro	2	ENSSSCG00000010537,ENSSSCG00000032985
IPR000801	Esterase_put	InterPro	1	ENSSSCG00000009407
IPR000817	Prion	InterPro	1	ENSSSCG00000007039
IPR000826	Formyl_rcpt-rel	InterPro	1	ENSSSCG00000031346
IPR000827	Chemokine_CC_CS	InterPro	2	ENSSSCG00000017723,ENSSSCG00000032343
IPR000834	Peptidase_M14	InterPro	1	ENSSSCG00000016557
IPR000836	PRibTrfase_dom	InterPro	1	ENSSSCG00000034896
IPR000850	Adenylat/UMP-CMP_kin	InterPro	1	ENSSSCG00000003885
IPR000866	AhpC/TSA	InterPro	1	ENSSSCG00000022742
IPR000867	IGFBP-like	InterPro	1	ENSSSCG00000035392
IPR000879	Guanylin	InterPro	1	ENSSSCG00000003970
IPR000883	Cyt_C_Oxase_1	InterPro	1	ENSSSCG00000018075
IPR000889	Glutathione_peroxidase	InterPro	2	ENSSSCG00000001214,ENSSSCG00000024052
IPR000909	PLipase_C_PInositol-sp_X_dom	InterPro	1	ENSSSCG00000016192
IPR000940	NNMT_TEMT_trans	InterPro	1	ENSSSCG00000017501
IPR000956	Stathmin_fam	InterPro	1	ENSSSCG00000026257
IPR000960	Flavin_mOase	InterPro	1	ENSSSCG00000015268
IPR000961	AGC-kinase_C	InterPro	1	ENSSSCG00000011675
IPR000971	Globin	InterPro	1	ENSSSCG00000002399
IPR000975	IL-1_fam	InterPro	3	ENSSSCG00000008090,ENSSSCG00000015037,ENSSSCG00000039214
IPR000980	SH2	InterPro	5	ENSSSCG00000000396,ENSSSCG00000000910,ENSSSCG00000004421,ENSSSCG00000005215,ENSSSCG00000015631
IPR000981	Neurhyp_horm	InterPro	1	ENSSSCG00000007164
IPR001019	Gprotein_alpha_su	InterPro	1	ENSSSCG00000033763
IPR001041	2Fe-2S_ferredoxin-type	InterPro	1	ENSSSCG00000035945
IPR001054	A/G_cyclase	InterPro	1	ENSSSCG00000026724
IPR001055	Adrenodoxin	InterPro	1	ENSSSCG00000035945
IPR001058	Synuclein	InterPro	1	ENSSSCG00000009203
IPR001064	Beta/gamma_crystallin	InterPro	1	ENSSSCG00000009964
IPR001089	Chemokine_CXC	InterPro	3	ENSSSCG00000008953,ENSSSCG00000008957,ENSSSCG00000037579
IPR001107	Band_7	InterPro	1	ENSSSCG00000022725
IPR001111	TGF-b_propeptide	InterPro	3	ENSSSCG00000003017,ENSSSCG00000016047,ENSSSCG00000035077
IPR001112	ETB_rcpt	InterPro	1	ENSSSCG00000009477
IPR001128	Cyt_P450	InterPro	5	ENSSSCG00000001428,ENSSSCG00000003891,ENSSSCG00000010591,ENSSSCG00000015311,ENSSSCG00000025273
IPR001129	Membr-assoc_MAPEG	InterPro	1	ENSSSCG00000032580
IPR001132	SMAD_dom_Dwarfin-type	InterPro	2	ENSSSCG00000004524,ENSSSCG00000004952
IPR001133	NADH_UbQ_OxRdtase_chain4L/K	InterPro	1	ENSSSCG00000018086
IPR001141	Ribosomal_L27e	InterPro	1	ENSSSCG00000025507
IPR001147	Ribosomal_L21e	InterPro	1	ENSSSCG00000009303
IPR001152	Beta-thymosin	InterPro	1	ENSSSCG00000012119
IPR001168	ACTH_rcpt	InterPro	1	ENSSSCG00000039227
IPR001173	Glyco_trans_2-like	InterPro	1	ENSSSCG00000034952
IPR001192	PI-PLC_fam	InterPro	1	ENSSSCG00000016192
IPR001197	Ribosomal_L10e	InterPro	1	ENSSSCG00000035997
IPR001199	Cyt_B5-like_heme/steroid-bd	InterPro	2	ENSSSCG00000004875,ENSSSCG00000012625
IPR001210	Ribosomal_S17e	InterPro	1	ENSSSCG00000027358
IPR001217	STAT	InterPro	1	ENSSSCG00000000396
IPR001222	Znf_TFIIS	InterPro	1	ENSSSCG00000039196
IPR001236	Lactate/malate_DH_N	InterPro	1	ENSSSCG00000025751
IPR001245	Ser-Thr/Tyr_kinase_cat_dom	InterPro	5	ENSSSCG00000004421,ENSSSCG00000005215,ENSSSCG00000005587,ENSSSCG00000024351,ENSSSCG00000026724
IPR001252	Malate_DH_AS	InterPro	1	ENSSSCG00000025751
IPR001254	Trypsin_dom	InterPro	3	ENSSSCG00000003459,ENSSSCG00000013415,ENSSSCG00000013418
IPR001277	CXCR4/ACKR2	InterPro	1	ENSSSCG00000039416
IPR001292	Oestr_rcpt	InterPro	1	ENSSSCG00000025777
IPR001293	Znf_TRAF	InterPro	1	ENSSSCG00000038082
IPR001300	Peptidase_C2_calpain_cat	InterPro	1	ENSSSCG00000012999
IPR001304	C-type_lectin-like	InterPro	1	ENSSSCG00000021933
IPR001314	Peptidase_S1A	InterPro	3	ENSSSCG00000003459,ENSSSCG00000013415,ENSSSCG00000013418
IPR001319	Nuclear_transition_prot1	InterPro	1	ENSSSCG00000016179
IPR001323	EPO_TPO	InterPro	1	ENSSSCG00000007673
IPR001325	IL-4/IL-13	InterPro	2	ENSSSCG00000014281,ENSSSCG00000014282
IPR001351	Ribosomal_S3_C	InterPro	1	ENSSSCG00000014855
IPR001353	Proteasome_sua/b	InterPro	1	ENSSSCG00000005590
IPR001356	Homeobox_dom	InterPro	2	ENSSSCG00000008898,ENSSSCG00000029569
IPR001368	TNFR/NGFR_Cys_rich_reg	InterPro	1	ENSSSCG00000035078
IPR001370	BIR_rpt	InterPro	1	ENSSSCG00000040486
IPR001398	Macrophage_inhib_fac	InterPro	1	ENSSSCG00000010067
IPR001401	Dynamin_GTPase	InterPro	1	ENSSSCG00000012076
IPR001415	PTH/PTH-rel	InterPro	1	ENSSSCG00000013394
IPR001421	ATP8_metazoa	InterPro	1	ENSSSCG00000018080
IPR001427	RNaseA	InterPro	1	ENSSSCG00000002134
IPR001436	Alpha-crystallin/HSP	InterPro	2	ENSSSCG00000036724,ENSSSCG00000038816
IPR001452	SH3_domain	InterPro	3	ENSSSCG00000004421,ENSSSCG00000005273,ENSSSCG00000007495
IPR001457	NADH_UbQ/plastoQ_OxRdtase_su6	InterPro	1	ENSSSCG00000018092
IPR001461	Aspartic_peptidase_A1	InterPro	1	ENSSSCG00000013092
IPR001478	PDZ	InterPro	2	ENSSSCG00000012378,ENSSSCG00000015796
IPR001496	SOCS_box	InterPro	1	ENSSSCG00000000910
IPR001507	ZP_dom	InterPro	1	ENSSSCG00000010141
IPR001509	Epimerase_deHydtase	InterPro	1	ENSSSCG00000021767
IPR001515	Ribosomal_L32e	InterPro	1	ENSSSCG00000035811
IPR001516	Proton_antipo_N	InterPro	1	ENSSSCG00000018091
IPR001529	DNA-dir_RNA_pol_M/15kDasu	InterPro	1	ENSSSCG00000039196
IPR001545	Gonadotropin_bsu	InterPro	1	ENSSSCG00000013328
IPR001557	L-lactate/malate_DH	InterPro	1	ENSSSCG00000025751
IPR001564	Nucleoside_diP_kinase	InterPro	1	ENSSSCG00000017591
IPR001567	Pept_M3A_M3B	InterPro	1	ENSSSCG00000016778
IPR001576	Phosphoglycerate_kinase	InterPro	1	ENSSSCG00000001738
IPR001578	Peptidase_C12_UCH	InterPro	1	ENSSSCG00000022945
IPR001580	Calret/calnex	InterPro	1	ENSSSCG00000013746
IPR001590	Peptidase_M12B	InterPro	1	ENSSSCG00000004595
IPR001609	Myosin_head_motor_dom	InterPro	2	ENSSSCG00000002029,ENSSSCG00000029441
IPR001611	Leu-rich_rpt	InterPro	1	ENSSSCG00000011436
IPR001612	Caveolin	InterPro	2	ENSSSCG00000016635,ENSSSCG00000040643
IPR001623	DnaJ_domain	InterPro	1	ENSSSCG00000006217
IPR001627	Semap_dom	InterPro	1	ENSSSCG00000024351
IPR001628	Znf_hrmn_rcpt	InterPro	5	ENSSSCG00000005588,ENSSSCG00000006328,ENSSSCG00000020864,ENSSSCG00000025777,ENSSSCG00000035969
IPR001648	Ribosomal_S18	InterPro	1	ENSSSCG00000029425
IPR001650	Helicase_C	InterPro	2	ENSSSCG00000001376,ENSSSCG00000001400
IPR001671	Melcrt_ACTH_rcpt	InterPro	2	ENSSSCG00000039227,ENSSSCG00000051798
IPR001672	G6P_Isomerase	InterPro	1	ENSSSCG00000002873
IPR001680	WD40_repeat	InterPro	3	ENSSSCG00000003949,ENSSSCG00000007503,ENSSSCG00000029724
IPR001693	Calcitonin_peptide-like	InterPro	1	ENSSSCG00000013386
IPR001704	Orexin	InterPro	1	ENSSSCG00000017410
IPR001710	Adrenomedullin	InterPro	1	ENSSSCG00000013408
IPR001711	PLipase_C_Pinositol-sp_Y	InterPro	1	ENSSSCG00000016192
IPR001713	Prot_inh_stefin	InterPro	2	ENSSSCG00000027357,ENSSSCG00000028871
IPR001723	Nuclear_hrmn_rcpt	InterPro	5	ENSSSCG00000005588,ENSSSCG00000006328,ENSSSCG00000020864,ENSSSCG00000025777,ENSSSCG00000035969
IPR001728	ThyrH_rcpt	InterPro	1	ENSSSCG00000035969
IPR001750	ND/Mrp_mem	InterPro	3	ENSSSCG00000018069,ENSSSCG00000018087,ENSSSCG00000018091
IPR001751	S100/CaBP-9k_CS	InterPro	2	ENSSSCG00000006610,ENSSSCG00000012147
IPR001753	Enoyl-CoA_hydra/iso	InterPro	1	ENSSSCG00000008571
IPR001757	P_typ_ATPase	InterPro	1	ENSSSCG00000034386
IPR001759	Pentraxin-related	InterPro	1	ENSSSCG00000037268
IPR001760	Opsin	InterPro	1	ENSSSCG00000011590
IPR001762	Disintegrin_dom	InterPro	1	ENSSSCG00000004595
IPR001763	Rhodanese-like_dom	InterPro	1	ENSSSCG00000007475
IPR001781	Znf_LIM	InterPro	3	ENSSSCG00000011538,ENSSSCG00000015796,ENSSSCG00000040344
IPR001806	Small_GTPase	InterPro	6	ENSSSCG00000004612,ENSSSCG00000017769,ENSSSCG00000032312,ENSSSCG00000032477,ENSSSCG00000037653,ENSSSCG00000038366
IPR001811	Chemokine_IL8-like_dom	InterPro	6	ENSSSCG00000008953,ENSSSCG00000008957,ENSSSCG00000013593,ENSSSCG00000017723,ENSSSCG00000032343,ENSSSCG00000037579
IPR001818	Pept_M10_metallopeptidase	InterPro	2	ENSSSCG00000014983,ENSSSCG00000014985
IPR001828	ANF_lig-bd_rcpt	InterPro	1	ENSSSCG00000026724
IPR001839	TGF-b_C	InterPro	4	ENSSSCG00000003017,ENSSSCG00000016047,ENSSSCG00000020771,ENSSSCG00000035077
IPR001841	Znf_RING	InterPro	4	ENSSSCG00000001235,ENSSSCG00000006066,ENSSSCG00000036129,ENSSSCG00000038082
IPR001849	PH_domain	InterPro	2	ENSSSCG00000015631,ENSSSCG00000016192
IPR001854	Ribosomal_L29/L35	InterPro	1	ENSSSCG00000034227
IPR001855	Defensin_beta-typ	InterPro	1	ENSSSCG00000027555
IPR001865	Ribosomal_S2	InterPro	1	ENSSSCG00000037236
IPR001870	B30.2/SPRY	InterPro	1	ENSSSCG00000001235
IPR001878	Znf_CCHC	InterPro	1	ENSSSCG00000038304
IPR001881	EGF-like_Ca-bd_dom	InterPro	2	ENSSSCG00000001434,ENSSSCG00000001682
IPR001892	Ribosomal_S13	InterPro	1	ENSSSCG00000001502
IPR001894	Cathelicidin	InterPro	1	ENSSSCG00000011349
IPR001908	Melancort_rcpt	InterPro	1	ENSSSCG00000051798
IPR001916	Glyco_hydro_22	InterPro	1	ENSSSCG00000024573
IPR001925	Porin_Euk	InterPro	1	ENSSSCG00000014296
IPR001928	Endothln-like_toxin	InterPro	1	ENSSSCG00000007527
IPR001931	Ribosomal_S21e	InterPro	1	ENSSSCG00000021825
IPR001946	ADRA2A_rcpt	InterPro	1	ENSSSCG00000010629
IPR001950	SUI1	InterPro	1	ENSSSCG00000011270
IPR001951	Histone_H4	InterPro	6	ENSSSCG00000031751,ENSSSCG00000033566,ENSSSCG00000034688,ENSSSCG00000035473,ENSSSCG00000044948,ENSSSCG00000047841
IPR001969	Aspartic_peptidase_AS	InterPro	1	ENSSSCG00000013092
IPR001978	Troponin	InterPro	1	ENSSSCG00000025353
IPR001981	Colipase	InterPro	1	ENSSSCG00000001552
IPR002012	GnRH	InterPro	1	ENSSSCG00000009651
IPR002020	Citrate_synthase	InterPro	1	ENSSSCG00000035686
IPR002038	Osteopontin	InterPro	1	ENSSSCG00000009216
IPR002048	EF_hand_dom	InterPro	9	ENSSSCG00000001101,ENSSSCG00000006610,ENSSSCG00000011441,ENSSSCG00000012147,ENSSSCG00000012999,ENSSSCG00000016192,ENSSSCG00000016751,ENSSSCG00000017307,ENSSSCG00000036402
IPR002068	A-crystallin/Hsp20_dom	InterPro	3	ENSSSCG00000006056,ENSSSCG00000036724,ENSSSCG00000038816
IPR002069	Interferon_gamma	InterPro	1	ENSSSCG00000032963
IPR002072	Nerve_growth_factor-rel	InterPro	1	ENSSSCG00000013333
IPR002083	MATH/TRAF_dom	InterPro	1	ENSSSCG00000038082
IPR002087	Anti_prolifrtn	InterPro	1	ENSSSCG00000012014
IPR002088	Prenyl_trans_a	InterPro	1	ENSSSCG00000001992
IPR002098	SVP_I	InterPro	1	ENSSSCG00000033675
IPR002108	ADF-H	InterPro	3	ENSSSCG00000001959,ENSSSCG00000007085,ENSSSCG00000012974
IPR002109	Glutaredoxin	InterPro	1	ENSSSCG00000039731
IPR002110	Ankyrin_rpt	InterPro	2	ENSSSCG00000001952,ENSSSCG00000005273
IPR002117	p53_tumour_suppressor	InterPro	1	ENSSSCG00000017950
IPR002124	Cyt_c_oxidase_su5b	InterPro	1	ENSSSCG00000008195
IPR002131	Gphrmn_rcpt_fam	InterPro	1	ENSSSCG00000008421
IPR002159	CD36_fam	InterPro	1	ENSSSCG00000009759
IPR002165	Plexin_repeat	InterPro	1	ENSSSCG00000024351
IPR002181	Fibrinogen_a/b/g_C_dom	InterPro	1	ENSSSCG00000013599
IPR002189	CapZ_alpha	InterPro	1	ENSSSCG00000028113
IPR002209	Fibroblast_GF_fam	InterPro	1	ENSSSCG00000009278
IPR002225	3Beta_OHSteriod_DH/Estase	InterPro	1	ENSSSCG00000006719
IPR002227	Tyrosinase_Cu-bd	InterPro	1	ENSSSCG00000009490
IPR002233	ADR_fam	InterPro	1	ENSSSCG00000010629
IPR002253	Flavin_mOase_1	InterPro	1	ENSSSCG00000015268
IPR002258	Chemokine-like_recpt_1	InterPro	1	ENSSSCG00000031346
IPR002265	Connexin45	InterPro	1	ENSSSCG00000021306
IPR002273	LSH_rcpt	InterPro	1	ENSSSCG00000008421
IPR002327	Cyt_c_1A/1B	InterPro	1	ENSSSCG00000016714
IPR002347	SDR_fam	InterPro	2	ENSSSCG00000002013,ENSSSCG00000031111
IPR002350	Kazal_dom	InterPro	1	ENSSSCG00000029257
IPR002354	IL-4	InterPro	1	ENSSSCG00000014282
IPR002384	Osteocalcin/MGP	InterPro	1	ENSSSCG00000037697
IPR002401	Cyt_P450_E_grp-I	InterPro	4	ENSSSCG00000001428,ENSSSCG00000003891,ENSSSCG00000010591,ENSSSCG00000025273
IPR002403	Cyt_P450_E_grp-IV	InterPro	1	ENSSSCG00000015311
IPR002406	C_natriurtcpep	InterPro	1	ENSSSCG00000026852
IPR002408	Natriuretic_peptide_brain	InterPro	1	ENSSSCG00000003431
IPR002439	Glu_transpt_1	InterPro	1	ENSSSCG00000023920
IPR002452	Alpha_tubulin	InterPro	1	ENSSSCG00000000190
IPR002453	Beta_tubulin	InterPro	1	ENSSSCG00000001379
IPR002460	Synuclein_alpha	InterPro	1	ENSSSCG00000009203
IPR002464	DNA/RNA_helicase_DEAH_CS	InterPro	1	ENSSSCG00000001376
IPR002477	Peptidoglycan-bd-like	InterPro	2	ENSSSCG00000014983,ENSSSCG00000014985
IPR002478	PUA	InterPro	1	ENSSSCG00000033741
IPR002516	Glyco_trans_11	InterPro	1	ENSSSCG00000003145
IPR002546	Basic	InterPro	1	ENSSSCG00000026533
IPR002659	Glyco_trans_31	InterPro	2	ENSSSCG00000021774,ENSSSCG00000024393
IPR002671	Ribosomal_L22e	InterPro	1	ENSSSCG00000003369
IPR002673	Ribosomal_L29e	InterPro	1	ENSSSCG00000027573
IPR002809	EMC3/TMCO1	InterPro	1	ENSSSCG00000037314
IPR002867	IBR_dom	InterPro	1	ENSSSCG00000006066
IPR002870	Peptidase_M12B_N	InterPro	1	ENSSSCG00000004595
IPR002909	IPT_dom	InterPro	1	ENSSSCG00000024351
IPR002928	Myosin_tail	InterPro	2	ENSSSCG00000002029,ENSSSCG00000029441
IPR002959	TNF_alpha	InterPro	1	ENSSSCG00000001404
IPR002960	TNF_beta	InterPro	1	ENSSSCG00000001403
IPR003006	Ig/MHC_CS	InterPro	1	ENSSSCG00000004687
IPR003008	Tubulin_FtsZ_GTPase	InterPro	2	ENSSSCG00000000190,ENSSSCG00000001379
IPR003013	Erythroptn	InterPro	1	ENSSSCG00000007673
IPR003019	Metalthion	InterPro	3	ENSSSCG00000023684,ENSSSCG00000024305,ENSSSCG00000030300
IPR003038	DAD/Ost2	InterPro	1	ENSSSCG00000002050
IPR003090	Alpha-crystallin_N	InterPro	2	ENSSSCG00000036724,ENSSSCG00000038816
IPR003110	Phos_immunorcpt_sig_ITAM	InterPro	1	ENSSSCG00000015093
IPR003130	GED	InterPro	1	ENSSSCG00000012076
IPR003137	PA_domain	InterPro	1	ENSSSCG00000011848
IPR003146	M14A_act_pep	InterPro	1	ENSSSCG00000016557
IPR003172	ML_dom	InterPro	1	ENSSSCG00000002366
IPR003177	Cytc_oxidase_su7a_met	InterPro	1	ENSSSCG00000037792
IPR003185	Proteasome_activ_PA28_N	InterPro	1	ENSSSCG00000017385
IPR003186	PA28_C	InterPro	1	ENSSSCG00000017385
IPR003271	K_chnl_inward-rec_Kir2.1	InterPro	1	ENSSSCG00000039947
IPR003277	K_chnl_inward-rec_Kir3.4	InterPro	1	ENSSSCG00000021573
IPR003295	IL-1_alpha	InterPro	1	ENSSSCG00000008090
IPR003296	IL-1_beta	InterPro	1	ENSSSCG00000039214
IPR003406	Glyco_trans_14	InterPro	1	ENSSSCG00000007497
IPR003439	ABC_transporter-like	InterPro	1	ENSSSCG00000009215
IPR003502	IL-1_propep	InterPro	2	ENSSSCG00000008090,ENSSSCG00000039214
IPR003528	Long_hematopoietin_rcpt_CS	InterPro	1	ENSSSCG00000013618
IPR003530	Hematopoietin_rcpt_L_F3_CS	InterPro	1	ENSSSCG00000017044
IPR003565	Tetra_PHTase	InterPro	1	ENSSSCG00000010981
IPR003591	Leu-rich_rpt_typical-subtyp	InterPro	1	ENSSSCG00000011436
IPR003593	AAA+_ATPase	InterPro	1	ENSSSCG00000009215
IPR003597	Ig_C1-set	InterPro	1	ENSSSCG00000004687
IPR003598	Ig_sub2	InterPro	1	ENSSSCG00000017044
IPR003617	TFIIS/CRSP70_N_sub	InterPro	1	ENSSSCG00000001347
IPR003619	MAD_homology1_Dwarfin-type	InterPro	2	ENSSSCG00000004524,ENSSSCG00000004952
IPR003620	Urocortin_CRF	InterPro	1	ENSSSCG00000006215
IPR003625	PTH	InterPro	1	ENSSSCG00000013394
IPR003635	Neurokinin-B/TAC3	InterPro	1	ENSSSCG00000000418
IPR003663	Sugar/inositol_transpt	InterPro	1	ENSSSCG00000023920
IPR003827	tRNA_yW-synthesising	InterPro	1	ENSSSCG00000003779
IPR003859	Galactosyl_T	InterPro	1	ENSSSCG00000007465
IPR003877	SPRY_dom	InterPro	1	ENSSSCG00000001235
IPR003879	Butyrophylin_SPRY	InterPro	1	ENSSSCG00000001235
IPR003905	GHS-R/MTLR	InterPro	1	ENSSSCG00000020906
IPR003917	NADH_UbQ_OxRdtase_chain2	InterPro	1	ENSSSCG00000018069
IPR003918	NADH_UbQ_OxRdtase	InterPro	1	ENSSSCG00000018087
IPR003939	TGFb1	InterPro	1	ENSSSCG00000003017
IPR003945	NADHpl_OxRdtase_5	InterPro	1	ENSSSCG00000018091
IPR003952	FRD_SDH_FAD_BS	InterPro	1	ENSSSCG00000020686
IPR003953	FAD-binding_2	InterPro	1	ENSSSCG00000020686
IPR003954	RRM_dom_euk	InterPro	1	ENSSSCG00000036592
IPR003961	FN3_dom	InterPro	2	ENSSSCG00000013618,ENSSSCG00000017044
IPR004000	Actin	InterPro	1	ENSSSCG00000007585
IPR004001	Actin_CS	InterPro	1	ENSSSCG00000007585
IPR004009	Myosin_N	InterPro	2	ENSSSCG00000002029,ENSSSCG00000029441
IPR004014	ATPase_P-typ_cation-transptr_N	InterPro	1	ENSSSCG00000034386
IPR004031	PMP22/EMP/MP20/Claudin	InterPro	2	ENSSSCG00000012031,ENSSSCG00000017271
IPR004038	Ribosomal_L7Ae/L30e/S12e/Gad45	InterPro	1	ENSSSCG00000004177
IPR004044	KH_dom_type_2	InterPro	1	ENSSSCG00000014855
IPR004045	Glutathione_S-Trfase_N	InterPro	1	ENSSSCG00000022351
IPR004046	GST_C	InterPro	1	ENSSSCG00000022351
IPR004060	Orexin_rcpt_2	InterPro	1	ENSSSCG00000001481
IPR004079	Gonadoliberin_I_precursor	InterPro	1	ENSSSCG00000009651
IPR004100	ATPase_F1/V1/A1_a/bsu_N	InterPro	1	ENSSSCG00000004499
IPR004116	Amelogenin	InterPro	2	ENSSSCG00000012113,ENSSSCG00000031650
IPR004163	CoA_transf_BS	InterPro	1	ENSSSCG00000016863
IPR004164	CoA_transf_AS	InterPro	1	ENSSSCG00000016863
IPR004165	CoA_trans_fam_I	InterPro	1	ENSSSCG00000016863
IPR004171	cAMP_dep_PKI	InterPro	1	ENSSSCG00000022998
IPR004202	COX7C/Cox8	InterPro	1	ENSSSCG00000040325
IPR004250	Somatostatin	InterPro	1	ENSSSCG00000033815
IPR004254	AdipoR/HlyIII-related	InterPro	2	ENSSSCG00000001750,ENSSSCG00000003551
IPR004344	TTL/TTLL_fam	InterPro	1	ENSSSCG00000008097
IPR004367	Cyclin_C-dom	InterPro	1	ENSSSCG00000038694
IPR004631	4NH2But_aminotransferase_euk	InterPro	1	ENSSSCG00000007909
IPR004686	Mtc	InterPro	1	ENSSSCG00000014063
IPR004749	Orgcat_transp/SVOP	InterPro	2	ENSSSCG00000027796,ENSSSCG00000029516
IPR004823	TAF_TATA-bd	InterPro	6	ENSSSCG00000031751,ENSSSCG00000033566,ENSSSCG00000034688,ENSSSCG00000035473,ENSSSCG00000044948,ENSSSCG00000047841
IPR004825	Insulin	InterPro	1	ENSSSCG00000033740
IPR004838	NHTrfase_class1_PyrdxlP-BS	InterPro	2	ENSSSCG00000010537,ENSSSCG00000032985
IPR004839	Aminotransferase_I/II	InterPro	2	ENSSSCG00000010537,ENSSSCG00000032985
IPR004843	Calcineurin-like_PHP_ApaH	InterPro	2	ENSSSCG00000008540,ENSSSCG00000014298
IPR004895	Prenylated_rab_accept_PRA1	InterPro	1	ENSSSCG00000033154
IPR005076	Glyco_trans_6	InterPro	1	ENSSSCG00000005518
IPR005124	V-ATPase_G	InterPro	1	ENSSSCG00000001401
IPR005155	UPF0113_PUA	InterPro	1	ENSSSCG00000033741
IPR005225	Small_GTP-bd_dom	InterPro	9	ENSSSCG00000004612,ENSSSCG00000005012,ENSSSCG00000010260,ENSSSCG00000014305,ENSSSCG00000017769,ENSSSCG00000032312,ENSSSCG00000032477,ENSSSCG00000037653,ENSSSCG00000038366
IPR005294	ATP_synth_F1_asu	InterPro	1	ENSSSCG00000004499
IPR005349	TMEM14	InterPro	1	ENSSSCG00000002622
IPR005421	VDCC_g1su	InterPro	1	ENSSSCG00000017271
IPR005428	CD36/SCARB1/SNMP1	InterPro	1	ENSSSCG00000009759
IPR005442	GST_omega	InterPro	1	ENSSSCG00000022351
IPR005703	Ribosomal_S3_euk/arc	InterPro	1	ENSSSCG00000014855
IPR005707	Ribosomal_S2_euk/arc	InterPro	1	ENSSSCG00000037236
IPR005782	P-type_ATPase_IIA	InterPro	1	ENSSSCG00000034386
IPR005814	Aminotrans_3	InterPro	1	ENSSSCG00000007909
IPR005824	KOW	InterPro	1	ENSSSCG00000025507
IPR005828	MFS_sugar_transport-like	InterPro	3	ENSSSCG00000023920,ENSSSCG00000027796,ENSSSCG00000029516
IPR005829	Sugar_transporter_CS	InterPro	2	ENSSSCG00000023920,ENSSSCG00000029516
IPR005874	SUI1_euk	InterPro	1	ENSSSCG00000011270
IPR005904	Hxn_phspho_trans	InterPro	1	ENSSSCG00000034896
IPR005919	Pmev_kin_anim	InterPro	1	ENSSSCG00000006535
IPR005998	Ribosomal_L7_euk	InterPro	1	ENSSSCG00000026472
IPR006026	Peptidase_Metallo	InterPro	2	ENSSSCG00000014983,ENSSSCG00000014985
IPR006035	Ureohydrolase	InterPro	1	ENSSSCG00000004195
IPR006052	TNF_dom	InterPro	2	ENSSSCG00000001403,ENSSSCG00000001404
IPR006053	TNF	InterPro	2	ENSSSCG00000001403,ENSSSCG00000001404
IPR006068	ATPase_P-typ_cation-transptr_C	InterPro	1	ENSSSCG00000034386
IPR006077	Vinculin/catenin	InterPro	1	ENSSSCG00000010313
IPR006080	Defensin_beta/alpha	InterPro	1	ENSSSCG00000027555
IPR006089	Acyl-CoA_DH_CS	InterPro	1	ENSSSCG00000016156
IPR006091	Acyl-CoA_Oxase/DH_cen-dom	InterPro	1	ENSSSCG00000016156
IPR006093	Oxy_OxRdtase_FAD_BS	InterPro	1	ENSSSCG00000009667
IPR006094	Oxid_FAD_bind_N	InterPro	1	ENSSSCG00000009667
IPR006101	Glyco_hydro_2	InterPro	1	ENSSSCG00000007739
IPR006102	Glyco_hydro_2_Ig-like	InterPro	1	ENSSSCG00000007739
IPR006103	Glyco_hydro_2_cat	InterPro	1	ENSSSCG00000007739
IPR006104	Glyco_hydro_2_N	InterPro	1	ENSSSCG00000007739
IPR006108	3HC_DH_C	InterPro	2	ENSSSCG00000008571,ENSSSCG00000009150
IPR006139	D-isomer_2_OHA_DH_cat_dom	InterPro	1	ENSSSCG00000006717
IPR006140	D-isomer_DH_NAD-bd	InterPro	1	ENSSSCG00000006717
IPR006176	3-OHacyl-CoA_DH_NAD-bd	InterPro	2	ENSSSCG00000008571,ENSSSCG00000009150
IPR006180	3-OHacyl-CoA_DH_CS	InterPro	2	ENSSSCG00000008571,ENSSSCG00000009150
IPR006186	Ser/Thr-sp_prot-phosphatase	InterPro	2	ENSSSCG00000008540,ENSSSCG00000014298
IPR006187	Claudin	InterPro	1	ENSSSCG00000012031
IPR006208	Glyco_hormone_CN	InterPro	1	ENSSSCG00000013328
IPR006236	PGDH	InterPro	1	ENSSSCG00000006717
IPR006266	UMP_CMP_kinase	InterPro	1	ENSSSCG00000003885
IPR006574	PRY	InterPro	1	ENSSSCG00000001235
IPR006643	Zasp-like_motif	InterPro	1	ENSSSCG00000015796
IPR006652	Kelch_1	InterPro	1	ENSSSCG00000023667
IPR006671	Cyclin_N	InterPro	1	ENSSSCG00000038694
IPR006687	Small_GTPase_SAR1	InterPro	2	ENSSSCG00000010260,ENSSSCG00000014305
IPR006689	Small_GTPase_ARF/SAR	InterPro	3	ENSSSCG00000005012,ENSSSCG00000010260,ENSSSCG00000014305
IPR006760	Endosulphine	InterPro	1	ENSSSCG00000004620
IPR006797	PRELI/MSF1_dom	InterPro	1	ENSSSCG00000007525
IPR006821	Intermed_filament_DNA-bd	InterPro	2	ENSSSCG00000011033,ENSSSCG00000020785
IPR007014	FUN14	InterPro	1	ENSSSCG00000012817
IPR007084	BRICHOS_dom	InterPro	2	ENSSSCG00000016267,ENSSSCG00000035529
IPR007110	Ig-like_dom	InterPro	3	ENSSSCG00000004687,ENSSSCG00000011942,ENSSSCG00000017044
IPR007125	Histone_H2A/H2B/H3	InterPro	2	ENSSSCG00000017202,ENSSSCG00000023971
IPR007173	ALO	InterPro	1	ENSSSCG00000009667
IPR007271	Nuc_sug_transpt	InterPro	1	ENSSSCG00000014367
IPR007274	Cop_transporter	InterPro	1	ENSSSCG00000034278
IPR007311	ST7	InterPro	1	ENSSSCG00000016629
IPR007365	TFR-like_dimer_dom	InterPro	1	ENSSSCG00000011848
IPR007484	Peptidase_M28	InterPro	1	ENSSSCG00000011848
IPR007502	Helicase-assoc_dom	InterPro	1	ENSSSCG00000001376
IPR007603	Choline_transptr-like	InterPro	1	ENSSSCG00000001419
IPR007648	ATPase_inhibitor_mt	InterPro	1	ENSSSCG00000027072
IPR007733	Agouti	InterPro	1	ENSSSCG00000002775
IPR007798	Amelin	InterPro	1	ENSSSCG00000008937
IPR008025	CPI-17	InterPro	1	ENSSSCG00000037999
IPR008195	Ribosomal_L34Ae	InterPro	1	ENSSSCG00000009146
IPR008197	WAP_dom	InterPro	3	ENSSSCG00000016731,ENSSSCG00000033003,ENSSSCG00000033675
IPR008250	ATPase_P-typ_transduc_dom_A_sf	InterPro	1	ENSSSCG00000034386
IPR008261	Iodothyronine_deiodinase_AS	InterPro	2	ENSSSCG00000028896,ENSSSCG00000036990
IPR008266	Tyr_kinase_AS	InterPro	3	ENSSSCG00000004421,ENSSSCG00000005215,ENSSSCG00000024351
IPR008271	Ser/Thr_kinase_AS	InterPro	6	ENSSSCG00000005587,ENSSSCG00000006248,ENSSSCG00000007493,ENSSSCG00000011675,ENSSSCG00000025092,ENSSSCG00000036145
IPR008280	Tub_FtsZ_C	InterPro	2	ENSSSCG00000000190,ENSSSCG00000001379
IPR008368	VDCC_gsu	InterPro	1	ENSSSCG00000017271
IPR008403	Apo-CIII	InterPro	1	ENSSSCG00000015069
IPR008559	TMCO1	InterPro	1	ENSSSCG00000037314
IPR008594	DcpS/DCS2	InterPro	1	ENSSSCG00000015231
IPR008598	Di19_Zn_binding_dom	InterPro	1	ENSSSCG00000036129
IPR008922	Unchr_di-copper_centre	InterPro	1	ENSSSCG00000009490
IPR008927	6-PGluconate_DH-like_C_sf	InterPro	2	ENSSSCG00000008571,ENSSSCG00000009150
IPR008928	6-hairpin_glycosidase_sf	InterPro	1	ENSSSCG00000012792
IPR008952	Tetraspanin_EC2_sf	InterPro	1	ENSSSCG00000000735
IPR008967	p53-like_TF_DNA-bd	InterPro	2	ENSSSCG00000000396,ENSSSCG00000017950
IPR008974	TRAF-like	InterPro	1	ENSSSCG00000038082
IPR008978	HSP20-like_chaperone	InterPro	3	ENSSSCG00000006056,ENSSSCG00000036724,ENSSSCG00000038816
IPR008979	Galactose-bd-like_sf	InterPro	1	ENSSSCG00000007739
IPR008983	Tumour_necrosis_fac-like_dom	InterPro	2	ENSSSCG00000001403,ENSSSCG00000001404
IPR008984	SMAD_FHA_dom_sf	InterPro	2	ENSSSCG00000004524,ENSSSCG00000004952
IPR008989	Myosin_S1_N	InterPro	2	ENSSSCG00000002029,ENSSSCG00000029441
IPR008991	Translation_prot_SH3-like_sf	InterPro	2	ENSSSCG00000009303,ENSSSCG00000025507
IPR008996	IL1/FGF	InterPro	4	ENSSSCG00000008090,ENSSSCG00000009278,ENSSSCG00000015037,ENSSSCG00000039214
IPR009003	Peptidase_S1_PA	InterPro	3	ENSSSCG00000003459,ENSSSCG00000013415,ENSSSCG00000013418
IPR009019	KH_sf_prok-type	InterPro	1	ENSSSCG00000014855
IPR009030	Growth_fac_rcpt_cys_sf	InterPro	2	ENSSSCG00000001434,ENSSSCG00000035392
IPR009033	Calreticulin/calnexin_P_dom_sf	InterPro	1	ENSSSCG00000013746
IPR009050	Globin-like_sf	InterPro	1	ENSSSCG00000002399
IPR009056	Cyt_c-like_dom	InterPro	1	ENSSSCG00000016714
IPR009057	Homeobox-like_sf	InterPro	2	ENSSSCG00000008898,ENSSSCG00000029569
IPR009071	HMG_box_dom	InterPro	2	ENSSSCG00000037443,ENSSSCG00000040185
IPR009072	Histone-fold	InterPro	8	ENSSSCG00000017202,ENSSSCG00000023971,ENSSSCG00000031751,ENSSSCG00000033566,ENSSSCG00000034688,ENSSSCG00000035473,ENSSSCG00000044948,ENSSSCG00000047841
IPR009075	AcylCo_DH/oxidase_C	InterPro	1	ENSSSCG00000016156
IPR009077	Proteasome_activ_PA28	InterPro	1	ENSSSCG00000017385
IPR009079	4_helix_cytokine-like_core	InterPro	8	ENSSSCG00000005136,ENSSSCG00000007673,ENSSSCG00000014278,ENSSSCG00000014281,ENSSSCG00000014282,ENSSSCG00000032963,ENSSSCG00000033267,ENSSSCG00000033520
IPR009087	RabGGT_asu_insert-domain	InterPro	1	ENSSSCG00000001992
IPR009100	AcylCoA_DH/oxidase_NM_dom	InterPro	1	ENSSSCG00000016156
IPR009126	Cholcskin_rcpt	InterPro	1	ENSSSCG00000033806
IPR009167	Erythropoietin_rcpt	InterPro	1	ENSSSCG00000013618
IPR009168	IGFBP1-6	InterPro	1	ENSSSCG00000035392
IPR009169	Calreticulin	InterPro	1	ENSSSCG00000013746
IPR009244	Mediatior_Med7	InterPro	1	ENSSSCG00000017058
IPR009685	MEA1	InterPro	1	ENSSSCG00000001655
IPR009703	Selenoprotein_S	InterPro	1	ENSSSCG00000004826
IPR010031	FAD_lactone_oxidase	InterPro	1	ENSSSCG00000009667
IPR010109	Citrate_synthase_euk	InterPro	1	ENSSSCG00000035686
IPR010122	HMG_CoA_synthase_euk	InterPro	1	ENSSSCG00000036808
IPR010227	NADH_Q_OxRdtase_chainM/4	InterPro	1	ENSSSCG00000018087
IPR010334	Dcp1	InterPro	1	ENSSSCG00000022616
IPR010442	PET_domain	InterPro	2	ENSSSCG00000011538,ENSSSCG00000040344
IPR010479	BID	InterPro	1	ENSSSCG00000000769
IPR010500	Hepcidin	InterPro	1	ENSSSCG00000035436
IPR010831	IL-23_alpha	InterPro	1	ENSSSCG00000033520
IPR010933	NADH_DH_su2_C	InterPro	1	ENSSSCG00000018069
IPR010934	NADH_DH_su5_C	InterPro	1	ENSSSCG00000018091
IPR010945	Malate_DH_type2	InterPro	1	ENSSSCG00000025751
IPR010979	Ribosomal_S13-like_H2TH	InterPro	1	ENSSSCG00000001502
IPR010987	Glutathione-S-Trfase_C-like	InterPro	1	ENSSSCG00000022351
IPR010991	p53_tetrameristn	InterPro	1	ENSSSCG00000017950
IPR011009	Kinase-like_dom_sf	InterPro	10	ENSSSCG00000004421,ENSSSCG00000005215,ENSSSCG00000005587,ENSSSCG00000006248,ENSSSCG00000007493,ENSSSCG00000011675,ENSSSCG00000024351,ENSSSCG00000025092,ENSSSCG00000026724,ENSSSCG00000036145
IPR011021	Arrestin-like_N	InterPro	1	ENSSSCG00000031262
IPR011022	Arrestin_C-like	InterPro	1	ENSSSCG00000031262
IPR011024	G_crystallin-like	InterPro	1	ENSSSCG00000009964
IPR011025	GproteinA_insert	InterPro	1	ENSSSCG00000033763
IPR011057	Mss4-like_sf	InterPro	1	ENSSSCG00000040929
IPR011145	Scavenger_mRNA_decap_enz_N	InterPro	1	ENSSSCG00000015231
IPR011274	Malate_DH_NAD-dep_euk	InterPro	1	ENSSSCG00000025751
IPR011281	Succ_DH_flav_su_fwd	InterPro	1	ENSSSCG00000020686
IPR011323	Mss4/transl-control_tumour	InterPro	1	ENSSSCG00000040929
IPR011332	Ribosomal_zn-bd	InterPro	1	ENSSSCG00000035738
IPR011333	SKP1/BTB/POZ_sf	InterPro	1	ENSSSCG00000023667
IPR011489	EMI_domain	InterPro	1	ENSSSCG00000001434
IPR011545	DEAD/DEAH_box_helicase_dom	InterPro	2	ENSSSCG00000001376,ENSSSCG00000001400
IPR011598	bHLH_dom	InterPro	2	ENSSSCG00000008645,ENSSSCG00000026533
IPR011615	p53_DNA-bd	InterPro	1	ENSSSCG00000017950
IPR011705	BACK	InterPro	1	ENSSSCG00000023667
IPR011709	DUF1605	InterPro	1	ENSSSCG00000001376
IPR011767	GLR_AS	InterPro	1	ENSSSCG00000039731
IPR011899	Glutaredoxin_euk/vir	InterPro	1	ENSSSCG00000039731
IPR011990	TPR-like_helical_dom_sf	InterPro	1	ENSSSCG00000016629
IPR011992	EF-hand-dom_pair	InterPro	9	ENSSSCG00000001101,ENSSSCG00000006610,ENSSSCG00000011441,ENSSSCG00000012147,ENSSSCG00000012999,ENSSSCG00000016192,ENSSSCG00000016751,ENSSSCG00000017307,ENSSSCG00000036402
IPR011993	PH-like_dom_sf	InterPro	3	ENSSSCG00000015631,ENSSSCG00000016192,ENSSSCG00000022616
IPR012164	Rpa12/Rpb9/Rpc10/TFS	InterPro	1	ENSSSCG00000039196
IPR012210	IGFBP-2	InterPro	1	ENSSSCG00000035392
IPR012227	TNF_rcpt--assoc_TRAF	InterPro	1	ENSSSCG00000038082
IPR012255	ETF_b	InterPro	1	ENSSSCG00000003229
IPR012274	Alpha-crystallin_A	InterPro	1	ENSSSCG00000038816
IPR012292	Globin/Proto	InterPro	1	ENSSSCG00000002399
IPR012340	NA-bd_OB-fold	InterPro	1	ENSSSCG00000013597
IPR012341	6hp_glycosidase-like_sf	InterPro	1	ENSSSCG00000012792
IPR012345	STAT_TF_DNA-bd_N	InterPro	1	ENSSSCG00000000396
IPR012346	p53/RUNT-type_TF_DNA-bd_sf	InterPro	1	ENSSSCG00000017950
IPR012506	YhhN	InterPro	1	ENSSSCG00000003302
IPR012599	Propeptide_C1A	InterPro	1	ENSSSCG00000023666
IPR012621	Tom7	InterPro	1	ENSSSCG00000015384
IPR012674	Calycin	InterPro	4	ENSSSCG00000001411,ENSSSCG00000036883,ENSSSCG00000037272,ENSSSCG00000040681
IPR012675	Beta-grasp_dom_sf	InterPro	1	ENSSSCG00000035945
IPR012677	Nucleotide-bd_a/b_plait_sf	InterPro	4	ENSSSCG00000017626,ENSSSCG00000029275,ENSSSCG00000036592,ENSSSCG00000038304
IPR012791	3-oxoacid_CoA-transf_B	InterPro	1	ENSSSCG00000016863
IPR012792	3-oxoacid_CoA-transf_A	InterPro	1	ENSSSCG00000016863
IPR012803	Fa_ox_alpha_mit	InterPro	1	ENSSSCG00000008571
IPR012848	Aspartic_peptidase_N	InterPro	1	ENSSSCG00000013092
IPR012988	Ribosomal_L30_N	InterPro	1	ENSSSCG00000026472
IPR013019	MAD_homology_MH1	InterPro	2	ENSSSCG00000004524,ENSSSCG00000004952
IPR013032	EGF-like_CS	InterPro	3	ENSSSCG00000001434,ENSSSCG00000001682,ENSSSCG00000014362
IPR013055	Tachy_Neuro_lke_CS	InterPro	1	ENSSSCG00000000418
IPR013083	Znf_RING/FYVE/PHD	InterPro	4	ENSSSCG00000001235,ENSSSCG00000006066,ENSSSCG00000036129,ENSSSCG00000038082
IPR013087	Znf_C2H2_type	InterPro	3	ENSSSCG00000004127,ENSSSCG00000010224,ENSSSCG00000024191
IPR013088	Znf_NHR/GATA	InterPro	5	ENSSSCG00000005588,ENSSSCG00000006328,ENSSSCG00000020864,ENSSSCG00000025777,ENSSSCG00000035969
IPR013092	Connexin_N	InterPro	1	ENSSSCG00000021306
IPR013126	Hsp_70_fam	InterPro	1	ENSSSCG00000030368
IPR013130	Fe3_Rdtase_TM_dom	InterPro	1	ENSSSCG00000015301
IPR013147	CD47_TM	InterPro	1	ENSSSCG00000011942
IPR013201	Prot_inhib_I29	InterPro	2	ENSSSCG00000001770,ENSSSCG00000011171
IPR013270	CD47_Vset	InterPro	1	ENSSSCG00000011942
IPR013297	Neuropept_BW_pre	InterPro	1	ENSSSCG00000048627
IPR013299	Neuropept_W_pre	InterPro	1	ENSSSCG00000048627
IPR013320	ConA-like_dom_sf	InterPro	3	ENSSSCG00000001235,ENSSSCG00000013746,ENSSSCG00000037268
IPR013328	6PGD_dom2	InterPro	1	ENSSSCG00000009150
IPR013518	K_chnl_inward-rec_Kir_cyto	InterPro	2	ENSSSCG00000021573,ENSSSCG00000039947
IPR013525	ABC_2_trans	InterPro	1	ENSSSCG00000009215
IPR013528	HMG_CoA_synth_N	InterPro	1	ENSSSCG00000036808
IPR013673	K_chnl_inward-rec_Kir_N	InterPro	1	ENSSSCG00000039947
IPR013746	HMG_CoA_synt_C_dom	InterPro	1	ENSSSCG00000036808
IPR013763	Cyclin-like	InterPro	1	ENSSSCG00000038694
IPR013766	Thioredoxin_domain	InterPro	1	ENSSSCG00000022742
IPR013783	Ig-like_fold	InterPro	7	ENSSSCG00000004687,ENSSSCG00000007739,ENSSSCG00000011942,ENSSSCG00000013618,ENSSSCG00000015093,ENSSSCG00000017044,ENSSSCG00000024351
IPR013785	Aldolase_TIM	InterPro	1	ENSSSCG00000015435
IPR013786	AcylCoA_DH/ox_N	InterPro	1	ENSSSCG00000016156
IPR013787	S100_Ca-bd_sub	InterPro	2	ENSSSCG00000006610,ENSSSCG00000012147
IPR013790	Dwarfin	InterPro	2	ENSSSCG00000004524,ENSSSCG00000004952
IPR013799	STAT_TF_prot_interaction	InterPro	1	ENSSSCG00000000396
IPR013800	STAT_TF_alpha	InterPro	1	ENSSSCG00000000396
IPR013801	STAT_TF_DNA-bd	InterPro	1	ENSSSCG00000000396
IPR013833	Cyt_c_oxidase_su3_a-hlx	InterPro	1	ENSSSCG00000018082
IPR013838	Beta-tubulin_BS	InterPro	1	ENSSSCG00000001379
IPR013872	p53_transactivation_domain	InterPro	1	ENSSSCG00000017950
IPR014001	Helicase_ATP-bd	InterPro	2	ENSSSCG00000001376,ENSSSCG00000001400
IPR014006	Succ_Dhase_FrdA_Gneg	InterPro	1	ENSSSCG00000020686
IPR014014	RNA_helicase_DEAD_Q_motif	InterPro	1	ENSSSCG00000001400
IPR014025	Glutaredoxin_subgr	InterPro	1	ENSSSCG00000039731
IPR014033	Arginase	InterPro	1	ENSSSCG00000004195
IPR014186	S-formylglutathione_hydrol	InterPro	1	ENSSSCG00000009407
IPR014314	Succ_DH_cytb556	InterPro	1	ENSSSCG00000030318
IPR014347	Tautomerase/MIF_sf	InterPro	1	ENSSSCG00000010067
IPR014388	3-oxoacid_CoA-transferase	InterPro	1	ENSSSCG00000016863
IPR014729	Rossmann-like_a/b/a_fold	InterPro	1	ENSSSCG00000003229
IPR014730	ETF_a/b_N	InterPro	1	ENSSSCG00000003229
IPR014752	Arrestin_C	InterPro	1	ENSSSCG00000031262
IPR014756	Ig_E-set	InterPro	5	ENSSSCG00000002366,ENSSSCG00000021573,ENSSSCG00000024351,ENSSSCG00000031262,ENSSSCG00000039947
IPR014760	Serum_albumin_N	InterPro	1	ENSSSCG00000008949
IPR014912	Sep15_SelM_dom	InterPro	1	ENSSSCG00000030125
IPR014928	Serine_rich_dom	InterPro	1	ENSSSCG00000007495
IPR015042	BPS-dom	InterPro	1	ENSSSCG00000015631
IPR015152	Growth/epo_recpt_lig-bind	InterPro	1	ENSSSCG00000013618
IPR015359	PLC_EF-hand-like	InterPro	1	ENSSSCG00000016192
IPR015421	PyrdxlP-dep_Trfase_major	InterPro	3	ENSSSCG00000007909,ENSSSCG00000010537,ENSSSCG00000032985
IPR015422	PyrdxlP-dep_Trfase_dom1	InterPro	3	ENSSSCG00000007909,ENSSSCG00000010537,ENSSSCG00000032985
IPR015424	PyrdxlP-dep_Trfase	InterPro	3	ENSSSCG00000007909,ENSSSCG00000010537,ENSSSCG00000032985
IPR015451	Cyclin_D	InterPro	1	ENSSSCG00000038694
IPR015476	Calcitonin_gene-rel_peptide	InterPro	2	ENSSSCG00000013386,ENSSSCG00000013387
IPR015484	CD3_esu/gsu/dsu	InterPro	1	ENSSSCG00000015093
IPR015485	CD3D	InterPro	1	ENSSSCG00000015093
IPR015528	IL-12_beta	InterPro	1	ENSSSCG00000017044
IPR015529	IL-18	InterPro	1	ENSSSCG00000015037
IPR015565	Na/K_ATPase_sub_beta_chordates	InterPro	1	ENSSSCG00000006296
IPR015590	Aldehyde_DH_dom	InterPro	2	ENSSSCG00000006324,ENSSSCG00000009889
IPR015615	TGF-beta-rel	InterPro	4	ENSSSCG00000003017,ENSSSCG00000016047,ENSSSCG00000020771,ENSSSCG00000035077
IPR015707	B2Microglobulin	InterPro	1	ENSSSCG00000004687
IPR015797	NUDIX_hydrolase-like_dom_sf	InterPro	1	ENSSSCG00000010981
IPR015824	Phosphoglycerate_kinase_N	InterPro	1	ENSSSCG00000001738
IPR015911	Phosphoglycerate_kinase_CS	InterPro	1	ENSSSCG00000001738
IPR015915	Kelch-typ_b-propeller	InterPro	1	ENSSSCG00000023667
IPR015939	Fum_Rdtase/Succ_DH_flav-like_C	InterPro	1	ENSSSCG00000020686
IPR015943	WD40/YVTN_repeat-like_dom_sf	InterPro	4	ENSSSCG00000003949,ENSSSCG00000007503,ENSSSCG00000024351,ENSSSCG00000029724
IPR015946	KH_dom-like_a/b	InterPro	1	ENSSSCG00000014855
IPR015947	PUA-like_sf	InterPro	1	ENSSSCG00000033741
IPR015955	Lactate_DH/Glyco_Ohase_4_C	InterPro	1	ENSSSCG00000025751
IPR015988	STAT_TF_coiled-coil	InterPro	1	ENSSSCG00000000396
IPR016039	Thiolase-like	InterPro	1	ENSSSCG00000036808
IPR016050	Proteasome_bsu_CS	InterPro	1	ENSSSCG00000005590
IPR016054	LY6_UPA_recep-like	InterPro	1	ENSSSCG00000024791
IPR016082	Ribosomal_L30_ferredoxin-like	InterPro	1	ENSSSCG00000026472
IPR016137	RGS	InterPro	4	ENSSSCG00000011675,ENSSSCG00000015550,ENSSSCG00000037241,ENSSSCG00000037821
IPR016142	Citrate_synth-like_lrg_a-sub	InterPro	1	ENSSSCG00000035686
IPR016143	Citrate_synth-like_sm_a-sub	InterPro	1	ENSSSCG00000035686
IPR016149	Casein_kin_II_reg-sub_N	InterPro	1	ENSSSCG00000001414
IPR016160	Ald_DH_CS_CYS	InterPro	2	ENSSSCG00000006324,ENSSSCG00000009889
IPR016161	Ald_DH/histidinol_DH	InterPro	2	ENSSSCG00000006324,ENSSSCG00000009889
IPR016162	Ald_DH_N	InterPro	2	ENSSSCG00000006324,ENSSSCG00000009889
IPR016163	Ald_DH_C	InterPro	2	ENSSSCG00000006324,ENSSSCG00000009889
IPR016166	FAD-bd_PCMH	InterPro	1	ENSSSCG00000009667
IPR016167	FAD-bd_PCMH_sub1	InterPro	1	ENSSSCG00000009667
IPR016169	FAD-bd_PCMH_sub2	InterPro	1	ENSSSCG00000009667
IPR016171	Vanillyl_alc_oxidase_C-sub2	InterPro	1	ENSSSCG00000009667
IPR016179	Insulin-like	InterPro	3	ENSSSCG00000013765,ENSSSCG00000013887,ENSSSCG00000033740
IPR016180	Ribosomal_L10e/L16	InterPro	1	ENSSSCG00000035997
IPR016181	Acyl_CoA_acyltransferase	InterPro	1	ENSSSCG00000017952
IPR016186	C-type_lectin-like/link_sf	InterPro	1	ENSSSCG00000021933
IPR016187	CTDL_fold	InterPro	1	ENSSSCG00000021933
IPR016201	PSI	InterPro	1	ENSSSCG00000024351
IPR016244	Tyr_kinase_HGF/MSP_rcpt	InterPro	1	ENSSSCG00000024351
IPR016251	Tyr_kinase_non-rcpt_Jak/Tyk2	InterPro	1	ENSSSCG00000005215
IPR016319	TGF-beta	InterPro	1	ENSSSCG00000003017
IPR016355	NR5_fam	InterPro	1	ENSSSCG00000005588
IPR016449	K_chnl_inward-rec_Kir	InterPro	2	ENSSSCG00000021573,ENSSSCG00000039947
IPR016471	Nicotinamide_PRibTrfase	InterPro	1	ENSSSCG00000015435
IPR016686	Ribosomal_synth_fac_NIP7	InterPro	1	ENSSSCG00000033741
IPR017096	BTB-kelch_protein	InterPro	1	ENSSSCG00000023667
IPR017175	Inhibin_asu	InterPro	1	ENSSSCG00000020771
IPR017253	SRY	InterPro	1	ENSSSCG00000037443
IPR017441	Protein_kinase_ATP_BS	InterPro	9	ENSSSCG00000004421,ENSSSCG00000005215,ENSSSCG00000005587,ENSSSCG00000006248,ENSSSCG00000007493,ENSSSCG00000011675,ENSSSCG00000024351,ENSSSCG00000025092,ENSSSCG00000036145
IPR017452	GPCR_Rhodpsn_7TM	InterPro	15	ENSSSCG00000001481,ENSSSCG00000008421,ENSSSCG00000008889,ENSSSCG00000009477,ENSSSCG00000010629,ENSSSCG00000011590,ENSSSCG00000011695,ENSSSCG00000020906,ENSSSCG00000023557,ENSSSCG00000031346,ENSSSCG00000033806,ENSSSCG00000039227,ENSSSCG00000039416,ENSSSCG00000040207,ENSSSCG00000051798
IPR017853	Glycoside_hydrolase_SF	InterPro	1	ENSSSCG00000007739
IPR017854	Metalthion_dom_sf	InterPro	3	ENSSSCG00000023684,ENSSSCG00000024305,ENSSSCG00000030300
IPR017855	SMAD-like_dom_sf	InterPro	2	ENSSSCG00000004524,ENSSSCG00000004952
IPR017865	F-actin_cap_asu_CS	InterPro	1	ENSSSCG00000028113
IPR017891	Insulin_GF-bd_Cys-rich_CS	InterPro	1	ENSSSCG00000035392
IPR017904	ADF/Cofilin	InterPro	3	ENSSSCG00000001959,ENSSSCG00000007085,ENSSSCG00000012974
IPR017907	Znf_RING_CS	InterPro	3	ENSSSCG00000001235,ENSSSCG00000036129,ENSSSCG00000038082
IPR017913	Colipase_N	InterPro	1	ENSSSCG00000001552
IPR017914	Colipase_C	InterPro	1	ENSSSCG00000001552
IPR017915	Colipase_CS	InterPro	1	ENSSSCG00000001552
IPR017923	TFIIS_N	InterPro	1	ENSSSCG00000001347
IPR017946	PLC-like_Pdiesterase_TIM-brl	InterPro	1	ENSSSCG00000016192
IPR017948	TGFb_CS	InterPro	4	ENSSSCG00000003017,ENSSSCG00000016047,ENSSSCG00000020771,ENSSSCG00000035077
IPR017957	P_trefoil_CS	InterPro	1	ENSSSCG00000010141
IPR017970	Homeobox_CS	InterPro	1	ENSSSCG00000029569
IPR017972	Cyt_P450_CS	InterPro	5	ENSSSCG00000001428,ENSSSCG00000003891,ENSSSCG00000010591,ENSSSCG00000015311,ENSSSCG00000025273
IPR017974	Claudin_CS	InterPro	1	ENSSSCG00000012031
IPR017975	Tubulin_CS	InterPro	2	ENSSSCG00000000190,ENSSSCG00000001379
IPR017977	ZP_dom_CS	InterPro	1	ENSSSCG00000010141
IPR017986	WD40_repeat_dom	InterPro	3	ENSSSCG00000003949,ENSSSCG00000007503,ENSSSCG00000029724
IPR017990	Connexin_CS	InterPro	1	ENSSSCG00000021306
IPR017997	Vinculin	InterPro	1	ENSSSCG00000010313
IPR018039	IF_conserved	InterPro	2	ENSSSCG00000011033,ENSSSCG00000020785
IPR018048	Chemokine_CXC_CS	InterPro	3	ENSSSCG00000008953,ENSSSCG00000008957,ENSSSCG00000037579
IPR018064	Metalthion_vert_metal_BS	InterPro	3	ENSSSCG00000023684,ENSSSCG00000024305,ENSSSCG00000030300
IPR018065	Ribosomal_L34e_CS	InterPro	1	ENSSSCG00000009146
IPR018073	Prot_inh_cystat_CS	InterPro	2	ENSSSCG00000027357,ENSSSCG00000028871
IPR018096	IL-4/IL-13_CS	InterPro	2	ENSSSCG00000014281,ENSSSCG00000014282
IPR018097	EGF_Ca-bd_CS	InterPro	2	ENSSSCG00000001434,ENSSSCG00000001682
IPR018103	Translation_control_tumour_CS	InterPro	1	ENSSSCG00000040929
IPR018105	Translational_control_tumour_p	InterPro	1	ENSSSCG00000040929
IPR018114	TRYPSIN_HIS	InterPro	2	ENSSSCG00000003459,ENSSSCG00000013418
IPR018124	Calret/calnex_CS	InterPro	1	ENSSSCG00000013746
IPR018130	Ribosomal_S2_CS	InterPro	1	ENSSSCG00000037236
IPR018142	Somatostatin/Cortistatin_C	InterPro	1	ENSSSCG00000033815
IPR018170	Aldo/ket_reductase_CS	InterPro	1	ENSSSCG00000036941
IPR018181	Heat_shock_70_CS	InterPro	1	ENSSSCG00000030368
IPR018189	Phosphoglucose_isomerase_CS	InterPro	1	ENSSSCG00000002873
IPR018216	Cathelicidin_CS	InterPro	1	ENSSSCG00000011349
IPR018245	Gonadotropin_bsu_CS	InterPro	1	ENSSSCG00000013328
IPR018247	EF_Hand_1_Ca_BS	InterPro	8	ENSSSCG00000001101,ENSSSCG00000006610,ENSSSCG00000011441,ENSSSCG00000012147,ENSSSCG00000012999,ENSSSCG00000016192,ENSSSCG00000016751,ENSSSCG00000036402
IPR018254	Ribosomal_L29_CS	InterPro	1	ENSSSCG00000034227
IPR018255	Ribosomal_L10e_CS	InterPro	1	ENSSSCG00000035997
IPR018259	Ribosomal_L21e_CS	InterPro	1	ENSSSCG00000009303
IPR018262	Ribosomal_L27e_CS	InterPro	1	ENSSSCG00000025507
IPR018263	Ribosomal_L32e_CS	InterPro	1	ENSSSCG00000035811
IPR018269	Ribosomal_S13_CS	InterPro	1	ENSSSCG00000001502
IPR018273	Ribosomal_S17e_CS	InterPro	1	ENSSSCG00000027358
IPR018279	Ribosomal_S21e_CS	InterPro	1	ENSSSCG00000021825
IPR018280	Ribosomal_S3_CS	InterPro	1	ENSSSCG00000014855
IPR018297	A/G_cyclase_CS	InterPro	1	ENSSSCG00000026724
IPR018298	Adrenodoxin_Fe-S_BS	InterPro	1	ENSSSCG00000035945
IPR018303	ATPase_P-typ_P_site	InterPro	1	ENSSSCG00000034386
IPR018316	Tubulin/FtsZ_2-layer-sand-dom	InterPro	2	ENSSSCG00000000190,ENSSSCG00000001379
IPR018361	Caveolin_CS	InterPro	2	ENSSSCG00000016635,ENSSSCG00000040643
IPR018363	CD59_antigen_CS	InterPro	1	ENSSSCG00000024791
IPR018376	Enoyl-CoA_hyd/isom_CS	InterPro	1	ENSSSCG00000008571
IPR018446	Corticotropin-releasing_fac_CS	InterPro	1	ENSSSCG00000006215
IPR018486	Hemopexin_CS	InterPro	1	ENSSSCG00000014985
IPR018487	Hemopexin-like_repeat	InterPro	2	ENSSSCG00000014983,ENSSSCG00000014985
IPR018495	Succ_DH_cyt_bsu_CS	InterPro	1	ENSSSCG00000030318
IPR018499	Tetraspanin/Peripherin	InterPro	1	ENSSSCG00000000735
IPR018503	Tetraspanin_CS	InterPro	1	ENSSSCG00000000735
IPR018506	Cyt_B5_heme-BS	InterPro	1	ENSSSCG00000004875
IPR019130	Macoilin	InterPro	1	ENSSSCG00000030682
IPR019477	Rhodopsin_N	InterPro	1	ENSSSCG00000011590
IPR019479	Peroxiredoxin_C	InterPro	1	ENSSSCG00000022742
IPR019482	IL-12_beta_cen-dom	InterPro	1	ENSSSCG00000017044
IPR019541	Trappin_transglut-bd_rpt	InterPro	1	ENSSSCG00000033675
IPR019570	Connexin_CCC	InterPro	1	ENSSSCG00000021306
IPR019749	Band_41_domain	InterPro	1	ENSSSCG00000005215
IPR019761	DNA-dir_RNA_pol-M_15_CS	InterPro	1	ENSSSCG00000039196
IPR019762	Dynamin_GTPase_CS	InterPro	1	ENSSSCG00000012076
IPR019764	Endothelin_toxin_CS	InterPro	1	ENSSSCG00000007527
IPR019767	EPO/TPO_CS	InterPro	1	ENSSSCG00000007673
IPR019775	WD40_repeat_CS	InterPro	3	ENSSSCG00000003949,ENSSSCG00000007503,ENSSSCG00000029724
IPR019792	Gonadoliberin	InterPro	1	ENSSSCG00000009651
IPR019799	Glyco_hydro_22_CS	InterPro	1	ENSSSCG00000024573
IPR019808	Histidine_triad_CS	InterPro	1	ENSSSCG00000015231
IPR019809	Histone_H4_CS	InterPro	6	ENSSSCG00000031751,ENSSSCG00000033566,ENSSSCG00000034688,ENSSSCG00000035473,ENSSSCG00000044948,ENSSSCG00000047841
IPR019810	Citrate_synthase_AS	InterPro	1	ENSSSCG00000035686
IPR019829	Macrophage_inhib_fac_CS	InterPro	1	ENSSSCG00000010067
IPR019841	Osteopontin_CS	InterPro	1	ENSSSCG00000009216
IPR019846	Nerve_growth_factor_CS	InterPro	1	ENSSSCG00000013333
IPR019972	Ribosomal_L14P_CS	InterPro	1	ENSSSCG00000038880
IPR020003	ATPase_a/bsu_AS	InterPro	1	ENSSSCG00000004499
IPR020052	Ribosomal_L31e_CS	InterPro	1	ENSSSCG00000008170
IPR020062	Nuclear_transition_prot1_CS	InterPro	1	ENSSSCG00000016179
IPR020084	NUDIX_hydrolase_CS	InterPro	1	ENSSSCG00000010981
IPR020089	PTN/MK_N_dom	InterPro	1	ENSSSCG00000016522
IPR020090	PTN/MK_C_dom	InterPro	1	ENSSSCG00000016522
IPR020091	PTN/MK_diS_sf	InterPro	1	ENSSSCG00000016522
IPR020092	PTN_MK_heparin-bd_GF_CS	InterPro	1	ENSSSCG00000016522
IPR020162	Cend1	InterPro	1	ENSSSCG00000012845
IPR020408	Nerve_growth_factor-like	InterPro	1	ENSSSCG00000013333
IPR020430	Brain-der_neurotrophic_factor	InterPro	1	ENSSSCG00000013333
IPR020435	TNFR_5	InterPro	1	ENSSSCG00000035078
IPR020470	IL-13	InterPro	1	ENSSSCG00000014281
IPR020471	Aldo/keto_reductase	InterPro	1	ENSSSCG00000036941
IPR020472	G-protein_beta_WD-40_rep	InterPro	2	ENSSSCG00000007503,ENSSSCG00000029724
IPR020475	Endothelin	InterPro	1	ENSSSCG00000007527
IPR020548	Fructose_bisphosphatase_AS	InterPro	1	ENSSSCG00000031174
IPR020550	Inositol_monophosphatase_CS	InterPro	1	ENSSSCG00000032846
IPR020635	Tyr_kinase_cat_dom	InterPro	3	ENSSSCG00000004421,ENSSSCG00000005215,ENSSSCG00000024351
IPR020683	Ankyrin_rpt-contain_dom	InterPro	2	ENSSSCG00000001952,ENSSSCG00000005273
IPR020693	Tyr_kinase_non-rcpt_Jak2	InterPro	1	ENSSSCG00000005215
IPR020837	Fibrinogen_CS	InterPro	1	ENSSSCG00000013599
IPR020846	MFS_dom	InterPro	3	ENSSSCG00000023920,ENSSSCG00000027796,ENSSSCG00000029516
IPR020849	Small_GTPase_Ras-type	InterPro	2	ENSSSCG00000032477,ENSSSCG00000038366
IPR020850	GED_dom	InterPro	1	ENSSSCG00000012076
IPR020855	Ureohydrolase_Mn_BS	InterPro	1	ENSSSCG00000004195
IPR020857	Serum_albumin_CS	InterPro	1	ENSSSCG00000008949
IPR020858	Serum_albumin-like	InterPro	1	ENSSSCG00000008949
IPR020877	IL-1_CS	InterPro	2	ENSSSCG00000008090,ENSSSCG00000039214
IPR020893	Cyt_c_oxidase_su5b_Zn_BS	InterPro	1	ENSSSCG00000008195
IPR020902	Actin/actin-like_CS	InterPro	1	ENSSSCG00000007585
IPR020904	Sc_DH/Rdtase_CS	InterPro	2	ENSSSCG00000002013,ENSSSCG00000031111
IPR020946	Flavin_mOase-like	InterPro	1	ENSSSCG00000015268
IPR021063	NEMO_N	InterPro	1	ENSSSCG00000012825
IPR021109	Peptidase_aspartic_dom_sf	InterPro	1	ENSSSCG00000013092
IPR021116	Calcitonin/adrenomedullin	InterPro	3	ENSSSCG00000013386,ENSSSCG00000013387,ENSSSCG00000013408
IPR021117	Calcitonin-like	InterPro	2	ENSSSCG00000013386,ENSSSCG00000013387
IPR021131	Ribosomal_L18e/L15P	InterPro	1	ENSSSCG00000025928
IPR021132	Ribosomal_L18e_CS	InterPro	1	ENSSSCG00000025928
IPR021158	Pept_M10A_Zn_BS	InterPro	2	ENSSSCG00000014983,ENSSSCG00000014985
IPR021177	Serum_albumin/AFP/Afamin	InterPro	1	ENSSSCG00000008949
IPR021184	TNF_CS	InterPro	2	ENSSSCG00000001403,ENSSSCG00000001404
IPR021190	Pept_M10A	InterPro	2	ENSSSCG00000014983,ENSSSCG00000014985
IPR021627	Mediator_Med27	InterPro	1	ENSSSCG00000005720
IPR021780	Nuc_recep-AF1	InterPro	1	ENSSSCG00000006328
IPR021849	EGR_N	InterPro	1	ENSSSCG00000010224
IPR021852	DUF3456	InterPro	1	ENSSSCG00000001651
IPR021901	CAS_C	InterPro	1	ENSSSCG00000007495
IPR022065	Uncharacterised_TMEM59	InterPro	1	ENSSSCG00000034261
IPR022159	STIP/TFIP11_N	InterPro	1	ENSSSCG00000009962
IPR022321	IGFBP_1-6_chordata	InterPro	1	ENSSSCG00000035392
IPR022352	Insulin_family	InterPro	2	ENSSSCG00000013765,ENSSSCG00000033740
IPR022353	Insulin_CS	InterPro	3	ENSSSCG00000013765,ENSSSCG00000013887,ENSSSCG00000033740
IPR022357	MIP_CS	InterPro	1	ENSSSCG00000000211
IPR022383	Lactate/malate_DH_C	InterPro	1	ENSSSCG00000025751
IPR022416	Prion/Doppel_prot_b-ribbon_dom	InterPro	1	ENSSSCG00000007039
IPR022423	Neurohypophysial_hormone_CS	InterPro	1	ENSSSCG00000007164
IPR022617	Rad60/SUMO-like_dom	InterPro	2	ENSSSCG00000017212,ENSSSCG00000035842
IPR022682	Calpain_domain_III	InterPro	1	ENSSSCG00000012999
IPR022683	Calpain_III	InterPro	1	ENSSSCG00000012999
IPR022684	Calpain_cysteine_protease	InterPro	1	ENSSSCG00000012999
IPR022694	3-OHacyl-CoA_DH	InterPro	1	ENSSSCG00000009150
IPR022726	Chemokine_CXCR4_N_dom	InterPro	1	ENSSSCG00000039416
IPR022734	ApoM	InterPro	1	ENSSSCG00000001411
IPR022756	STAT2_C	InterPro	1	ENSSSCG00000000396
IPR022783	GCFC_dom	InterPro	1	ENSSSCG00000009962
IPR022786	Geminin/Multicilin	InterPro	1	ENSSSCG00000036183
IPR022812	Dynamin_SF	InterPro	1	ENSSSCG00000012076
IPR023005	Nucleoside_diP_kinase_AS	InterPro	1	ENSSSCG00000017591
IPR023011	ATP_synth_F0_asu_AS	InterPro	1	ENSSSCG00000018081
IPR023096	G6P_Isomerase_C	InterPro	1	ENSSSCG00000002873
IPR023106	Ribosomal_L30_central_dom_arc	InterPro	1	ENSSSCG00000026472
IPR023123	Tubulin_C	InterPro	2	ENSSSCG00000000190,ENSSSCG00000001379
IPR023210	NADP_OxRdtase_dom	InterPro	1	ENSSSCG00000036941
IPR023214	HAD_sf	InterPro	1	ENSSSCG00000034386
IPR023230	Glyco_hydro_2_CS	InterPro	1	ENSSSCG00000007739
IPR023232	Glyco_hydro_2_AS	InterPro	1	ENSSSCG00000007739
IPR023271	Aquaporin-like	InterPro	1	ENSSSCG00000000211
IPR023276	Aquaporin_5	InterPro	1	ENSSSCG00000000211
IPR023298	ATPase_P-typ_TM_dom_sf	InterPro	1	ENSSSCG00000034386
IPR023299	ATPase_P-typ_cyto_dom_N	InterPro	1	ENSSSCG00000034386
IPR023333	Proteasome_suB-type	InterPro	1	ENSSSCG00000005590
IPR023346	Lysozyme-like_dom_sf	InterPro	1	ENSSSCG00000024573
IPR023352	MAPEG-like_dom_sf	InterPro	1	ENSSSCG00000032580
IPR023366	ATP_synth_asu-like_sf	InterPro	1	ENSSSCG00000004499
IPR023412	RNaseA_domain	InterPro	1	ENSSSCG00000002134
IPR023587	Metalthion_dom_sf_vert	InterPro	3	ENSSSCG00000023684,ENSSSCG00000024305,ENSSSCG00000030300
IPR023591	Ribosomal_S2_flav_dom_sf	InterPro	1	ENSSSCG00000037236
IPR023614	Porin_dom_sf	InterPro	1	ENSSSCG00000014296
IPR023615	Cyt_c_Oxase_su1_BS	InterPro	1	ENSSSCG00000018075
IPR023616	Cyt_c_oxase-like_su1_dom	InterPro	1	ENSSSCG00000018075
IPR023621	Ribosomal_L31e_dom_sf	InterPro	1	ENSSSCG00000008170
IPR023696	Ureohydrolase_dom_sf	InterPro	1	ENSSSCG00000004195
IPR024066	RGS_subdom1/3	InterPro	3	ENSSSCG00000015550,ENSSSCG00000037241,ENSSSCG00000037821
IPR024077	Neurolysin/TOP_dom2	InterPro	1	ENSSSCG00000016778
IPR024079	MetalloPept_cat_dom_sf	InterPro	4	ENSSSCG00000004595,ENSSSCG00000014983,ENSSSCG00000014985,ENSSSCG00000016778
IPR024080	Neurolysin/TOP_N	InterPro	1	ENSSSCG00000016778
IPR024178	Oest_rcpt/oest-rel_rcp	InterPro	1	ENSSSCG00000025777
IPR024689	Proteasome_bsu_C	InterPro	1	ENSSSCG00000005590
IPR024706	Peroxiredoxin_AhpC-typ	InterPro	1	ENSSSCG00000022742
IPR024736	Oestrogen-typ_rcpt_final_C_dom	InterPro	1	ENSSSCG00000025777
IPR024791	Cyt_c/ubiquinol_Oxase_su3	InterPro	1	ENSSSCG00000018082
IPR024810	Mab-21_dom	InterPro	1	ENSSSCG00000021383
IPR024933	STIP	InterPro	1	ENSSSCG00000009962
IPR024969	Rpn11/EIF3F_C	InterPro	1	ENSSSCG00000034893
IPR024977	Apc4_WD40_dom	InterPro	1	ENSSSCG00000003949
IPR025660	Pept_his_AS	InterPro	3	ENSSSCG00000001770,ENSSSCG00000011171,ENSSSCG00000023666
IPR025661	Pept_asp_AS	InterPro	3	ENSSSCG00000001770,ENSSSCG00000011171,ENSSSCG00000023666
IPR025820	NNMT/PNMT/TEMT_CS	InterPro	1	ENSSSCG00000017501
IPR025860	Prion_N_dom	InterPro	1	ENSSSCG00000007039
IPR025929	INSIG_fam	InterPro	1	ENSSSCG00000036229
IPR026052	DNA-bd_prot-inh	InterPro	1	ENSSSCG00000008645
IPR026906	LRR_5	InterPro	1	ENSSSCG00000008421
IPR027053	ADAM_10	InterPro	1	ENSSSCG00000004595
IPR027101	CD59_glyco	InterPro	1	ENSSSCG00000024791
IPR027118	MGP	InterPro	1	ENSSSCG00000037697
IPR027139	TRAF6	InterPro	1	ENSSSCG00000038082
IPR027181	TLR9	InterPro	1	ENSSSCG00000011436
IPR027234	Cofilin_1	InterPro	1	ENSSSCG00000012974
IPR027246	Porin_Euk/Tom40	InterPro	1	ENSSSCG00000014296
IPR027252	Iodothyronine_deiodinase_I/III	InterPro	2	ENSSSCG00000028896,ENSSSCG00000036990
IPR027300	Agouti_dom	InterPro	1	ENSSSCG00000002775
IPR027370	Znf-RING_LisH	InterPro	1	ENSSSCG00000036129
IPR027401	Myosin_IQ_contain_sf	InterPro	2	ENSSSCG00000002029,ENSSSCG00000029441
IPR027417	P-loop_NTPase	InterPro	19	ENSSSCG00000001376,ENSSSCG00000001400,ENSSSCG00000002029,ENSSSCG00000003885,ENSSSCG00000004499,ENSSSCG00000004612,ENSSSCG00000005012,ENSSSCG00000006535,ENSSSCG00000009215,ENSSSCG00000010260,ENSSSCG00000012076,ENSSSCG00000014305,ENSSSCG00000017769,ENSSSCG00000029441,ENSSSCG00000032312,ENSSSCG00000032477,ENSSSCG00000033763,ENSSSCG00000037653,ENSSSCG00000038366
IPR027430	Retinal_BS	InterPro	1	ENSSSCG00000011590
IPR027437	30s_Rbsml_prot_S13_C	InterPro	1	ENSSSCG00000001502
IPR027477	Succ_DH/fumarate_Rdtase_cat_sf	InterPro	1	ENSSSCG00000020686
IPR027498	Ribosomal_S2_euk	InterPro	1	ENSSSCG00000037236
IPR027504	40S_ribosomal_SA	InterPro	1	ENSSSCG00000037236
IPR027683	Testin	InterPro	1	ENSSSCG00000040344
IPR027699	Vimentin	InterPro	1	ENSSSCG00000011033
IPR027705	Flotillin_fam	InterPro	1	ENSSSCG00000022725
IPR027707	TNNT	InterPro	1	ENSSSCG00000025353
IPR027770	PLAGL1	InterPro	1	ENSSSCG00000004127
IPR027791	Galactosyl_T_C	InterPro	1	ENSSSCG00000007465
IPR027938	Adipogenin	InterPro	1	ENSSSCG00000007346
IPR027995	Galactosyl_T_N	InterPro	1	ENSSSCG00000007465
IPR028082	Peripla_BP_I	InterPro	1	ENSSSCG00000026724
IPR028251	FGF9	InterPro	1	ENSSSCG00000009278
IPR028343	FBPtase	InterPro	1	ENSSSCG00000031174
IPR028375	KA1/Ssp2_C	InterPro	1	ENSSSCG00000036145
IPR028387	PLC-delta4	InterPro	1	ENSSSCG00000016192
IPR028410	SOCS2	InterPro	1	ENSSSCG00000000910
IPR028469	Interleukin-8	InterPro	1	ENSSSCG00000008953
IPR028482	S100A11	InterPro	1	ENSSSCG00000006610
IPR028489	S100G	InterPro	1	ENSSSCG00000012147
IPR028626	Ribosomal_S28e_CS	InterPro	1	ENSSSCG00000013597
IPR028716	MMP20	InterPro	1	ENSSSCG00000014983
IPR028793	ANGPTL4	InterPro	1	ENSSSCG00000013599
IPR028885	MOCS3/Uba4	InterPro	1	ENSSSCG00000007475
IPR029006	ADF-H/Gelsolin-like_dom_sf	InterPro	3	ENSSSCG00000001959,ENSSSCG00000007085,ENSSSCG00000012974
IPR029009	ASB_dom_sf	InterPro	1	ENSSSCG00000006717
IPR029034	Cystine-knot_cytokine	InterPro	7	ENSSSCG00000003017,ENSSSCG00000013328,ENSSSCG00000013333,ENSSSCG00000016047,ENSSSCG00000020771,ENSSSCG00000025434,ENSSSCG00000035077
IPR029044	Nucleotide-diphossugar_trans	InterPro	3	ENSSSCG00000005518,ENSSSCG00000007465,ENSSSCG00000034952
IPR029045	ClpP/crotonase-like_dom_sf	InterPro	1	ENSSSCG00000008571
IPR029047	HSP70_peptide-bd_sf	InterPro	1	ENSSSCG00000030368
IPR029048	HSP70_C_sf	InterPro	1	ENSSSCG00000030368
IPR029052	Metallo-depent_PP-like	InterPro	2	ENSSSCG00000008540,ENSSSCG00000014298
IPR029055	Ntn_hydrolases_N	InterPro	1	ENSSSCG00000005590
IPR029057	PRTase-like	InterPro	1	ENSSSCG00000034896
IPR029058	AB_hydrolase	InterPro	1	ENSSSCG00000009407
IPR029063	SAM-dependent_MTases	InterPro	1	ENSSSCG00000017501
IPR029064	L30e-like	InterPro	1	ENSSSCG00000004177
IPR029071	Ubiquitin-like_domsf	InterPro	3	ENSSSCG00000015631,ENSSSCG00000017212,ENSSSCG00000035842
IPR029510	Ald_DH_CS_GLU	InterPro	2	ENSSSCG00000006324,ENSSSCG00000009889
IPR029511	DHRS4-like	InterPro	1	ENSSSCG00000002013
IPR029513	TfR	InterPro	1	ENSSSCG00000011848
IPR029538	SRSF1	InterPro	1	ENSSSCG00000017626
IPR029643	CAPN1	InterPro	1	ENSSSCG00000012999
IPR029699	Multicilin/Idas	InterPro	1	ENSSSCG00000036183
IPR029742	RNASE10	InterPro	1	ENSSSCG00000002134
IPR029752	D-isomer_DH_CS1	InterPro	1	ENSSSCG00000006717
IPR029753	D-isomer_DH_CS	InterPro	1	ENSSSCG00000006717
IPR029759	GPX_AS	InterPro	2	ENSSSCG00000001214,ENSSSCG00000024052
IPR029760	GPX_CS	InterPro	2	ENSSSCG00000001214,ENSSSCG00000024052
IPR029787	Nucleotide_cyclase	InterPro	1	ENSSSCG00000026724
IPR029924	Dstn	InterPro	1	ENSSSCG00000007085
IPR030256	ABCG2	InterPro	1	ENSSSCG00000009215
IPR030270	VDAC1	InterPro	1	ENSSSCG00000014296
IPR030297	UCHL1	InterPro	1	ENSSSCG00000022945
IPR030332	SERCA1/2	InterPro	1	ENSSSCG00000034386
IPR030381	G_DYNAMIN_dom	InterPro	1	ENSSSCG00000012076
IPR030476	Pentaxin_CS	InterPro	1	ENSSSCG00000037268
IPR030477	IL-2_CS	InterPro	1	ENSSSCG00000033267
IPR030480	Natr_peptide_CS	InterPro	2	ENSSSCG00000003431,ENSSSCG00000026852
IPR030514	Stathmin_CS	InterPro	1	ENSSSCG00000026257
IPR030563	KEAP1	InterPro	1	ENSSSCG00000023667
IPR030611	AURKA	InterPro	1	ENSSSCG00000007493
IPR030616	Aur	InterPro	1	ENSSSCG00000007493
IPR030654	Sugar_lactone_oxidase	InterPro	1	ENSSSCG00000009667
IPR031091	CAV-3	InterPro	1	ENSSSCG00000040643
IPR031127	E3_UB_ligase_RBR	InterPro	1	ENSSSCG00000006066
IPR031148	Plexin	InterPro	1	ENSSSCG00000024351
IPR031259	ILBP	InterPro	3	ENSSSCG00000036883,ENSSSCG00000037272,ENSSSCG00000040681
IPR031272	FABP2	InterPro	1	ENSSSCG00000037272
IPR031675	STPPase_N	InterPro	1	ENSSSCG00000008540
IPR031713	GPR15L	InterPro	1	ENSSSCG00000024634
IPR031847	DUF4749	InterPro	1	ENSSSCG00000015796
IPR031905	Flotillin_C	InterPro	1	ENSSSCG00000022725
IPR031953	mRNA_decap_C	InterPro	1	ENSSSCG00000022616
IPR032052	Ig_4	InterPro	1	ENSSSCG00000015093
IPR032270	AMPK_C	InterPro	1	ENSSSCG00000036145
IPR032281	40S_SA_C	InterPro	1	ENSSSCG00000037236
IPR032419	CC2-LZ_dom	InterPro	1	ENSSSCG00000012825
IPR032675	LRR_dom_sf	InterPro	2	ENSSSCG00000001992,ENSSSCG00000008421
IPR032801	PXL2A/B/C	InterPro	1	ENSSSCG00000026554
IPR032955	RabGGTase_alpha	InterPro	1	ENSSSCG00000001992
IPR032959	SAT2	InterPro	1	ENSSSCG00000017952
IPR033010	Cdc20/Fizzy	InterPro	1	ENSSSCG00000003949
IPR033059	CRYBB1	InterPro	1	ENSSSCG00000009964
IPR033073	FABP4	InterPro	1	ENSSSCG00000040681
IPR033116	TRYPSIN_SER	InterPro	2	ENSSSCG00000003459,ENSSSCG00000013418
IPR033121	PEPTIDASE_A1	InterPro	1	ENSSSCG00000013092
IPR033195	AmidinoTrfase	InterPro	1	ENSSSCG00000004672
IPR033283	CYP11A1	InterPro	1	ENSSSCG00000025273
IPR033306	CAV-2	InterPro	1	ENSSSCG00000016635
IPR033391	FBPase_N	InterPro	1	ENSSSCG00000031174
IPR033690	Adenylat_kinase_CS	InterPro	1	ENSSSCG00000003885
IPR033724	PET_testin	InterPro	2	ENSSSCG00000011538,ENSSSCG00000040344
IPR033732	ATP_synth_F1_a	InterPro	1	ENSSSCG00000004499
IPR033739	M10A_MMP	InterPro	2	ENSSSCG00000014983,ENSSSCG00000014985
IPR033859	MPN_CSN6	InterPro	1	ENSSSCG00000034893
IPR033883	C2_III	InterPro	1	ENSSSCG00000012999
IPR033899	CXC_Chemokine_domain	InterPro	3	ENSSSCG00000008953,ENSSSCG00000008957,ENSSSCG00000037579
IPR033916	ML_Npc2-like	InterPro	1	ENSSSCG00000002366
IPR033944	Cyt_c_oxase_su1_dom	InterPro	1	ENSSSCG00000018075
IPR033945	Cyt_c_oxase_su3_dom	InterPro	1	ENSSSCG00000018082
IPR033948	ETF_beta_N	InterPro	1	ENSSSCG00000003229
IPR033992	NKR-like_CTLD	InterPro	1	ENSSSCG00000021933
IPR034012	Zn_ribbon_RPB9_C	InterPro	1	ENSSSCG00000039196
IPR034021	TNFRSF5_N	InterPro	1	ENSSSCG00000035078
IPR034025	ADAM10_ADAM17	InterPro	1	ENSSSCG00000004595
IPR034116	AGE_dom	InterPro	1	ENSSSCG00000012792
IPR034162	Pepsin_A	InterPro	1	ENSSSCG00000013092
IPR034179	LCAD	InterPro	1	ENSSSCG00000016156
IPR034248	CPA_M14_CPD	InterPro	1	ENSSSCG00000016557
IPR034294	Aquaporin_transptr	InterPro	1	ENSSSCG00000000211
IPR034325	S-100_dom	InterPro	1	ENSSSCG00000012147
IPR034520	SRSF1_RRM1	InterPro	1	ENSSSCG00000017626
IPR034605	PGC-1	InterPro	1	ENSSSCG00000029275
IPR034607	CCDC127	InterPro	1	ENSSSCG00000036783
IPR034625	PGC-1alpha	InterPro	1	ENSSSCG00000029275
IPR034734	ZF_C2HC_RNF	InterPro	1	ENSSSCG00000036129
IPR034735	NEMO_ZF	InterPro	1	ENSSSCG00000012825
IPR034737	TCTP	InterPro	1	ENSSSCG00000040929
IPR034804	SQR/QFR_C/D	InterPro	1	ENSSSCG00000030318
IPR034833	PPARGC1A_RRM	InterPro	1	ENSSSCG00000029275
IPR034893	SRSF2-like	InterPro	1	ENSSSCG00000036592
IPR034897	RBM4_RRM1	InterPro	1	ENSSSCG00000038304
IPR034898	RBM4_RRM2	InterPro	1	ENSSSCG00000038304
IPR034907	NDK-like_dom	InterPro	1	ENSSSCG00000017591
IPR034947	RGS2	InterPro	1	ENSSSCG00000037241
IPR034955	RGS5	InterPro	1	ENSSSCG00000037821
IPR034956	RGS_RGS5	InterPro	1	ENSSSCG00000037821
IPR034958	LIM1_Testin	InterPro	1	ENSSSCG00000040344
IPR034959	LIM2_Testin	InterPro	1	ENSSSCG00000040344
IPR034960	LIM3_Testin	InterPro	1	ENSSSCG00000040344
IPR035036	Grb10	InterPro	1	ENSSSCG00000015631
IPR035037	Grb10_SH2	InterPro	1	ENSSSCG00000015631
IPR035216	Proteasome_beta7	InterPro	1	ENSSSCG00000005590
IPR035425	CENP-T/H4_C	InterPro	6	ENSSSCG00000031751,ENSSSCG00000033566,ENSSSCG00000034688,ENSSSCG00000035473,ENSSSCG00000044948,ENSSSCG00000047841
IPR035441	TFIIS/LEDGF_dom_sf	InterPro	1	ENSSSCG00000001347
IPR035476	SIS_PGI_1	InterPro	1	ENSSSCG00000002873
IPR035482	SIS_PGI_2	InterPro	1	ENSSSCG00000002873
IPR035500	NHR-like_dom_sf	InterPro	5	ENSSSCG00000005588,ENSSSCG00000006328,ENSSSCG00000020864,ENSSSCG00000025777,ENSSSCG00000035969
IPR035512	CASS4	InterPro	1	ENSSSCG00000007495
IPR035588	PTK_Jak2_rpt1	InterPro	1	ENSSSCG00000005215
IPR035589	PTKc_Jak2_rpt2	InterPro	1	ENSSSCG00000005215
IPR035744	CASS4_SH3	InterPro	1	ENSSSCG00000007495
IPR035750	Fyn/Yrk_SH3	InterPro	1	ENSSSCG00000004421
IPR035798	EFh_SCGN	InterPro	1	ENSSSCG00000001101
IPR035808	Ribosomal_L7_euk_arc	InterPro	1	ENSSSCG00000026472
IPR035854	STAT2_SH2	InterPro	1	ENSSSCG00000000396
IPR035860	JAK2_SH2	InterPro	1	ENSSSCG00000005215
IPR035862	SOCS2_SH2	InterPro	1	ENSSSCG00000000910
IPR035892	C2_domain_sf	InterPro	1	ENSSSCG00000016192
IPR035897	Toll_tir_struct_dom_sf	InterPro	1	ENSSSCG00000011436
IPR035908	F0_ATP_A_sf	InterPro	1	ENSSSCG00000018081
IPR035963	FERM_2	InterPro	1	ENSSSCG00000005215
IPR035972	GLA-like_dom_SF	InterPro	1	ENSSSCG00000037697
IPR035973	Cyt_c_oxidase_su3-like_sf	InterPro	1	ENSSSCG00000018082
IPR035979	RBD_domain_sf	InterPro	4	ENSSSCG00000017626,ENSSSCG00000029275,ENSSSCG00000036592,ENSSSCG00000038304
IPR035985	Ubiquitin-activating_enz	InterPro	1	ENSSSCG00000007475
IPR035991	Casein_kinase_II_beta-like	InterPro	1	ENSSSCG00000001414
IPR036002	Stathmin_sf	InterPro	1	ENSSSCG00000026257
IPR036010	2Fe-2S_ferredoxin-like_sf	InterPro	1	ENSSSCG00000035945
IPR036013	Band_7/SPFH_dom_sf	InterPro	1	ENSSSCG00000022725
IPR036028	SH3-like_dom_sf	InterPro	3	ENSSSCG00000004421,ENSSSCG00000005273,ENSSSCG00000007495
IPR036034	PDZ_sf	InterPro	2	ENSSSCG00000012378,ENSSSCG00000015796
IPR036036	SOCS_box-like_dom_sf	InterPro	1	ENSSSCG00000000910
IPR036043	Phosphoglycerate_kinase_sf	InterPro	1	ENSSSCG00000001738
IPR036047	F-box-like_dom_sf	InterPro	1	ENSSSCG00000005981
IPR036048	Interleukin_8-like_sf	InterPro	6	ENSSSCG00000008953,ENSSSCG00000008957,ENSSSCG00000013593,ENSSSCG00000017723,ENSSSCG00000032343,ENSSSCG00000037579
IPR036049	Ribosomal_L29/L35_sf	InterPro	1	ENSSSCG00000034227
IPR036054	BTG-like_sf	InterPro	1	ENSSSCG00000012014
IPR036056	Fibrinogen-like_C	InterPro	1	ENSSSCG00000013599
IPR036058	Kazal_dom_sf	InterPro	1	ENSSSCG00000029257
IPR036068	Nicotinate_pribotase-like_C	InterPro	1	ENSSSCG00000015435
IPR036116	FN3_sf	InterPro	2	ENSSSCG00000013618,ENSSSCG00000017044
IPR036121	ATPase_F1/V1/A1_a/bsu_N_sf	InterPro	1	ENSSSCG00000004499
IPR036156	Beta-gal/glucu_dom_sf	InterPro	1	ENSSSCG00000007739
IPR036179	Ig-like_dom_sf	InterPro	3	ENSSSCG00000004687,ENSSSCG00000015093,ENSSSCG00000017044
IPR036188	FAD/NAD-bd_sf	InterPro	2	ENSSSCG00000015268,ENSSSCG00000020686
IPR036213	Calpain_III_sf	InterPro	1	ENSSSCG00000012999
IPR036227	L18e/L15P_sf	InterPro	1	ENSSSCG00000025928
IPR036236	Znf_C2H2_sf	InterPro	3	ENSSSCG00000004127,ENSSSCG00000010224,ENSSSCG00000024191
IPR036249	Thioredoxin-like_sf	InterPro	9	ENSSSCG00000001214,ENSSSCG00000022351,ENSSSCG00000022742,ENSSSCG00000024052,ENSSSCG00000026554,ENSSSCG00000028896,ENSSSCG00000030125,ENSSSCG00000036990,ENSSSCG00000039731
IPR036250	AcylCo_DH-like_C	InterPro	1	ENSSSCG00000016156
IPR036252	Proteasome_activ_sf	InterPro	1	ENSSSCG00000017385
IPR036254	RabGGT_asu_insert-dom_sf	InterPro	1	ENSSSCG00000001992
IPR036259	MFS_trans_sf	InterPro	3	ENSSSCG00000023920,ENSSSCG00000027796,ENSSSCG00000029516
IPR036265	HIT-like_sf	InterPro	1	ENSSSCG00000015231
IPR036282	Glutathione-S-Trfase_C_sf	InterPro	1	ENSSSCG00000022351
IPR036291	NAD(P)-bd_dom_sf	InterPro	8	ENSSSCG00000002013,ENSSSCG00000006717,ENSSSCG00000006719,ENSSSCG00000008571,ENSSSCG00000009150,ENSSSCG00000021767,ENSSSCG00000025751,ENSSSCG00000031111
IPR036305	RGS_sf	InterPro	4	ENSSSCG00000011675,ENSSSCG00000015550,ENSSSCG00000037241,ENSSSCG00000037821
IPR036318	FAD-bd_PCMH-like_sf	InterPro	1	ENSSSCG00000009667
IPR036322	WD40_repeat_dom_sf	InterPro	3	ENSSSCG00000003949,ENSSSCG00000007503,ENSSSCG00000029724
IPR036351	Ribosomal_L32e_sf	InterPro	1	ENSSSCG00000035811
IPR036352	Semap_dom_sf	InterPro	1	ENSSSCG00000024351
IPR036365	PGBD-like_sf	InterPro	2	ENSSSCG00000014983,ENSSSCG00000014985
IPR036366	PGBDSf	InterPro	2	ENSSSCG00000014983,ENSSSCG00000014985
IPR036375	Hemopexin-like_dom_sf	InterPro	2	ENSSSCG00000014983,ENSSSCG00000014985
IPR036382	Guanylin_sf	InterPro	1	ENSSSCG00000003970
IPR036387	Neurhyp_horm_dom_sf	InterPro	1	ENSSSCG00000007164
IPR036388	WH-like_DNA-bd_sf	InterPro	1	ENSSSCG00000009241
IPR036390	WH_DNA-bd_sf	InterPro	1	ENSSSCG00000009241
IPR036396	Cyt_P450_sf	InterPro	5	ENSSSCG00000001428,ENSSSCG00000003891,ENSSSCG00000010591,ENSSSCG00000015311,ENSSSCG00000025273
IPR036400	Cyt_B5-like_heme/steroid_sf	InterPro	2	ENSSSCG00000004875,ENSSSCG00000012625
IPR036401	RPS17e-like_sf	InterPro	1	ENSSSCG00000027358
IPR036412	HAD-like_sf	InterPro	1	ENSSSCG00000034386
IPR036419	Ribosomal_S3_C_sf	InterPro	1	ENSSSCG00000014855
IPR036436	Disintegrin_dom_sf	InterPro	1	ENSSSCG00000004595
IPR036438	Insulin-like_sf	InterPro	3	ENSSSCG00000013765,ENSSSCG00000013887,ENSSSCG00000033740
IPR036525	Tubulin/FtsZ_GTPase_sf	InterPro	2	ENSSSCG00000000190,ENSSSCG00000001379
IPR036535	STAT_N_sf	InterPro	1	ENSSSCG00000000396
IPR036539	Cyt_c_oxidase_su7a_sf	InterPro	1	ENSSSCG00000037792
IPR036578	SMAD_MH1_sf	InterPro	2	ENSSSCG00000004524,ENSSSCG00000004952
IPR036602	tRNA_yW-synthesising-like_sf	InterPro	1	ENSSSCG00000003779
IPR036636	COX7C/Cox8_sf	InterPro	1	ENSSSCG00000040325
IPR036638	HLH_DNA-bd_sf	InterPro	2	ENSSSCG00000008645,ENSSSCG00000026533
IPR036645	Elafin-like_sf	InterPro	3	ENSSSCG00000016731,ENSSSCG00000033003,ENSSSCG00000033675
IPR036658	CPI-17_sf	InterPro	1	ENSSSCG00000037999
IPR036674	p53_tetramer_sf	InterPro	1	ENSSSCG00000017950
IPR036723	Alpha-catenin/vinculin-like_sf	InterPro	1	ENSSSCG00000010313
IPR036757	TFR-like_dimer_dom_sf	InterPro	1	ENSSSCG00000011848
IPR036770	Ankyrin_rpt-contain_sf	InterPro	2	ENSSSCG00000001952,ENSSSCG00000005273
IPR036812	NADP_OxRdtase_dom_sf	InterPro	1	ENSSSCG00000036941
IPR036816	RNaseA-like_dom_sf	InterPro	1	ENSSSCG00000002134
IPR036834	Blc2-like_sf	InterPro	1	ENSSSCG00000000769
IPR036836	Agouti_dom_sf	InterPro	1	ENSSSCG00000002775
IPR036850	NDK-like_dom_sf	InterPro	1	ENSSSCG00000017591
IPR036853	Ribosomal_L14_sf	InterPro	1	ENSSSCG00000038880
IPR036855	Znf_CCCH_sf	InterPro	1	ENSSSCG00000001347
IPR036857	Thyroglobulin_1_sf	InterPro	2	ENSSSCG00000008429,ENSSSCG00000035392
IPR036860	SH2_dom_sf	InterPro	5	ENSSSCG00000000396,ENSSSCG00000000910,ENSSSCG00000004421,ENSSSCG00000005215,ENSSSCG00000015631
IPR036869	J_dom_sf	InterPro	1	ENSSSCG00000006217
IPR036870	Ribosomal_S18_sf	InterPro	1	ENSSSCG00000029425
IPR036873	Rhodanese-like_dom_sf	InterPro	1	ENSSSCG00000007475
IPR036877	SUI1_dom_sf	InterPro	1	ENSSSCG00000011270
IPR036909	Cyt_c-like_dom_sf	InterPro	1	ENSSSCG00000016714
IPR036910	HMG_box_dom_sf	InterPro	2	ENSSSCG00000037443,ENSSSCG00000040185
IPR036915	Cyclin-like_sf	InterPro	1	ENSSSCG00000038694
IPR036919	L30_ferredoxin-like_sf	InterPro	1	ENSSSCG00000026472
IPR036920	Ribosomal_L10e/L16_sf	InterPro	1	ENSSSCG00000035997
IPR036924	Prion/Doppel_b-ribbon_dom_sf	InterPro	1	ENSSSCG00000007039
IPR036927	Cyt_c_oxase-like_su1_sf	InterPro	1	ENSSSCG00000018075
IPR036948	Ribosomal_L21_sf	InterPro	1	ENSSSCG00000009303
IPR036959	Peptidase_C12_UCH_sf	InterPro	1	ENSSSCG00000022945
IPR036961	Kinesin_motor_dom_sf	InterPro	2	ENSSSCG00000002029,ENSSSCG00000029441
IPR036969	Citrate_synthase_sf	InterPro	1	ENSSSCG00000035686
IPR036972	Cyt_c_oxidase_su5b_sf	InterPro	1	ENSSSCG00000008195
IPR036974	PUA_sf	InterPro	1	ENSSSCG00000033741
IPR036990	M14A-like_propep	InterPro	1	ENSSSCG00000016557
IPR036996	PA28_N_sf	InterPro	1	ENSSSCG00000017385
IPR036997	PA28_C_sf	InterPro	1	ENSSSCG00000017385
IPR037069	AcylCoA_DH/ox_N_sf	InterPro	1	ENSSSCG00000016156
IPR037099	Fum_R/Succ_DH_flav-like_C_sf	InterPro	1	ENSSSCG00000020686
IPR037103	Tubulin/FtsZ_C_sf	InterPro	2	ENSSSCG00000000190,ENSSSCG00000001379
IPR037122	PTN/MK_N_dom_sf	InterPro	1	ENSSSCG00000016522
IPR037171	NagB/RpiA_transferase-like	InterPro	1	ENSSSCG00000016863
IPR037212	Med7/Med21-like	InterPro	1	ENSSSCG00000017058
IPR037282	CapZ_alpha/beta	InterPro	1	ENSSSCG00000028113
IPR037309	TRAF6_MATH	InterPro	1	ENSSSCG00000038082
IPR037324	TfR1/2_PA	InterPro	1	ENSSSCG00000011848
IPR037362	CAS_fam	InterPro	1	ENSSSCG00000007495
IPR037365	Slowmo/Ups	InterPro	1	ENSSSCG00000007525
IPR037389	ODFP	InterPro	1	ENSSSCG00000006056
IPR037518	MPN	InterPro	1	ENSSSCG00000034893
IPR037552	ODF1_ACD	InterPro	1	ENSSSCG00000006056
IPR037561	Complement_factor_D	InterPro	1	ENSSSCG00000013418
IPR037631	Gle2/RAE1	InterPro	1	ENSSSCG00000007503
IPR037754	CSN4	InterPro	1	ENSSSCG00000009241
IPR037805	IgV_CD47	InterPro	1	ENSSSCG00000011942
IPR037838	JAK2_FERM_C-lobe	InterPro	1	ENSSSCG00000005215
IPR037878	SPACA1	InterPro	1	ENSSSCG00000004308
IPR037882	ACD_alphaB-crystallin	InterPro	1	ENSSSCG00000036724
IPR038077	Troponin_sf	InterPro	1	ENSSSCG00000025353
IPR038130	PTN/MK_C_dom_sf	InterPro	1	ENSSSCG00000016522
IPR038195	Apo_CIII_sf	InterPro	1	ENSSSCG00000015069
IPR038219	Sep15/SelM_sf	InterPro	1	ENSSSCG00000030125
IPR038319	Serine_rich_sf	InterPro	1	ENSSSCG00000007495
IPR038359	Connexin_N_sf	InterPro	1	ENSSSCG00000021306
IPR038376	ATP_synth_asu_C_sf	InterPro	1	ENSSSCG00000004499
IPR038386	Beta-thymosin_sf	InterPro	1	ENSSSCG00000012119
IPR038430	NDAH_ubi_oxred_su3_sf	InterPro	1	ENSSSCG00000018084
IPR038526	Ribosomal_L22e_sf	InterPro	1	ENSSSCG00000003369
IPR038562	Ribosomal_L34Ae_sf	InterPro	1	ENSSSCG00000009146
IPR038579	Ribosomal_S21e_sf	InterPro	1	ENSSSCG00000021825
IPR038655	L27e_sf	InterPro	1	ENSSSCG00000025507
IPR038702	Na/K_ATPase_sub_beta_sf	InterPro	3	ENSSSCG00000006296,ENSSSCG00000009561,ENSSSCG00000012606
IPR038765	Papain-like_cys_pep_sf	InterPro	5	ENSSSCG00000001770,ENSSSCG00000011171,ENSSSCG00000012999,ENSSSCG00000022945,ENSSSCG00000023666
IPR039008	IF_rod_dom	InterPro	2	ENSSSCG00000011033,ENSSSCG00000020785
IPR039017	ATP8_mammal	InterPro	1	ENSSSCG00000018080
IPR039129	7tmA_GHSR	InterPro	1	ENSSSCG00000020906
IPR039148	AMPKA2_C	InterPro	1	ENSSSCG00000036145
IPR039153	FATE1	InterPro	1	ENSSSCG00000039345
IPR039162	HOPX	InterPro	1	ENSSSCG00000008898
IPR039297	COX7a	InterPro	1	ENSSSCG00000037792
IPR039361	Cyclin	InterPro	1	ENSSSCG00000038694
IPR039373	Peptidase_M28B	InterPro	1	ENSSSCG00000011848
IPR039417	Peptidase_C1A_papain-like	InterPro	2	ENSSSCG00000001770,ENSSSCG00000011171
IPR039428	NUOK/Mnh_C1-like	InterPro	1	ENSSSCG00000018086
IPR039433	Mff-like_dom	InterPro	1	ENSSSCG00000039345
IPR039528	DPM1-like	InterPro	1	ENSSSCG00000034952
IPR039664	GRB/APBB1IP	InterPro	1	ENSSSCG00000015631
IPR039665	PH_APBB1IP	InterPro	1	ENSSSCG00000015631
IPR039670	NPC2-like	InterPro	1	ENSSSCG00000002366
IPR039699	Ribosomal_L7/L30	InterPro	1	ENSSSCG00000026472
IPR039704	Myogenic_factor	InterPro	1	ENSSSCG00000026533
IPR039809	Chemokine_b/g/d	InterPro	3	ENSSSCG00000013593,ENSSSCG00000017723,ENSSSCG00000032343
IPR039992	Sep15_SelM	InterPro	1	ENSSSCG00000030125
IPR040054	MRPS18B	InterPro	1	ENSSSCG00000029425
IPR040079	Glutathione_S-Trfase	InterPro	1	ENSSSCG00000022351
IPR040113	INSL3	InterPro	1	ENSSSCG00000013887
IPR040134	PSMD12/CSN4	InterPro	1	ENSSSCG00000009241
IPR040145	ITM2	InterPro	1	ENSSSCG00000016267
IPR040162	MGST1-like	InterPro	1	ENSSSCG00000032580
IPR040394	FBX25/32	InterPro	1	ENSSSCG00000005981
IPR040445	Kir_TM	InterPro	2	ENSSSCG00000021573,ENSSSCG00000039947
IPR040598	UPF0113_N	InterPro	1	ENSSSCG00000033741
IPR041046	FERM_F2	InterPro	1	ENSSSCG00000005215
IPR041155	FERM_F1	InterPro	1	ENSSSCG00000005215
IPR041283	LRR_12	InterPro	1	ENSSSCG00000011436
IPR041310	TRAF6_Z2	InterPro	1	ENSSSCG00000038082
IPR041381	Jak1_PHL_dom	InterPro	1	ENSSSCG00000005215
IPR041406	CSN4_HTH	InterPro	1	ENSSSCG00000009241
IPR041525	N/Namide_PRibTrfase	InterPro	1	ENSSSCG00000015435
IPR041529	DUF5598	InterPro	1	ENSSSCG00000015435
IPR041630	EpCAM_N	InterPro	1	ENSSSCG00000008429
IPR041647	IRK_C	InterPro	2	ENSSSCG00000021573,ENSSSCG00000039947
IPR041837	Rab27a/b	InterPro	1	ENSSSCG00000004612
IPR041838	Arf6	InterPro	1	ENSSSCG00000005012
IPR041840	Rap2	InterPro	1	ENSSSCG00000038366
IPR041991	KOW_RPL27	InterPro	1	ENSSSCG00000025507
IPR042153	DBD_VDR	InterPro	1	ENSSSCG00000020864
IPR042180	IF_rod_dom_coil1B	InterPro	2	ENSSSCG00000011033,ENSSSCG00000020785
IPR042276	CapZ_alpha/beta_2	InterPro	1	ENSSSCG00000028113
IPR042412	PROP1	InterPro	1	ENSSSCG00000029569
IPR042489	CapZ_alpha_1	InterPro	1	ENSSSCG00000028113

## Sheet: pfam annotation
AnnoId	Description	Hyperlink	No.Genes	GeneIds
PF00001	7tm_1	Pfam	15	ENSSSCG00000001481,ENSSSCG00000008421,ENSSSCG00000008889,ENSSSCG00000009477,ENSSSCG00000010629,ENSSSCG00000011590,ENSSSCG00000011695,ENSSSCG00000020906,ENSSSCG00000023557,ENSSSCG00000031346,ENSSSCG00000033806,ENSSSCG00000039227,ENSSSCG00000039416,ENSSSCG00000040207,ENSSSCG00000051798
PF00005	ABC_tran	Pfam	1	ENSSSCG00000009215
PF00006	ATP-synt_ab	Pfam	1	ENSSSCG00000004499
PF00007	Cys_knot	Pfam	1	ENSSSCG00000013328
PF00008	EGF	Pfam	3	ENSSSCG00000001434,ENSSSCG00000001682,ENSSSCG00000014362
PF00010	HLH	Pfam	2	ENSSSCG00000008645,ENSSSCG00000026533
PF00011	HSP20	Pfam	3	ENSSSCG00000006056,ENSSSCG00000036724,ENSSSCG00000038816
PF00012	HSP70	Pfam	1	ENSSSCG00000030368
PF00017	SH2	Pfam	5	ENSSSCG00000000396,ENSSSCG00000000910,ENSSSCG00000004421,ENSSSCG00000005215,ENSSSCG00000015631
PF00018	SH3_1	Pfam	2	ENSSSCG00000004421,ENSSSCG00000005273
PF00019	TGF_beta	Pfam	4	ENSSSCG00000003017,ENSSSCG00000016047,ENSSSCG00000020771,ENSSSCG00000035077
PF00020	TNFR_c6	Pfam	1	ENSSSCG00000035078
PF00022	Actin	Pfam	1	ENSSSCG00000007585
PF00023	Ank	Pfam	1	ENSSSCG00000001952
PF00025	Arf	Pfam	3	ENSSSCG00000005012,ENSSSCG00000010260,ENSSSCG00000014305
PF00026	Asp	Pfam	1	ENSSSCG00000013092
PF00029	Connexin	Pfam	1	ENSSSCG00000021306
PF00030	Crystall	Pfam	1	ENSSSCG00000009964
PF00031	Cystatin	Pfam	2	ENSSSCG00000027357,ENSSSCG00000028871
PF00034	Cytochrom_C	Pfam	1	ENSSSCG00000016714
PF00036	EF-hand_1	Pfam	2	ENSSSCG00000006610,ENSSSCG00000012147
PF00038	Filament	Pfam	2	ENSSSCG00000011033,ENSSSCG00000020785
PF00041	fn3	Pfam	1	ENSSSCG00000013618
PF00042	Globin	Pfam	1	ENSSSCG00000002399
PF00045	Hemopexin	Pfam	2	ENSSSCG00000014983,ENSSSCG00000014985
PF00046	Homeodomain	Pfam	2	ENSSSCG00000008898,ENSSSCG00000029569
PF00048	IL8	Pfam	6	ENSSSCG00000008953,ENSSSCG00000008957,ENSSSCG00000013593,ENSSSCG00000017723,ENSSSCG00000032343,ENSSSCG00000037579
PF00049	Insulin	Pfam	3	ENSSSCG00000013765,ENSSSCG00000013887,ENSSSCG00000033740
PF00050	Kazal_1	Pfam	1	ENSSSCG00000029257
PF00056	Ldh_1_N	Pfam	1	ENSSSCG00000025751
PF00059	Lectin_C	Pfam	1	ENSSSCG00000021933
PF00061	Lipocalin	Pfam	3	ENSSSCG00000036883,ENSSSCG00000037272,ENSSSCG00000040681
PF00062	Lys	Pfam	1	ENSSSCG00000024573
PF00063	Myosin_head	Pfam	2	ENSSSCG00000002029,ENSSSCG00000029441
PF00067	p450	Pfam	5	ENSSSCG00000001428,ENSSSCG00000003891,ENSSSCG00000010591,ENSSSCG00000015311,ENSSSCG00000025273
PF00069	Pkinase	Pfam	6	ENSSSCG00000005587,ENSSSCG00000006248,ENSSSCG00000007493,ENSSSCG00000011675,ENSSSCG00000025092,ENSSSCG00000036145
PF00071	Ras	Pfam	6	ENSSSCG00000004612,ENSSSCG00000017769,ENSSSCG00000032312,ENSSSCG00000032477,ENSSSCG00000037653,ENSSSCG00000038366
PF00074	RnaseA	Pfam	1	ENSSSCG00000002134
PF00076	RRM_1	Pfam	4	ENSSSCG00000017626,ENSSSCG00000029275,ENSSSCG00000036592,ENSSSCG00000038304
PF00083	Sugar_tr	Pfam	3	ENSSSCG00000023920,ENSSSCG00000027796,ENSSSCG00000029516
PF00086	Thyroglobulin_1	Pfam	2	ENSSSCG00000008429,ENSSSCG00000035392
PF00088	Trefoil	Pfam	1	ENSSSCG00000010141
PF00089	Trypsin	Pfam	3	ENSSSCG00000003459,ENSSSCG00000013415,ENSSSCG00000013418
PF00091	Tubulin	Pfam	2	ENSSSCG00000000190,ENSSSCG00000001379
PF00095	WAP	Pfam	3	ENSSSCG00000016731,ENSSSCG00000033003,ENSSSCG00000033675
PF00096	zf-C2H2	Pfam	3	ENSSSCG00000004127,ENSSSCG00000010224,ENSSSCG00000024191
PF00098	zf-CCHC	Pfam	1	ENSSSCG00000038304
PF00100	Zona_pellucida	Pfam	1	ENSSSCG00000010141
PF00104	Hormone_recep	Pfam	5	ENSSSCG00000005588,ENSSSCG00000006328,ENSSSCG00000020864,ENSSSCG00000025777,ENSSSCG00000035969
PF00105	zf-C4	Pfam	5	ENSSSCG00000005588,ENSSSCG00000006328,ENSSSCG00000020864,ENSSSCG00000025777,ENSSSCG00000035969
PF00106	adh_short	Pfam	1	ENSSSCG00000031111
PF00111	Fer2	Pfam	1	ENSSSCG00000035945
PF00112	Peptidase_C1	Pfam	3	ENSSSCG00000001770,ENSSSCG00000011171,ENSSSCG00000023666
PF00115	COX1	Pfam	1	ENSSSCG00000018075
PF00119	ATP-synt_A	Pfam	1	ENSSSCG00000018081
PF00123	Hormone_2	Pfam	1	ENSSSCG00000015895
PF00125	Histone	Pfam	2	ENSSSCG00000017202,ENSSSCG00000023971
PF00131	Metallothio	Pfam	3	ENSSSCG00000023684,ENSSSCG00000024305,ENSSSCG00000030300
PF00134	Cyclin_N	Pfam	1	ENSSSCG00000038694
PF00143	Interferon	Pfam	1	ENSSSCG00000005136
PF00147	Fibrinogen_C	Pfam	1	ENSSSCG00000013599
PF00149	Metallophos	Pfam	2	ENSSSCG00000008540,ENSSSCG00000014298
PF00155	Aminotran_1_2	Pfam	2	ENSSSCG00000010537,ENSSSCG00000032985
PF00156	Pribosyltran	Pfam	1	ENSSSCG00000034896
PF00162	PGK	Pfam	1	ENSSSCG00000001738
PF00167	FGF	Pfam	1	ENSSSCG00000009278
PF00168	C2	Pfam	1	ENSSSCG00000016192
PF00169	PH	Pfam	2	ENSSSCG00000015631,ENSSSCG00000016192
PF00171	Aldedh	Pfam	2	ENSSSCG00000006324,ENSSSCG00000009889
PF00173	Cyt-b5	Pfam	2	ENSSSCG00000004875,ENSSSCG00000012625
PF00184	Hormone_5	Pfam	1	ENSSSCG00000007164
PF00189	Ribosomal_S3_C	Pfam	1	ENSSSCG00000014855
PF00200	Disintegrin	Pfam	1	ENSSSCG00000004595
PF00202	Aminotran_3	Pfam	1	ENSSSCG00000007909
PF00211	Guanylate_cyc	Pfam	1	ENSSSCG00000026724
PF00212	ANP	Pfam	2	ENSSSCG00000003431,ENSSSCG00000026852
PF00214	Calc_CGRP_IAPP	Pfam	3	ENSSSCG00000013386,ENSSSCG00000013387,ENSSSCG00000013408
PF00219	IGFBP	Pfam	1	ENSSSCG00000035392
PF00220	Hormone_4	Pfam	1	ENSSSCG00000007164
PF00226	DnaJ	Pfam	1	ENSSSCG00000006217
PF00227	Proteasome	Pfam	1	ENSSSCG00000005590
PF00229	TNF	Pfam	2	ENSSSCG00000001403,ENSSSCG00000001404
PF00230	MIP	Pfam	1	ENSSSCG00000000211
PF00236	Hormone_6	Pfam	1	ENSSSCG00000025434
PF00238	Ribosomal_L14	Pfam	1	ENSSSCG00000038880
PF00241	Cofilin_ADF	Pfam	3	ENSSSCG00000001959,ENSSSCG00000007085,ENSSSCG00000012974
PF00243	NGF	Pfam	1	ENSSSCG00000013333
PF00246	Peptidase_M14	Pfam	1	ENSSSCG00000016557
PF00248	Aldo_ket_red	Pfam	1	ENSSSCG00000036941
PF00252	Ribosomal_L16	Pfam	1	ENSSSCG00000035997
PF00255	GSHPx	Pfam	2	ENSSSCG00000001214,ENSSSCG00000024052
PF00261	Tropomyosin	Pfam	1	ENSSSCG00000013849
PF00262	Calreticulin	Pfam	1	ENSSSCG00000013746
PF00264	Tyrosinase	Pfam	1	ENSSSCG00000009490
PF00270	DEAD	Pfam	2	ENSSSCG00000001376,ENSSSCG00000001400
PF00271	Helicase_C	Pfam	2	ENSSSCG00000001376,ENSSSCG00000001400
PF00273	Serum_albumin	Pfam	1	ENSSSCG00000008949
PF00285	Citrate_synt	Pfam	1	ENSSSCG00000035686
PF00287	Na_K-ATPase	Pfam	3	ENSSSCG00000006296,ENSSSCG00000009561,ENSSSCG00000012606
PF00293	NUDIX	Pfam	1	ENSSSCG00000010981
PF00306	ATP-synt_ab_C	Pfam	1	ENSSSCG00000004499
PF00316	FBPase	Pfam	1	ENSSSCG00000031174
PF00318	Ribosomal_S2	Pfam	1	ENSSSCG00000037236
PF00322	Endothelin	Pfam	1	ENSSSCG00000007527
PF00327	Ribosomal_L30	Pfam	1	ENSSSCG00000026472
PF00334	NDK	Pfam	1	ENSSSCG00000017591
PF00335	Tetraspanin	Pfam	1	ENSSSCG00000000735
PF00339	Arrestin_N	Pfam	1	ENSSSCG00000031262
PF00340	IL1	Pfam	3	ENSSSCG00000008090,ENSSSCG00000015037,ENSSSCG00000039214
PF00342	PGI	Pfam	1	ENSSSCG00000002873
PF00350	Dynamin_N	Pfam	1	ENSSSCG00000012076
PF00354	Pentaxin	Pfam	1	ENSSSCG00000037268
PF00361	Proton_antipo_M	Pfam	3	ENSSSCG00000018069,ENSSSCG00000018087,ENSSSCG00000018091
PF00377	Prion	Pfam	1	ENSSSCG00000007039
PF00378	ECH_1	Pfam	1	ENSSSCG00000008571
PF00387	PI-PLC-Y	Pfam	1	ENSSSCG00000016192
PF00388	PI-PLC-X	Pfam	1	ENSSSCG00000016192
PF00389	2-Hacid_dh	Pfam	1	ENSSSCG00000006717
PF00400	WD40	Pfam	3	ENSSSCG00000003949,ENSSSCG00000007503,ENSSSCG00000029724
PF00412	LIM	Pfam	3	ENSSSCG00000011538,ENSSSCG00000015796,ENSSSCG00000040344
PF00413	Peptidase_M10	Pfam	2	ENSSSCG00000014983,ENSSSCG00000014985
PF00416	Ribosomal_S13	Pfam	1	ENSSSCG00000001502
PF00420	Oxidored_q2	Pfam	1	ENSSSCG00000018086
PF00441	Acyl-CoA_dh_1	Pfam	1	ENSSSCG00000016156
PF00446	GnRH	Pfam	1	ENSSSCG00000009651
PF00459	Inositol_P	Pfam	1	ENSSSCG00000032846
PF00462	Glutaredoxin	Pfam	1	ENSSSCG00000039731
PF00467	KOW	Pfam	1	ENSSSCG00000025507
PF00473	CRF	Pfam	1	ENSSSCG00000006215
PF00491	Arginase	Pfam	1	ENSSSCG00000004195
PF00499	Oxidored_q3	Pfam	1	ENSSSCG00000018092
PF00503	G-alpha	Pfam	1	ENSSSCG00000033763
PF00505	HMG_box	Pfam	2	ENSSSCG00000037443,ENSSSCG00000040185
PF00507	Oxidored_q4	Pfam	1	ENSSSCG00000018084
PF00510	COX3	Pfam	1	ENSSSCG00000018082
PF00525	Crystallin	Pfam	2	ENSSSCG00000036724,ENSSSCG00000038816
PF00535	Glycos_transf_2	Pfam	1	ENSSSCG00000034952
PF00578	AhpC-TSA	Pfam	1	ENSSSCG00000022742
PF00581	Rhodanese	Pfam	1	ENSSSCG00000007475
PF00583	Acetyltransf_1	Pfam	1	ENSSSCG00000017952
PF00595	PDZ	Pfam	2	ENSSSCG00000012378,ENSSSCG00000015796
PF00615	RGS	Pfam	4	ENSSSCG00000011675,ENSSSCG00000015550,ENSSSCG00000037241,ENSSSCG00000037821
PF00622	SPRY	Pfam	1	ENSSSCG00000001235
PF00642	zf-CCCH	Pfam	1	ENSSSCG00000001347
PF00643	zf-B_box	Pfam	1	ENSSSCG00000001235
PF00648	Peptidase_C2	Pfam	1	ENSSSCG00000012999
PF00651	BTB	Pfam	1	ENSSSCG00000023667
PF00653	BIR	Pfam	1	ENSSSCG00000040486
PF00662	Proton_antipo_N	Pfam	1	ENSSSCG00000018091
PF00688	TGFb_propeptide	Pfam	3	ENSSSCG00000003017,ENSSSCG00000016047,ENSSSCG00000035077
PF00689	Cation_ATPase_C	Pfam	1	ENSSSCG00000034386
PF00690	Cation_ATPase_N	Pfam	1	ENSSSCG00000034386
PF00703	Glyco_hydro_2	Pfam	1	ENSSSCG00000007739
PF00711	Defensin_beta	Pfam	1	ENSSSCG00000027555
PF00714	IFN-gamma	Pfam	1	ENSSSCG00000032963
PF00715	IL2	Pfam	1	ENSSSCG00000033267
PF00725	3HCDH	Pfam	2	ENSSSCG00000008571,ENSSSCG00000009150
PF00727	IL4	Pfam	1	ENSSSCG00000014282
PF00743	FMO-like	Pfam	1	ENSSSCG00000015268
PF00756	Esterase	Pfam	1	ENSSSCG00000009407
PF00758	EPO_TPO	Pfam	1	ENSSSCG00000007673
PF00788	RA	Pfam	1	ENSSSCG00000015631
PF00822	PMP22_Claudin	Pfam	1	ENSSSCG00000012031
PF00831	Ribosomal_L29	Pfam	1	ENSSSCG00000034227
PF00833	Ribosomal_S17e	Pfam	1	ENSSSCG00000027358
PF00836	Stathmin	Pfam	1	ENSSSCG00000026257
PF00837	T4_deiodinase	Pfam	2	ENSSSCG00000028896,ENSSSCG00000036990
PF00838	TCTP	Pfam	1	ENSSSCG00000040929
PF00865	Osteopontin	Pfam	1	ENSSSCG00000009216
PF00870	P53	Pfam	1	ENSSSCG00000017950
PF00890	FAD_binding_2	Pfam	1	ENSSSCG00000020686
PF00895	ATP-synt_8	Pfam	1	ENSSSCG00000018080
PF00899	ThiF	Pfam	1	ENSSSCG00000007475
PF00935	Ribosomal_L44	Pfam	1	ENSSSCG00000035738
PF00992	Troponin	Pfam	1	ENSSSCG00000025353
PF01007	IRK	Pfam	2	ENSSSCG00000021573,ENSSSCG00000039947
PF01012	ETF	Pfam	1	ENSSSCG00000003229
PF01017	STAT_alpha	Pfam	1	ENSSSCG00000000396
PF01023	S_100	Pfam	2	ENSSSCG00000006610,ENSSSCG00000012147
PF01031	Dynamin_M	Pfam	1	ENSSSCG00000012076
PF01044	Vinculin	Pfam	1	ENSSSCG00000010313
PF01059	Oxidored_q5_N	Pfam	1	ENSSSCG00000018087
PF01061	ABC2_membrane	Pfam	1	ENSSSCG00000009215
PF01067	Calpain_III	Pfam	1	ENSSSCG00000012999
PF01073	3Beta_HSD	Pfam	1	ENSSSCG00000006719
PF01084	Ribosomal_S18	Pfam	1	ENSSSCG00000029425
PF01088	Peptidase_C12	Pfam	1	ENSSSCG00000022945
PF01091	PTN_MK_C	Pfam	1	ENSSSCG00000016522
PF01094	ANF_receptor	Pfam	1	ENSSSCG00000026724
PF01096	TFIIS_C	Pfam	1	ENSSSCG00000039196
PF01114	Colipase	Pfam	1	ENSSSCG00000001552
PF01124	MAPEG	Pfam	1	ENSSSCG00000032580
PF01127	Sdh_cyt	Pfam	1	ENSSSCG00000030318
PF01130	CD36	Pfam	1	ENSSSCG00000009759
PF01144	CoA_trans	Pfam	1	ENSSSCG00000016863
PF01145	Band_7	Pfam	1	ENSSSCG00000022725
PF01146	Caveolin	Pfam	2	ENSSSCG00000016635,ENSSSCG00000040643
PF01154	HMG_CoA_synt_N	Pfam	1	ENSSSCG00000036808
PF01157	Ribosomal_L21e	Pfam	1	ENSSSCG00000009303
PF01187	MIF	Pfam	1	ENSSSCG00000010067
PF01198	Ribosomal_L31e	Pfam	1	ENSSSCG00000008170
PF01199	Ribosomal_L34e	Pfam	1	ENSSSCG00000009146
PF01200	Ribosomal_S28e	Pfam	1	ENSSSCG00000013597
PF01214	CK_II_beta	Pfam	1	ENSSSCG00000001414
PF01215	COX5B	Pfam	1	ENSSSCG00000008195
PF01234	NNMT_PNMT_TEMT	Pfam	1	ENSSSCG00000017501
PF01239	PPTA	Pfam	1	ENSSSCG00000001992
PF01248	Ribosomal_L7Ae	Pfam	1	ENSSSCG00000004177
PF01249	Ribosomal_S21e	Pfam	1	ENSSSCG00000021825
PF01253	SUI1	Pfam	1	ENSSSCG00000011270
PF01267	F-actin_cap_A	Pfam	1	ENSSSCG00000028113
PF01279	Parathyroid	Pfam	1	ENSSSCG00000013394
PF01290	Thymosin	Pfam	1	ENSSSCG00000012119
PF01344	Kelch_1	Pfam	1	ENSSSCG00000023667
PF01370	Epimerase	Pfam	1	ENSSSCG00000021767
PF01387	Synuclein	Pfam	1	ENSSSCG00000009203
PF01398	JAB	Pfam	1	ENSSSCG00000034893
PF01399	PCI	Pfam	1	ENSSSCG00000009241
PF01403	Sema	Pfam	1	ENSSSCG00000024351
PF01432	Peptidase_M3	Pfam	1	ENSSSCG00000016778
PF01437	PSI	Pfam	1	ENSSSCG00000024351
PF01459	Porin_3	Pfam	1	ENSSSCG00000014296
PF01471	PG_binding_1	Pfam	2	ENSSSCG00000014983,ENSSSCG00000014985
PF01485	IBR	Pfam	1	ENSSSCG00000006066
PF01531	Glyco_transf_11	Pfam	1	ENSSSCG00000003145
PF01562	Pep_M12B_propep	Pfam	1	ENSSSCG00000004595
PF01565	FAD_binding_4	Pfam	1	ENSSSCG00000009667
PF01576	Myosin_tail_1	Pfam	2	ENSSSCG00000002029,ENSSSCG00000029441
PF01582	TIR	Pfam	1	ENSSSCG00000011436
PF01585	G-patch	Pfam	1	ENSSSCG00000009962
PF01586	Basic	Pfam	1	ENSSSCG00000026533
PF01655	Ribosomal_L32e	Pfam	1	ENSSSCG00000035811
PF01762	Galactosyl_T	Pfam	2	ENSSSCG00000021774,ENSSSCG00000024393
PF01776	Ribosomal_L22e	Pfam	1	ENSSSCG00000003369
PF01777	Ribosomal_L27e	Pfam	1	ENSSSCG00000025507
PF01779	Ribosomal_L29e	Pfam	1	ENSSSCG00000027573
PF01794	Ferric_reduct	Pfam	1	ENSSSCG00000015301
PF01833	TIG	Pfam	1	ENSSSCG00000024351
PF01956	EMC3_TMCO1	Pfam	1	ENSSSCG00000037314
PF02025	IL5	Pfam	1	ENSSSCG00000014278
PF02038	ATP1G1_PLM_MAT8	Pfam	1	ENSSSCG00000021374
PF02058	Guanylin	Pfam	1	ENSSSCG00000003970
PF02072	Orexin	Pfam	1	ENSSSCG00000017410
PF02079	TP1	Pfam	1	ENSSSCG00000016179
PF02109	DAD	Pfam	1	ENSSSCG00000002050
PF02150	RNA_POL_M_15KD	Pfam	1	ENSSSCG00000039196
PF02159	Oest_recep	Pfam	1	ENSSSCG00000025777
PF02176	zf-TRAF	Pfam	1	ENSSSCG00000038082
PF02189	ITAM	Pfam	1	ENSSSCG00000015093
PF02212	GED	Pfam	1	ENSSSCG00000012076
PF02221	E1_DerP2_DerF2	Pfam	1	ENSSSCG00000002366
PF02225	PA	Pfam	1	ENSSSCG00000011848
PF02238	COX7a	Pfam	1	ENSSSCG00000037792
PF02244	Propep_M14	Pfam	1	ENSSSCG00000016557
PF02251	PA28_alpha	Pfam	1	ENSSSCG00000017385
PF02252	PA28_beta	Pfam	1	ENSSSCG00000017385
PF02394	IL1_propep	Pfam	2	ENSSSCG00000008090,ENSSSCG00000039214
PF02485	Branch	Pfam	1	ENSSSCG00000007497
PF02676	TYW3	Pfam	1	ENSSSCG00000003779
PF02709	Glyco_transf_7C	Pfam	1	ENSSSCG00000007465
PF02736	Myosin_N	Pfam	2	ENSSSCG00000002029,ENSSSCG00000029441
PF02737	3HCDH_N	Pfam	2	ENSSSCG00000008571,ENSSSCG00000009150
PF02740	Colipase_C	Pfam	1	ENSSSCG00000001552
PF02752	Arrestin_C	Pfam	1	ENSSSCG00000031262
PF02770	Acyl-CoA_dh_M	Pfam	1	ENSSSCG00000016156
PF02771	Acyl-CoA_dh_N	Pfam	1	ENSSSCG00000016156
PF02826	2-Hacid_dh_C	Pfam	1	ENSSSCG00000006717
PF02827	PKI	Pfam	1	ENSSSCG00000022998
PF02836	Glyco_hydro_2_C	Pfam	1	ENSSSCG00000007739
PF02837	Glyco_hydro_2_N	Pfam	1	ENSSSCG00000007739
PF02864	STAT_bind	Pfam	1	ENSSSCG00000000396
PF02865	STAT_int	Pfam	1	ENSSSCG00000000396
PF02866	Ldh_1_C	Pfam	1	ENSSSCG00000025751
PF02874	ATP-synt_ab_N	Pfam	1	ENSSSCG00000004499
PF02910	Succ_DH_flav_C	Pfam	1	ENSSSCG00000020686
PF02935	COX7C	Pfam	1	ENSSSCG00000040325
PF02948	Amelogenin	Pfam	2	ENSSSCG00000012113,ENSSSCG00000031650
PF02984	Cyclin_C	Pfam	1	ENSSSCG00000038694
PF03002	Somatostatin	Pfam	1	ENSSSCG00000033815
PF03006	HlyIII	Pfam	2	ENSSSCG00000001750,ENSSSCG00000003551
PF03133	TTL	Pfam	1	ENSSSCG00000008097
PF03165	MH1	Pfam	2	ENSSSCG00000004524,ENSSSCG00000004952
PF03166	MH2	Pfam	2	ENSSSCG00000004524,ENSSSCG00000004952
PF03179	V-ATPase_G	Pfam	1	ENSSSCG00000001401
PF03208	PRA1	Pfam	1	ENSSSCG00000033154
PF03281	Mab-21	Pfam	1	ENSSSCG00000021383
PF03414	Glyco_transf_6	Pfam	1	ENSSSCG00000005518
PF03487	IL13	Pfam	1	ENSSSCG00000014281
PF03647	Tmemb_14	Pfam	1	ENSSSCG00000002622
PF03657	UPF0113	Pfam	1	ENSSSCG00000033741
PF03820	Mtc	Pfam	1	ENSSSCG00000014063
PF03823	Neurokinin_B	Pfam	1	ENSSSCG00000000418
PF03827	Orexin_rec2	Pfam	1	ENSSSCG00000001481
PF03953	Tubulin_C	Pfam	2	ENSSSCG00000000190,ENSSSCG00000001379
PF04030	ALO	Pfam	1	ENSSSCG00000009667
PF04089	BRICHOS	Pfam	2	ENSSSCG00000016267,ENSSSCG00000035529
PF04095	NAPRTase	Pfam	1	ENSSSCG00000015435
PF04142	Nuc_sug_transp	Pfam	1	ENSSSCG00000014367
PF04145	Ctr	Pfam	1	ENSSSCG00000034278
PF04184	ST7	Pfam	1	ENSSSCG00000016629
PF04253	TFR_dimer	Pfam	1	ENSSSCG00000011848
PF04275	P-mevalo_kinase	Pfam	1	ENSSSCG00000006535
PF04389	Peptidase_M28	Pfam	1	ENSSSCG00000011848
PF04408	HA2	Pfam	1	ENSSSCG00000001376
PF04515	Choline_transpo	Pfam	1	ENSSSCG00000001419
PF04549	CD47	Pfam	1	ENSSSCG00000011942
PF04568	IATP	Pfam	1	ENSSSCG00000027072
PF04667	Endosulfine	Pfam	1	ENSSSCG00000004620
PF04707	PRELI	Pfam	1	ENSSSCG00000007525
PF04732	Filament_head	Pfam	2	ENSSSCG00000011033,ENSSSCG00000020785
PF04930	FUN14	Pfam	1	ENSSSCG00000012817
PF05039	Agouti	Pfam	1	ENSSSCG00000002775
PF05111	Amelin	Pfam	1	ENSSSCG00000008937
PF05196	PTN_MK_N	Pfam	1	ENSSSCG00000016522
PF05361	PP1_inhibitor	Pfam	1	ENSSSCG00000037999
PF05605	zf-Di19	Pfam	1	ENSSSCG00000036129
PF05644	Miff	Pfam	1	ENSSSCG00000039345
PF05652	DcpS	Pfam	1	ENSSSCG00000015231
PF05778	Apo-CIII	Pfam	1	ENSSSCG00000015069
PF05983	Med7	Pfam	1	ENSSSCG00000017058
PF06058	DCP1	Pfam	1	ENSSSCG00000022616
PF06297	PET	Pfam	2	ENSSSCG00000011538,ENSSSCG00000040344
PF06393	BID	Pfam	1	ENSSSCG00000000769
PF06444	NADH_dehy_S2_C	Pfam	1	ENSSSCG00000018069
PF06446	Hepcidin	Pfam	1	ENSSSCG00000035436
PF06455	NADH5_C	Pfam	1	ENSSSCG00000018091
PF06936	Selenoprotein_S	Pfam	1	ENSSSCG00000004826
PF07281	INSIG	Pfam	1	ENSSSCG00000036229
PF07412	Geminin	Pfam	1	ENSSSCG00000036183
PF07525	SOCS_box	Pfam	1	ENSSSCG00000000910
PF07546	EMI	Pfam	1	ENSSSCG00000001434
PF07645	EGF_CA	Pfam	1	ENSSSCG00000001434
PF07650	KH_2	Pfam	1	ENSSSCG00000014855
PF07654	C1-set	Pfam	1	ENSSSCG00000004687
PF07707	BACK	Pfam	1	ENSSSCG00000023667
PF07710	P53_tetramer	Pfam	1	ENSSSCG00000017950
PF07711	RabGGT_insert	Pfam	1	ENSSSCG00000001992
PF07714	Pkinase_Tyr	Pfam	4	ENSSSCG00000004421,ENSSSCG00000005215,ENSSSCG00000024351,ENSSSCG00000026724
PF07717	OB_NTP_bind	Pfam	1	ENSSSCG00000001376
PF07742	BTG	Pfam	1	ENSSSCG00000012014
PF07842	GCFC	Pfam	1	ENSSSCG00000009962
PF07947	YhhN	Pfam	1	ENSSSCG00000003302
PF07966	A1_Propeptide	Pfam	1	ENSSSCG00000013092
PF08038	Tom7	Pfam	1	ENSSSCG00000015384
PF08079	Ribosomal_L30_N	Pfam	1	ENSSSCG00000026472
PF08127	Propeptide_C1	Pfam	1	ENSSSCG00000023666
PF08204	V-set_CD47	Pfam	1	ENSSSCG00000011942
PF08246	Inhibitor_I29	Pfam	2	ENSSSCG00000001770,ENSSSCG00000011171
PF08466	IRK_N	Pfam	1	ENSSSCG00000039947
PF08540	HMG_CoA_synt_C	Pfam	1	ENSSSCG00000036808
PF08563	P53_TAD	Pfam	1	ENSSSCG00000017950
PF08711	Med26	Pfam	1	ENSSSCG00000001347
PF08806	Sep15_SelM	Pfam	1	ENSSSCG00000030125
PF08824	Serine_rich	Pfam	1	ENSSSCG00000007495
PF08947	BPS	Pfam	1	ENSSSCG00000015631
PF09011	HMG_box_2	Pfam	1	ENSSSCG00000040185
PF09067	EpoR_lig-bind	Pfam	1	ENSSSCG00000013618
PF09279	EF-hand_like	Pfam	1	ENSSSCG00000016192
PF09726	Macoilin	Pfam	1	ENSSSCG00000030682
PF10413	Rhodopsin_N	Pfam	1	ENSSSCG00000011590
PF10417	1-cysPrx_C	Pfam	1	ENSSSCG00000022742
PF10420	IL12p40_C	Pfam	1	ENSSSCG00000017044
PF10511	Cementoin	Pfam	1	ENSSSCG00000033675
PF11032	ApoM	Pfam	1	ENSSSCG00000001411
PF11571	Med27	Pfam	1	ENSSSCG00000005720
PF11577	NEMO	Pfam	1	ENSSSCG00000012825
PF11587	Prion_bPrPp	Pfam	1	ENSSSCG00000007039
PF11825	Nuc_recep-AF1	Pfam	1	ENSSSCG00000006328
PF11928	DUF3446	Pfam	1	ENSSSCG00000010224
PF11938	DUF3456	Pfam	1	ENSSSCG00000001651
PF11976	Rad60-SLD	Pfam	2	ENSSSCG00000017212,ENSSSCG00000035842
PF12026	CAS_C	Pfam	1	ENSSSCG00000007495
PF12109	CXCR4_N	Pfam	1	ENSSSCG00000039416
PF12188	STAT2_C	Pfam	1	ENSSSCG00000000396
PF12280	BSMAP	Pfam	1	ENSSSCG00000034261
PF12457	TIP_N	Pfam	1	ENSSSCG00000009962
PF12465	Pr_beta_C	Pfam	1	ENSSSCG00000005590
PF12661	hEGF	Pfam	1	ENSSSCG00000001682
PF12743	ESR1_C	Pfam	1	ENSSSCG00000025777
PF12796	Ank_2	Pfam	2	ENSSSCG00000001952,ENSSSCG00000005273
PF12894	ANAPC4_WD40	Pfam	1	ENSSSCG00000003949
PF13012	MitMem_reg	Pfam	1	ENSSSCG00000034893
PF13202	EF-hand_5	Pfam	1	ENSSSCG00000001101
PF13306	LRR_5	Pfam	1	ENSSSCG00000008421
PF13405	EF-hand_6	Pfam	1	ENSSSCG00000036402
PF13417	GST_N_3	Pfam	1	ENSSSCG00000022351
PF13445	zf-RING_UBOX	Pfam	1	ENSSSCG00000036129
PF13499	EF-hand_7	Pfam	2	ENSSSCG00000001101,ENSSSCG00000011441
PF13516	LRR_6	Pfam	1	ENSSSCG00000011436
PF13733	Glyco_transf_7N	Pfam	1	ENSSSCG00000007465
PF13765	PRY	Pfam	1	ENSSSCG00000001235
PF13833	EF-hand_8	Pfam	4	ENSSSCG00000011441,ENSSSCG00000012999,ENSSSCG00000016751,ENSSSCG00000036402
PF13855	LRR_8	Pfam	1	ENSSSCG00000011436
PF13903	Claudin_2	Pfam	1	ENSSSCG00000017271
PF13911	AhpC-TSA_2	Pfam	1	ENSSSCG00000026554
PF14497	GST_C_3	Pfam	1	ENSSSCG00000022351
PF14604	SH3_9	Pfam	1	ENSSSCG00000007495
PF15180	NPBW	Pfam	1	ENSSSCG00000048627
PF15202	Adipogenin	Pfam	1	ENSSSCG00000007346
PF15511	CENP-T_C	Pfam	6	ENSSSCG00000031751,ENSSSCG00000033566,ENSSSCG00000034688,ENSSSCG00000035473,ENSSSCG00000044948,ENSSSCG00000047841
PF15677	CEND1	Pfam	1	ENSSSCG00000012845
PF15854	GPR15L	Pfam	1	ENSSSCG00000024634
PF15936	DUF4749	Pfam	1	ENSSSCG00000015796
PF15975	Flot	Pfam	1	ENSSSCG00000022725
PF16122	40S_SA_C	Pfam	1	ENSSSCG00000037236
PF16516	CC2-LZ	Pfam	1	ENSSSCG00000012825
PF16579	AdenylateSensor	Pfam	1	ENSSSCG00000036145
PF16649	IL23	Pfam	1	ENSSSCG00000033520
PF16680	Ig_4	Pfam	1	ENSSSCG00000015093
PF16741	mRNA_decap_C	Pfam	1	ENSSSCG00000022616
PF16891	STPPase_N	Pfam	1	ENSSSCG00000008540
PF17135	Ribosomal_L18	Pfam	1	ENSSSCG00000025928
PF17655	IRK_C	Pfam	2	ENSSSCG00000021573,ENSSSCG00000039947
PF17833	UPF0113_N	Pfam	1	ENSSSCG00000033741
PF17887	Jak1_Phl	Pfam	1	ENSSSCG00000005215
PF18048	TRAF6_Z2	Pfam	1	ENSSSCG00000038082
PF18127	DUF5598	Pfam	1	ENSSSCG00000015435
PF18377	FERM_F2	Pfam	1	ENSSSCG00000005215
PF18379	FERM_F1	Pfam	1	ENSSSCG00000005215
PF18420	CSN4_RPN5_eIF3a	Pfam	1	ENSSSCG00000009241
PF18574	zf_C2HC_14	Pfam	1	ENSSSCG00000036129
PF18635	EpCAM_N	Pfam	1	ENSSSCG00000008429
PF18837	LRR_12	Pfam	1	ENSSSCG00000011436
